# Supplementary material for: Footprints of Directional Selection in Wild Atlantic Salmon Populations: Evidence for Parasite-Driven Evolution?
Source: PLoS One. 2014 Mar 26;9(3):e91672. doi: 10.1371/journal.pone.0091672 (PMC3966780; doi:10.1371/journal.pone.0091672)
Supplement: Table S1 — Gene diversity and observed heterozygosity per SNP marker and per population. (XLSX) [file pone.0091672.s004.xlsx]

## Sheet: Sheet1
Table S1. Gene diversity (GD) and observed heterozygosity (HO) per single nucleotide polymorphism marker (SNP_ID) and per population
Basin abbreviation for populations are: landlocked freshwater (LL), Baltic sea (BA), Barents and White Seas (BW)
	LL_Syskyanjoki		LL_Pyalma		LL_Pistojoki		BA_Kunda		BA_Tornionjoki		BA_Vindelälven		BW_Tuloma		BW_Lebyazhya		BW_Emtsa		BW_Yapoma		BW_Suma		BW_Pongoma
SNP_ID	GD	HO	GD	HO	GD	HO	GD	HO	GD	HO	GD	HO	GD	HO	GD	HO	GD	HO	GD	HO	GD	HO	GD	HO
GCR_cBin24032_Ctg1_76	0	0	0	0	0	0	0.119987	0.128205	0.0253123	0.025641	0.21875	0.25	0.239198	0.277778	0.242275	0.230769	0.473373	0.615385	0.283587	0.289474	0.399931	0.447368	0.32	0.35
GCR_cBin13749_Ctg1_18	0	0	0.095	0.1	0.447188	0.575	0.39875	0.35	0.409687	0.525	0.32	0.25	0.237187	0.275	0.340894	0.282051	0.455	0.4	0.458102	0.447368	0.462187	0.425	0.304688	0.325
ESTNV_28684_665	0	0	0.223537	0.25641	0	0	0.43875	0.4	0	0	0	0	0.145429	0.157895	0.223537	0.25641	0.462187	0.575	0.21875	0.2	0.184089	0.205128	0.242275	0.282051
GCR_cBin32777_Ctg1_66	0	0	0.159688	0.175	0	0	0.5	0.55	0.429688	0.475	0.49875	0.5	0.095	0.05	0	0	0.21875	0.2	0.095	0.1	0	0	0.04875	0.05
GCR_cBin13749_Ctg1_171	0	0	0	0	0.375	0.45	0	0	0.04875	0.05	0.28875	0.2	0.199687	0.225	0.304688	0.275	0.0246875	0.025	0.21875	0.15	0	0	0.272188	0.275
GCR_cBin22083_Ctg1_38	0.341797	0.3125	0.462187	0.575	0.48	0.6	0.46875	0.45	0.48	0.7	0.117188	0.125	0.447188	0.375	0.34875	0.35	0.499688	0.525	0.48	0.45	0.362187	0.425	0.429688	0.475
GCR_cBin7800_Ctg1_739	0.32373	0.34375	0.117188	0.125	0.18	0.2	0.409687	0.375	0.462187	0.425	0.495	0.55	0.409687	0.325	0.462187	0.475	0.497188	0.475	0.32	0.35	0.447188	0.375	0.204142	0.230769
ESTV_16768_432	0.476074	0.40625	0.495	0.6	0	0	0.04875	0.05	0.462187	0.525	0.21875	0.25	0.28875	0.3	0.117188	0.125	0.334688	0.375	0.28875	0.3	0	0	0.497188	0.525
GCR_cBin42907_Ctg1_150	0	0	0.495	0.4	0.0973044	0.102564	0.42	0.4	0.39875	0.4	0.497188	0.575	0.497188	0.525	0.49875	0.65	0.46875	0.35	0.48875	0.6	0.450139	0.578947	0.304688	0.325
GCR_rBin14981_Ctg1_193	0.21875	0.25	0.04875	0.05	0.334688	0.225	0.34875	0.4	0.21875	0.25	0.34875	0.4	0.272188	0.325	0.42	0.4	0.492188	0.375	0.387188	0.325	0.334688	0.425	0.362187	0.425
ESTNV_26586_283	0.440918	0.53125	0.48	0.65	0	0	0.117188	0.125	0.48875	0.45	0.43875	0.4	0.5	0.5	0.48875	0.4	0.462187	0.475	0.34875	0.3	0.387188	0.375	0.49875	0.7
ESTNV_34251_1165	0	0	0	0	0	0	0.21875	0.2	0	0	0	0	0.0246875	0.025	0	0	0	0	0	0	0	0	0	0
ESTNV_34453_617	0	0	0.04875	0.05	0.497188	0.475	0.48	0.55	0.43875	0.5	0.21875	0.2	0.495	0.55	0.429688	0.425	0.28875	0.3	0.484687	0.475	0.237187	0.275	0.34875	0.3
GCR_cBin5720_Ctg1_153	0.144043	0.09375	0.42	0.45	0	0	0.159688	0.175	0.21875	0.2	0.0721875	0.075	0.48	0.5	0.375	0.35	0.46875	0.4	0.32	0.35	0	0	0.0246875	0.025
ESTV_13344_491	0.144043	0.09375	0.42	0.45	0	0	0.455	0.3	0.117188	0.125	0.409687	0.475	0.387188	0.425	0.48	0.4	0.362187	0.325	0.199687	0.175	0.49875	0.6	0.237187	0.275
ESTNV_32810_1998	0.144043	0.09375	0.42	0.45	0	0	0.455	0.3	0.117188	0.125	0.409687	0.475	0.387188	0.425	0.474687	0.375	0.34875	0.3	0.095	0.1	0.49875	0.6	0.237187	0.275
ESTV_12810_403	0	0	0	0	0	0	0.21875	0.25	0.42	0.35	0.447188	0.425	0.32	0.3	0.49875	0.6	0.255	0.15	0.49875	0.45	0.387188	0.425	0.447188	0.375
ESTV_12810_361	0	0	0	0	0	0	0.21875	0.25	0.42	0.35	0.447188	0.425	0.095	0.1	0.0721875	0.025	0.159688	0.125	0.237187	0.175	0.272188	0.275	0.362187	0.375
ESTNV_30347_550	0	0	0	0	0	0	0.21875	0.25	0.42	0.35	0.455	0.45	0.159688	0.175	0.117188	0.075	0.13875	0.1	0.28875	0.25	0.272188	0.275	0.46875	0.55
ESTNV_27471_81	0.499512	0.40625	0	0	0	0	0.255	0.3	0.484687	0.425	0.484687	0.525	0.492188	0.475	0.495	0.55	0.375	0.35	0.48	0.5	0.304688	0.375	0.43875	0.4
GCR_cBin23673_Ctg1_272	0.241699	0.15625	0	0	0	0	0.32	0.4	0.462187	0.325	0.32	0.3	0.429688	0.375	0.46875	0.55	0.387188	0.375	0.42	0.45	0.455	0.5	0.455	0.5
GCR_cBin49919_Ctg1_51	0.404297	0.3125	0.48875	0.25	0.46875	0.6	0.42	0.3	0.0246875	0.025	0.117188	0.125	0.43875	0.35	0.39875	0.5	0.39875	0.35	0.34875	0.35	0.32	0.4	0.334688	0.375
GCR_cBin3018_Ctg1_120	0.0920916	0.0967742	0.499688	0.525	0.404997	0.564103	0.095	0.1	0	0	0.0246875	0.025	0.429688	0.325	0.48	0.342857	0.49875	0.6	0.199687	0.225	0.199687	0.225	0.46875	0.45
GCR_cBin3018_Ctg1_570	0.144043	0.09375	0.499688	0.525	0.42	0.55	0.095	0.1	0	0	0.0266618	0.027027	0.429688	0.325	0.48875	0.45	0.498685	0.589744	0.199687	0.225	0.184089	0.205128	0.46875	0.45
GCR_cBin3018_Ctg1_511	0.144043	0.09375	0.499688	0.525	0.42	0.55	0.095	0.1	0	0	0.0246875	0.025	0.42	0.35	0.48875	0.45	0.49875	0.6	0.199687	0.225	0.199687	0.225	0.46875	0.45
GCR_cBin8091_Ctg1_197	0.482422	0.5625	0.28875	0.35	0.499688	0.525	0.04875	0.05	0.42	0.5	0.48	0.4	0.46875	0.55	0.49875	0.55	0.362187	0.325	0.429688	0.425	0.455	0.45	0.43875	0.55
GCR_cBin8091_Ctg1_368	0	0	0	0	0.48	0.45	0	0	0	0	0	0	0.429688	0.475	0.497188	0.575	0.474687	0.375	0.495	0.45	0.48	0.5	0.474687	0.525
GCR_cBin38678_Ctg1_119	0.41748	0.40625	0	0	0.429688	0.375	0.5	0.5	0.46875	0.3	0.49875	0.5	0.34875	0.25	0.499688	0.575	0.42	0.35	0.495	0.35	0.237187	0.225	0.34875	0.35
GCR_cBin26178_Ctg1_157	0.144043	0.09375	0.237187	0.275	0.21875	0.25	0.28875	0.3	0.28875	0.3	0.32	0.3	0.362187	0.475	0.362187	0.425	0.455	0.55	0.304688	0.275	0.404997	0.410256	0.237187	0.225
ESTNV_35287_375	0.440918	0.40625	0.455	0.4	0.492188	0.475	0.304688	0.325	0.21875	0.25	0.272188	0.325	0.497188	0.525	0.43875	0.45	0.5	0.5	0.409687	0.375	0.409687	0.375	0.48	0.5
ESTNV_32999_885	0.482422	0.625	0.499688	0.325	0.159688	0.175	0.255	0.25	0.495	0.45	0.387188	0.275	0.462187	0.425	0.462187	0.475	0.095	0.1	0.387188	0.375	0.499688	0.525	0.13875	0.15
ESTV_13371_209	0.241699	0.28125	0.5	0.3	0.499688	0.375	0	0	0.0246875	0.025	0.159688	0.125	0.497188	0.375	0.497188	0.375	0.334688	0.375	0.495	0.45	0.39875	0.4	0.272188	0.325
ESTNV_20700_631	0.304688	0.375	0.42	0.3	0.159688	0.175	0.255	0.25	0.497188	0.425	0.375	0.3	0.28875	0.35	0.334688	0.375	0.46875	0.55	0.199687	0.225	0.0246875	0.025	0.334688	0.325
ESTNV_34751_1764	0.304688	0.375	0.28875	0.3	0.159688	0.175	0.237187	0.275	0.497188	0.475	0.375	0.3	0.28875	0.3	0.32	0.3	0.117188	0.075	0.117188	0.075	0.375	0.5	0.18	0.2
ESTNV_34751_1633	0.304688	0.375	0.28875	0.3	0.159688	0.175	0.237187	0.275	0.497188	0.475	0.375	0.3	0.28875	0.3	0.32	0.3	0.117188	0.075	0.117188	0.075	0.375	0.5	0.18	0.2
GCR_cBin4736_Ctg1_83	0	0	0	0	0	0	0.32	0.35	0.362187	0.375	0.474687	0.475	0.48	0.5	0.492188	0.575	0.429688	0.475	0.49875	0.6	0.429688	0.475	0.48875	0.6
ESTNV_35283_192	0	0	0.447188	0.325	0.13875	0.15	0.04875	0.05	0.237187	0.225	0.095	0.1	0.49875	0.45	0.497188	0.675	0.32	0.3	0.34875	0.35	0.199687	0.225	0.42	0.45
GCR_cBin30159_Ctg1_115	0	0	0.495	0.7	0.0246875	0.025	0.484687	0.525	0.0246875	0.025	0.0246875	0.025	0.462187	0.425	0.492188	0.425	0.497188	0.425	0.455	0.55	0	0	0.32	0.35
GCR_cBin20874_Ctg1_187	0	0	0	0	0	0	0.387188	0.475	0.28875	0.3	0.409687	0.325	0.34875	0.4	0.409687	0.475	0.46875	0.55	0.484687	0.575	0.492188	0.575	0.462187	0.625
GCR_cBin7930_Ctg1_81	0	0	0	0	0.21875	0.25	0.429688	0.525	0.304688	0.325	0.462187	0.375	0.49875	0.55	0.48875	0.55	0.42	0.5	0.48875	0.5	0.409687	0.525	0.48	0.5
GCR_cBin12902_Ctg1_491	0.476074	0.34375	0.497188	0.475	0.334688	0.325	0.117188	0.125	0.13875	0.15	0.28875	0.2	0.199687	0.225	0.199687	0.225	0.237187	0.275	0.362187	0.425	0	0	0.42	0.6
ESTNV_32983_812	0.194824	0.21875	0.49875	0.6	0.0246875	0.025	0.497188	0.675	0.48875	0.5	0.46875	0.6	0.43875	0.5	0.362187	0.325	0.409687	0.525	0.387188	0.275	0.0246875	0.025	0.28875	0.3
ESTV_11898_329	0	0	0	0	0.375	0.45	0	0	0.46875	0.5	0.34875	0.35	0.34875	0.3	0.492188	0.525	0.255	0.3	0.429688	0.375	0.334688	0.325	0.43875	0.6
ESTV_11898_340	0.492188	0.5	0.484687	0.575	0.43875	0.5	0	0	0.095	0.1	0.255	0.25	0.39875	0.4	0.237187	0.175	0.46875	0.5	0.095	0.1	0.04875	0.05	0.304688	0.325
ESTNV_26718_947	0.169922	0.1875	0	0	0	0	0.455	0.45	0.42	0.4	0.49875	0.55	0.304688	0.325	0.04875	0.05	0.32	0.35	0.117188	0.125	0.387188	0.375	0.28875	0.3
ESTV_16673_1575	0.46875	0.375	0.362187	0.375	0.499688	0.425	0.18	0.15	0.34875	0.45	0.304688	0.275	0.387188	0.325	0.474687	0.375	0.272188	0.175	0.474687	0.425	0.387188	0.375	0.49875	0.55
GCR_cBin47076_Ctg1_116	0.194824	0.21875	0.277778	0.333333	0.34875	0.45	0.334688	0.375	0.429688	0.325	0.497041	0.461538	0.484687	0.325	0.387188	0.275	0.334688	0.275	0.499688	0.525	0.237187	0.225	0.474687	0.475
GCR_cBin38737_Ctg1_101	0.194824	0.21875	0.28875	0.35	0.21875	0.25	0.0721875	0.075	0.495	0.4	0.455	0.5	0.429688	0.425	0.495	0.45	0.499688	0.575	0.497188	0.575	0.48	0.55	0.447188	0.475
GCR_cBin29198_Ctg1_37	0.194824	0.21875	0.28875	0.35	0.34875	0.45	0.362187	0.375	0.455	0.35	0.462187	0.425	0.474687	0.375	0.497188	0.425	0.334688	0.275	0.5	0.5	0.21875	0.2	0.474687	0.475
GCR_cBin31010_Ctg1_231	0.194824	0.21875	0	0	0	0	0.04875	0.05	0.272188	0.275	0.387188	0.475	0.095	0.1	0.0246875	0.025	0.272188	0.325	0.04875	0	0.0246875	0.025	0.304688	0.275
GCR_cBin42440_Ctg1_139	0	0	0.0246875	0.025	0.375	0.5	0.0246875	0.025	0.0721875	0.025	0.13875	0.1	0.492188	0.575	0.32	0.3	0.43875	0.45	0.43875	0.45	0.499688	0.475	0.237187	0.275
ESTNV_32327_914	0.41748	0.34375	0.28875	0.35	0.375	0.5	0.499688	0.625	0.499688	0.525	0.492188	0.525	0.5	0.4	0.43875	0.5	0.43875	0.35	0.49875	0.5	0.39875	0.35	0.455	0.45
GCR_hBin38301_Ctg1_117	0.0893555	0.09375	0	0	0	0	0	0	0.117188	0.125	0.334688	0.425	0.21875	0.25	0.455	0.4	0.13875	0.15	0.34875	0.45	0.474687	0.575	0.429688	0.475
ESTV_16226_67	0	0	0.48875	0.4	0	0	0.13875	0.1	0.411357	0.368421	0.304688	0.325	0.497188	0.425	0.455	0.5	0.447188	0.475	0.409687	0.275	0.447188	0.525	0.49875	0.5
GCR_cBin8657_Ctg1_79	0.32373	0.34375	0.492188	0.425	0	0	0.18	0.15	0.272188	0.325	0.117188	0.125	0.28875	0.35	0.42	0.45	0.387188	0.375	0.429688	0.325	0.49875	0.4	0.447188	0.525
ESTV_20115_337	0.21875	0.25	0.447188	0.375	0	0	0.255	0.25	0.495	0.5	0.474687	0.575	0.497188	0.525	0.49875	0.55	0.492188	0.675	0.32	0.3	0.46875	0.45	0.462187	0.425
GCR_cBin15162_Ctg1_205	0.194824	0.21875	0	0	0.095	0.1	0.462187	0.525	0.49875	0.65	0.48875	0.55	0.5	0.35	0.49875	0.55	0.304688	0.225	0.492188	0.475	0.117188	0.125	0.484687	0.525
GCR_cBin21922_Ctg1_271	0	0	0.159688	0.175	0.375	0.4	0.34875	0.45	0.46875	0.5	0.492188	0.525	0.484687	0.425	0.49875	0.55	0.49875	0.7	0.495	0.65	0.462187	0.425	0.48875	0.5
GCR_cBin21922_Ctg1_272	0	0	0.159688	0.175	0.375	0.4	0.46875	0.55	0.46875	0.5	0.492188	0.525	0.272188	0.275	0.499688	0.475	0.362187	0.425	0.492188	0.625	0.462187	0.425	0.48875	0.5
ESTNV_28147_868	0.284668	0.21875	0	0	0	0	0.13875	0.1	0.462187	0.425	0.48	0.45	0.375	0.35	0.387188	0.425	0.199687	0.225	0.237187	0.175	0.429688	0.575	0.272188	0.275
GCR_cBin17189_Ctg1_418	0.169922	0.1875	0.497188	0.575	0.255	0.3	0.28875	0.3	0.49875	0.55	0.48875	0.45	0.474687	0.425	0.495	0.5	0.429688	0.425	0.49875	0.5	0	0	0.455	0.4
GCR_cBin34_Ctg1_596	0	0	0.21875	0.25	0.0721875	0.075	0.39875	0.4	0.04875	0.05	0.34875	0.3	0.495	0.45	0.48875	0.45	0.199687	0.225	0.43875	0.5	0.42	0.4	0.159688	0.125
GCR_cBin2124_Ctg1_298	0.21875	0.25	0	0	0	0	0.48	0.5	0.13875	0.15	0.32	0.4	0.49474	0.538462	0.46875	0.45	0.497188	0.575	0.48875	0.6	0	0	0.34875	0.3
ESTNV_36830_1365	0.144043	0.15625	0	0	0	0	0.0246875	0.025	0.18	0.2	0.237187	0.275	0.362187	0.275	0.429688	0.375	0.28875	0.2	0.409687	0.425	0.48875	0.45	0.04875	0.05
ESTV_16585_88	0	0	0	0	0	0	0.0721875	0.075	0.095	0.1	0.237187	0.275	0.48	0.3	0.375	0.5	0.48875	0.55	0.21875	0.25	0	0	0.0721875	0.075
GCR_cBin33029_Ctg1_110	0.169922	0.1875	0	0	0.474687	0.375	0.48875	0.55	0.159688	0.175	0.0246875	0.025	0.499671	0.666667	0.495	0.5	0.455	0.55	0.5	0.45	0.28875	0.1	0.429688	0.425
ESTNV_35593_589	0.117188	0.125	0	0	0	0	0.497188	0.575	0	0	0.0246875	0.025	0.199687	0.225	0.199687	0.225	0.18	0.2	0.13875	0.15	0	0	0	0
GCR_cBin29162_Ctg1_328	0.46875	0.5	0	0	0.159688	0.125	0.18	0.2	0.474687	0.475	0.474687	0.425	0.334688	0.425	0.375	0.35	0.0721875	0.075	0.237187	0.275	0.095	0.1	0.49875	0.5
GCR_cBin29853_Ctg1_324	0.169922	0.1875	0	0	0.474687	0.375	0.497188	0.575	0.0721875	0.075	0	0	0.49875	0.65	0.499688	0.575	0.495	0.55	0.48875	0.4	0.28875	0.1	0.42	0.4
GCR_cBin4502_Ctg2_241	0.169922	0.1875	0.32	0.4	0.117188	0.125	0.46875	0.6	0.21875	0.25	0.04875	0.05	0.199687	0.225	0	0	0	0	0.0721875	0.075	0.272188	0.325	0.0246875	0.025
ESTNV_35593_1402	0.284668	0.34375	0	0	0.492188	0.525	0.474687	0.575	0.462187	0.425	0.362187	0.225	0.39875	0.45	0.48	0.4	0.362187	0.425	0.492188	0.575	0.375	0.25	0.375	0.3
GCR_cBin7483_Ctg1_160	0.499512	0.46875	0	0	0.159688	0.125	0.13875	0.15	0.43875	0.4	0.460224	0.410256	0.095	0.1	0.13875	0.15	0	0	0	0	0	0	0	0
GCR_hBin16230_Ctg1_42	0.498047	0.5	0	0	0	0	0.0246875	0.025	0.462187	0.425	0.28875	0.25	0.272188	0.275	0.48	0.45	0.447188	0.525	0.48	0.5	0.21875	0.2	0.272188	0.275
ESTNV_35108_1142	0	0	0	0	0.429688	0.425	0	0	0.04875	0.05	0.159688	0.175	0.272188	0.325	0.159688	0.175	0	0	0.237187	0.225	0.04875	0.05	0.13875	0.15
ESTNV_32740_1792	0.41748	0.53125	0.04875	0.05	0	0	0.34875	0.4	0.48875	0.55	0.429688	0.575	0.375	0.35	0.49875	0.7	0.492188	0.425	0.48875	0.45	0.375	0.45	0.32	0.35
ESTNV_18010_624	0	0	0	0	0.159688	0.125	0	0	0	0	0	0	0.334688	0.275	0.28875	0.3	0.429688	0.375	0.387188	0.475	0.13875	0.15	0.429688	0.475
ESTNV_33627_835	0.241699	0.28125	0.455	0.5	0.455	0.45	0.46875	0.5	0.495	0.5	0.497188	0.525	0.484687	0.475	0.43875	0.5	0.42	0.45	0.48875	0.4	0.499688	0.575	0.492188	0.475
ESTNV_33761_306	0	0	0	0	0.117188	0.125	0	0	0	0	0.334688	0.275	0.095	0.1	0.0721875	0.075	0.04875	0.05	0.255	0.25	0.42	0.4	0.199687	0.175
ESTNV_35278_946	0	0	0	0	0.117188	0.125	0	0	0	0	0.304688	0.325	0.39875	0.4	0.387188	0.525	0.387188	0.475	0.48	0.3	0.455	0.55	0.46875	0.35
ESTNV_32069_319	0	0	0	0	0.32	0.35	0	0	0.0246875	0.025	0.0739645	0.0769231	0.42	0.35	0.0721875	0.075	0.0246875	0.025	0.199687	0.225	0.0246875	0.025	0.498685	0.538462
GCR_cBin31757_Ctg1_238	0.341797	0.4375	0.447188	0.575	0.117188	0.125	0.43875	0.5	0.49875	0.6	0.474687	0.525	0.409687	0.475	0.429688	0.325	0.28875	0.3	0.484687	0.525	0.375	0.45	0.39875	0.4
ESTNV_34322_888	0	0	0.409687	0.575	0.117188	0.125	0.499688	0.525	0.375	0.35	0.462187	0.425	0.5	0.65	0.497188	0.575	0.484687	0.625	0.46875	0.45	0.117188	0.125	0.375	0.25
ESTNV_13218_450	0.194824	0.21875	0.462187	0.525	0	0	0.304688	0.375	0.304688	0.325	0.334688	0.325	0.0246875	0.025	0	0	0.0246875	0.025	0	0	0.272188	0.325	0.0721875	0.075
ESTV_19854_114	0.440918	0.34375	0.492188	0.625	0.0721875	0.075	0.272188	0.275	0.484687	0.525	0.32	0.35	0.304688	0.375	0.18	0.15	0.237187	0.175	0.334688	0.325	0.199687	0.175	0.18	0.15
GCR_cBin40971_Ctg1_99	0.358887	0.40625	0	0	0.447188	0.475	0.429688	0.425	0.387188	0.325	0.095	0.1	0.474687	0.475	0.362187	0.325	0.447188	0.375	0.455	0.35	0	0	0.0721875	0.075
ESTNV_35964_989	0	0	0	0	0.18	0.2	0	0	0	0	0.04875	0.05	0.21875	0.2	0.42	0.45	0.39875	0.3	0.28875	0.25	0.13875	0.15	0.375	0.4
GCR_cBin18615_Ctg1_159	0.460449	0.53125	0	0	0	0	0.04875	0.05	0.21875	0.15	0.255	0.25	0.497188	0.475	0.499688	0.475	0.255	0.25	0.42	0.35	0.5	0.55	0.272188	0.225
ESTNV_33535_713	0.41748	0.40625	0.159688	0.175	0	0	0.159688	0.125	0.117188	0.075	0.49875	0.55	0.447188	0.375	0.0721875	0.075	0.474687	0.525	0.0721875	0.075	0.0739645	0.0769231	0.304688	0.325
GCR_cBin48650_Ctg1_186	0.499512	0.53125	0	0	0	0	0.39875	0.4	0.34875	0.4	0.32	0.35	0.455	0.45	0.237187	0.225	0.095	0.1	0.237187	0.225	0.497188	0.475	0.387188	0.425
ESTNV_36924_232	0.487793	0.59375	0.32	0.35	0.495	0.7	0.159688	0.125	0.43875	0.55	0.497188	0.625	0.455	0.4	0.34875	0.4	0.46875	0.65	0.39875	0.35	0.34875	0.4	0.429688	0.325
ESTNV_36384_1752	0.284668	0.34375	0	0	0	0	0.21875	0.2	0.117188	0.125	0.39875	0.4	0.447188	0.425	0.334688	0.425	0.375	0.3	0.409687	0.375	0.255	0.25	0.48	0.55
ESTNV_35253_493	0.498047	0.5	0.04875	0.05	0	0	0	0	0	0	0	0	0	0	0	0	0	0	0	0	0	0	0	0
ESTNV_33535_853	0.41748	0.40625	0.159688	0.175	0	0	0.159688	0.125	0.117188	0.075	0.498685	0.538462	0.21875	0.25	0.0246875	0.025	0.0721875	0.075	0.0246875	0.025	0.0246875	0.025	0.159688	0.175
GCR_cBin45827_Ctg1_60	0	0	0	0	0	0	0	0	0.0721875	0.075	0.04875	0.05	0.304688	0.375	0.13875	0.15	0.095	0.1	0.0246875	0.025	0	0	0.362187	0.375
ESTV_15080_392	0.497919	0.612903	0.484687	0.425	0.13875	0.15	0.272188	0.275	0.497188	0.425	0.334688	0.425	0.491782	0.461538	0.497188	0.525	0.39875	0.4	0.447188	0.475	0.42	0.5	0.387188	0.475
GCR_cBin44622_Ctg1_29	0.498047	0.625	0.483033	0.394737	0.452663	0.641026	0.34875	0.45	0.334688	0.375	0.223537	0.25641	0.39551	0.371429	0.188366	0.210526	0.13875	0.15	0.426036	0.307692	0.117188	0.125	0	0
GCR_cBin46385_Ctg1_67	0.0307617	0.03125	0	0	0	0	0	0	0.13875	0.15	0.117188	0.125	0.277778	0.128205	0.21875	0.125	0.095	0.1	0.237187	0.275	0.228532	0.263158	0.304688	0.225
GCR_cBin572_Ctg1_59	0	0	0	0	0	0	0.0246875	0.025	0.43875	0.55	0.35503	0.358974	0.122922	0.131579	0.0246875	0.025	0.265928	0.263158	0	0	0	0	0	0
ESTNV_28108_776	0.390137	0.46875	0.387188	0.425	0	0	0.159688	0.175	0.484687	0.475	0.48875	0.55	0.28875	0.25	0.48	0.55	0.18	0.15	0.159688	0.175	0	0	0.39875	0.35
ESTNV_35762_168	0.117188	0.125	0.447188	0.475	0	0	0.28875	0.35	0.495	0.45	0.499688	0.675	0.304688	0.275	0.237187	0.225	0.21875	0.25	0.0246875	0.025	0	0	0.13875	0.15
GCR_cBin46046_Ctg1_198	0.440918	0.59375	0.387188	0.425	0	0	0.272188	0.325	0.492188	0.425	0.48875	0.55	0.409687	0.375	0.474687	0.525	0.199687	0.175	0.159688	0.175	0	0	0.39875	0.35
GCR_cBin33614_Ctg1_90	0	0	0	0	0.0246875	0.025	0.199687	0.225	0.095	0.1	0.255	0.3	0.484687	0.525	0.497188	0.475	0.474687	0.475	0.409687	0.425	0.43875	0.6	0.42	0.45
GCR_cBin17465_Ctg1_129	0	0	0.18	0.2	0.255	0.25	0.46875	0.5	0.49875	0.6	0.495	0.5	0.497188	0.525	0.48	0.55	0.43875	0.4	0.497188	0.525	0.409687	0.425	0.304688	0.325
ESTNV_30075_59	0	0	0.49875	0.6	0.18	0.2	0.375	0.35	0.462187	0.525	0.497188	0.625	0.375	0.4	0.43875	0.35	0.375	0.4	0.39875	0.45	0.49875	0.5	0.43875	0.5
ESTV_21602_820	0	0	0	0	0	0	0	0	0	0	0	0	0.409687	0.475	0.304688	0.325	0.0721875	0.025	0.387188	0.375	0	0	0.28875	0.25
GCR_cBin43822_Ctg1_97	0	0	0	0	0	0	0	0	0	0	0	0	0.409687	0.475	0.32	0.25	0.199687	0.225	0.39875	0.4	0	0	0.277778	0.230769
ESTNV_32753_1727	0	0	0	0	0	0	0	0	0	0	0	0	0.409687	0.475	0.304688	0.275	0.199687	0.225	0.39875	0.4	0	0	0.304688	0.275
GCR_cBin45576_Ctg1_50	0.194824	0.15625	0	0	0	0	0.362187	0.375	0.117188	0.125	0.28875	0.35	0.04875	0.05	0.18	0.15	0.159688	0.175	0	0	0	0	0	0
GCR_cBin1952_Ctg1_280	0	0	0	0	0.447188	0.575	0.117188	0.125	0.13875	0.15	0.304688	0.275	0.455	0.5	0.42	0.55	0.095	0.1	0.34875	0.3	0.484687	0.625	0.159688	0.175
GCR_cBin38681_Ctg1_218	0	0	0	0	0.381328	0.358974	0.362187	0.325	0.237187	0.225	0.304688	0.275	0.0246875	0.025	0.095	0.1	0.095	0.1	0.0246875	0.025	0.0246875	0.025	0.13875	0.15
GCR_cBin6340_Ctg1_59	0.169922	0.1875	0	0	0.46875	0.6	0.48875	0.5	0.495	0.5	0.447188	0.475	0.492188	0.525	0.48875	0.4	0.48	0.4	0.409687	0.425	0.39875	0.5	0.304688	0.325
GCR_cBin11187_Ctg1_62	0	0	0	0	0.04875	0.05	0.497188	0.525	0.0246875	0.025	0	0	0.272188	0.225	0.255	0.3	0.48	0.45	0.387188	0.375	0	0	0.18	0.15
GCR_cBin7014_Ctg1_132	0.0605469	0.0625	0.43875	0.5	0.429688	0.475	0.497188	0.525	0.499688	0.425	0.409687	0.425	0.447188	0.425	0.429688	0.525	0.474687	0.475	0.334688	0.275	0.34875	0.35	0.334688	0.325
GCR_rBin10118_Ctg1_34	0.144043	0.09375	0.455	0.55	0.237187	0.275	0.334688	0.325	0.0721875	0.075	0.13875	0.05	0.447188	0.375	0.304688	0.325	0.492188	0.475	0.375	0.35	0.462187	0.475	0.499688	0.475
ESTNV_34021_1870	0	0	0	0	0	0	0.272188	0.275	0	0	0	0	0	0	0	0	0.492188	0.575	0.0721875	0.075	0	0	0.159688	0.125
ESTNV_32103_191	0	0	0	0	0	0	0	0	0	0	0	0	0.199687	0.225	0.462187	0.425	0.0246875	0.025	0.362187	0.325	0	0	0.0246875	0.025
GCR_cBin42179_Ctg1_389	0	0	0	0	0.237187	0.275	0	0	0	0	0.237187	0.225	0.462187	0.525	0.474687	0.325	0.304688	0.375	0.18	0.15	0.13875	0.15	0.34875	0.35
GCR_cBin43281_Ctg1_51	0	0	0.375	0.25	0.237187	0.275	0.237187	0.175	0	0	0.32	0.3	0.460224	0.615385	0.495	0.45	0.32	0.4	0.272188	0.225	0.13875	0.15	0.34875	0.35
GCR_cBin52844_Ctg1_180	0.390137	0.46875	0.304688	0.325	0	0	0.095	0.05	0.46875	0.5	0.5	0.45	0.272188	0.225	0.43875	0.45	0.484687	0.575	0.49875	0.6	0.0246875	0.025	0.0246875	0.025
GCR_cBin42179_Ctg1_350	0	0	0	0	0.237187	0.275	0.272188	0.275	0	0	0.237187	0.225	0.447188	0.475	0.474687	0.325	0.46875	0.65	0.237187	0.225	0.13875	0.15	0.34875	0.35
GCR_cBin37910_Ctg1_93	0.495605	0.71875	0.484687	0.525	0.34875	0.4	0.49875	0.4	0.474687	0.475	0.46875	0.45	0.334688	0.375	0.260355	0.25641	0.387188	0.325	0.21875	0.25	0.447188	0.425	0.447188	0.375
GCR_cBin30294_Ctg1_36	0	0	0.409687	0.425	0.415845	0.487179	0.0246875	0.025	0	0	0.0246875	0.025	0.04875	0.05	0.21875	0.15	0.04875	0.05	0.0721875	0.075	0	0	0	0
ESTNV_28987_832	0.144043	0.09375	0.0246875	0.025	0.387188	0.375	0.48	0.45	0.497188	0.475	0.495	0.55	0.499688	0.375	0.429688	0.425	0.272188	0.275	0.375	0.4	0.42	0.5	0.497188	0.475
GCR_cBin38428_Ctg1_72	0	0	0	0	0	0	0.13875	0.15	0.272188	0.325	0.381328	0.512821	0.381328	0.25641	0.095	0.1	0.0973044	0.102564	0.0721875	0.075	0.426036	0.512821	0.199687	0.175
GCR_cBin30905_Ctg1_38	0	0	0	0	0	0	0.0721875	0.075	0.0246875	0.025	0.117188	0.125	0.304688	0.225	0.48875	0.35	0.18	0.15	0.474687	0.625	0	0	0.334688	0.375
ESTNV_30484_927	0	0	0	0	0.499688	0.625	0.474687	0.425	0	0	0.429688	0.475	0.28875	0.3	0.255	0.3	0.159688	0.175	0.362187	0.425	0.18	0.2	0.304688	0.275
GCR_cBin28586_Ctg1_147	0	0	0	0	0	0	0.462187	0.425	0.32	0.3	0.43875	0.4	0.32	0.35	0.28875	0.3	0.387188	0.375	0.375	0.4	0.492188	0.675	0.199687	0.225
ESTNV_33760_518	0	0	0	0	0.49875	0.55	0	0	0.18	0.2	0.159688	0.125	0.429688	0.475	0.42	0.4	0.462187	0.475	0.48	0.55	0.237187	0.225	0.362187	0.375
GCR_cBin17730_Ctg1_232	0	0	0	0	0.497188	0.525	0.0246875	0.025	0.117188	0.125	0.159688	0.125	0.362187	0.425	0.46875	0.55	0.43875	0.5	0.49875	0.55	0.474687	0.525	0.48875	0.5
GCR_cBin23510_Ctg1_150	0	0	0	0	0.497188	0.525	0.0246875	0.025	0.117188	0.125	0.159688	0.125	0.362187	0.425	0.46875	0.55	0.492188	0.475	0.499688	0.575	0.48875	0.55	0.462187	0.475
GCR_cBin43132_Ctg1_139	0	0	0	0	0.497188	0.525	0.0246875	0.025	0.117188	0.125	0.159688	0.125	0.362187	0.425	0.46875	0.55	0.492188	0.475	0.499688	0.575	0.48875	0.55	0.462187	0.475
ESTNV_33875_378	0.451172	0.5	0.495	0.5	0	0	0.04875	0.05	0.095	0.1	0.117188	0.075	0.272188	0.225	0.28875	0.25	0.422091	0.394737	0.455	0.5	0.462187	0.525	0.199687	0.225
ESTNV_35486_240	0	0	0	0	0	0	0	0	0.455	0.5	0.334688	0.375	0.43875	0.45	0.095	0.1	0.04875	0.05	0.272188	0.325	0.5	0.45	0.362187	0.325
ESTNV_35163_1993	0	0	0	0	0.117188	0.125	0	0	0	0	0	0	0.142012	0.153846	0.447188	0.575	0.18	0.2	0.334688	0.325	0.223537	0.25641	0.429688	0.375
ESTNV_35486_738	0.451172	0.5625	0	0	0	0	0.375	0.3	0.474687	0.575	0.42	0.5	0.462187	0.475	0.21875	0.25	0.39875	0.45	0.34875	0.35	0.0721875	0.075	0.117188	0.125
GCR_cBin12492_Ctg1_178	0.451172	0.5625	0	0	0	0	0.498685	0.487179	0.095	0.1	0.13875	0.15	0.43875	0.45	0.375	0.45	0.237187	0.225	0.13875	0.15	0.0499671	0.0512821	0.429688	0.375
ESTNV_35486_385	0.451172	0.5625	0	0	0.304688	0.375	0.447188	0.375	0.0721875	0.075	0.159688	0.175	0.300554	0.315789	0.478961	0.384615	0.447188	0.325	0.42	0.35	0.46875	0.4	0.499688	0.575
GCR_hBin7576_Ctg1_138	0.451172	0.5625	0	0	0	0	0.34875	0.25	0.0721875	0.075	0.18	0.2	0.499688	0.525	0.28875	0.3	0.42	0.5	0.474687	0.525	0.497188	0.425	0.409687	0.425
GCR_cBin12492_Ctg1_183	0.451172	0.5625	0	0	0	0	0.49875	0.5	0.095	0.1	0.13875	0.15	0.43875	0.45	0.375	0.45	0.237187	0.225	0.13875	0.15	0.0499671	0.0512821	0.429688	0.375
ESTNV_26437_1349	0	0	0	0	0	0	0.28875	0.3	0.199687	0.175	0.255	0.25	0.497188	0.425	0.43875	0.4	0.49875	0.5	0.492188	0.425	0.0721875	0.075	0.304688	0.325
GCR_cBin10658_Ctg1_107	0.144043	0.15625	0	0	0	0	0.375	0.35	0.199687	0.225	0.117188	0.125	0.455	0.5	0.495	0.5	0.34875	0.25	0.497188	0.425	0.18	0.2	0.272188	0.275
GCR_cBin33592_Ctg1_241	0	0	0	0	0.117188	0.125	0.117188	0.125	0	0	0.095	0.1	0.499688	0.425	0.28875	0.25	0.334688	0.325	0.304688	0.325	0.0721875	0.075	0.497188	0.375
ESTNV_33888_314	0	0	0	0	0	0	0	0	0	0	0	0	0.18	0.2	0.304688	0.275	0.0246875	0.025	0.28875	0.35	0.0721875	0.075	0.28875	0.3
GCR_cBin10390_Ctg1_228	0	0	0.39875	0.4	0.447188	0.525	0.28875	0.3	0.21875	0.2	0.04875	0.05	0.429688	0.475	0.49875	0.5	0.429688	0.325	0.334688	0.375	0.429688	0.325	0.474687	0.525
ESTV_12221_170	0.144043	0.15625	0	0	0	0	0.375	0.35	0.21875	0.2	0.117188	0.125	0.375	0.35	0.32	0.2	0.21875	0.2	0.34875	0.4	0.04875	0.05	0.48875	0.4
GCR_cBin26140_Ctg1_118	0	0	0	0	0.499688	0.475	0.272188	0.325	0.095	0.1	0.04875	0.05	0.5	0.7	0.362187	0.425	0.34875	0.4	0.334688	0.325	0.409687	0.425	0.375	0.25
GCR_cBin1019_Ctg1_221	0	0	0	0	0.375	0.5	0.474687	0.525	0.32	0.35	0.381328	0.410256	0.499671	0.461538	0.447188	0.525	0.237187	0.175	0.48	0.6	0.204142	0.230769	0.492188	0.425
GCR_cBin26140_Ctg1_33	0	0	0	0	0.5	0.5	0.272188	0.325	0.095	0.1	0.04875	0.05	0.5	0.684211	0.347299	0.394737	0.34875	0.4	0.334688	0.325	0.409687	0.425	0.368508	0.230769
ESTNV_27182_609	0	0	0	0	0	0	0.255	0.25	0	0	0	0	0.28875	0.25	0.13875	0.15	0	0	0.255	0.25	0	0	0.375	0.4
GCR_cBin27812_Ctg1_148	0.466701	0.677419	0	0	0.095	0.1	0	0	0.334688	0.275	0.255	0.25	0.429688	0.575	0.484687	0.375	0.467127	0.384615	0.28875	0.25	0.46875	0.4	0.42	0.35
GCR_cBin26855_Ctg1_110	0.263672	0.25	0.409687	0.525	0.492188	0.475	0.375	0.45	0.334688	0.275	0.429688	0.425	0.497188	0.525	0.499688	0.475	0.362187	0.275	0.46875	0.4	0.0246875	0.025	0.5	0.5
GCR_cBin39664_Ctg1_85	0	0	0	0	0.42	0.4	0.492188	0.525	0.28875	0.3	0.499671	0.461538	0.48875	0.45	0.474687	0.625	0.455	0.5	0.409687	0.525	0.0721875	0.075	0.48875	0.45
GCR_cBin38208_Ctg1_21	0	0	0	0	0.199687	0.075	0.46875	0.45	0.387188	0.375	0.484687	0.325	0.242275	0.230769	0.21875	0.2	0.142012	0.102564	0.237187	0.225	0.0973044	0.102564	0.277778	0.230769
ESTV_15118_153	0	0	0	0	0	0	0.04875	0.05	0.272188	0.325	0.237187	0.175	0.39875	0.45	0.497188	0.425	0.28875	0.35	0.49875	0.5	0.46875	0.5	0.32	0.4
GCR_cBin47268_Ctg1_70	0	0	0	0	0	0	0	0	0	0	0	0	0.13875	0	0.13875	0	0	0	0.13875	0	0.28875	0	0.04875	0
GCR_cBin47268_Ctg1_73	0.0605469	0.0625	0	0	0	0	0.0721875	0.075	0.18	0.2	0.199687	0.225	0.375	0.35	0.409687	0.425	0.0721875	0.075	0.28875	0.2	0.499688	0.675	0.237187	0.225
ESTNV_34296_693	0.263672	0.3125	0.04875	0.05	0	0	0.28875	0.35	0.04875	0.05	0.04875	0.05	0.095	0.1	0.117188	0.125	0.0246875	0.025	0.0721875	0.075	0.387188	0.375	0.237187	0.275
GCR_cBin18023_Ctg1_41	0.263672	0.3125	0.48875	0.65	0.32	0.3	0.42	0.4	0.49875	0.35	0.334688	0.275	0.455	0.4	0.455	0.5	0.474687	0.475	0.462187	0.475	0.387188	0.525	0.32	0.3
ESTNV_36480_1354	0.358887	0.46875	0.48875	0.65	0.429688	0.575	0.409687	0.525	0.447188	0.375	0.455	0.5	0.462187	0.375	0.49875	0.6	0.497188	0.525	0.492188	0.575	0.28875	0.35	0.28875	0.3
GCR_cBin34894_Ctg1_621	0	0	0	0	0	0	0.04875	0.05	0	0	0	0	0.495	0.55	0.499688	0.575	0.474687	0.575	0.5	0.6	0.159688	0.175	0.409687	0.325
GCR_cBin26436_Ctg1_42	0.117188	0.125	0.117188	0.125	0.49875	0.55	0.39875	0.35	0.255	0.25	0.0246875	0.025	0.46875	0.45	0.43875	0.5	0.5	0.5	0.21875	0.25	0.199687	0.225	0.5	0.5
GCR_cBin24398_Ctg1_117	0	0	0.117188	0.125	0	0	0.495	0.5	0.304688	0.375	0.455	0.55	0.474687	0.475	0.42	0.4	0.42	0.5	0.42	0.45	0.04875	0.05	0.409687	0.375
GCR_cBin3706_Ctg1_364	0	0	0.117188	0.125	0.237187	0.275	0.495	0.5	0.304688	0.375	0.455	0.55	0.5	0.4	0.39875	0.4	0.42	0.5	0.334688	0.375	0.04875	0.05	0.409687	0.375
GCR_cBin23307_Ctg1_194	0	0	0	0	0	0	0	0	0	0	0.04875	0.05	0.18	0.2	0.18	0.15	0.39875	0.45	0.28875	0.25	0.0246875	0.025	0.117188	0.125
GCR_cBin12132_Ctg1_186	0.358887	0.34375	0.199687	0.225	0	0	0	0	0.326101	0.307692	0.145429	0.157895	0.272188	0.275	0.32	0.35	0.21875	0.25	0.095	0.1	0.142012	0.153846	0.21875	0.25
GCR_cBin5178_Ctg1_86	0.404297	0.375	0.159688	0.175	0	0	0	0	0.334688	0.325	0.04875	0.05	0.272188	0.275	0.28875	0.35	0.237187	0.275	0.122922	0.131579	0.145429	0.157895	0	0
GCR_cBin12749_Ctg1_233	0	0	0.42	0.45	0.304688	0.325	0.095	0.1	0.429688	0.475	0.362187	0.375	0.447188	0.475	0.272188	0.275	0.272188	0.225	0.32	0.4	0.34875	0.45	0.39875	0.5
GCR_cBin45817_Ctg1_71	0	0	0.42	0.45	0.095	0.1	0.0246875	0.025	0.199687	0.225	0.28875	0.35	0.43875	0.45	0.474687	0.475	0.159688	0.175	0.499688	0.625	0.28875	0.35	0.455	0.55
ESTNV_26350_156	0	0	0	0	0.49875	0.55	0.484687	0.475	0	0	0.117188	0.125	0.117188	0.125	0.32	0.35	0.18	0.2	0.334688	0.375	0.48875	0.6	0.255	0.25
ESTNV_21694_208	0	0	0.42	0.45	0.0246875	0.025	0.0246875	0.025	0.18	0.2	0.28875	0.35	0.334688	0.375	0.334688	0.375	0.095	0.1	0.409687	0.425	0.159688	0.175	0.18	0.2
ESTNV_29851_266	0.429688	0.4375	0.28875	0.3	0	0	0.237187	0.275	0.43875	0.45	0.499688	0.425	0.447188	0.375	0.409687	0.475	0.375	0.35	0.455	0.45	0.474687	0.325	0.304688	0.275
GCR_cBin19407_Ctg1_54	0.499512	0.46875	0.499688	0.575	0	0	0.304688	0.375	0.387188	0.275	0.21875	0.2	0.492188	0.575	0.255	0.3	0.455	0.45	0.46875	0.45	0.237187	0.275	0.409687	0.475
GCR_cBin12450_Ctg1_432	0	0	0	0	0	0	0	0	0.159688	0.175	0.04875	0.05	0.375	0.3	0.462187	0.475	0.43875	0.55	0.334688	0.325	0.294543	0.358974	0.492188	0.475
ESTV_14230_80	0.390137	0.34375	0.18	0.15	0.159688	0.175	0.28875	0.35	0.48875	0.6	0.474687	0.575	0.484687	0.475	0.484687	0.425	0.49875	0.4	0.495	0.55	0.43875	0.5	0.48	0.5
GCR_cBin5917_Ctg1_208	0	0	0.04875	0.05	0.0246875	0.025	0.0721875	0.075	0.13875	0.15	0.237187	0.225	0.304688	0.225	0.452663	0.230769	0.04875	0.05	0.429688	0.375	0.32	0.4	0.458102	0.447368
GCR_cBin1185_Ctg1_145	0.341797	0.375	0	0	0	0	0.362187	0.425	0.387188	0.375	0.255	0.3	0	0	0	0	0	0	0	0	0.0246875	0.025	0	0
GCR_hBin21729_Ctg1_51	0	0	0	0	0.04875	0.05	0	0	0	0	0	0	0.04875	0.05	0.04875	0.05	0.21875	0.2	0.13875	0.15	0.387188	0.375	0.18	0.2
GCR_cBin37146_Ctg1_312	0.284668	0.28125	0.163379	0.179487	0	0	0.199687	0.225	0.18	0.15	0.142012	0.153846	0.409687	0.375	0.272188	0.275	0.0721875	0.025	0.334688	0.425	0.476625	0.567568	0.242275	0.128205
GCR_cBin5718_Ctg1_42	0.241699	0.21875	0.0721875	0.075	0.18	0.2	0.21875	0.2	0.42	0.5	0.46875	0.35	0.43875	0.5	0.499688	0.475	0.492188	0.475	0.484687	0.475	0.18	0.2	0.447188	0.425
GCR_cBin32973_Ctg1_81	0	0	0	0	0.375	0.25	0	0	0	0	0	0	0.294543	0.358974	0.34875	0.35	0.409687	0.375	0.387188	0.375	0.497188	0.475	0.43875	0.45
GCR_cBin32973_Ctg1_29	0.46875	0.4375	0.492188	0.425	0.375	0.25	0.117188	0.125	0.375	0.4	0.117188	0.125	0.462187	0.475	0.455	0.45	0.32	0.3	0.495	0.55	0.474687	0.425	0.39875	0.35
ESTNV_22623_238	0.358887	0.28125	0.46875	0.45	0.497188	0.625	0.04875	0.05	0	0	0.117188	0.075	0.334688	0.325	0.375	0.5	0.42	0.45	0.409687	0.475	0.42	0.4	0.21875	0.15
GCR_cBin35013_Ctg1_144	0.455	0.433333	0.117188	0.125	0.237187	0.225	0.253104	0.243243	0.32	0.35	0.49875	0.45	0.497188	0.425	0.43875	0.4	0.362187	0.425	0.474687	0.575	0.340894	0.282051	0.199687	0.225
ESTNV_33390_1703	0.460449	0.46875	0.117188	0.125	0.362187	0.325	0.095	0.1	0.497188	0.675	0.387188	0.375	0.429688	0.275	0.499688	0.575	0.447188	0.425	0.484687	0.575	0.429688	0.375	0.18	0.2
GCR_cBin28945_Ctg1_147	0.375	0.375	0.28875	0.3	0.21875	0.25	0.272188	0.275	0.495	0.4	0.484687	0.475	0.409687	0.325	0.387188	0.375	0.34875	0.4	0.447188	0.325	0.159688	0.175	0.455	0.5
ESTNV_35898_1062	0.482422	0.375	0	0	0.43875	0.5	0.28875	0.3	0.362187	0.475	0.117188	0.125	0.462187	0.425	0.455	0.35	0.46875	0.65	0.375	0.3	0.159688	0.175	0.43875	0.5
GCR_cBin26038_Ctg1_203	0.304688	0.375	0.199687	0.225	0.497188	0.375	0.117188	0.125	0.462187	0.575	0.492188	0.525	0.497188	0.425	0.492188	0.475	0.304688	0.375	0.49875	0.5	0.117188	0.075	0.48875	0.4
GCR_cBin5440_Ctg1_39	0	0	0.255	0.3	0.159688	0.125	0.159688	0.075	0.095	0.1	0.272188	0.325	0.34875	0.25	0.39875	0.5	0.375	0.25	0.272188	0.325	0.13875	0.15	0.04875	0.05
GCR_cBin32127_Ctg1_234	0.404297	0.5	0	0	0	0	0.42	0.4	0.18	0.2	0.272188	0.325	0.18	0.2	0.117188	0.125	0	0	0.0721875	0.075	0.21875	0.15	0.429688	0.475
GCR_hBin19696_Ctg1_47	0.476074	0.59375	0	0	0	0	0.42	0.4	0	0	0	0	0.18	0.2	0.117188	0.125	0	0	0.0721875	0.075	0.21875	0.15	0.429688	0.475
GCR_cBin32127_Ctg1_245	0.404297	0.5	0	0	0	0	0.42	0.4	0.18	0.2	0.272188	0.325	0.18	0.2	0.117188	0.125	0	0	0.0721875	0.075	0.21875	0.15	0.429688	0.475
ESTNV_27431_454	0.46875	0.5625	0.18	0.2	0.0246875	0.025	0.497188	0.475	0.474687	0.425	0.478961	0.435897	0.21875	0.25	0.409687	0.475	0.409687	0.375	0.199687	0.175	0	0	0.334688	0.275
BASS14_B7_A02_640	0.41748	0.40625	0.21875	0.25	0	0	0.117188	0.125	0	0	0	0	0.334688	0.375	0.159688	0.175	0.32	0.3	0.334688	0.325	0.32	0.25	0.159688	0.175
GCR_cBin41946_Ctg1_167	0.21875	0.25	0.39875	0.5	0.34875	0.3	0.375	0.35	0.272188	0.175	0.48875	0.45	0.491782	0.461538	0.455	0.55	0.42	0.35	0.447188	0.425	0.18	0.2	0.334688	0.375
GCR_cBin41946_Ctg1_89	0.21875	0.25	0.39875	0.5	0.34875	0.3	0.375	0.35	0.272188	0.175	0.48875	0.45	0.491782	0.461538	0.455	0.55	0.415845	0.333333	0.447188	0.425	0.18	0.2	0.326101	0.358974
ESTNV_16068_255	0	0	0	0	0.117188	0.125	0.455	0.45	0.497188	0.525	0.447188	0.425	0.484687	0.525	0.32	0.35	0.28875	0.3	0.39875	0.4	0	0	0.159688	0.125
GCR_cBin49053_Ctg1_111	0.0307617	0.03125	0	0	0.362187	0.125	0.0246875	0.025	0.334688	0.375	0.334688	0.325	0.0721875	0.075	0.255	0.3	0.43875	0.35	0.0721875	0.075	0	0	0.0246875	0.025
ESTNV_35810_833	0.375	0.5	0	0	0.409687	0.375	0.46875	0.45	0.34875	0.35	0.455	0.35	0.488166	0.487179	0.462187	0.575	0.39875	0.5	0.5	0.45	0.21875	0.15	0.375	0.4
GCR_hBin18139_Ctg1_60	0.46875	0.4375	0.0246875	0.025	0.334688	0.425	0.272188	0.275	0.48875	0.45	0.462187	0.475	0.387188	0.475	0.497188	0.475	0.362187	0.325	0.492188	0.375	0.462187	0.475	0.5	0.65
GCR_hBin18139_Ctg1_230	0.46875	0.4375	0.0246875	0.025	0.334688	0.425	0.272188	0.275	0.48875	0.45	0.462187	0.475	0.387188	0.475	0.497188	0.475	0.362187	0.325	0.492188	0.375	0.462187	0.475	0.5	0.65
ESTNV_35810_643	0.487793	0.40625	0	0	0	0	0.18	0.2	0.0721875	0.075	0.28875	0.3	0.199687	0.225	0.13875	0.15	0.04875	0.05	0.117188	0.125	0.21875	0.2	0	0
ESTNV_17527_71	0.487793	0.40625	0	0	0	0	0.18	0.2	0.0721875	0.075	0.28875	0.3	0.199687	0.225	0.13875	0.15	0.04875	0.05	0.117188	0.125	0.21875	0.2	0	0
ESTNV_28091_630	0	0	0	0	0.32	0.35	0.0246875	0.025	0.237187	0.125	0.13875	0.15	0.336735	0.314286	0.34875	0.3	0.199687	0.175	0.404997	0.358974	0.28875	0.35	0.362187	0.275
ESTNV_25175_634	0.169922	0.1875	0.362187	0.425	0	0	0.272188	0.225	0.48	0.6	0.159688	0.175	0.255	0.25	0.095	0.1	0.304688	0.325	0.0246875	0.025	0.0246875	0.025	0	0
GCR_cBin25193_Ctg1_80	0.0307617	0.03125	0.409687	0.475	0.0246875	0.025	0.255	0.25	0.21875	0.2	0.387188	0.375	0.255	0.3	0.375	0.45	0.199687	0.225	0.474687	0.325	0.0721875	0.075	0.255	0.3
ESTNV_27318_155	0	0	0	0	0	0	0	0	0.0246875	0.025	0.255	0.25	0.48	0.5	0.334688	0.375	0.0721875	0.075	0.255	0.15	0.455	0.5	0.304688	0.325
GCR_cBin1418_Ctg1_135	0.0893555	0.09375	0.334688	0.325	0	0	0.0246875	0.025	0.42	0.35	0.21875	0.2	0.255	0.15	0.18	0.2	0.117188	0.125	0.28875	0.3	0.34875	0.4	0.28875	0.3
ESTNV_31116_191	0.117188	0.125	0	0	0.455	0.45	0.255	0.15	0.304688	0.325	0.18	0.15	0.492188	0.475	0.484687	0.625	0.237187	0.225	0.21875	0.2	0.497188	0.625	0.39875	0.45
ESTNV_25321_192	0.144043	0.15625	0	0	0.204142	0.179487	0.497188	0.625	0.455	0.4	0.184089	0.205128	0.387188	0.325	0.484687	0.575	0.362187	0.425	0.237187	0.275	0.34875	0.35	0.39875	0.35
ESTNV_29115_481	0.498047	0.4375	0.272188	0.325	0.13875	0.15	0.429688	0.325	0.34875	0.2	0.429688	0.425	0.199687	0.225	0.447188	0.525	0.13875	0.1	0.304688	0.275	0.159688	0.175	0.34875	0.4
GCR_cBin19598_Ctg1_176	0	0	0	0	0.462187	0.425	0.462187	0.425	0.0721875	0.075	0.334688	0.325	0.455	0.35	0.387188	0.375	0.484687	0.425	0.304688	0.225	0.28875	0.35	0.095	0.1
ESTNV_31863_1602	0	0	0	0	0.0246875	0.025	0	0	0	0	0	0	0.375	0.4	0.304688	0.325	0.387188	0.325	0.32	0.35	0	0	0.199687	0.225
GCR_cBin545_Ctg1_206	0	0	0	0	0.13875	0.15	0.447188	0.475	0.495	0.55	0.18	0.15	0.362187	0.375	0.375	0.5	0.39875	0.45	0.498685	0.435897	0.304688	0.325	0.474687	0.525
BASS11_B7_G05_472	0	0	0	0	0.13875	0.15	0.48	0.6	0	0	0.0246875	0.025	0.334688	0.375	0.375	0.45	0.46875	0.55	0.499688	0.425	0.32	0.35	0.474687	0.525
GCR_cBin17574_Ctg1_128	0	0	0	0	0.18	0.2	0.272188	0.325	0.117188	0.125	0.499688	0.575	0.0246875	0.025	0.04875	0.05	0.34875	0.35	0.117188	0.125	0.0246875	0.025	0.117188	0.125
BASS11_B7_G05_384	0.492188	0.4375	0.46875	0.55	0.455	0.45	0.429688	0.475	0.159688	0.175	0.159688	0.175	0.499688	0.575	0.499688	0.425	0.495	0.55	0.495	0.55	0.304688	0.325	0.48875	0.45
BASS11_B7_G05_691	0	0	0	0	0.13875	0.15	0.48	0.6	0	0	0.0246875	0.025	0.334688	0.375	0.375	0.45	0.46875	0.55	0.499688	0.425	0.32	0.35	0.474687	0.525
ESTNV_23544_330	0	0	0	0	0	0	0.18	0.2	0.21875	0.25	0.338934	0.378378	0.381328	0.410256	0.334688	0.275	0.304688	0.325	0.32	0.35	0.323229	0.297297	0.184089	0.205128
BASS117_B7_E04_685	0.0893555	0.09375	0	0	0	0	0.484687	0.525	0.429688	0.475	0.429688	0.625	0.387188	0.325	0.375	0.35	0.334688	0.425	0.32	0.3	0.0246875	0.025	0.18	0.2
BASS117_B7_E04_554	0.0893555	0.09375	0	0	0	0	0.484687	0.525	0.429688	0.475	0.429688	0.625	0.387188	0.325	0.375	0.35	0.334688	0.425	0.32	0.3	0.0246875	0.025	0.18	0.2
GCR_cBin50585_Ctg1_139	0	0	0	0	0.323229	0.243243	0.409687	0.475	0.462187	0.525	0.122922	0.131579	0.228532	0.105263	0.18	0.142857	0.04875	0.05	0.387188	0.275	0.497188	0.575	0.326101	0.358974
GCR_cBin37317_Ctg1_131	0.263672	0.25	0	0	0.159688	0.175	0.375	0.35	0.484687	0.475	0.447188	0.525	0.399931	0.342105	0.48	0.6	0.484687	0.525	0.43875	0.4	0.39875	0.45	0.42	0.4
ESTNV_33213_337	0	0	0	0	0	0	0.495	0.5	0.272188	0.325	0.0246875	0.025	0.429688	0.425	0.13875	0.05	0.04875	0.05	0.21875	0.15	0.387188	0.475	0.199687	0.175
GCR_hBin35252_Ctg1_84	0	0	0	0	0.32	0.4	0.32	0.4	0.272188	0.225	0.0721875	0.075	0.13875	0.1	0.0721875	0.075	0.159688	0.175	0.04875	0.05	0.0246875	0.025	0	0
GCR_cBin6519_Ctg1_383	0	0	0	0	0.0246875	0.025	0.48875	0.55	0.474687	0.475	0.455	0.5	0.492188	0.425	0.362187	0.375	0.42	0.55	0.462187	0.575	0.04875	0.05	0.455	0.5
GCR_cBin6519_Ctg1_116	0	0	0	0	0	0	0.48875	0.55	0.474687	0.475	0.455	0.5	0.42	0.35	0.159688	0.175	0.387188	0.425	0.159688	0.175	0.0246875	0.025	0.0246875	0.025
GCR_cBin16390_Ctg1_172	0	0	0.272188	0.275	0	0	0.497188	0.475	0.49875	0.55	0.495	0.55	0.444444	0.410256	0.46875	0.5	0.455	0.6	0.492188	0.575	0	0	0.46875	0.5
ESTNV_30332_660	0	0	0	0	0	0	0	0	0	0	0	0	0.32	0.35	0.375	0.45	0.409687	0.475	0.48	0.3	0.447188	0.575	0.362187	0.425
GCR_cBin37317_Ctg1_184	0.263672	0.25	0	0	0.237187	0.275	0.499688	0.525	0.34875	0.3	0.474687	0.675	0.28875	0.25	0.255	0.25	0.28875	0.25	0.199687	0.225	0.495	0.65	0.362187	0.425
GCR_cBin16390_Ctg1_190	0	0	0.272188	0.275	0	0	0.497188	0.475	0.49875	0.55	0.492188	0.525	0.429688	0.425	0.455	0.5	0.43875	0.55	0.492188	0.575	0	0	0.46875	0.5
ESTNV_34569_1252	0	0	0	0	0.499688	0.425	0	0	0.304688	0.225	0.334688	0.275	0.492188	0.475	0.46875	0.45	0.5	0.6	0.32	0.3	0.492188	0.475	0.5	0.7
ESTV_14468_119	0	0	0	0	0.499688	0.425	0	0	0.304688	0.225	0.375	0.3	0.495	0.5	0.455	0.45	0.484687	0.575	0.32	0.3	0.497188	0.475	0.5	0.7
ESTV_18722_351	0.21875	0.1875	0.499688	0.625	0.462187	0.575	0.095	0.1	0.495	0.55	0.362187	0.375	0.32	0.35	0.447188	0.475	0.492188	0.525	0.28875	0.35	0.497188	0.475	0.48875	0.65
ESTNV_36348_720	0.21875	0.1875	0.499688	0.625	0.237187	0.275	0.117188	0.125	0.462187	0.625	0.499688	0.575	0.495	0.55	0.255	0.3	0.429688	0.375	0.304688	0.325	0.117188	0.125	0.375	0.4
ESTNV_28229_1264	0	0	0	0	0.5	0.45	0.0246875	0.025	0.375	0.3	0.375	0.35	0.455	0.5	0.49875	0.6	0.375	0.3	0.46875	0.45	0.48875	0.45	0.43875	0.4
ESTNV_34569_753	0	0	0	0	0.499688	0.425	0	0	0.0246875	0.025	0.04875	0.05	0.32	0.25	0.5	0.55	0.455	0.5	0.46875	0.4	0.39875	0.5	0.455	0.55
ESTNV_33934_55	0	0	0	0	0.387188	0.425	0.462187	0.575	0.13875	0.1	0.0246875	0.025	0.255	0.2	0.5	0.5	0.334688	0.325	0.429688	0.325	0.474687	0.425	0.484687	0.525
BASS115_B6A_H02_496	0	0	0.35503	0.358974	0.42	0.4	0.255	0.25	0.362187	0.275	0.381328	0.410256	0.0721875	0.075	0	0	0.04875	0.05	0.04875	0.05	0	0	0.0246875	0.025
GCR_cBin15671_Ctg1_125	0.117188	0.125	0.0246875	0.025	0.117188	0.125	0.492188	0.425	0.42	0.35	0.474687	0.475	0.455	0.6	0.499688	0.475	0.28875	0.3	0.497188	0.575	0.415845	0.487179	0.484687	0.525
GCR_cBin48621_Ctg1_143	0.451172	0.625	0	0	0.095	0.1	0.04875	0.05	0.49875	0.55	0.46875	0.3	0.260355	0.307692	0.362187	0.475	0.492188	0.575	0.28875	0.3	0.117188	0.125	0.159688	0.175
ESTNV_36486_673	0.451172	0.625	0	0	0.095	0.1	0.0721875	0.075	0.49875	0.55	0.375	0.35	0.39875	0.4	0.484687	0.525	0.334688	0.275	0.462187	0.375	0.39875	0.4	0.429688	0.375
GCR_cBin26183_Ctg1_163	0.32373	0.40625	0	0	0.455	0.4	0.409687	0.425	0.13875	0.15	0.409687	0.375	0.21875	0.25	0.375	0.4	0.49875	0.55	0.334688	0.325	0.199687	0.225	0.272188	0.325
GCR_cBin48621_Ctg1_146	0.451172	0.625	0	0	0.095	0.1	0.04875	0.05	0.49875	0.55	0.46875	0.3	0.255	0.3	0.362187	0.475	0.492188	0.575	0.28875	0.3	0.117188	0.125	0.159688	0.175
ESTNV_31699_1208	0	0	0	0	0	0	0.484687	0.475	0	0	0.04875	0.05	0.04875	0.05	0	0	0.255	0.25	0.095	0.05	0.492188	0.525	0	0
ESTNV_36170_1803	0.263672	0.3125	0	0	0.04875	0.05	0.0246875	0.025	0.362187	0.375	0.492188	0.325	0.497041	0.461538	0.46875	0.45	0.49875	0.55	0.409687	0.375	0	0	0.237187	0.225
ESTNV_26803_666	0.117188	0.125	0	0	0.04875	0.05	0.117188	0.125	0.462187	0.425	0.484687	0.575	0.46875	0.3	0.409687	0.425	0.474687	0.525	0.334688	0.325	0.21875	0.2	0.48	0.5
GCR_cBin24983_Ctg1_211	0.284668	0.34375	0.462187	0.525	0.409687	0.425	0.334688	0.375	0.0721875	0.075	0	0	0.435569	0.435897	0.304688	0.225	0.497188	0.525	0.13875	0.15	0	0	0.237187	0.275
GCR_cBin33457_Ctg1_198	0.404297	0.5	0.0246875	0.025	0.255	0.3	0.255	0.3	0.304688	0.325	0.117188	0.075	0.429688	0.475	0.199687	0.225	0.492188	0.475	0.362187	0.325	0	0	0.095	0.1
GCR_cBin38774_Ctg1_204	0	0	0.13875	0.15	0.46875	0.5	0.18	0.2	0.095	0.1	0.375	0.4	0.48	0.45	0.48	0.4	0.474687	0.425	0.46875	0.45	0.34875	0.35	0.49875	0.4
ESTNV_36426_226	0	0	0.455	0.55	0.095	0.1	0.0246875	0.025	0	0	0	0	0.462187	0.425	0.49875	0.65	0.499688	0.525	0.499688	0.475	0.474687	0.425	0.375	0.4
GCR_cBin33503_Ctg1_290	0	0	0	0	0.495	0.45	0.13875	0.15	0.272188	0.275	0	0	0.159688	0.175	0.095	0.05	0.310651	0.384615	0.255	0.25	0	0	0.255	0.3
ESTV_15074_164	0.144043	0.15625	0.375	0.45	0.159688	0.175	0.334688	0.375	0.492188	0.525	0.455	0.35	0.18	0.2	0.117188	0.125	0.334688	0.325	0.21875	0.2	0	0	0.13875	0.15
ESTNV_36002_1472	0.194824	0.21875	0	0	0.0246875	0.025	0.117188	0.125	0.499688	0.625	0.46875	0.45	0.46875	0.45	0.39875	0.5	0.117188	0.075	0.199687	0.175	0.0246875	0.025	0.34875	0.4
ESTNV_15285_387	0.144043	0.15625	0.04875	0.05	0.237187	0.275	0.46875	0.4	0.429688	0.525	0.49875	0.5	0.495	0.4	0.474687	0.575	0.484687	0.475	0.42	0.35	0.0246875	0.025	0.304688	0.275
GCR_cBin27216_Ctg1_405	0	0	0	0	0	0	0.159688	0.175	0	0	0.0721875	0.075	0.375	0.3	0.387188	0.525	0.159688	0.125	0.237187	0.275	0.387188	0.425	0.334688	0.375
GCR_cBin8947_Ctg1_161	0.375	0.375	0.13875	0.15	0.362187	0.425	0.387188	0.325	0.34875	0.4	0.34875	0.35	0.43875	0.45	0.409687	0.275	0.447188	0.525	0.362187	0.375	0.39875	0.35	0.48875	0.6
GCR_cBin33503_Ctg1_345	0.48	0.6	0	0	0	0	0.49875	0.55	0.46875	0.5	0.237187	0.225	0.387188	0.475	0.49875	0.5	0.21875	0.2	0.34875	0.45	0.255	0.2	0.21875	0.2
GCR_cBin48593_Ctg1_152	0.341797	0.375	0	0	0.334688	0.375	0.04875	0.05	0.375	0.4	0.272188	0.325	0.21875	0.2	0.46875	0.4	0.48	0.5	0.35503	0.410256	0.099723	0.105263	0.21875	0.25
GCR_cBin47309_Ctg1_158	0.487793	0.40625	0.387188	0.325	0	0	0.455	0.5	0.18	0.15	0.237187	0.275	0.455	0.45	0.474687	0.425	0.18	0.15	0.49875	0.45	0.48	0.5	0.484687	0.675
GCR_hBin21216_Ctg1_199	0	0	0	0	0	0	0.499688	0.675	0.21875	0.25	0.42	0.55	0.117188	0.125	0.0246875	0.025	0.21875	0.25	0.199687	0.125	0	0	0.0721875	0.075
GCR_cBin31719_Ctg1_177	0	0	0	0	0	0	0.272188	0.325	0.49875	0.5	0.48	0.4	0.387188	0.425	0.13875	0.15	0.21875	0.2	0.21875	0.2	0.13875	0.1	0.13875	0.15
GCR_cBin19824_Ctg1_145	0.341797	0.3125	0	0	0.18	0.2	0.43875	0.5	0.499688	0.425	0.484687	0.475	0.447188	0.375	0.474687	0.375	0.455	0.45	0.48875	0.45	0.497188	0.625	0.48875	0.6
ESTNV_25685_546	0	0	0	0	0.362187	0.425	0.304688	0.375	0	0	0.04875	0.05	0.237187	0.225	0.34875	0.4	0.381328	0.461538	0.409687	0.425	0.484687	0.475	0.492188	0.575
ESTNV_33470_753	0	0	0	0	0.49875	0.6	0.43875	0.5	0.0721875	0.075	0.272188	0.275	0.474687	0.475	0.429688	0.475	0.499688	0.425	0.387188	0.375	0.0721875	0.075	0.34875	0.3
ESTNV_27944_196	0.0893555	0.09375	0	0	0.0721875	0.075	0	0	0	0	0.117188	0.125	0.362187	0.375	0.255	0.3	0.13875	0.15	0.159688	0.175	0.34875	0.4	0.21875	0.25
ESTNV_36724_118	0.404297	0.375	0	0	0.095	0.1	0	0	0	0	0.095	0.1	0.117188	0.125	0.28875	0.3	0.304688	0.225	0.237187	0.275	0.484687	0.575	0.48	0.4
ESTNV_35192_247	0.0605469	0.0625	0.39875	0.3	0.18	0.2	0.0721875	0.075	0.117188	0.125	0.117188	0.125	0.43875	0.55	0.237187	0.275	0.34875	0.4	0.095	0.1	0.28875	0.3	0.237187	0.275
BASS114_B6A_B06_105	0.241699	0.28125	0.497188	0.575	0	0	0.387188	0.325	0.48	0.3	0.499688	0.425	0.462187	0.475	0.199687	0.225	0.255	0.3	0.13875	0.1	0	0	0.32	0.3
ESTNV_35192_126	0.21875	0.25	0.39875	0.3	0.495	0.5	0.474687	0.525	0	0	0.04875	0.05	0.34875	0.4	0.409687	0.425	0.447188	0.425	0.362187	0.425	0.48875	0.55	0.362187	0.375
GCR_cBin25759_Ctg1_44	0.284668	0.28125	0.117188	0.125	0	0	0.255	0.25	0.455	0.45	0.21875	0.2	0.272188	0.225	0.095	0.1	0.28875	0.3	0.237187	0.225	0	0	0.04875	0.05
GCR_cBin29181_Ctg1_51	0.440918	0.34375	0.488166	0.384615	0.13875	0.15	0.455	0.6	0.429688	0.375	0.34875	0.3	0.387188	0.125	0.435569	0.435897	0.18	0.05	0.43875	0.45	0.424383	0.444444	0.271731	0.27027
ESTV_17694_278	0.194824	0.21875	0.39875	0.35	0.0246875	0.025	0.13875	0.15	0.484687	0.575	0.375	0.3	0.447188	0.275	0.39875	0.5	0.49875	0.55	0.447188	0.475	0.447188	0.675	0.39875	0.4
GCR_cBin698_Ctg1_258	0.21875	0.25	0.39875	0.35	0.0246875	0.025	0.492188	0.375	0.455	0.5	0.447188	0.425	0.483892	0.461538	0.362187	0.425	0.488166	0.435897	0.447188	0.575	0.21875	0.25	0.429688	0.275
GCR_cBin698_Ctg1_256	0.21875	0.25	0.39875	0.35	0.0246875	0.025	0.492188	0.375	0.455	0.5	0.447188	0.425	0.48	0.45	0.362187	0.425	0.48875	0.45	0.447188	0.575	0.21875	0.25	0.429688	0.275
GCR_cBin698_Ctg1_215	0.21875	0.25	0.39875	0.35	0.0246875	0.025	0.492188	0.375	0.455	0.5	0.447188	0.425	0.495	0.4	0.362187	0.425	0.46875	0.4	0.474687	0.525	0.32	0.4	0.429688	0.275
GCR_cBin698_Ctg1_125	0.0893555	0.09375	0	0	0.499688	0.525	0	0	0.237187	0.275	0.5	0.55	0.272188	0.275	0.484687	0.525	0.28875	0.3	0.46875	0.35	0.387188	0.425	0.304688	0.325
ESTNV_34783_687	0.194824	0.21875	0.272188	0.225	0.28875	0.35	0.13875	0.1	0.334688	0.275	0.304688	0.325	0.495	0.6	0.497188	0.625	0.48875	0.45	0.462187	0.325	0.495	0.65	0.447188	0.375
GCR_cBin705_Ctg1_218	0.495605	0.59375	0.39875	0.4	0.334688	0.375	0.28875	0.3	0.362187	0.375	0.387188	0.425	0.492188	0.425	0.49875	0.5	0.474687	0.325	0.492188	0.575	0.184089	0.205128	0.117188	0.125
GCR_cBin705_Ctg1_366	0.495605	0.59375	0.39875	0.4	0.334688	0.375	0.28875	0.3	0.362187	0.375	0.387188	0.425	0.48	0.4	0.49875	0.5	0.474687	0.325	0.492188	0.575	0.199687	0.225	0.117188	0.125
GCR_cBin705_Ctg1_123	0.492188	0.625	0.39875	0.4	0	0	0.28875	0.3	0.18	0.15	0.117188	0.125	0.304688	0.325	0.199687	0.175	0.409687	0.375	0.159688	0.175	0.484687	0.475	0.447188	0.475
GCR_cBin19367_Ctg1_143	0	0	0	0	0	0	0.159688	0.175	0.429688	0.475	0.404997	0.512821	0.499671	0.461538	0.387188	0.425	0.447188	0.525	0.462187	0.475	0.199687	0.225	0.476625	0.513514
ESTV_15107_389	0.194824	0.21875	0	0	0	0	0.095	0.05	0.474687	0.425	0.49875	0.45	0.497188	0.475	0.484687	0.525	0.43875	0.4	0.5	0.5	0.28875	0.35	0.447188	0.475
ESTNV_36706_574	0.194824	0.21875	0	0	0	0	0.117188	0.075	0.474687	0.425	0.497188	0.425	0.455	0.45	0.18	0.2	0.304688	0.325	0.32	0.3	0.199687	0.225	0.199687	0.225
ESTNV_27242_211	0.358887	0.40625	0	0	0.34875	0.4	0.13875	0.15	0.117188	0.125	0.04875	0.05	0.04875	0.05	0.199687	0.225	0.237187	0.275	0.304688	0.325	0.0246875	0.025	0.375	0.4
ESTV_20675_499	0.194824	0.21875	0	0	0	0	0.455	0.45	0.21875	0.2	0.0246875	0.025	0.117188	0.125	0	0	0.0246875	0.025	0	0	0	0	0	0
GCR_cBin8347_Ctg1_155	0.495605	0.59375	0.387188	0.375	0.242275	0.282051	0.095	0.1	0.484687	0.525	0.492188	0.375	0.43875	0.4	0.42	0.5	0.28875	0.35	0.199687	0.175	0.28875	0.25	0.497188	0.425
GCR_hBin46188_Ctg1_237	0	0	0	0	0.387188	0.325	0	0	0.0246875	0.025	0.0721875	0.075	0.28875	0.25	0.455	0.45	0.429688	0.375	0.49875	0.5	0.49875	0.65	0.272188	0.325
GCR_cBin28712_Ctg1_124	0	0	0	0	0.32	0.4	0.0246875	0.025	0.13875	0.1	0.237187	0.225	0.28875	0.35	0.095	0.1	0.0246875	0.025	0.13875	0.15	0.46875	0.5	0.21875	0.25
GCR_hBin44277_Ctg1_106	0	0	0	0	0.387188	0.375	0	0	0	0	0	0	0.0246875	0.025	0.0246875	0.025	0.0246875	0.025	0	0	0.255	0.2	0	0
ESTNV_36490_690	0	0	0	0	0	0	0.21875	0.25	0	0	0	0	0.462187	0.375	0.455	0.35	0.497188	0.575	0.46875	0.3	0.199687	0.225	0.48875	0.5
ESTV_21365_54	0	0	0.34875	0.4	0	0	0	0	0.34875	0.35	0.447188	0.525	0.28875	0.25	0.0246875	0.025	0	0	0	0	0	0	0	0
ESTNV_30166_762	0.0307617	0.03125	0.0721875	0.075	0	0	0	0	0.42	0.45	0.272188	0.325	0.159688	0.175	0.13875	0.1	0.13875	0.1	0.0721875	0.075	0	0	0.0246875	0.025
ESTNV_26125_188	0.451172	0.5	0.474687	0.675	0	0	0.117188	0.125	0.495	0.6	0.42	0.45	0.499688	0.475	0.495	0.35	0.455	0.65	0.499688	0.675	0.199687	0.225	0.32	0.4
ESTNV_35823_463	0.0307617	0.03125	0.0721875	0.075	0	0	0	0	0.42	0.45	0.272188	0.325	0.117188	0.125	0.117188	0.075	0	0	0	0	0	0	0.0246875	0.025
GCR_cBin42387_Ctg1_56	0.499512	0.59375	0.199687	0.175	0	0	0.117188	0.075	0.48875	0.65	0.409687	0.425	0.46875	0.35	0.48875	0.5	0.0721875	0.075	0.492188	0.475	0.484687	0.525	0.237187	0.225
ESTNV_36853_78	0.451172	0.5	0.34875	0.4	0.13875	0.15	0.095	0.05	0.48875	0.55	0.362187	0.325	0.304688	0.225	0.255	0.2	0.272188	0.275	0.362187	0.375	0	0	0.32	0.4
ESTNV_27947_584	0.451172	0.5	0.34875	0.4	0.13875	0.15	0.095	0.05	0.48875	0.55	0.362187	0.325	0.462187	0.425	0.43875	0.3	0.49875	0.55	0.48875	0.45	0.334688	0.425	0.492188	0.475
ESTNV_34937_1396	0.341797	0.375	0	0	0	0	0.13875	0.15	0.484687	0.525	0.199687	0.225	0.35503	0.307692	0.334688	0.325	0.28875	0.3	0.362187	0.275	0	0	0.21875	0.25
GCR_cBin21639_Ctg1_129	0.495605	0.53125	0.304688	0.375	0	0	0.095	0.1	0.429688	0.375	0.375	0.35	0.499688	0.575	0.499688	0.625	0.447188	0.425	0.495	0.5	0.462187	0.575	0.32	0.3
GCR_cBin13830_Ctg1_156	0.341797	0.4375	0.117188	0.125	0	0	0.48875	0.35	0.48875	0.4	0.474687	0.325	0.474687	0.625	0.48	0.45	0.492188	0.525	0.499688	0.475	0.0721875	0.075	0.474687	0.425
GCR_cBin9325_Ctg1_629	0.341797	0.4375	0.28875	0.35	0	0	0.478961	0.384615	0.48	0.55	0.411357	0.368421	0.487535	0.473684	0.474687	0.375	0.447188	0.425	0.277778	0.333333	0.095	0.1	0.32	0.3
ESTNV_28515_410	0	0	0	0	0	0	0.484687	0.525	0.117188	0.125	0.159688	0.175	0.21875	0.1	0.199687	0.175	0.32	0.4	0.255	0.3	0.159688	0.175	0.32	0.3
ESTNV_26964_711	0.0307617	0.03125	0.409687	0.475	0.467127	0.589744	0.5	0.45	0.488166	0.384615	0.409687	0.525	0.409687	0.475	0.49446	0.421053	0.34875	0.4	0.494156	0.243243	0.46875	0.55	0.411357	0.526316
GCR_cBin40533_Ctg1_184	0.0307617	0.03125	0.18	0.2	0.095	0.1	0.429688	0.225	0.48	0.4	0.474687	0.525	0.32	0.35	0.455	0.35	0.159688	0.125	0.334688	0.325	0.387188	0.375	0.272188	0.225
ESTNV_26964_592	0.0307617	0.03125	0.409687	0.475	0.429688	0.525	0.5	0.45	0.48875	0.4	0.409687	0.525	0.495	0.55	0.34875	0.3	0.429688	0.425	0.447188	0.375	0.474687	0.675	0.497188	0.625
GCR_cBin35156_Ctg1_47	0.32373	0.34375	0.199687	0.225	0.04875	0.05	0.0721875	0.075	0.42	0.45	0.492188	0.625	0.39875	0.35	0.48	0.45	0.492188	0.475	0.387188	0.475	0.117188	0.125	0.42	0.3
ESTNV_24363_306	0.117188	0.125	0.304688	0.275	0.429688	0.375	0.43875	0.45	0.28875	0.3	0.04875	0.05	0.495	0.55	0.48875	0.65	0.48	0.6	0.409687	0.525	0.117188	0.125	0.334688	0.325
ESTNV_32353_1231	0.341797	0.375	0.117188	0.125	0.199687	0.225	0.497188	0.375	0.0721875	0.075	0.095	0.1	0.5	0.3	0.42	0.4	0.39875	0.3	0.447188	0.425	0.119987	0.128205	0.48	0.5
GCR_cBin9554_Ctg1_111	0.0893555	0.09375	0.387188	0.475	0.272188	0.325	0.455	0.45	0.255	0.3	0.499688	0.525	0.455	0.35	0.42	0.55	0.387188	0.275	0.447188	0.425	0.21875	0.2	0.095	0.1
GCR_cBin23594_Ctg1_69	0.304688	0.375	0.447188	0.475	0.0246875	0.025	0.46875	0.4	0.159688	0.175	0.497188	0.525	0.375	0.35	0.497188	0.675	0.409687	0.375	0.46875	0.4	0.375	0.4	0.117188	0.125
GCR_cBin7278_Ctg1_101	0.390137	0.40625	0.48	0.6	0.334688	0.375	0.39875	0.4	0.42	0.55	0.43875	0.45	0.48875	0.6	0.474687	0.375	0.46875	0.45	0.429688	0.525	0.34875	0.4	0.46875	0.4
GCR_cBin7278_Ctg1_140	0.390137	0.40625	0.48	0.6	0.334688	0.375	0.39875	0.4	0.42	0.55	0.43875	0.45	0.48875	0.6	0.474687	0.375	0.46875	0.45	0.429688	0.525	0.34875	0.4	0.46875	0.4
GCR_cBin42013_Ctg1_64	0	0	0	0	0	0	0	0	0.0721875	0.075	0	0	0.21875	0.2	0.117188	0.025	0.39875	0.25	0.32	0.3	0	0	0.04875	0.05
ESTNV_30341_1348	0.440918	0.40625	0.48875	0.4	0.095	0.1	0.495	0.45	0.42	0.5	0.499688	0.425	0.409687	0.375	0.237187	0.225	0.46875	0.5	0.237187	0.175	0.159688	0.175	0.43875	0.45
GCR_cBin17069_Ctg1_53	0.476074	0.40625	0.429688	0.425	0.484687	0.575	0.499688	0.475	0.362187	0.425	0.0721875	0.075	0.362187	0.275	0.304688	0.325	0.117188	0.125	0.334688	0.275	0.272188	0.275	0.13875	0.15
GCR_cBin630_Ctg1_411	0.390137	0.34375	0.04875	0.05	0	0	0.117188	0.075	0.04875	0.05	0	0	0.159688	0.075	0.255	0.25	0.13875	0.15	0.21875	0.25	0	0	0.237187	0.275
GCR_cBin43670_Ctg1_77	0.482422	0.5	0.237187	0.225	0.409687	0.375	0.304688	0.275	0.409687	0.425	0.49875	0.5	0.362187	0.375	0.48875	0.4	0.429688	0.475	0.48875	0.55	0.455	0.5	0.484687	0.725
ESTV_15992_330	0.390137	0.40625	0.362187	0.425	0	0	0.159688	0.175	0.0246875	0.025	0	0	0.28875	0.2	0.159688	0.175	0.0246875	0.025	0.304688	0.175	0	0	0.0721875	0.075
ESTNV_28270_603	0	0	0	0	0.48875	0.55	0	0	0.0721875	0.075	0	0	0.429688	0.525	0.43875	0.55	0.495	0.55	0.39875	0.5	0.455	0.5	0.21875	0.2
ESTNV_35703_1395	0.476074	0.40625	0.272188	0.325	0	0	0.0721875	0.075	0.34875	0.4	0.387188	0.425	0.255	0.25	0.159688	0.175	0.21875	0.25	0.199687	0.175	0.199687	0.225	0.32	0.4
ESTNV_24638_210	0.117188	0.125	0	0	0	0	0.04875	0.05	0.199687	0.175	0.304688	0.275	0.255	0.2	0.0246875	0.025	0.0246875	0.025	0.13875	0.15	0	0	0.334688	0.375
ESTNV_36373_1935	0	0	0	0	0	0	0.117188	0.125	0	0	0	0	0.04875	0.05	0.13875	0.15	0.199687	0.225	0.255	0.25	0	0	0.387188	0.275
ESTNV_27268_490	0	0	0	0	0	0	0	0	0.095	0.1	0.04875	0.05	0.272188	0.275	0.340894	0.282051	0	0	0.223537	0.25641	0.444444	0.410256	0.159688	0.175
ESTNV_35486_1270	0	0	0.0246875	0.025	0.095	0.1	0.334688	0.325	0.455	0.5	0.409687	0.475	0.452663	0.435897	0.46875	0.35	0.484687	0.675	0.49875	0.4	0.497188	0.425	0.43875	0.45
GCR_cBin36565_Ctg1_226	0.270552	0.322581	0.0973044	0.102564	0.310651	0.333333	0.163379	0.128205	0.294543	0.358974	0.18	0.2	0.488166	0.538462	0.46875	0.35	0.429688	0.475	0.484687	0.525	0.04875	0.05	0.48875	0.45
GCR_cBin10083_Ctg1_32	0	0	0	0	0.265928	0.263158	0.0259695	0.0263158	0.334688	0.325	0.18	0.15	0.473373	0.461538	0.294543	0.307692	0.04875	0.05	0.184089	0.153846	0.492188	0.375	0.387188	0.425
GCR_cBin21674_Ctg1_331	0.212247	0.241379	0.260355	0.25641	0	0	0.426036	0.307692	0.095	0.05	0.167244	0.131579	0.49875	0.3	0.471953	0.394737	0.492188	0.525	0.49474	0.487179	0.294543	0.307692	0.460224	0.410256
ESTV_13245_584	0	0	0.49875	0.45	0	0	0	0	0	0	0	0	0.0246875	0.025	0.13875	0.15	0.095	0.1	0.117188	0.125	0	0	0.255	0.2
ESTNV_33113_353	0	0	0	0	0.272188	0.325	0	0	0.0721875	0.075	0	0	0.255	0.25	0.0739645	0.0769231	0.159688	0.175	0	0	0	0	0.0246875	0.025
GCR_hBin21729_Ctg1_168	0	0	0	0	0.04875	0.05	0	0	0	0	0	0	0.04875	0.05	0.04875	0.05	0.21875	0.2	0.119987	0.128205	0.387188	0.375	0.18	0.2
GCR_hBin43280_Ctg1_61	0	0	0	0	0.255	0.3	0	0	0	0	0	0	0.0246875	0.025	0	0	0	0	0	0	0	0	0	0
ESTV_15739_295	0	0	0	0	0	0	0	0	0	0	0	0	0.0721875	0.075	0.095	0.1	0.484687	0.625	0.28875	0.35	0.13875	0.15	0.0246875	0.025
ESTNV_34055_242	0	0	0	0	0	0	0	0	0	0	0	0	0.0721875	0.075	0.095	0.1	0.484687	0.625	0.28875	0.35	0.13875	0.15	0.0246875	0.025
ESTV_16262_1716	0.169922	0.1875	0.455	0.5	0.255	0.3	0.387188	0.375	0.387812	0.315789	0.432133	0.473684	0.46875	0.65	0.387188	0.325	0.304688	0.325	0.304688	0.225	0.43875	0.45	0.159688	0.175
ESTNV_25199_261	0	0	0.0246875	0.025	0.0739645	0.0769231	0.49875	0.55	0.0499671	0	0.499688	0.475	0.49474	0.435897	0.409687	0.375	0.375	0.35	0.255	0.25	0.43875	0.6	0.492188	0.625
GCR_cBin17416_Ctg1_223	0.492188	0.6875	0	0	0	0	0.334688	0.375	0.46875	0.45	0.117188	0.125	0.334688	0.425	0.28875	0.3	0.48875	0.5	0.34875	0.4	0.304688	0.325	0.34875	0.3
GCR_hBin17624_Ctg1_81	0	0	0	0	0	0	0.387188	0.325	0.237187	0.125	0.0721875	0.075	0.255	0.2	0	0	0.0246875	0.025	0	0	0	0	0.0246875	0.025
GCR_cBin19146_Ctg1_97	0.117188	0.125	0.304688	0.325	0	0	0.199687	0.225	0.04875	0.05	0.117188	0.125	0.32	0.3	0	0	0.04875	0.05	0	0	0	0	0.0246875	0.025
ESTV_17233_535	0.0893555	0.09375	0.474687	0.525	0	0	0.362187	0.325	0.387188	0.275	0.387188	0.475	0.334688	0.325	0.32	0.3	0.495	0.55	0.199687	0.225	0.095	0.1	0.334688	0.275
ESTNV_23531_462	0.451172	0.625	0	0	0.447188	0.625	0	0	0.159688	0.175	0.429688	0.475	0.462187	0.475	0.49875	0.4	0.49875	0.4	0.474687	0.575	0.462187	0.375	0.5	0.5
ESTV_7881_334	0.382934	0.451613	0.409687	0.275	0.46875	0.6	0.334688	0.425	0.387188	0.275	0.499688	0.575	0.497188	0.375	0.484687	0.525	0.492188	0.375	0.375	0.35	0.429688	0.525	0.375	0.45
GCR_cBin25027_Ctg1_137	0	0	0	0	0.488166	0.589744	0.04875	0.05	0.04875	0.05	0.117188	0.125	0.237187	0.175	0.13875	0.15	0.237187	0.225	0.117188	0.125	0.18	0.2	0.0246875	0.025
GCR_cBin41451_Ctg1_172	0.241699	0.21875	0	0	0	0	0.387188	0.475	0.447188	0.625	0.42	0.5	0.272188	0.225	0.447188	0.575	0.462187	0.375	0.28875	0.2	0.32	0.35	0.48	0.45
ESTNV_32366_632	0	0	0	0	0	0	0.435569	0.589744	0.0499671	0.0512821	0.255	0.3	0.375	0.394737	0.260355	0.307692	0.39875	0.5	0.199687	0.225	0.406501	0.351351	0.334688	0.375
ESTNV_29209_356	0.241699	0.21875	0.484687	0.525	0	0	0.375	0.35	0.387188	0.375	0.375	0.5	0.43875	0.45	0.334688	0.325	0.49875	0.6	0.21875	0.2	0.0246875	0.025	0.117188	0.125
ESTNV_36510_599	0.0307617	0.03125	0.375	0.3	0.18	0.2	0.242275	0.282051	0.334688	0.325	0.409687	0.375	0.462187	0.425	0.492188	0.525	0.5	0.35	0.48875	0.5	0.499688	0.475	0.48	0.6
ESTV_15688_494	0.0307617	0.03125	0.39875	0.35	0.13875	0.15	0.237187	0.275	0.199687	0.175	0.199687	0.175	0.21875	0.2	0.462187	0.375	0.0721875	0.075	0.499688	0.425	0.499688	0.475	0.117188	0.125
ESTNV_30757_471	0.404297	0.375	0	0	0	0	0.199687	0.225	0.375	0.35	0.375	0.3	0.255	0.2	0.04875	0.05	0.13875	0.15	0.13875	0.05	0	0	0.199687	0.225
GCR_cBin3256_Ctg1_63	0	0	0	0	0.497188	0.575	0.492188	0.525	0.04875	0.05	0.237187	0.225	0.48	0.5	0.43875	0.5	0.32	0.3	0.429688	0.475	0.199687	0.225	0.409687	0.425
GCR_cBin836_Ctg1_394	0.263672	0.25	0.117188	0.075	0.499688	0.375	0.255	0.3	0.0721875	0.025	0	0	0.49875	0.5	0.495	0.5	0.159688	0.175	0.497188	0.475	0.362187	0.375	0.409687	0.425
ESTNV_35640_75	0	0	0.42	0.4	0.255	0.3	0.499688	0.475	0	0	0.237187	0.275	0.237187	0.225	0.159688	0.175	0.18	0.1	0.095	0.1	0.304688	0.325	0.497188	0.675
GCR_cBin48467_Ctg1_35	0	0	0	0	0.0246875	0.025	0.28875	0.35	0.39875	0.4	0.18	0.15	0.28875	0.2	0.462187	0.575	0.5	0.5	0.462187	0.475	0.32	0.35	0.474687	0.425
ESTNV_23431_381	0.412071	0.387097	0.474687	0.425	0.117188	0.075	0.483033	0.552632	0.462187	0.425	0.429688	0.475	0.32	0.4	0.48	0.4	0.497041	0.512821	0.255	0.3	0.482104	0.486486	0.48	0.45
ESTNV_37039_99	0	0	0	0	0.39875	0.45	0.48	0.6	0.0246875	0.025	0	0	0.0721875	0.075	0.095	0.1	0.0721875	0.075	0.159688	0.175	0.39875	0.4	0.39875	0.35
GCR_cBin1859_Ctg1_276	0	0	0	0	0	0	0	0	0.304688	0.275	0.455	0.5	0.0246875	0.025	0.0246875	0.025	0	0	0	0	0	0	0.0721875	0.075
GCR_cBin11134_Ctg1_164	0.144043	0.15625	0	0	0	0	0.34875	0.4	0.255	0.25	0.362187	0.375	0.255	0.3	0.199687	0.175	0.272188	0.325	0.32	0.3	0.404997	0.512821	0.255	0.25
GCR_cBin11134_Ctg1_43	0.144043	0.15625	0	0	0	0	0.34875	0.4	0.255	0.25	0.362187	0.375	0.255	0.3	0.199687	0.175	0.272188	0.325	0.32	0.3	0.42	0.5	0.255	0.25
GCR_cBin4983_Ctg1_416	0	0	0	0	0	0	0	0	0.304688	0.275	0.455	0.5	0.0246875	0.025	0.0246875	0.025	0	0	0	0	0	0	0.0721875	0.075
GCR_cBin18961_Ctg1_75	0.487793	0.59375	0.237187	0.275	0.455	0.55	0.21875	0.25	0.455	0.45	0.39875	0.35	0.334688	0.275	0.255	0.3	0.095	0.1	0.095	0.1	0.28875	0.35	0.199687	0.225
ESTV_8181_51	0.0307617	0.03125	0.223537	0.25641	0.362187	0.425	0.492188	0.475	0.46875	0.5	0.492188	0.525	0.42	0.4	0.498685	0.435897	0.474687	0.575	0.49875	0.45	0.34875	0.4	0.455	0.5
ESTNV_26621_493	0	0	0	0	0	0	0.492188	0.575	0.429688	0.475	0.199687	0.225	0.435569	0.384615	0.478961	0.435897	0.498685	0.487179	0.496884	0.447368	0.159688	0.175	0.32	0.35
ESTNV_23711_205	0	0	0	0	0	0	0	0	0.375	0.35	0.199687	0.225	0.237187	0.275	0.28875	0.3	0.0246875	0.025	0.255	0.3	0.409687	0.475	0.0246875	0.025
ESTV_17538_85	0.429688	0.5625	0.272188	0.275	0	0	0.04875	0.05	0.272188	0.325	0.43875	0.55	0.5	0.45	0.49875	0.6	0.375	0.4	0.474687	0.325	0.43875	0.45	0.49875	0.5
GCR_cBin2733_Ctg1_528	0.429688	0.5625	0.272188	0.275	0	0	0.04875	0.05	0.272188	0.325	0.43875	0.55	0.497188	0.425	0.21875	0.25	0.237187	0.275	0.237187	0.125	0.255	0.2	0.334688	0.325
ESTNV_33243_1092	0.390137	0.46875	0	0	0.492188	0.625	0	0	0.237187	0.225	0.255	0.25	0.28875	0.3	0.48875	0.4	0.21875	0.2	0.462187	0.475	0.304688	0.375	0.495	0.55
ESTNV_25889_239	0.495605	0.59375	0	0	0	0	0.455	0.5	0.499688	0.525	0.474687	0.575	0.375	0.35	0.375	0.4	0.0246875	0.025	0.375	0.45	0	0	0.28875	0.35
ESTNV_33243_235	0.495605	0.59375	0	0	0	0	0.455	0.5	0.499688	0.525	0.474687	0.575	0.375	0.35	0.375	0.4	0.0246875	0.025	0.375	0.45	0	0	0.28875	0.35
GCR_cBin32739_Ctg1_78	0.0307617	0.03125	0.21875	0.2	0	0	0.04875	0.05	0.159688	0.125	0.334688	0.325	0.237187	0.275	0.409687	0.375	0.34875	0.35	0.304688	0.225	0.04875	0.05	0.42	0.55
ESTNV_29403_553	0.21875	0.25	0.447188	0.425	0.237187	0.275	0.272188	0.225	0.255	0.25	0.32	0.3	0.409687	0.475	0.28875	0.35	0.362187	0.375	0.255	0.3	0.48875	0.45	0.28875	0.3
GCR_cBin25248_Ctg1_228	0	0	0	0	0	0	0	0	0	0	0	0	0.28875	0.3	0.117188	0.125	0.28875	0.2	0.04875	0.05	0.199687	0.225	0.28875	0.35
ESTNV_34987_849	0	0	0.04875	0.05	0	0	0.495	0.55	0.34875	0.3	0.13875	0.15	0.237187	0.225	0.159688	0.125	0.0246875	0.025	0.159688	0.175	0.362187	0.425	0.255	0.3
ESTNV_34987_996	0	0	0.04875	0.05	0	0	0.495	0.55	0.34875	0.3	0.13875	0.15	0.237187	0.225	0.159688	0.125	0.0246875	0.025	0.159688	0.175	0.362187	0.425	0.255	0.3
GCR_cBin6804_Ctg1_170	0	0	0.48875	0.5	0.13875	0.15	0	0	0.304688	0.375	0.0973044	0.102564	0.375	0.45	0.21875	0.25	0.387188	0.525	0.304688	0.275	0.49875	0.35	0.484687	0.425
ESTNV_27342_254	0.476074	0.46875	0.43875	0.45	0	0	0.470416	0.486486	0.46875	0.5	0.13875	0.15	0.492188	0.375	0.304688	0.375	0.48	0.5	0.304688	0.275	0.393491	0.384615	0.46875	0.4
ESTV_16240_204	0	0	0	0	0	0	0	0	0.095	0.1	0.0246875	0.025	0.460224	0.461538	0.272188	0.325	0.34875	0.4	0.21875	0.2	0.0721875	0.075	0.426036	0.358974
GCR_cBin29831_Ctg1_68	0	0	0.334688	0.375	0	0	0.46875	0.45	0.39875	0.45	0.0721875	0.075	0.300554	0.315789	0.429688	0.425	0.387188	0.375	0.48	0.4	0.304688	0.325	0.484687	0.375
ESTNV_32051_1570	0.375	0.4375	0.334688	0.375	0	0	0.492188	0.425	0.484687	0.475	0.304688	0.325	0.272188	0.325	0.387188	0.375	0.362187	0.425	0.43875	0.3	0.34875	0.45	0.199687	0.225
BASS13_B7_B07_761	0.375	0.4375	0	0	0.13875	0.15	0.272188	0.325	0.0721875	0.075	0.159688	0.175	0.237187	0.225	0.455	0.55	0.255	0.2	0.39875	0.35	0.375	0.45	0.474687	0.525
GCR_cBin28152_Ctg1_60	0	0	0	0	0.304688	0.325	0.46875	0.5	0	0	0	0	0.28875	0.25	0.462187	0.525	0.49875	0.65	0.409687	0.525	0.488166	0.641026	0.34875	0.3
GCR_cBin28152_Ctg1_185	0	0	0	0	0.304688	0.325	0.46875	0.5	0	0	0	0	0.277778	0.230769	0.444444	0.461538	0.49875	0.65	0.409687	0.525	0.484687	0.625	0.340894	0.282051
GCR_cBin14203_Ctg1_147	0.304688	0.1875	0	0	0.387188	0.275	0.495	0.55	0.387188	0.425	0.334688	0.325	0.399931	0.5	0.495	0.6	0.484687	0.525	0.447188	0.525	0.49875	0.3	0.497188	0.425
GCR_cBin15266_Ctg1_58	0	0	0.474687	0.375	0.13875	0.15	0.0721875	0.075	0.462187	0.475	0.455	0.5	0.455	0.35	0.5	0.4	0.462187	0.375	0.46875	0.55	0.46875	0.6	0.43875	0.35
GCR_cBin6804_Ctg1_99	0	0	0.48875	0.5	0.13875	0.15	0.272188	0.325	0.304688	0.375	0.095	0.1	0.34875	0.4	0.21875	0.25	0.387188	0.525	0.277778	0.282051	0.499688	0.375	0.447188	0.275
GCR_cBin24972_Ctg1_42	0	0	0	0	0.304688	0.325	0.46875	0.5	0	0	0	0	0.28875	0.25	0.462187	0.525	0.49875	0.65	0.409687	0.525	0.488166	0.641026	0.34875	0.3
GCR_cBin31996_Ctg1_226	0.117188	0.125	0.228532	0.263158	0	0	0.28875	0.25	0.429688	0.525	0.095	0.1	0.429688	0.475	0.474687	0.425	0.13875	0.15	0.484687	0.675	0.242275	0.282051	0.491782	0.25641
GCR_cBin31996_Ctg1_169	0.117188	0.125	0.255	0.3	0.272188	0.175	0.28875	0.25	0.429688	0.525	0.095	0.1	0.495	0.65	0.474687	0.425	0.497188	0.625	0.455	0.6	0.48875	0.4	0.32	0.35
GCR_cBin34406_Ctg1_88	0	0	0	0	0.42	0.45	0.49875	0.55	0.04875	0.05	0.375	0.3	0.387188	0.475	0.39875	0.5	0.237187	0.275	0.42	0.45	0.415845	0.487179	0.495	0.4
GCR_cBin43448_Ctg1_152	0	0	0	0	0.39875	0.35	0	0	0	0	0	0	0.237187	0.225	0.323229	0.405405	0.381328	0.461538	0.362187	0.425	0.334688	0.425	0.441224	0.428571
ESTNV_32001_1134	0.375	0.375	0	0	0.04875	0.05	0.49875	0.6	0.21875	0.25	0.43875	0.45	0.48	0.5	0.42	0.5	0.409687	0.425	0.43875	0.45	0.46875	0.5	0.474687	0.325
GCR_hBin13605_Ctg1_93	0.169922	0.1875	0	0	0.495	0.5	0.28875	0.3	0.488166	0.538462	0.495	0.45	0.428415	0.459459	0.48875	0.45	0.495	0.5	0.49474	0.435897	0.455	0.45	0.496884	0.710526
GCR_cBin20942_Ctg1_68	0.406111	0.3	0.43875	0.35	0.04875	0.05	0.447188	0.575	0.255	0.25	0.387188	0.525	0.204142	0.179487	0.255	0.25	0.0246875	0.025	0.32	0.4	0.492188	0.575	0.42	0.25
GCR_cBin49210_Ctg1_198	0	0	0	0	0.255	0.25	0	0	0.255	0.25	0.117188	0.125	0.272188	0.275	0.095	0.1	0.34875	0.3	0.28875	0.35	0.447188	0.375	0.0246875	0.025
GCR_cBin20942_Ctg1_63	0.390137	0.28125	0.43875	0.35	0.04875	0.05	0.447188	0.575	0.255	0.25	0.387188	0.525	0.237187	0.175	0.255	0.25	0.0246875	0.025	0.32	0.4	0.492188	0.575	0.42	0.25
GCR_cBin7112_Ctg1_397	0.0893555	0.03125	0	0	0.429688	0.425	0.199687	0.175	0.095	0.1	0.0721875	0.075	0.484687	0.475	0.492188	0.425	0.272188	0.325	0.255	0.3	0.13875	0.15	0.272188	0.275
GCR_cBin37669_Ctg1_32	0.0893555	0.09375	0	0	0.0246875	0.025	0.492188	0.375	0.455	0.5	0.199687	0.225	0.375	0.35	0.334688	0.275	0.48875	0.5	0.32	0.4	0	0	0.304688	0.325
ESTNV_34868_337	0	0	0	0	0	0	0	0	0	0	0	0	0.362187	0.325	0.272188	0.325	0.0721875	0.075	0.43875	0.45	0.117188	0.125	0.18	0.2
ESTNV_22661_681	0	0	0	0	0	0	0.0246875	0.025	0	0	0	0	0.48875	0.45	0.39875	0.5	0.117188	0.075	0.49875	0.55	0.255	0.2	0.455	0.35
GCR_cBin27851_Ctg1_509	0.0605469	0.0625	0	0	0.0721875	0.075	0	0	0.43875	0.35	0.49875	0.6	0.32	0.3	0.304688	0.275	0.237187	0.275	0.387188	0.375	0.159688	0.175	0.429688	0.425
GCR_cBin27851_Ctg1_590	0.0605469	0.0625	0	0	0.0721875	0.075	0	0	0.492188	0.425	0.49875	0.55	0.362187	0.275	0.32	0.3	0.237187	0.275	0.387188	0.375	0.18	0.2	0.46875	0.55
ESTNV_30354_106	0	0	0.32	0.4	0	0	0.04875	0.05	0.46875	0.45	0.499688	0.575	0.272188	0.325	0.237187	0.225	0.474687	0.475	0.34875	0.25	0.499688	0.575	0.429688	0.425
ESTNV_30411_506	0	0	0	0	0.474687	0.525	0.0721875	0.075	0.095	0.1	0.0246875	0.025	0.223537	0.25641	0.447188	0.425	0.04875	0.05	0.429688	0.475	0.242275	0.282051	0.117188	0.125
ESTNV_33967_1368	0	0	0.0721875	0.075	0	0	0.0246875	0.025	0.304688	0.325	0.499688	0.375	0.39875	0.45	0.34875	0.2	0.455	0.45	0.39875	0.4	0.095	0.1	0.255	0.3
GCR_cBin38527_Ctg1_75	0	0	0.0721875	0.075	0	0	0.0246875	0.025	0.28875	0.25	0.142012	0.153846	0.42	0.45	0.483892	0.461538	0.495	0.4	0.491782	0.564103	0.21875	0.15	0.272188	0.325
ESTNV_33967_1551	0	0	0	0	0	0	0.0246875	0.025	0	0	0	0	0.484687	0.375	0.21875	0.15	0.159688	0.125	0.43875	0.45	0.0246875	0.025	0.42	0.3
GCR_cBin3280_Ctg1_169	0	0	0.42	0.45	0.095	0.1	0.0246875	0.025	0.04875	0.05	0	0	0.387188	0.325	0.46875	0.4	0.497188	0.575	0.49875	0.6	0.492188	0.625	0.492188	0.575
ESTV_15445_193	0.148283	0.16129	0.387188	0.425	0.18	0.2	0.39875	0.4	0.199687	0.225	0.429688	0.575	0.473373	0.461538	0.447188	0.325	0.409687	0.375	0.46875	0.5	0.495	0.6	0.5	0.45
GCR_cBin3280_Ctg1_135	0.487793	0.65625	0.387188	0.375	0.095	0.1	0.49875	0.45	0.455	0.4	0.48	0.5	0.272188	0.275	0.13875	0.15	0.13875	0.1	0.255	0.3	0.495	0.55	0.447188	0.475
ESTV_12252_166	0	0	0	0	0	0	0.0246875	0.025	0	0	0	0	0.484687	0.375	0.21875	0.15	0.159688	0.125	0.43875	0.45	0.0246875	0.025	0.42	0.3
GCR_cBin37519_Ctg1_244	0.0605469	0.0625	0.447188	0.475	0	0	0.43875	0.4	0.304688	0.325	0.362187	0.325	0.48	0.65	0.117188	0.125	0.447188	0.325	0.42	0.5	0	0	0.42	0.4
ESTNV_35410_1102	0	0	0.484687	0.575	0.429688	0.425	0.159688	0.125	0.495	0.45	0.272188	0.225	0.49875	0.45	0.42	0.35	0.474687	0.675	0.43875	0.5	0.43875	0.45	0.484687	0.575
ESTNV_37136_732	0.429688	0.5625	0.46875	0.45	0	0	0.199687	0.175	0.499688	0.425	0.48875	0.55	0.429688	0.475	0.255	0.3	0.21875	0.2	0.199687	0.225	0.0721875	0.075	0.18	0.2
GCR_cBin8284_Ctg1_213	0.498047	0.6875	0.495	0.65	0.13875	0.15	0.455	0.45	0.362187	0.375	0.334688	0.275	0.497188	0.525	0.497188	0.475	0.455	0.6	0.48875	0.55	0.409687	0.375	0.387188	0.475
GCR_cBin5316_Ctg2_193	0.117188	0.125	0	0	0.387188	0.375	0.04875	0.05	0.117188	0.125	0.199687	0.175	0.43875	0.3	0.39875	0.4	0.463477	0.459459	0.33241	0.421053	0.452663	0.487179	0.375	0.35
GCR_cBin45701_Ctg1_227	0.304688	0.375	0.304688	0.325	0	0	0.199687	0.225	0.39875	0.45	0.39875	0.45	0.43875	0.35	0.387188	0.325	0.495	0.4	0.48875	0.3	0.0721875	0.075	0.499688	0.475
ESTNV_31893_467	0.341797	0.375	0.5	0.538462	0	0	0.304688	0.225	0.499688	0.425	0.35503	0.410256	0.375	0.3	0.484687	0.375	0.499688	0.425	0.497188	0.525	0.492188	0.425	0.46875	0.5
ESTNV_31893_226	0	0	0	0	0	0	0	0	0.28875	0.35	0.28875	0.3	0.04875	0.05	0.237187	0.175	0.117188	0.075	0.199687	0.175	0.0246875	0.025	0.42	0.45
GCR_cBin16365_Ctg1_475	0.440918	0.40625	0.39875	0.4	0.46875	0.6	0.42	0.45	0.04875	0.05	0.0721875	0.075	0.28875	0.25	0.39875	0.35	0.095	0.1	0.42	0.5	0.39875	0.4	0.32	0.4
ESTV_21702_136	0	0	0	0	0	0	0.334688	0.325	0.462187	0.425	0.429688	0.525	0.48875	0.45	0.49875	0.4	0.499688	0.425	0.499688	0.425	0.429688	0.425	0.48	0.5
ESTV_16902_235	0.487793	0.59375	0.409687	0.425	0.04875	0.05	0.43875	0.35	0.484687	0.375	0.39875	0.5	0.48	0.4	0.39875	0.3	0.455	0.55	0.375	0.35	0.304688	0.225	0.497188	0.475
ESTNV_36697_1478	0.476074	0.46875	0.13875	0.15	0.159688	0.175	0.484687	0.475	0.159688	0.175	0.159688	0.125	0.409687	0.375	0.46875	0.55	0.409687	0.425	0.39875	0.45	0	0	0.455	0.25
GCR_cBin26271_Ctg1_32	0	0	0	0	0.46875	0.45	0.13875	0.15	0	0	0	0	0.21875	0.2	0.304688	0.275	0.0721875	0.075	0.304688	0.325	0.0721875	0.075	0.409687	0.375
ESTNV_33477_1310	0	0	0	0	0	0	0.117188	0.125	0.304688	0.275	0.409687	0.475	0	0	0	0	0.18	0.2	0	0	0	0	0	0
GCR_cBin17329_Ctg2_166	0	0	0	0	0	0	0.0246875	0.025	0.387188	0.375	0.387188	0.425	0.46875	0.45	0.46875	0.4	0.39875	0.4	0.48	0.45	0.159688	0.125	0.0246875	0.025
GCR_hBin21648_Ctg1_137	0	0	0	0	0	0	0.0246875	0.025	0.387188	0.375	0.387188	0.425	0.46875	0.45	0.46875	0.4	0.39875	0.4	0.48	0.45	0.159688	0.125	0.0246875	0.025
ESTV_21377_436	0	0	0.49875	0.4	0.199687	0.225	0.32	0.3	0.409687	0.375	0.362187	0.375	0.117188	0.125	0.095	0.1	0.429688	0.425	0.255	0.25	0.255	0.2	0.48	0.5
GCR_cBin12401_Ctg1_186	0	0	0.0721875	0.025	0.499688	0.525	0.255	0.2	0.0721875	0.075	0.43875	0.55	0.48	0.5	0.48875	0.45	0.48875	0.6	0.447188	0.375	0.28875	0.3	0.43875	0.55
GCR_cBin1955_Ctg1_60	0.375	0.375	0.199687	0.225	0	0	0.13875	0.15	0.484687	0.475	0.409687	0.475	0.492188	0.275	0.455	0.45	0.497188	0.475	0.499688	0.575	0.46875	0.45	0.48875	0.5
GCR_cBin30689_Ctg1_25	0.0307617	0.03125	0.455	0.5	0	0	0.04875	0.05	0.34875	0.35	0.119987	0.128205	0.429688	0.425	0.21875	0.25	0.387188	0.375	0.18	0.2	0.0721875	0.075	0.32	0.3
ESTNV_36095_1044	0	0	0	0	0	0	0.362187	0.425	0.0246875	0.025	0	0	0.0259695	0.0263158	0.117188	0.125	0.277778	0.230769	0.095	0.1	0	0	0	0
GCR_cBin43112_Ctg1_86	0.390137	0.40625	0.21875	0.15	0.199687	0.125	0.42	0.45	0.375	0.3	0.495	0.35	0.498685	0.487179	0.362187	0.275	0.462187	0.525	0.48	0.45	0.334688	0.225	0.387188	0.325
ESTNV_36751_1595	0.451172	0.3125	0.48875	0.35	0.409687	0.525	0.48875	0.35	0.18	0.2	0.362187	0.375	0.447188	0.525	0.497188	0.575	0.42	0.3	0.495	0.6	0.42	0.4	0.46875	0.45
GCR_cBin22374_Ctg1_508	0.375	0.3125	0.497188	0.325	0.362187	0.425	0.34875	0.3	0.484687	0.375	0.5	0.45	0.404997	0.461538	0.499688	0.425	0.499688	0.525	0.474687	0.575	0.447188	0.375	0.272188	0.325
ESTNV_19996_365	0.5	0.4375	0.48875	0.4	0.409687	0.525	0.272188	0.225	0.375	0.35	0.34875	0.35	0.497188	0.575	0.375	0.45	0.39875	0.35	0.304688	0.325	0	0	0.21875	0.25
ESTNV_36998_1021	0.499512	0.46875	0.34875	0.35	0.375	0.4	0.0721875	0.075	0.462187	0.425	0.447188	0.475	0.39875	0.4	0.334688	0.325	0.42	0.45	0.32	0.35	0.272188	0.225	0.499688	0.475
ESTNV_36516_128	0.0307617	0.03125	0.04875	0.05	0	0	0.447188	0.475	0.455	0.35	0.474687	0.325	0.495	0.4	0.429688	0.325	0.429688	0.475	0.272188	0.275	0.498685	0.538462	0.499688	0.525
GCR_cBin14440_Ctg1_49	0.451172	0.4375	0	0	0.18	0.2	0.0246875	0.025	0.387188	0.375	0.49875	0.4	0.334688	0.375	0.0721875	0.075	0.255	0.2	0.159688	0.125	0.499688	0.525	0.429688	0.425
GCR_cBin3627_Ctg1_142	0	0	0	0	0	0	0.0499671	0.0512821	0.387188	0.325	0.0721875	0.075	0.34875	0.35	0.334688	0.175	0.486852	0.135135	0.32	0.35	0	0	0.095	0.1
BASS113_B7_G12_644	0.241699	0.28125	0.32	0.25	0	0	0.28875	0.35	0.0246875	0.025	0.0246875	0.025	0.499688	0.525	0.495	0.7	0.455	0.45	0.495	0.35	0.272188	0.325	0.48875	0.5
ESTNV_32044_621	0.263672	0.3125	0.362187	0.275	0	0	0.117188	0.125	0.0721875	0.075	0.0246875	0.025	0.304688	0.225	0.375	0.45	0.43875	0.55	0.409687	0.475	0.5	0.55	0.32	0.35
GCR_cBin52996_Ctg1_137	0.46875	0.5	0.117188	0.125	0	0	0.21875	0.25	0	0	0.04875	0.05	0.117188	0.125	0.0246875	0.025	0.237187	0.275	0	0	0	0	0.0246875	0.025
GCR_cBin21125_Ctg1_53	0	0	0.272188	0.275	0	0	0.095	0.1	0	0	0	0	0.255	0.3	0.095	0.1	0.255	0.3	0.04875	0.05	0	0	0.0246875	0.025
GCR_cBin13800_Ctg1_159	0.499512	0.59375	0	0	0.429688	0.475	0.495	0.45	0.447188	0.375	0.272188	0.275	0.28875	0.35	0.42	0.3	0.304688	0.275	0.28875	0.25	0.409687	0.525	0.429688	0.425
ESTNV_29541_872	0.498047	0.5625	0	0	0.204142	0.230769	0.473373	0.512821	0.498685	0.589744	0.484687	0.625	0.467127	0.435897	0.409687	0.275	0.491343	0.5	0.42	0.25	0.199687	0.225	0.21875	0.25
ESTNV_29541_288	0.498047	0.5625	0	0	0.21875	0.25	0.491343	0.5	0.49875	0.6	0.484687	0.625	0.473373	0.461538	0.409687	0.275	0.497188	0.475	0.42	0.25	0.204142	0.230769	0.21875	0.25
GCR_cBin28164_Ctg1_223	0.341797	0.4375	0	0	0.495	0.6	0.375	0.3	0.492188	0.425	0.409687	0.425	0.455	0.4	0.32	0.15	0.455	0.45	0.334688	0.275	0.362187	0.325	0.43875	0.45
ESTNV_29967_108	0.499512	0.59375	0	0	0	0	0.255	0.3	0.32	0.35	0.429688	0.375	0.255	0.25	0.32	0.35	0.28875	0.2	0.095	0.1	0.0246875	0.025	0.304688	0.325
GCR_cBin8926_Ctg1_226	0	0	0	0	0	0	0.18	0.2	0.0246875	0.025	0.13875	0.15	0.272188	0.275	0.447188	0.525	0.462187	0.425	0.28875	0.3	0.49875	0.45	0.13875	0.15
ESTNV_33458_777	0.390137	0.40625	0.492188	0.475	0	0	0	0	0.04875	0.05	0.095	0.1	0.362187	0.275	0.43875	0.45	0.28875	0.3	0.34875	0.2	0.362187	0.325	0.272188	0.325
ESTNV_27886_813	0.375	0.25	0.455	0.45	0.43875	0.5	0.04875	0.05	0.13875	0.1	0.0721875	0.075	0.46875	0.45	0.462187	0.375	0.34875	0.35	0.484687	0.325	0.409687	0.525	0.497188	0.475
GCR_hBin27145_Ctg1_110	0.476074	0.46875	0	0	0.117188	0.125	0.447188	0.525	0.447188	0.425	0.492188	0.575	0.334688	0.375	0.362187	0.375	0.255	0.2	0.28875	0.25	0.39875	0.5	0.117188	0.125
ESTNV_33232_155	0	0	0	0	0	0	0.304688	0.275	0.159688	0.125	0.04875	0.05	0.43875	0.5	0.495	0.35	0.462187	0.375	0.495	0.45	0.497188	0.525	0.46875	0.5
ESTNV_24376_271	0	0	0.18	0.2	0	0	0.447188	0.425	0.32	0.35	0.32	0.25	0.455	0.55	0.237187	0.275	0.18	0.2	0.34875	0.25	0.462187	0.475	0.375	0.2
ESTNV_35394_1479	0.144043	0.15625	0	0	0	0	0.04875	0.05	0.48	0.55	0.117188	0.125	0.42	0.25	0.272188	0.325	0.48	0.5	0.304688	0.275	0.387188	0.475	0.117188	0.125
GCR_cBin31631_Ctg1_149	0	0	0	0	0.495	0.4	0.497188	0.525	0.095	0.1	0	0	0.43875	0.35	0.362187	0.375	0.499688	0.475	0.272188	0.225	0.34875	0.45	0.304688	0.325
ESTNV_31107_540	0.32373	0.21875	0.0246875	0.025	0.5	0.45	0.495	0.45	0.48	0.45	0.447188	0.525	0.32	0.3	0.237187	0.175	0.117188	0.125	0.28875	0.3	0.0721875	0.075	0.117188	0.125
GCR_cBin16342_Ctg1_468	0.390137	0.34375	0.18	0.2	0.117188	0.125	0.49875	0.55	0.387188	0.525	0.49875	0.6	0.28875	0.35	0.095	0.1	0.13875	0.15	0.159688	0.175	0.362187	0.375	0.18	0.2
ESTV_19947_986	0.0307617	0.03125	0.497188	0.525	0.272188	0.275	0.474687	0.475	0.495	0.65	0.496884	0.5	0.441482	0.447368	0.450139	0.368421	0.375	0.4	0.46875	0.5	0.444444	0.564103	0.484687	0.525
ESTNV_35822_817	0.390137	0.40625	0.492188	0.575	0.492188	0.525	0.429688	0.475	0.095	0.1	0.237187	0.225	0.460224	0.358974	0.34875	0.3	0.409687	0.325	0.49875	0.5	0.499688	0.525	0.462187	0.475
GCR_cBin6974_Ctg1_77	0.41748	0.40625	0.159688	0.125	0.46875	0.35	0.237187	0.225	0.492188	0.575	0.5	0.5	0.28875	0.35	0.43875	0.55	0.28875	0.3	0.474687	0.475	0.409687	0.525	0.0721875	0.075
GCR_cBin27619_Ctg1_193	0.117188	0.125	0.42	0.25	0.43875	0.4	0.21875	0.25	0.42	0.5	0.495	0.6	0.13875	0.15	0.334688	0.375	0.497188	0.425	0.255	0.2	0.0246875	0.025	0.387188	0.425
GCR_cBin15029_Ctg1_250	0.169922	0.1875	0.04875	0.05	0.34875	0.45	0.474687	0.575	0.334688	0.275	0.34875	0.35	0.455	0.4	0.34875	0.35	0.499671	0.564103	0.375	0.3	0.46875	0.5	0.42	0.45
GCR_cBin2599_Ctg1_262	0.144043	0.15625	0.387188	0.375	0.42	0.4	0.28875	0.3	0.18	0.2	0.095	0.1	0.48875	0.45	0.447188	0.475	0.492188	0.525	0.495	0.55	0.21875	0.25	0.455	0.45
ESTNV_24613_246	0.284668	0.21875	0.0721875	0.075	0.387188	0.525	0.429688	0.425	0.387188	0.375	0.255	0.25	0.474687	0.425	0.39875	0.45	0.49875	0.45	0.32	0.3	0.255	0.2	0.387188	0.475
ESTNV_29500_554	0.304688	0.3125	0.18	0.2	0	0	0.48	0.6	0.455	0.5	0.409687	0.475	0.498685	0.538462	0.455	0.45	0.484687	0.575	0.462187	0.475	0.48	0.6	0.46875	0.35
ESTV_16239_605	0.499512	0.46875	0.49875	0.55	0	0	0.159688	0.175	0.334688	0.275	0.304688	0.325	0.237187	0.275	0.28875	0.15	0.39875	0.35	0.46875	0.4	0.255	0.2	0.447188	0.375
ESTV_16905_208	0	0	0.04875	0.05	0	0	0	0	0.492188	0.425	0.255	0.25	0.095	0.1	0.28875	0.25	0.0246875	0.025	0.095	0.1	0.0246875	0.025	0.095	0.1
GCR_cBin283_Ctg1_120	0	0	0.46875	0.55	0	0	0.48	0.45	0.484687	0.525	0.32	0.3	0.455	0.55	0.32	0.3	0.499688	0.475	0.294543	0.25641	0.34875	0.4	0.492188	0.575
ESTNV_34118_596	0.32373	0.28125	0	0	0	0	0.462187	0.575	0.43875	0.45	0.237187	0.225	0.432133	0.473684	0.48	0.4	0.455	0.4	0.334688	0.375	0.42	0.5	0.492188	0.575
ESTNV_16766_113	0	0	0.474687	0.575	0	0	0.0253123	0.025641	0.48875	0.4	0.323229	0.297297	0.199687	0.175	0.300554	0.368421	0.499688	0.575	0.095	0.1	0.381328	0.461538	0.0973044	0.102564
ESTNV_34068_665	0.41748	0.46875	0.5	0.45	0	0	0.42	0.55	0.28875	0.35	0.237187	0.225	0.409687	0.425	0.455	0.55	0.499688	0.625	0.21875	0.2	0	0	0.429688	0.275
ESTNV_34451_135	0.390137	0.34375	0.272188	0.325	0.42	0.5	0.48875	0.6	0.447188	0.425	0.39875	0.35	0.409687	0.325	0.409687	0.525	0.429688	0.475	0.46875	0.45	0.495	0.65	0.455	0.3
ESTNV_28701_207	0.284668	0.28125	0.499635	0.594595	0.199687	0.225	0.223537	0.205128	0.0721875	0.075	0.223537	0.205128	0.362187	0.325	0.467127	0.435897	0.381328	0.410256	0.499671	0.666667	0.476625	0.567568	0.438276	0.486486
GCR_cBin1755_Ctg1_224	0.390137	0.34375	0.495	0.55	0	0	0.447188	0.475	0.474687	0.375	0.304688	0.275	0.484687	0.325	0.159688	0.175	0.492188	0.675	0.117188	0.125	0.117188	0.125	0.375	0.35
GCR_hBin32129_Ctg1_119	0	0	0.484687	0.475	0.28875	0.2	0.0246875	0.025	0.0721875	0.075	0	0	0.095	0.1	0.117188	0.125	0.375	0.45	0.21875	0.25	0.237187	0.275	0.159688	0.125
GCR_cBin1603_Ctg1_67	0	0	0.21875	0.2	0	0	0.255	0.25	0.095	0.1	0.0721875	0.075	0.199687	0.225	0.447188	0.425	0.117188	0.125	0.39875	0.35	0.34875	0.3	0.39875	0.3
GCR_cBin20843_Ctg1_110	0.241699	0.28125	0	0	0.462187	0.575	0.34875	0.4	0.159688	0.125	0.0721875	0.075	0.48875	0.55	0.474687	0.475	0.42	0.4	0.393491	0.435897	0.0721875	0.075	0.495	0.5
ESTV_21966_300	0.492188	0.5	0	0	0	0	0.48875	0.55	0.495	0.55	0.492188	0.625	0.497188	0.425	0.48875	0.5	0.21875	0.25	0.492188	0.425	0.499688	0.625	0.495	0.4
ESTNV_29234_195	0.304688	0.25	0.474687	0.525	0.43875	0.55	0.117188	0.125	0.48	0.4	0.387188	0.475	0.48	0.6	0.455	0.5	0.272188	0.325	0.409687	0.425	0.095	0.1	0.462187	0.425
ESTV_18152_336	0.304688	0.3125	0	0	0.375	0.45	0.0721875	0.075	0.04875	0	0.255	0.3	0.387188	0.475	0.34875	0.3	0.455	0.45	0.429688	0.425	0.04875	0.05	0	0
ESTNV_29391_150	0	0	0	0	0.492188	0.375	0.42	0.45	0	0	0.375	0.4	0.499688	0.575	0.497188	0.525	0.334688	0.275	0.48	0.5	0.48875	0.5	0.484687	0.675
GCR_cBin41648_Ctg1_124	0	0	0	0	0	0	0.0246875	0.025	0	0	0	0	0.04875	0.05	0.199687	0.225	0.484687	0.525	0.0246875	0.025	0	0	0	0
ESTV_16288_295	0.487793	0.46875	0	0	0.21875	0.25	0.492188	0.475	0.237187	0.225	0.447188	0.525	0.474687	0.475	0.32	0.25	0.48875	0.65	0.32	0.25	0.0246875	0.025	0.375	0.45
ESTV_17470_405	0.263672	0.25	0	0	0.21875	0.25	0.484687	0.575	0.48875	0.5	0.499688	0.525	0.49875	0.55	0.237187	0.225	0.28875	0.3	0.375	0.45	0.39875	0.4	0.21875	0.2
ESTV_17405_76	0.41748	0.21875	0.095	0.1	0.497041	0.564103	0.48875	0.4	0.48	0.45	0.429688	0.325	0.497188	0.475	0.42	0.4	0.497188	0.425	0.375	0.45	0.42	0.45	0.495	0.45
ESTNV_32552_113	0	0	0	0	0.34875	0.45	0.28875	0.35	0.21875	0.2	0.5	0.55	0.49875	0.55	0.5	0.4	0.237187	0.125	0.409687	0.425	0.404997	0.410256	0.095	0.1
ESTNV_34925_2923	0	0	0	0	0.237187	0.225	0	0	0.0721875	0.075	0.04875	0.05	0.159688	0.125	0.304688	0.375	0.095	0.1	0.28875	0.3	0.199687	0.175	0.39875	0.55
ESTNV_23083_64	0.487793	0.46875	0.0721875	0.075	0.0973044	0.102564	0.499654	0.605263	0.474687	0.425	0.429688	0.475	0.426036	0.512821	0.39875	0.35	0.34875	0.35	0.404997	0.358974	0.34875	0.4	0.447188	0.475
GCR_cBin22452_Ctg1_155	0.5	0.5625	0.0721875	0.075	0	0	0.199687	0.175	0.484687	0.625	0.49875	0.6	0	0	0.0246875	0.025	0.0246875	0.025	0.0246875	0.025	0.334688	0.275	0.04875	0.05
GCR_cBin22452_Ctg1_142	0.5	0.5625	0.0721875	0.075	0	0	0.199687	0.175	0.484687	0.625	0.49875	0.6	0	0	0.0246875	0.025	0.0246875	0.025	0.0246875	0.025	0.334688	0.275	0.04875	0.05
ESTNV_37675_1953	0.284668	0.21875	0	0	0.497188	0.675	0.304688	0.275	0.0246875	0.025	0.199687	0.175	0.415845	0.487179	0.362187	0.325	0.334688	0.275	0.48875	0.55	0.304688	0.325	0.473373	0.564103
ESTNV_35592_1024	0	0	0	0	0.453318	0.25	0.0246875	0.025	0.28875	0.35	0.21875	0.2	0.188366	0.105263	0.204142	0.179487	0.387188	0.275	0.294543	0.25641	0.117188	0.125	0.119987	0.128205
BASS118_B7_B11_507	0.375	0.4375	0	0	0	0	0.447188	0.625	0.117188	0.125	0.492188	0.375	0.334688	0.325	0.159688	0.175	0	0	0.21875	0.15	0.095	0.1	0.409687	0.475
ESTNV_36582_634	0	0	0	0	0	0	0	0	0	0	0	0	0.237187	0.225	0.237187	0.275	0.18	0.2	0.28875	0.3	0.18	0.1	0.375	0.35
ESTNV_28584_983	0	0	0	0	0	0	0	0	0	0	0	0	0.272188	0.225	0.272188	0.275	0.04875	0.05	0.04875	0.05	0.498539	0.513514	0.409687	0.275
ESTNV_32001_1243	0.0605469	0.0625	0	0	0	0	0	0	0	0	0	0	0.0721875	0.075	0.28875	0.3	0.474687	0.525	0.237187	0.275	0	0	0.455	0.45
ESTNV_26671_385	0	0	0	0	0	0	0	0	0.199687	0.225	0.04875	0.05	0.18	0.2	0.21875	0.25	0.095	0.1	0.272188	0.325	0	0	0.474687	0.575
GCR_cBin1134_Ctg1_360	0.0307617	0.03125	0.18	0.2	0.462187	0.325	0	0	0	0	0	0	0.095	0.1	0.21875	0.25	0.429688	0.475	0.159688	0.175	0.237187	0.225	0.46875	0.45
BASS118_B7_B11_702	0	0	0	0	0	0	0.43875	0.4	0	0	0.272188	0.225	0.255	0.25	0.095	0.1	0	0	0.0246875	0.025	0	0	0	0
ESTNV_31895_1189	0	0	0	0	0.255	0.3	0.04875	0.05	0	0	0.095	0.1	0.095	0.1	0.04875	0.05	0.387188	0.475	0.255	0.2	0.04875	0.05	0.304688	0.375
GCR_cBin50373_Ctg1_78	0.169922	0.1875	0.18	0.2	0	0	0.159688	0.175	0.0721875	0.075	0.34875	0.45	0.237187	0.275	0.0246875	0.025	0.0246875	0.025	0.0721875	0.025	0	0	0.199687	0.225
ESTNV_27544_95	0	0	0	0	0	0	0.409687	0.425	0.0246875	0.025	0.0246875	0.025	0.28875	0.35	0.43875	0.45	0.447188	0.325	0.455	0.55	0.462187	0.375	0.444444	0.461538
ESTNV_31140_226	0.0307617	0.03125	0.48875	0.5	0	0	0.387188	0.375	0.237187	0.175	0.35503	0.358974	0.499671	0.461538	0.48	0.5	0.492188	0.475	0.34875	0.35	0.255	0.3	0.429688	0.475
ESTNV_31438_51	0.0893555	0.09375	0	0	0.48875	0.45	0.0721875	0.075	0.39875	0.4	0.0246875	0.025	0.48	0.55	0.499688	0.575	0.46875	0.45	0.484687	0.525	0.272188	0.225	0.46875	0.6
ESTNV_32228_633	0.117188	0.125	0.0721875	0.075	0.04875	0.05	0.34875	0.3	0.381328	0.358974	0.04875	0.05	0.462187	0.475	0.375	0.45	0.39875	0.3	0.49875	0.4	0.499688	0.625	0.42	0.25
GCR_cBin14555_Ctg1_93	0	0	0	0	0	0	0	0	0.0721875	0.075	0	0	0.304688	0.325	0.497188	0.475	0.21875	0.2	0.499688	0.625	0.409687	0.475	0.492188	0.475
GCR_cBin42832_Ctg1_109	0.0893555	0.09375	0.04875	0.05	0	0	0.429688	0.325	0.117188	0.125	0.199687	0.175	0.255	0.25	0.375	0.35	0.255	0.25	0.099723	0.105263	0.495	0.55	0.255	0.2
GCR_cBin37379_Ctg1_47	0.41748	0.46875	0.117188	0.125	0	0	0.18	0.1	0.255	0.25	0.5	0.5	0.499688	0.425	0.49875	0.5	0.28875	0.15	0.447188	0.375	0.42	0.55	0.495	0.55
ESTV_18493_1052	0.390137	0.46875	0.119987	0.128205	0	0	0.18	0.1	0.255	0.25	0.499688	0.475	0.39875	0.45	0.159688	0.175	0.13875	0	0.04875	0.05	0	0	0.04875	0.05
ESTNV_34763_1056	0.404297	0.5625	0.338934	0.378378	0	0	0.117188	0.125	0.334688	0.425	0.483033	0.447368	0.159688	0.175	0.13875	0.15	0.18	0.2	0.117188	0.125	0.0246875	0.025	0.447407	0.513514
ESTNV_34763_2153	0.476074	0.40625	0.272188	0.325	0.46875	0.35	0.237187	0.275	0.474687	0.525	0.48	0.55	0.495	0.5	0.375	0.5	0.199687	0.175	0.28875	0.3	0.334688	0.325	0.46875	0.55
GCR_cBin19457_Ctg1_45	0.487793	0.46875	0.18	0.2	0	0	0.237187	0.275	0.409687	0.425	0.272188	0.325	0.473373	0.358974	0.49875	0.55	0.497188	0.575	0.474687	0.275	0.13875	0.1	0.474687	0.475
GCR_cBin528_Ctg1_496	0.460449	0.46875	0.362187	0.425	0	0	0.34875	0.4	0.304688	0.375	0.18	0.1	0.417823	0.378378	0.28875	0.35	0.334688	0.375	0.142012	0.153846	0.129244	0.138889	0.117188	0.125
ESTNV_34964_301	0.191327	0.142857	0	0	0	0	0	0	0.265928	0.263158	0.48	0.3	0.429688	0.425	0	0	0.04875	0	0	0	0	0	0	0
GCR_rBin1448_Ctg1_97	0.304688	0.3125	0	0	0	0	0	0	0.375	0.45	0.48875	0.35	0.43875	0.45	0.21875	0.2	0.455	0.4	0.117188	0.125	0	0	0.237187	0.275
GCR_rBin3760_Ctg1_98	0.304688	0.3125	0	0	0	0	0	0	0.375	0.45	0.488166	0.333333	0.43875	0.45	0.21875	0.2	0.455	0.4	0.117188	0.125	0	0	0.237187	0.275
GCR_cBin8933_Ctg1_66	0	0	0	0	0.474687	0.675	0.0246875	0.025	0	0	0	0	0.5	0.4	0.334688	0.425	0.387188	0.425	0.28875	0.15	0	0	0.455	0.45
GCR_cBin18827_Ctg1_195	0.117188	0.125	0	0	0.04875	0.05	0.0721875	0.075	0.375	0.3	0.455	0.35	0.199687	0.225	0.362187	0.325	0.43875	0.35	0.42	0.45	0.484687	0.475	0.499688	0.575
GCR_cBin46701_Ctg1_110	0.390137	0.53125	0	0	0.362187	0.375	0.497041	0.564103	0.21875	0.25	0.117188	0.125	0.368508	0.282051	0.478961	0.384615	0.39875	0.45	0.444444	0.564103	0.48875	0.5	0.43875	0.4
ESTNV_34158_505	0.304688	0.375	0.0246875	0.025	0	0	0.159688	0.125	0.159688	0.175	0.484687	0.375	0.32	0.35	0.48875	0.7	0.43875	0.5	0.49875	0.4	0.49875	0.4	0.497188	0.575
GCR_cBin15768_Ctg1_57	0.460449	0.53125	0.478961	0.435897	0.375	0.5	0.455	0.45	0.204142	0.179487	0.460224	0.512821	0.316828	0.394737	0.199687	0.175	0.48	0.35	0.294543	0.358974	0	0	0.43102	0.457143
GCR_cBin39368_Ctg1_207	0.0307617	0.03125	0.49875	0.5	0	0	0.334688	0.375	0.237187	0.225	0.095	0.05	0.304688	0.325	0.237187	0.175	0.49875	0.5	0.362187	0.275	0.119987	0.128205	0.447188	0.575
ESTNV_35436_232	0.21875	0.25	0.381665	0.351351	0	0	0.21875	0.25	0.492188	0.525	0.473373	0.358974	0.237187	0.275	0	0	0.34875	0.3	0.0246875	0.025	0.447188	0.475	0	0
ESTNV_33063_792	0.46875	0.5	0.28875	0.35	0.32	0.2	0.375	0.3	0.0973044	0	0.18	0.15	0.49875	0.5	0.474687	0.575	0.35503	0.358974	0.34875	0.4	0.110727	0.117647	0.334688	0.325
GCR_cBin2200_Ctg1_90	0.194824	0.21875	0.04875	0.05	0	0	0.13875	0.15	0.497188	0.475	0.34875	0.3	0.48	0.5	0.375	0.4	0.409687	0.325	0.455	0.45	0.39875	0.45	0.499688	0.425
ESTNV_23390_339	0.476074	0.59375	0.28875	0.35	0	0	0.199687	0.225	0.492188	0.525	0.46875	0.5	0.255	0.3	0.492188	0.425	0.159688	0.175	0.387188	0.475	0.255	0.2	0.21875	0.2
GCR_cBin5359_Ctg1_235	0	0	0.28875	0.35	0.304688	0.175	0.362187	0.375	0.04875	0.05	0.272188	0.275	0.474687	0.575	0.43875	0.5	0.447188	0.375	0.21875	0.25	0	0	0.429688	0.425
ESTNV_19861_125	0	0	0.28875	0.35	0	0	0.362187	0.425	0	0	0	0	0.452663	0.589744	0.0721875	0.075	0.0246875	0.025	0	0	0	0	0.199687	0.225
GCR_hBin33809_Ctg1_106	0	0	0.28875	0.35	0.304688	0.175	0.362187	0.375	0.04875	0.05	0.272188	0.275	0.474687	0.575	0.43875	0.5	0.447188	0.375	0.21875	0.25	0	0	0.429688	0.425
ESTNV_36266_544	0.117188	0.125	0	0	0.462187	0.475	0.04875	0.05	0	0	0	0	0.362187	0.225	0.48875	0.55	0.497188	0.475	0.447188	0.525	0.46875	0.45	0.5	0.6
GCR_rBin3608_Ctg1_274	0.0307617	0.03125	0	0	0	0	0.04875	0.05	0.32	0.3	0.387188	0.375	0.117188	0.075	0.43875	0.45	0.447188	0.375	0.34875	0.35	0.277778	0.282051	0.362187	0.375
ESTNV_27444_1104	0.284668	0.34375	0.21875	0.25	0	0	0.462187	0.575	0.455	0.5	0.199687	0.225	0.334688	0.225	0.0721875	0.075	0.42	0.35	0	0	0.21875	0.25	0.159688	0.125
GCR_cBin50404_Ctg1_127	0.0307617	0.03125	0.0246875	0.025	0	0	0.462187	0.525	0.46875	0.55	0.142012	0.153846	0.0973044	0.102564	0.0721875	0.075	0.117188	0.125	0.04875	0.05	0.0721875	0.075	0.117188	0.075
ESTNV_33311_572	0.0307617	0.03125	0.04875	0.05	0	0	0.375	0.4	0.375	0.4	0.429688	0.425	0.492188	0.375	0.43875	0.55	0.5	0.45	0.495	0.5	0.159688	0.175	0.387188	0.425
GCR_cBin38289_Ctg1_239	0.0893555	0.09375	0.497188	0.575	0.0246875	0.025	0.455	0.5	0.39875	0.45	0.255	0.3	0.499688	0.375	0.375	0.45	0.497188	0.475	0.304688	0.325	0.43875	0.4	0.409687	0.425
GCR_cBin52665_Ctg1_33	0.0307617	0.03125	0.04875	0.05	0	0	0.474687	0.575	0.447188	0.475	0.495	0.5	0.447188	0.575	0.474687	0.575	0.429688	0.525	0.43875	0.4	0.095	0.1	0.32	0.3
GCR_cBin6541_Ctg1_187	0.482422	0.5	0.18	0.2	0.48	0.55	0	0	0	0	0	0	0.375	0.3	0.04875	0.05	0.255	0.2	0.117188	0.125	0.474687	0.425	0.32	0.4
ESTNV_23136_481	0.144043	0.15625	0.497188	0.575	0.447188	0.475	0.255	0.3	0.0246875	0.025	0	0	0.237187	0.275	0.117188	0.125	0.362187	0.425	0.04875	0.05	0.095	0.1	0.04875	0.05
ESTNV_29410_233	0.451172	0.5	0	0	0	0	0.455	0.5	0.474687	0.575	0.429688	0.425	0.48	0.4	0.462187	0.475	0.48875	0.45	0.447188	0.475	0.495	0.45	0.492188	0.675
ESTNV_37581_1182	0.404297	0.5	0	0	0.447188	0.475	0.455	0.5	0.49875	0.45	0.18	0.2	0.429688	0.375	0.255	0.25	0.484687	0.425	0.159688	0.175	0	0	0.18	0.2
ESTV_16551_148	0	0	0	0	0	0	0.0721875	0.075	0.04875	0.05	0.159688	0.175	0.42	0.45	0.28875	0.35	0.375	0.45	0.498615	0.578947	0.42	0.45	0.310651	0.384615
ESTV_16551_442	0.482422	0.5	0.375	0.4	0.447188	0.475	0	0	0	0	0	0	0.255	0.2	0.159688	0.175	0.39875	0.35	0.0721875	0.075	0	0	0.159688	0.175
ESTNV_31278_125	0.341797	0.375	0.18	0.2	0.462187	0.475	0.387188	0.375	0.42	0.45	0.387188	0.375	0.492188	0.475	0.462187	0.375	0.304688	0.325	0.362187	0.325	0.409687	0.425	0.272188	0.275
ESTNV_13016_93	0.341797	0.25	0.18	0.2	0.492654	0.575758	0.095	0.1	0.42	0.45	0.409687	0.375	0.473373	0.461538	0.255	0.25	0.21875	0.2	0.447188	0.275	0.409687	0.425	0.334688	0.325
GCR_cBin6788_Ctg1_156	0	0	0	0	0	0	0	0	0	0	0.159688	0.175	0.237187	0.275	0.492188	0.425	0.237187	0.175	0.362187	0.425	0.18	0.15	0.48875	0.45
GCR_cBin25229_Ctg2_105	0	0	0	0	0	0	0.04875	0.05	0.362187	0.325	0.142012	0.153846	0.462187	0.575	0.204142	0.179487	0.33241	0.157895	0.260355	0.307692	0.488166	0.435897	0.43875	0.3
ESTV_15804_172	0.0605469	0.0625	0	0	0	0	0.497188	0.475	0.375	0.45	0.49875	0.5	0.39875	0.45	0.409687	0.475	0.48	0.55	0.474687	0.375	0.199687	0.075	0.34875	0.35
GCR_cBin50289_Ctg1_55	0.0893555	0.09375	0.32	0.4	0	0	0.48	0.65	0.409687	0.425	0.199687	0.225	0.334688	0.225	0.18	0.15	0.35503	0.358974	0.095	0.1	0.204142	0.230769	0.0973044	0.102564
ESTNV_27780_352	0.0605469	0.0625	0	0	0	0	0.117188	0.125	0.499688	0.375	0.499688	0.525	0.21875	0.2	0.0721875	0.075	0.04875	0.05	0.095	0.1	0	0	0.28875	0.2
GCR_cBin735_Ctg2_314	0.0307617	0.03125	0.48	0.3	0	0	0.46875	0.5	0.462187	0.375	0.499671	0.461538	0.444444	0.358974	0.497188	0.425	0.46875	0.45	0.497188	0.625	0.117188	0.125	0.48875	0.5
GCR_cBin5772_Ctg1_288	0.0307617	0.03125	0.48	0.3	0	0	0	0	0.04875	0.05	0.0721875	0.075	0.304688	0.325	0.39875	0.5	0.18	0.15	0.492188	0.525	0.0246875	0.025	0.387188	0.325
GCR_cBin28548_Ctg1_73	0.0307617	0.03125	0.48	0.3	0	0	0	0	0.04875	0.05	0.04875	0.05	0.368508	0.384615	0.48	0.5	0.28875	0.35	0.499688	0.575	0.117188	0.075	0.46875	0.45
GCR_cBin5772_Ctg1_84	0.0307617	0.03125	0.48	0.3	0	0	0	0	0.04875	0.05	0.0721875	0.075	0.300554	0.315789	0.39875	0.5	0.18	0.15	0.492188	0.525	0	0	0.34875	0.25
ESTNV_30491_362	0.358887	0.34375	0.21875	0.25	0	0	0.43875	0.4	0.21875	0.25	0.255	0.2	0.199687	0.225	0.455	0.5	0.272188	0.225	0.375	0.4	0.0246875	0.025	0.13875	0.15
ESTNV_16613_137	0.0307617	0.03125	0	0	0	0	0.21875	0.25	0.462187	0.425	0.387188	0.425	0.42	0.4	0.28875	0.2	0.272188	0.225	0.429688	0.425	0.255	0.25	0.48	0.55
ESTNV_13258_439	0.0307617	0.03125	0.450139	0.368421	0	0	0.492188	0.475	0.462187	0.425	0.387188	0.425	0.426036	0.358974	0.272188	0.225	0.272188	0.225	0.484687	0.425	0.484687	0.625	0.497188	0.475
GCR_cBin44221_Ctg1_78	0	0	0.04875	0.05	0.272188	0.325	0.204142	0.230769	0.32	0.35	0.117188	0.125	0.334688	0.375	0.42	0.5	0.387188	0.275	0.495	0.55	0.48875	0.5	0.32	0.35
ESTNV_26616_500	0.169922	0.1875	0.304688	0.375	0	0	0.42	0.4	0.13875	0.15	0.04875	0.05	0.42	0.5	0.474687	0.475	0.447188	0.425	0.48875	0.55	0.495	0.65	0.492188	0.425
ESTNV_31519_569	0.194824	0.21875	0.237187	0.275	0	0	0.43875	0.4	0.199687	0.225	0.13875	0.15	0.42	0.5	0.474687	0.475	0.48	0.45	0.48875	0.55	0.495	0.65	0.495	0.45
ESTNV_31661_274	0	0	0	0	0	0	0.095	0.1	0.117188	0.125	0.04875	0.05	0.34875	0.35	0.462187	0.475	0.48875	0.35	0.362187	0.375	0.495	0.65	0.499688	0.475
ESTV_14738_303	0.46875	0.5625	0	0	0	0	0.492188	0.575	0.495	0.6	0.499688	0.575	0.49875	0.4	0.409687	0.425	0.43875	0.45	0.375	0.4	0.362187	0.325	0.429688	0.425
ESTV_13534_158	0.498047	0.625	0.0246875	0.025	0	0	0.447188	0.425	0.199687	0.225	0.387188	0.275	0.242275	0.230769	0.21875	0.25	0.28875	0.35	0.362187	0.325	0	0	0	0
GCR_cBin34971_Ctg1_240	0.440918	0.46875	0.32	0.35	0	0	0.095	0.1	0.13875	0.15	0.237187	0.225	0.42	0.45	0.429688	0.525	0.32	0.3	0.48	0.55	0.43875	0.4	0.42	0.4
ESTNV_28965_1177	0.482422	0.5	0.0721875	0.025	0.0246875	0.025	0.462187	0.525	0.49875	0.45	0.497188	0.475	0.497188	0.525	0.499688	0.475	0.455	0.5	0.48875	0.55	0.48875	0.45	0.32	0.4
GCR_cBin34971_Ctg1_217	0.440918	0.46875	0.32	0.35	0	0	0.095	0.1	0.13875	0.15	0.237187	0.225	0.42	0.45	0.429688	0.525	0.32	0.3	0.48	0.55	0.43875	0.4	0.42	0.4
GCR_cBin16135_Ctg1_203	0.482422	0.4375	0	0	0.0246875	0.025	0.0246875	0.025	0.499688	0.475	0.46875	0.45	0.46875	0.4	0.474687	0.525	0.32	0.35	0.362187	0.325	0.381328	0.410256	0.474687	0.425
GCR_cBin12267_Ctg1_160	0.429688	0.5625	0.483033	0.552632	0	0	0.18	0.2	0.32	0.3	0.0721875	0.075	0.404997	0.461538	0.474687	0.525	0.387188	0.225	0.375	0.4	0.444444	0.564103	0.491782	0.410256
GCR_cBin12267_Ctg1_307	0.499512	0.71875	0.409687	0.425	0.272188	0.275	0.304688	0.275	0.46875	0.45	0.447188	0.575	0.484687	0.575	0.5	0.6	0.474687	0.525	0.49875	0.45	0.362187	0.375	0.32	0.25
GCR_cBin25322_Ctg1_126	0.499512	0.71875	0.409687	0.425	0.272188	0.275	0.304688	0.275	0.46875	0.45	0.447188	0.575	0.48875	0.45	0.455	0.55	0.484687	0.525	0.42	0.45	0.429688	0.475	0.28875	0.35
ESTNV_32152_893	0.0307617	0.03125	0	0	0	0	0.255	0.3	0.21875	0.2	0.21875	0.25	0.34875	0.3	0.49875	0.4	0.474687	0.625	0.497188	0.525	0.04875	0.05	0.447188	0.525
GCR_cBin34913_Ctg1_140	0.241699	0.28125	0	0	0.0721875	0.075	0.46875	0.6	0.474687	0.425	0.48	0.35	0.426036	0.358974	0.492188	0.525	0.18	0.2	0.492188	0.525	0.304688	0.375	0.429688	0.425
GCR_cBin34913_Ctg1_142	0.241699	0.28125	0	0	0.0721875	0.075	0.46875	0.6	0.474687	0.425	0.487535	0.368421	0.48	0.5	0.492188	0.525	0.199687	0.175	0.495	0.55	0.310651	0.384615	0.455	0.5
GCR_cBin34172_Ctg1_109	0.46875	0.5	0.39875	0.5	0.0246875	0.025	0.497188	0.575	0.495	0.6	0.497188	0.625	0.495	0.35	0.255	0.2	0.304688	0.275	0.42	0.45	0.499688	0.625	0.43875	0.45
GCR_cBin25879_Ctg1_163	0.492188	0.4375	0.429688	0.475	0	0	0.272188	0.325	0.387188	0.325	0.387188	0.425	0.255	0.3	0.34875	0.4	0.409687	0.475	0.21875	0.25	0.484687	0.375	0.255	0.25
GCR_cBin30260_Ctg1_67	0.482422	0.5	0	0	0	0	0.0246875	0.025	0.28875	0.25	0.462187	0.475	0.409687	0.325	0.04875	0.05	0.21875	0.25	0.095	0.1	0.495	0.5	0.387188	0.375
BASS12_B7_B06_623	0.169922	0.1875	0.462187	0.425	0.0246875	0.025	0.495	0.55	0.429688	0.475	0.474687	0.375	0.387188	0.425	0.387188	0.325	0.117188	0.075	0.32	0.4	0.34875	0.4	0.13875	0.15
BASS12_B7_B06_1050	0.169922	0.1875	0.462187	0.425	0.095	0.1	0.495	0.55	0.429688	0.475	0.474687	0.375	0.48	0.55	0.49875	0.4	0.13875	0.1	0.49875	0.4	0.49875	0.6	0.32	0.25
ESTNV_31974_783	0.0893555	0.09375	0.0246875	0.025	0	0	0.409687	0.475	0.375	0.3	0.455	0.45	0.429688	0.425	0.13875	0.15	0.362187	0.375	0.387188	0.425	0.117188	0.125	0.199687	0.225
ESTNV_32253_402	0.0605469	0.0625	0.429688	0.275	0	0	0.495	0.5	0.484687	0.475	0.492188	0.625	0.497188	0.475	0.48875	0.35	0.484687	0.325	0.484687	0.425	0.5	0.45	0.484687	0.525
ESTNV_33590_151	0.0605469	0.0625	0.429688	0.275	0.429688	0.425	0.492188	0.475	0.495	0.45	0.48875	0.65	0.452663	0.282051	0.199687	0.175	0.42	0.45	0.334688	0.325	0.387188	0.375	0.375	0.4
GCR_cBin6568_Ctg1_186	0.341797	0.375	0.492188	0.375	0.455	0.45	0.39875	0.45	0.429688	0.425	0.447188	0.375	0.46875	0.4	0.387188	0.375	0.46875	0.4	0.39875	0.35	0.42	0.55	0.272188	0.325
GCR_cBin13876_Ctg1_149	0.0893555	0.09375	0	0	0.04875	0.05	0.095	0.1	0.375	0.3	0.0721875	0.075	0.39875	0.4	0.42	0.45	0.304688	0.275	0.484687	0.525	0.46875	0.5	0.474687	0.475
ESTNV_34575_1979	0.0893555	0.09375	0.04875	0.05	0.28875	0.3	0.34875	0.4	0.32	0.25	0.484687	0.475	0.13875	0.15	0.04875	0.05	0.0246875	0.025	0	0	0.0721875	0.075	0.117188	0.125
ESTNV_35937_1368	0.0605469	0.0625	0.48	0.5	0	0	0	0	0.474687	0.425	0.095	0.1	0.255	0.25	0.260355	0.25641	0.28875	0.25	0.199687	0.225	0	0	0.334688	0.375
GCR_cBin8095_Ctg1_103	0	0	0	0	0	0	0	0	0.304688	0.275	0.334688	0.175	0.32	0.25	0.21875	0.2	0.49875	0.65	0.32	0.3	0.095	0.1	0.42	0.45
ESTNV_35094_1383	0	0	0	0	0	0	0.159688	0.175	0.18	0.2	0.21875	0.25	0.255	0.2	0.21875	0.25	0.0721875	0.075	0.117188	0.125	0.495	0.6	0.362187	0.375
GCR_cBin4931_Ctg1_21	0	0	0	0	0	0	0	0	0.32	0.3	0.375	0.131579	0.294543	0.25641	0.277778	0.230769	0.444444	0.512821	0.277778	0.179487	0.095	0.1	0.35503	0.358974
ESTNV_35536_1238	0.46875	0.4375	0.255	0.3	0.42	0.6	0.429688	0.475	0.455	0.4	0.272188	0.275	0.495	0.6	0.49875	0.65	0.497188	0.575	0.46875	0.3	0.43875	0.55	0.462187	0.675
ESTNV_26812_369	0.0893555	0.09375	0.095	0.1	0	0	0.5	0.35	0.334688	0.375	0.495	0.45	0.48875	0.5	0.34875	0.4	0.304688	0.325	0.272188	0.275	0.304688	0.325	0.39875	0.5
GCR_cBin33361_Ctg1_258	0	0	0	0	0	0	0.0721875	0.075	0.429688	0.425	0.255	0.3	0.429688	0.375	0.39875	0.35	0.117188	0.075	0.304688	0.225	0	0	0.429688	0.525
GCR_cBin5954_Ctg2_568	0.440918	0.34375	0.334688	0.325	0	0	0.237187	0.225	0.474687	0.525	0.462187	0.375	0.492188	0.525	0.387188	0.325	0.199687	0.125	0.304688	0.375	0.429688	0.575	0.495	0.65
ESTV_17458_1031	0	0	0.199687	0.225	0.13875	0.1	0.0246875	0.025	0.21875	0.25	0.375	0.45	0.13875	0.1	0.18	0.2	0.304688	0.325	0.237187	0.175	0.117188	0.125	0	0
ESTNV_26812_629	0.375	0.375	0	0	0.497188	0.575	0.0721875	0.075	0.499688	0.675	0.32	0.25	0.334688	0.325	0.39875	0.45	0.237187	0.275	0.447188	0.425	0.497188	0.575	0.447188	0.425
GCR_cBin8426_Ctg1_154	0	0	0.49875	0.35	0.497188	0.575	0.409687	0.425	0.34875	0.35	0.452663	0.384615	0.117188	0.125	0.334688	0.375	0.499688	0.325	0.272188	0.225	0.04875	0.05	0	0
GCR_cBin8426_Ctg1_200	0	0	0.49875	0.35	0.496884	0.552632	0.409687	0.425	0.34875	0.35	0.455	0.4	0.0973044	0.102564	0.334688	0.375	0.499688	0.325	0.272188	0.225	0.04875	0.05	0	0
GCR_cBin22215_Ctg1_184	0	0	0.49875	0.35	0.497188	0.575	0.409687	0.425	0.34875	0.35	0.455	0.4	0.117188	0.125	0.334688	0.375	0.499688	0.325	0.272188	0.225	0.04875	0.05	0	0
GCR_cBin25891_Ctg1_305	0.375	0.4375	0.0721875	0.075	0	0	0.095	0.1	0.334688	0.325	0.46875	0.45	0.5	0.45	0.429688	0.375	0.462187	0.575	0.484687	0.625	0.117188	0.125	0.474687	0.425
GCR_cBin10801_Ctg1_300	0.21875	0.25	0	0	0	0	0.484687	0.575	0.499688	0.375	0.0721875	0.075	0.48875	0.4	0.34875	0.4	0.46875	0.4	0.462187	0.425	0.474687	0.575	0.43875	0.4
ESTNV_32268_419	0.0307617	0.03125	0	0	0	0	0.43875	0.45	0.117188	0.125	0.117188	0.125	0.272188	0.325	0.39875	0.35	0.387188	0.375	0.304688	0.325	0.484687	0.425	0.447188	0.525
ESTNV_28460_586	0.5	0.4375	0	0	0.0246875	0.025	0.462187	0.475	0.304688	0.325	0.28875	0.3	0.0721875	0.075	0.159688	0.175	0.0721875	0.075	0.117188	0.125	0.199687	0.225	0.18	0.2
GCR_cBin7903_Ctg1_574	0.169922	0.1875	0	0	0	0	0.04875	0.05	0.375	0.4	0.272188	0.275	0.334688	0.325	0.474687	0.575	0.117188	0.125	0.204142	0.179487	0.0721875	0.075	0.362187	0.325
ESTNV_37373_1395	0.263672	0.3125	0.0246875	0.025	0.04875	0.05	0.42	0.4	0.497188	0.575	0.484687	0.475	0.447188	0.375	0.497188	0.525	0.484687	0.375	0.48	0.45	0.474687	0.525	0.46875	0.5
ESTNV_30312_1019	0.0893555	0.09375	0.387188	0.425	0.255	0.3	0.492188	0.625	0.492188	0.425	0.447188	0.425	0.497041	0.564103	0.484687	0.475	0.48875	0.55	0.48	0.6	0.499688	0.575	0.362187	0.475
ESTNV_37123_898	0.304688	0.3125	0.142012	0.153846	0.310651	0.384615	0.199687	0.225	0.46875	0.4	0.39875	0.35	0.387188	0.425	0.447188	0.475	0.491782	0.461538	0.46875	0.45	0.159688	0.175	0.488166	0.435897
ESTNV_19653_283	0	0	0.095	0.1	0.117188	0.125	0.13875	0.15	0.0246875	0.025	0.255	0.3	0.334688	0.325	0.18	0.2	0.0246875	0.025	0.21875	0.25	0.04875	0.05	0.095	0.1
ESTNV_37153_794	0.0893555	0.09375	0.117188	0.125	0.255	0.3	0.48875	0.55	0.484687	0.425	0.462187	0.475	0.334688	0.275	0.495	0.5	0.43875	0.5	0.46875	0.45	0.499688	0.525	0.484687	0.425
ESTNV_19668_192	0.194824	0.21875	0.21875	0.15	0.48	0.55	0.304688	0.325	0.159688	0.175	0.39875	0.35	0.334688	0.325	0.159688	0.175	0.387188	0.375	0.21875	0.25	0	0	0.43875	0.45
GCR_cBin41593_Ctg1_194	0.169922	0.1875	0	0	0.163379	0.179487	0	0	0.21875	0.15	0.0253123	0.025641	0.478961	0.487179	0.48875	0.5	0.223537	0.205128	0.467127	0.538462	0.117188	0.125	0.447188	0.425
GCR_cBin25388_Ctg1_108	0.358887	0.46875	0.04875	0.05	0.362187	0.425	0.199687	0.225	0.39875	0.4	0.409687	0.375	0.497188	0.525	0.492188	0.575	0.484687	0.525	0.13875	0.15	0.48875	0.55	0.484687	0.575
GCR_cBin25388_Ctg1_170	0.358887	0.46875	0.04875	0.05	0.362187	0.425	0.199687	0.225	0.39875	0.4	0.409687	0.375	0.43875	0.55	0.492188	0.575	0.484687	0.525	0.13875	0.15	0.48875	0.55	0.484687	0.575
ESTNV_33983_368	0.499512	0.28125	0.334688	0.275	0.429688	0.375	0	0	0.0246875	0.025	0.04875	0.05	0.272188	0.225	0.117188	0.125	0.334688	0.325	0.117188	0.125	0.18	0.2	0.21875	0.2
ESTNV_33983_223	0	0	0	0	0	0	0	0	0	0	0	0	0.272188	0.225	0.117188	0.125	0.272188	0.275	0.117188	0.125	0.18	0.2	0.21875	0.2
ESTV_15373_465	0	0	0	0	0.46875	0.55	0.18	0.2	0.0246875	0.025	0.0246875	0.025	0.13875	0.15	0.28875	0.35	0.0721875	0.075	0.334688	0.325	0.375	0.35	0	0
ESTV_20583_309	0	0	0	0	0.0246875	0.025	0.255	0.3	0.429688	0.475	0.42	0.5	0.272188	0.225	0.387188	0.375	0.48875	0.4	0.28875	0.35	0	0	0.18	0.15
ESTNV_37479_1245	0	0	0.21875	0.2	0.46875	0.55	0.117188	0.125	0.199687	0.225	0.334688	0.325	0.393491	0.282051	0.0973044	0.102564	0.199687	0.225	0.18	0.2	0.21875	0.2	0.132653	0.142857
ESTNV_36072_124	0	0	0.39875	0.35	0	0	0.13875	0.15	0.34875	0.35	0.49875	0.45	0.39875	0.4	0.28875	0.3	0.387188	0.325	0.13875	0.15	0	0	0.0246875	0.025
ESTNV_30452_1210	0.169922	0.1875	0.21875	0.2	0.28875	0.35	0.387188	0.425	0.387188	0.375	0.49875	0.45	0.484687	0.425	0.429688	0.425	0.429688	0.425	0.334688	0.325	0.495	0.4	0.13875	0.15
ESTNV_36704_1199	0.41748	0.34375	0	0	0.409687	0.375	0.33241	0.368421	0.237187	0.225	0.484687	0.525	0.474687	0.525	0.492188	0.425	0.43875	0.5	0.462187	0.525	0.272188	0.175	0.499688	0.475
GCR_cBin15414_Ctg1_275	0.404297	0.3125	0.39875	0.35	0.409687	0.375	0.34875	0.4	0.13875	0.15	0.237187	0.275	0.34875	0.4	0.272188	0.175	0.375	0.4	0.304688	0.325	0.49875	0.45	0.159688	0.175
ESTV_21022_166	0.404297	0.3125	0.39875	0.35	0.409687	0.375	0.34875	0.4	0.13875	0.15	0.237187	0.275	0.34875	0.4	0.272188	0.175	0.375	0.4	0.304688	0.325	0.49875	0.45	0.159688	0.175
GCR_cBin16057_Ctg1_166	0.476074	0.46875	0.495	0.5	0	0	0	0	0.334688	0.225	0.46875	0.5	0.48875	0.55	0.48875	0.45	0.21875	0.25	0.48	0.4	0.48	0.35	0.49875	0.5
GCR_cBin16057_Ctg1_199	0.476074	0.46875	0.495	0.5	0	0	0	0	0.334688	0.225	0.46875	0.5	0.48875	0.55	0.488166	0.435897	0.21875	0.25	0.478961	0.384615	0.48	0.35	0.49875	0.5
GCR_cBin531_Ctg1_115	0	0	0	0	0	0	0.199687	0.225	0.499688	0.475	0.447188	0.475	0.39875	0.45	0.117188	0.125	0.18	0.15	0.159688	0.175	0.104938	0.111111	0.13875	0.15
GCR_cBin36646_Ctg1_99	0.492188	0.5625	0.43875	0.35	0	0	0.095	0.1	0.48	0.5	0.474687	0.525	0.48	0.45	0.497188	0.525	0.334688	0.425	0.5	0.4	0.255	0.25	0.455	0.65
GCR_cBin43234_Ctg1_170	0.492188	0.5625	0.444444	0.358974	0	0	0.095	0.1	0.48	0.5	0.474687	0.525	0.455807	0.486486	0.492188	0.525	0.334688	0.425	0.5	0.4	0.255	0.25	0.455	0.65
GCR_cBin36646_Ctg1_106	0.492188	0.5625	0.43875	0.35	0	0	0.095	0.1	0.48	0.5	0.474687	0.525	0.48	0.45	0.497041	0.512821	0.334688	0.425	0.5	0.4	0.255	0.25	0.455	0.65
GCR_cBin8483_Ctg1_179	0.0307617	0.03125	0	0	0.474687	0.525	0.48	0.45	0.462187	0.575	0.474687	0.325	0.429688	0.375	0.199687	0.225	0.159688	0.125	0.28875	0.3	0.495	0.55	0.429688	0.475
GCR_cBin8483_Ctg1_168	0.0307617	0.03125	0	0	0.497188	0.375	0.48	0.45	0.447188	0.525	0.441482	0.289474	0.387188	0.275	0.159688	0.175	0.095	0.05	0.255	0.25	0.497041	0.564103	0.334688	0.325
GCR_cBin36902_Ctg1_70	0.492188	0.5625	0.46875	0.65	0.495	0.55	0.18	0.15	0.49875	0.65	0.260355	0.25641	0.265928	0.315789	0.199687	0.225	0.447188	0.525	0.28875	0.3	0.495	0.55	0.304688	0.175
GCR_cBin22155_Ctg1_66	0.492188	0.6875	0.43875	0.5	0.447188	0.475	0.34875	0.4	0.455	0.6	0.495	0.4	0.255	0.25	0.0512465	0.0526316	0.0721875	0.075	0.117188	0.125	0.0246875	0.025	0.406501	0.513514
GCR_cBin22155_Ctg1_21	0.495317	0.709677	0.428415	0.459459	0.447188	0.475	0.35503	0.410256	0.455	0.6	0.49446	0.421053	0.242275	0.230769	0.0973044	0.0512821	0.0721875	0.075	0.117188	0.125	0.0246875	0.025	0.39551	0.485714
ESTV_21093_430	0.358887	0.46875	0	0	0	0	0.34875	0.35	0.375	0.35	0.447188	0.425	0.409687	0.275	0.375	0.45	0.28875	0.2	0.362187	0.375	0.39875	0.4	0.304688	0.275
GCR_cBin4378_Ctg1_115	0.499512	0.28125	0.0246875	0.025	0	0	0.387188	0.325	0.304688	0.275	0.46875	0.55	0.0721875	0.075	0	0	0	0	0	0	0	0	0	0
GCR_cBin15199_Ctg1_186	0.144043	0.15625	0.42	0.35	0	0	0.462187	0.475	0.28875	0.25	0.362187	0.275	0.142012	0.153846	0.095	0.1	0	0	0.04875	0.05	0.04875	0.05	0.39875	0.45
ESTNV_32124_500	0.5	0.5	0.462187	0.475	0.387188	0.475	0.495	0.5	0.42	0.5	0.48875	0.45	0.18	0.2	0.095	0.1	0	0	0.04875	0.05	0.21875	0.25	0.04875	0.05
ESTNV_36871_194	0.390137	0.40625	0.5	0.45	0.447188	0.575	0.492188	0.475	0.39875	0.3	0.34875	0.25	0.444444	0.358974	0.387188	0.475	0.387188	0.425	0.455	0.4	0.49875	0.45	0.409687	0.325
GCR_cBin17984_Ctg1_90	0.390137	0.46875	0	0	0.387188	0.475	0.43875	0.5	0.447188	0.375	0.43875	0.45	0.499688	0.475	0.49875	0.45	0.5	0.6	0.499688	0.475	0.447188	0.425	0.46875	0.35
ESTNV_36871_453	0	0	0.18	0.2	0.04875	0.05	0.499688	0.525	0.39875	0.3	0.32	0.25	0.334688	0.325	0.499688	0.425	0.237187	0.275	0.497188	0.525	0.117188	0.125	0.42	0.45
ESTNV_36871_663	0	0	0.18	0.2	0.04875	0.05	0.499688	0.525	0.39875	0.3	0.32	0.25	0.334688	0.325	0.499688	0.425	0.237187	0.275	0.499688	0.575	0.117188	0.125	0.42	0.45
ESTV_10747_366	0.492188	0.4375	0.429688	0.475	0.497188	0.525	0.199687	0.225	0.255	0.25	0.495	0.55	0.447188	0.475	0.492188	0.425	0.5	0.6	0.495	0.4	0.455	0.45	0.49875	0.5
ESTNV_31289_1032	0	0	0	0	0	0	0.18	0.15	0.32	0.3	0.447188	0.525	0.117188	0.125	0.117188	0.125	0.04875	0.05	0.04875	0.05	0	0	0.13875	0.15
ESTNV_35334_747	0.0893555	0.09375	0.362187	0.375	0	0	0.48875	0.4	0.362187	0.425	0.497188	0.575	0.462187	0.425	0.39875	0.3	0.04875	0.05	0.28875	0.15	0.272188	0.325	0.387188	0.475
ESTNV_35334_1410	0.0893555	0.09375	0.362187	0.375	0	0	0.48875	0.4	0.362187	0.425	0.497188	0.575	0.462187	0.425	0.39875	0.3	0.04875	0.05	0.28875	0.15	0.272188	0.325	0.387188	0.475
ESTNV_19071_457	0	0	0	0	0.199687	0.225	0.495	0.55	0.5	0.55	0.304688	0.325	0.375	0.35	0.21875	0.25	0.237187	0.225	0.199687	0.225	0.48	0.45	0.46875	0.55
ESTNV_29283_367	0.0307617	0.03125	0.48	0.5	0.199687	0.225	0.49875	0.55	0.18	0.15	0.272188	0.225	0.48875	0.5	0.447188	0.525	0.34875	0.3	0.387188	0.275	0.484687	0.425	0.49875	0.35
GCR_cBin11404_Ctg1_50	0.341797	0.4375	0.46875	0.45	0.0721875	0.075	0.499688	0.475	0.387188	0.325	0.0246875	0.025	0.462187	0.475	0.159688	0.125	0.387188	0.375	0.18	0.15	0.447188	0.425	0.39875	0.45
ESTNV_22983_475	0.499512	0.53125	0.117188	0.125	0.0721875	0.075	0.0721875	0.075	0.48	0.7	0.0721875	0.075	0.294543	0.307692	0.095	0.1	0.0721875	0.075	0	0	0	0	0.0721875	0.075
GCR_cBin9116_Ctg1_146	0	0	0.0721875	0.075	0	0	0	0	0.199687	0.225	0.199687	0.225	0.381328	0.410256	0.34875	0.35	0.46875	0.5	0.387188	0.375	0.28875	0.35	0.159688	0.125
GCR_cBin9116_Ctg1_67	0	0	0.0721875	0.075	0	0	0	0	0.199687	0.225	0.199687	0.225	0.387188	0.425	0.34875	0.35	0.46875	0.5	0.387188	0.375	0.28875	0.35	0.159688	0.125
GCR_cBin30245_Ctg1_84	0	0	0	0	0	0	0	0	0	0	0	0	0.42	0.5	0.237187	0.175	0.255	0.3	0.39875	0.5	0.474687	0.525	0	0
ESTNV_35215_1505	0.487793	0.53125	0.04875	0.05	0	0	0.409687	0.475	0.492188	0.475	0.43875	0.45	0.43875	0.55	0.48875	0.4	0.474687	0.475	0.409687	0.575	0.159688	0.175	0.304688	0.375
GCR_cBin780_Ctg1_144	0.117188	0.125	0.32	0.2	0	0	0.255	0.3	0.5	0.55	0.447188	0.575	0.455	0.4	0.455	0.45	0.48	0.5	0.43875	0.4	0.334688	0.425	0.484687	0.425
ESTNV_29224_109	0.117188	0.125	0.159688	0.175	0	0	0.0721875	0.075	0.5	0.55	0.447188	0.575	0.159688	0.175	0.199687	0.225	0.39875	0.4	0.13875	0.15	0.095	0.1	0.095	0.1
GCR_cBin17160_Ctg1_108	0.0605469	0.0625	0	0	0.474687	0.625	0.49875	0.45	0.34875	0.4	0.117188	0.125	0.484687	0.525	0.455	0.6	0.46875	0.5	0.42	0.4	0.387188	0.275	0.495	0.4
GCR_cBin2785_Ctg1_206	0.0605469	0.0625	0	0	0.473373	0.615385	0.49875	0.45	0.34875	0.4	0.117188	0.125	0.484687	0.525	0.455	0.6	0.467127	0.487179	0.42	0.4	0.387188	0.275	0.49474	0.384615
GCR_cBin20352_Ctg1_163	0.390137	0.40625	0.28875	0.3	0	0	0.272188	0.225	0.18	0.2	0.497188	0.575	0.28875	0.35	0.199687	0.175	0.0246875	0.025	0.28875	0.2	0.18	0.2	0.04875	0.05
ESTV_16907_342	0.440918	0.53125	0.095	0.1	0.497188	0.425	0.362187	0.425	0.237187	0.225	0.0721875	0.075	0.387188	0.325	0.462187	0.525	0.48875	0.4	0.484687	0.475	0.497188	0.675	0.48875	0.6
GCR_cBin9323_Ctg1_78	0.440918	0.53125	0.095	0.1	0.497188	0.425	0.362187	0.425	0.237187	0.225	0.0721875	0.075	0.334688	0.375	0.43875	0.5	0.48875	0.4	0.495	0.5	0.48	0.6	0.46875	0.6
GCR_cBin49299_Ctg1_186	0.0893555	0.09375	0	0	0	0	0.497188	0.525	0.375	0.4	0.492188	0.525	0.21875	0.25	0.28875	0.25	0.447188	0.425	0.304688	0.325	0.28875	0.3	0.13875	0.15
ESTNV_32102_56	0.492188	0.5625	0.49875	0.65	0.0246875	0.025	0.304688	0.325	0.387188	0.375	0.484687	0.625	0.48	0.5	0.474687	0.575	0.409687	0.475	0.43875	0.4	0.117188	0.125	0.495	0.55
ESTV_20256_233	0	0	0	0	0	0	0.46875	0.5	0.18	0.15	0.48875	0.55	0.04875	0.05	0.199687	0.125	0.0246875	0.025	0.455	0.45	0	0	0.0246875	0.025
ESTV_20256_375	0	0	0	0	0	0	0.46875	0.5	0.18	0.15	0.48875	0.55	0.04875	0.05	0.167244	0.0789474	0.0246875	0.025	0.452663	0.435897	0	0	0	0
ESTNV_36130_3412	0	0	0	0	0	0	0.484687	0.475	0.32	0.3	0.495	0.55	0.362187	0.375	0.199687	0.125	0.447188	0.475	0.455	0.45	0.117188	0.125	0.18	0.2
ESTNV_31896_140	0.440918	0.34375	0.28875	0.25	0.497041	0.615385	0.237187	0.275	0.499688	0.375	0.255	0.2	0.409687	0.275	0.455	0.45	0.409687	0.425	0.326101	0.25641	0.455	0.5	0.474687	0.325
ESTNV_31896_408	0.495605	0.46875	0.28875	0.25	0.497188	0.625	0.237187	0.275	0.409687	0.275	0.49875	0.45	0.462187	0.325	0.462187	0.475	0.497188	0.575	0.447188	0.425	0.5	0.55	0.492188	0.375
GCR_cBin15418_Ctg1_123	0	0	0	0	0	0	0.48875	0.5	0.48875	0.55	0.429688	0.375	0.272188	0.275	0.18	0.2	0.13875	0.15	0.095	0.1	0.387188	0.475	0.21875	0.25
ESTNV_24505_142	0	0	0	0	0	0	0.48	0.45	0.0246875	0.025	0.159688	0.175	0.21875	0.25	0.28875	0.35	0.387188	0.425	0.334688	0.325	0.447188	0.475	0.46875	0.45
ESTNV_36717_1690	0	0	0	0	0	0	0	0	0	0	0	0	0.0246875	0.025	0.13875	0.15	0.375	0.4	0.199687	0.225	0.447188	0.475	0.159688	0.175
GCR_cBin38330_Ctg1_135	0.406111	0.433333	0.239198	0.222222	0.42	0.5	0.0973044	0.102564	0.375	0.35	0.474687	0.425	0.277778	0.282051	0.408163	0.514286	0.277778	0.179487	0.447188	0.525	0.34875	0.4	0.381665	0.351351
GCR_cBin332_Ctg1_80	0	0	0	0	0.04875	0.05	0	0	0	0	0	0	0.334688	0.275	0.42	0.5	0.462187	0.475	0.474687	0.425	0.375	0.4	0.48875	0.45
ESTNV_35205_1428	0.5	0.625	0.0246875	0.025	0.199687	0.175	0.13875	0.15	0.362187	0.475	0.42	0.4	0.478961	0.333333	0.484687	0.425	0.484687	0.475	0.455	0.45	0.21875	0.2	0.46875	0.45
ESTNV_25127_174	0.460449	0.53125	0.387188	0.425	0.48	0.55	0.199687	0.225	0.492188	0.475	0.455	0.55	0.334688	0.375	0.0721875	0.075	0.199687	0.175	0.18	0.15	0.255	0.3	0.095	0.1
ESTNV_35387_1829	0.241699	0.21875	0.49875	0.65	0.46875	0.55	0.237187	0.275	0.04875	0.05	0.0246875	0.025	0.497188	0.575	0.43875	0.4	0.48	0.45	0.484687	0.375	0.447188	0.425	0.447188	0.425
GCR_cBin27124_Ctg1_83	0.5	0.625	0.199687	0.225	0.5	0.6	0.462187	0.325	0.42	0.45	0.39875	0.35	0.462187	0.425	0.48875	0.5	0.474687	0.325	0.497188	0.475	0.159688	0.175	0.32	0.25
GCR_cBin48578_Ctg1_194	0.169922	0.125	0.495	0.6	0.304688	0.275	0.43875	0.45	0.447188	0.425	0.46875	0.45	0.492188	0.525	0.42	0.4	0.48875	0.5	0.499688	0.525	0.362187	0.375	0.42	0.4
GCR_cBin30256_Ctg1_109	0	0	0	0	0.304688	0.275	0.34875	0.35	0	0	0	0	0.462187	0.575	0.409687	0.475	0.159688	0.125	0.34875	0.4	0.362187	0.425	0.117188	0.125
GCR_cBin30256_Ctg1_176	0	0	0	0	0.304688	0.275	0.387188	0.375	0.429688	0.225	0.0721875	0.075	0.465374	0.631579	0.409687	0.475	0.159688	0.125	0.43875	0.5	0.362187	0.425	0.184089	0.205128
GCR_cBin30256_Ctg1_74	0	0	0	0	0.304688	0.275	0.387188	0.375	0.429688	0.225	0.0721875	0.075	0.48	0.6	0.43875	0.45	0.159688	0.125	0.46875	0.6	0.447188	0.575	0.387188	0.325
GCR_cBin1614_Ctg1_629	0.46875	0.5625	0.48	0.3	0	0	0.49875	0.55	0.429688	0.425	0.497188	0.525	0.237187	0.175	0.21875	0.25	0.42	0.35	0.237187	0.275	0.0246875	0.025	0.34875	0.3
GCR_cBin2536_Ctg1_238	0.499512	0.59375	0.409687	0.225	0	0	0.117188	0.125	0.474687	0.425	0.48	0.45	0.163379	0.179487	0.095	0.1	0.34875	0.25	0.18	0.1	0.237187	0.275	0.294543	0.25641
GCR_cBin1614_Ctg1_237	0.46875	0.5625	0.48	0.3	0	0	0.49875	0.55	0.429688	0.425	0.497188	0.525	0.237187	0.175	0.21875	0.25	0.42	0.35	0.237187	0.275	0.0246875	0.025	0.34875	0.3
GCR_cBin30250_Ctg1_267	0.46875	0.5625	0.48	0.3	0	0	0.499688	0.575	0.429688	0.425	0.495	0.5	0.474687	0.475	0.5	0.6	0.362187	0.325	0.375	0.45	0.387188	0.325	0.362187	0.425
GCR_cBin4787_Ctg1_387	0	0	0.495	0.45	0	0	0.04875	0.05	0	0	0	0	0.095	0.1	0	0	0.39875	0.3	0	0	0	0	0	0
GCR_cBin33124_Ctg1_35	0.375	0.375	0.447188	0.275	0.04875	0.05	0.5	0.5	0.48875	0.5	0.474687	0.425	0.49875	0.55	0.474687	0.525	0.32	0.25	0.474687	0.525	0.18	0.2	0.199687	0.175
ESTNV_35077_1676	0	0	0	0	0.04875	0.05	0	0	0	0	0	0	0.362187	0.375	0.455	0.5	0.0246875	0.025	0.39875	0.55	0.0246875	0.025	0.462187	0.525
GCR_cBin8585_Ctg1_77	0.0893555	0.09375	0	0	0	0	0.48	0.45	0.415845	0.487179	0.409687	0.425	0.272188	0.325	0.237187	0.175	0.0246875	0.025	0.163379	0.179487	0.0721875	0.075	0.199687	0.225
ESTNV_30121_652	0	0	0.32	0.3	0.447188	0.375	0.474687	0.475	0.117188	0.125	0.117188	0.075	0.499688	0.475	0.409687	0.375	0.28875	0.3	0.484687	0.725	0.362187	0.425	0.304688	0.225
ESTV_21970_586	0.495605	0.59375	0.04875	0.05	0.21875	0.25	0.255	0.2	0.362187	0.225	0.237187	0.175	0.497041	0.512821	0.462187	0.475	0.462187	0.425	0.409687	0.425	0.334688	0.375	0.484687	0.675
GCR_cBin42759_Ctg1_238	0.0893555	0.09375	0	0	0.492188	0.625	0.409687	0.275	0.362187	0.275	0.42	0.45	0.21875	0.25	0.42	0.4	0.484687	0.475	0.429688	0.425	0.272188	0.325	0.334688	0.375
GCR_cBin30179_Ctg1_191	0.284668	0.28125	0.48	0.55	0.237187	0.275	0.304688	0.275	0.462187	0.475	0.375	0.45	0.499671	0.564103	0.447188	0.375	0.495	0.45	0.455	0.35	0.28875	0.25	0.48	0.65
ESTV_12578_95	0.341797	0.3125	0	0	0	0	0.159688	0.175	0.474687	0.475	0.492188	0.575	0.429688	0.325	0.304688	0.375	0.304688	0.375	0.21875	0.25	0	0	0.117188	0.125
GCR_cBin8424_Ctg1_31	0.241699	0.28125	0	0	0.095	0.1	0.21875	0.25	0.474687	0.425	0.409687	0.475	0.484687	0.575	0.48875	0.55	0.495	0.4	0.49875	0.55	0.310651	0.384615	0.237187	0.275
ESTNV_26787_1038	0.0605469	0.0625	0	0	0.0246875	0.025	0.32	0.35	0.39875	0.5	0.42	0.4	0.375	0.5	0.474687	0.525	0.492188	0.325	0.474687	0.525	0.429688	0.575	0.455	0.5
GCR_cBin3322_Ctg1_167	0.0893555	0.09375	0	0	0.0246875	0.025	0.409687	0.375	0.429688	0.275	0.48	0.5	0.495	0.55	0.495	0.4	0.495	0.6	0.5	0.5	0.362187	0.425	0.48	0.5
GCR_cBin3071_Ctg1_51	0.144043	0.15625	0.13875	0.15	0	0	0.255	0.25	0.362187	0.475	0.375	0.35	0.18	0.2	0.21875	0.25	0.04875	0.05	0.304688	0.275	0.159688	0.175	0.095	0.1
ESTNV_25443_600	0.0893555	0.09375	0.43875	0.55	0	0	0.18	0.15	0.304688	0.375	0.46875	0.5	0.32	0.2	0.362187	0.425	0.387188	0.475	0.409687	0.475	0.13875	0.15	0.255	0.3
GCR_cBin13688_Ctg1_129	0.0893555	0.09375	0.43875	0.55	0	0	0.18	0.15	0.304688	0.375	0.46875	0.5	0.237187	0.225	0.34875	0.4	0.387188	0.475	0.387188	0.425	0.13875	0.15	0.255	0.3
GCR_cBin39943_Ctg1_265	0	0	0	0	0	0	0.04875	0.05	0.272188	0.275	0.255	0.3	0.304688	0.275	0.272188	0.275	0.0721875	0.075	0.28875	0.35	0.117188	0.075	0.28875	0.3
GCR_cBin23202_Ctg1_93	0.404297	0.5	0.375	0.5	0	0	0.255	0.25	0.46875	0.4	0.492188	0.575	0.462187	0.525	0.42	0.45	0.304688	0.175	0.492188	0.575	0.362187	0.375	0.42	0.45
ESTNV_31093_1513	0.404297	0.5	0	0	0	0	0.0246875	0.025	0.375	0.35	0.48	0.5	0.43875	0.6	0.46875	0.55	0.04875	0.05	0.43875	0.35	0.5	0.55	0.46875	0.5
ESTV_13699_319	0.0893555	0.09375	0	0	0	0	0.237187	0.225	0.462187	0.375	0.159688	0.125	0.304688	0.275	0.199687	0.225	0.46875	0.55	0.13875	0.15	0.272188	0.325	0.34875	0.25
ESTNV_28113_144	0.358887	0.40625	0.117188	0.125	0.0246875	0.025	0.334688	0.325	0.42	0.35	0.48	0.45	0.497188	0.575	0.48875	0.4	0.495	0.55	0.474687	0.375	0.48875	0.6	0.46875	0.4
ESTNV_28113_319	0.358887	0.40625	0.117188	0.125	0.0246875	0.025	0.334688	0.325	0.42	0.35	0.48	0.45	0.497188	0.575	0.48875	0.4	0.495	0.55	0.474687	0.375	0.48875	0.6	0.46875	0.4
BASS124_B7_D10_265	0.390137	0.40625	0.409687	0.425	0.495	0.6	0.387188	0.375	0.304688	0.325	0.334688	0.275	0.48875	0.45	0.387188	0.475	0.28875	0.25	0.28875	0.35	0.28875	0.3	0.48875	0.4
BASS124_B7_D10_722	0.32373	0.34375	0.409687	0.425	0	0	0.28875	0.25	0.42	0.45	0.49875	0.45	0.34875	0.3	0.237187	0.275	0.34875	0.35	0.159688	0.175	0.43875	0.45	0.375	0.45
GCR_cBin6609_Ctg1_85	0.498047	0.4375	0	0	0.0246875	0.025	0.387188	0.375	0.49875	0.5	0.304688	0.225	0.409687	0.325	0.499688	0.425	0.48	0.5	0.474687	0.575	0.48875	0.6	0.42	0.6
GCR_cBin6609_Ctg1_88	0.498047	0.4375	0	0	0.0246875	0.025	0.387188	0.375	0.49875	0.5	0.294543	0.205128	0.409687	0.325	0.499688	0.425	0.48	0.5	0.474687	0.575	0.48875	0.6	0.42	0.6
ESTNV_36462_1509	0	0	0	0	0.0246875	0.025	0.21875	0.2	0.199687	0.225	0.095	0.1	0.34875	0.35	0.462187	0.475	0.49875	0.5	0.32	0.3	0.095	0.1	0.48875	0.35
GCR_cBin6609_Ctg1_71	0.341797	0.375	0.117188	0.125	0.0246875	0.025	0.455	0.45	0.43875	0.4	0.237187	0.275	0.444444	0.358974	0.39875	0.35	0.375	0.4	0.497188	0.575	0.387188	0.475	0.32	0.35
ESTV_15119_356	0	0	0	0	0	0	0	0	0.272188	0.275	0.0246875	0.025	0.28875	0.3	0.199687	0.225	0.095	0.1	0.0721875	0.075	0	0	0.28875	0.2
ESTV_15119_669	0	0	0	0	0.497188	0.625	0.0246875	0.025	0.272188	0.275	0.39875	0.35	0.484687	0.375	0.484687	0.525	0.21875	0.2	0.49875	0.45	0.429688	0.525	0.447188	0.525
ESTV_17201_545	0	0	0	0	0	0	0.43875	0.45	0	0	0	0	0.0721875	0.075	0.095	0.1	0	0	0.04875	0.05	0	0	0.28875	0.35
GCR_cBin612_Ctg1_226	0.375	0.433333	0	0	0	0	0.095	0.1	0.497188	0.475	0.237187	0.225	0.294543	0.307692	0	0	0	0	0	0	0	0	0.0721875	0.075
GCR_cBin612_Ctg1_112	0.404297	0.4375	0	0	0	0	0.095	0.1	0.497188	0.475	0.223537	0.205128	0.304688	0.325	0	0	0	0	0	0	0	0	0.0721875	0.075
ESTV_17314_458	0.284668	0.34375	0.495	0.6	0.49875	0.65	0.34875	0.35	0.28875	0.35	0.43875	0.45	0.462187	0.575	0.484687	0.575	0.46875	0.4	0.43875	0.5	0.34875	0.35	0.34875	0.35
ESTNV_33518_1279	0.429688	0.5625	0.409687	0.325	0.499688	0.625	0.117188	0.125	0.43875	0.5	0.462187	0.525	0.495	0.5	0.429688	0.375	0.49875	0.5	0.48875	0.45	0.447188	0.575	0.455	0.6
ESTV_14711_157	0.429688	0.5625	0.409687	0.325	0.499688	0.625	0.117188	0.125	0.43875	0.5	0.462187	0.525	0.495	0.5	0.429688	0.375	0.49875	0.5	0.48875	0.45	0.447188	0.575	0.455	0.6
ESTNV_33256_490	0.32373	0.40625	0	0	0.497188	0.625	0.484687	0.475	0.304688	0.325	0.095	0.1	0.497188	0.475	0.462187	0.525	0.499688	0.425	0.429688	0.475	0.18	0.2	0.13875	0.15
ESTNV_35896_536	0.194824	0.21875	0	0	0	0	0	0	0.04875	0.05	0.499688	0.525	0.095	0.1	0.13875	0.15	0.495	0.4	0.0721875	0.075	0	0	0	0
ESTNV_23557_1342	0.194824	0.21875	0	0	0	0	0	0	0.04875	0.05	0.499688	0.525	0.0721875	0.075	0.117188	0.125	0.495	0.4	0.0721875	0.075	0	0	0	0
ESTNV_34257_418	0.169922	0.1875	0.46875	0.55	0	0	0.484687	0.375	0.462187	0.575	0.375	0.35	0.46875	0.6	0.455	0.6	0.474687	0.475	0.387188	0.375	0.13875	0.15	0.49875	0.55
ESTNV_30607_306	0.341797	0.4375	0.495	0.5	0	0	0.13875	0.15	0.484687	0.475	0.334688	0.375	0.387188	0.325	0.199687	0.225	0.159688	0.175	0.304688	0.225	0	0	0.0246875	0.025
ESTV_16586_812	0	0	0	0	0.409687	0.375	0	0	0	0	0	0	0.18	0.2	0	0	0.21875	0.2	0.199687	0.225	0.0721875	0.075	0.304688	0.275
GCR_cBin959_Ctg1_31	0.117188	0.125	0	0	0	0	0.237187	0.225	0.484687	0.525	0.0973044	0.102564	0.142012	0.153846	0.21875	0.2	0.242275	0.282051	0.272188	0.275	0.122922	0.131579	0.21875	0.2
GCR_cBin47_Ctg1_552	0.482422	0.4375	0	0	0	0	0.255	0.2	0.48	0.6	0.48875	0.5	0.497188	0.425	0.48875	0.55	0.474687	0.575	0.447188	0.375	0.474687	0.475	0.455	0.5
ESTNV_30699_568	0.0307617	0.03125	0	0	0	0	0.49875	0.45	0.455	0.45	0.5	0.5	0.255	0.25	0.255	0.3	0.237187	0.225	0.13875	0.15	0.415845	0.384615	0.272188	0.225
GCR_cBin10694_Ctg1_368	0	0	0	0	0	0	0.04875	0.05	0.0721875	0.075	0.304688	0.275	0.28875	0.3	0.429688	0.375	0.0246875	0.025	0.334688	0.375	0.117188	0.125	0.18	0.2
ESTNV_35766_1019	0.0893555	0.09375	0.462187	0.375	0.199687	0.175	0.0721875	0.075	0.117188	0.075	0.39875	0.4	0.184089	0.153846	0.462187	0.375	0.497188	0.525	0.5	0.5	0.18	0.2	0.409687	0.325
ESTNV_35766_1178	0.0893555	0.09375	0.455	0.4	0	0	0.04875	0.05	0.117188	0.075	0.0721875	0.075	0.0246875	0.025	0.18	0.2	0.462187	0.475	0.18	0.2	0	0	0.375	0.45
ESTNV_16380_81	0.498047	0.5625	0	0	0	0	0.0246875	0.025	0.095	0.1	0	0	0.117188	0.125	0.117188	0.125	0.474687	0.375	0.0246875	0.025	0.0721875	0.075	0.0246875	0.025
ESTNV_35628_2851	0.0605469	0.0625	0.21875	0.25	0	0	0.199687	0.175	0.334688	0.325	0.48	0.65	0.117188	0.075	0	0	0.13875	0.1	0	0	0	0	0.255	0.25
GCR_cBin2723_Ctg1_244	0.0893555	0.09375	0.18	0.2	0.04875	0.05	0.04875	0.05	0.334688	0.325	0.13875	0.15	0.34875	0.35	0.255	0.2	0.497188	0.525	0.304688	0.275	0.119987	0.128205	0.28875	0.25
ESTNV_31916_578	0.169922	0.1875	0.492188	0.525	0.455	0.35	0.42	0.45	0.49875	0.35	0.34875	0.3	0.34875	0.25	0.28875	0.3	0.49875	0.5	0.375	0.4	0.462187	0.575	0.42	0.35
ESTNV_35628_2366	0.0605469	0.0625	0.21875	0.25	0	0	0.04875	0.05	0.334688	0.325	0.28875	0.35	0.13875	0.1	0	0	0.13875	0.1	0	0	0	0	0.255	0.25
GCR_cBin41959_Ctg1_48	0.0605469	0.0625	0.237187	0.275	0	0	0.04875	0.05	0.46875	0.35	0.43875	0.5	0.18	0.2	0.255	0.25	0.0246875	0.025	0.237187	0.275	0.429688	0.425	0	0
GCR_cBin31945_Ctg1_172	0	0	0	0	0	0	0.18	0.15	0.095	0.1	0.272188	0.175	0.484687	0.425	0.39875	0.5	0.260355	0.25641	0.499688	0.525	0	0	0.409687	0.475
GCR_cBin38135_Ctg1_130	0	0	0	0	0	0	0.18	0.15	0.0246875	0.025	0.18	0.15	0.304688	0.275	0.0246875	0.025	0.159688	0.175	0.159688	0.175	0	0	0.334688	0.425
ESTV_18633_368	0.0605469	0.0625	0.447188	0.575	0.462187	0.325	0.32	0.25	0.272188	0.275	0.272188	0.275	0.375	0.35	0.474687	0.325	0.495	0.5	0.49875	0.6	0.18	0.2	0.255	0.3
ESTNV_33335_64	0	0	0.117188	0.125	0.117188	0.125	0.499688	0.425	0.334688	0.325	0.48875	0.5	0.39875	0.35	0.387188	0.475	0.095	0.1	0.362187	0.375	0.21875	0.25	0.48	0.45
GCR_rBin17113_Ctg1_146	0	0	0	0	0	0	0.492188	0.425	0	0	0.0246875	0.025	0.171293	0.135135	0.0721875	0.075	0.0721875	0.075	0.34875	0.35	0	0	0.199687	0.125
GCR_cBin38782_Ctg1_147	0.21875	0.1875	0	0	0	0	0.199687	0.225	0.48	0.5	0.499688	0.575	0.48875	0.5	0.499688	0.375	0.334688	0.375	0.455	0.5	0.404997	0.358974	0.48875	0.6
ESTNV_36893_386	0	0	0.48	0.65	0.117188	0.125	0.484687	0.475	0.375	0.35	0.0246875	0.025	0.409687	0.475	0.474687	0.475	0.5	0.5	0.492188	0.425	0.18	0.2	0.455	0.5
ESTNV_34577_143	0.304688	0.375	0.119987	0.128205	0.0246875	0.025	0.18	0.2	0.497188	0.625	0.340894	0.384615	0.447188	0.525	0.491782	0.461538	0.462187	0.375	0.484687	0.325	0.404997	0.461538	0.5	0.589744
ESTNV_33032_67	0.144043	0.15625	0.49875	0.45	0	0	0.43875	0.35	0.48	0.5	0.48	0.5	0.21875	0.2	0.255	0.2	0.117188	0.125	0.28875	0.3	0	0	0.32	0.35
ESTNV_26918_325	0	0	0	0	0.28875	0.35	0.04875	0.05	0	0	0	0	0.04875	0.05	0.117188	0.125	0	0	0	0	0	0	0	0
ESTNV_35466_1485	0	0	0.0246875	0.025	0.13875	0.15	0.34875	0.3	0.28875	0.35	0.34875	0.35	0.0246875	0.025	0.117188	0.125	0.117188	0.125	0.13875	0.15	0	0	0	0
ESTNV_34644_2797	0.358887	0.46875	0.492188	0.575	0	0	0	0	0.0721875	0.075	0.334688	0.325	0.0246875	0.025	0	0	0.387188	0.375	0	0	0	0	0	0
ESTNV_36457_2447	0.263672	0.3125	0	0	0.387188	0.275	0.492188	0.675	0.49875	0.45	0.387188	0.425	0.474687	0.475	0.43875	0.4	0.48	0.5	0.28875	0.35	0.159688	0.175	0.497188	0.525
ESTNV_29707_992	0	0	0	0	0	0	0	0	0	0	0	0	0.375	0.35	0.32	0.3	0.0246875	0.025	0.409687	0.425	0.0973044	0.102564	0.28875	0.35
ESTV_15722_638	0.5	0.5625	0	0	0.304688	0.325	0.095	0.1	0	0	0	0	0.237187	0.175	0.447188	0.575	0.334688	0.375	0.375	0.35	0.43875	0.45	0.5	0.6
ESTNV_33266_651	0.440918	0.40625	0.455	0.55	0.39875	0.45	0.159688	0.125	0.455	0.35	0.289627	0.297297	0.49875	0.45	0.492188	0.425	0.497188	0.375	0.48875	0.6	0.499688	0.575	0.39875	0.4
ESTNV_33608_1627	0.0605469	0.0625	0.32	0.35	0.42	0.55	0.497188	0.725	0.21875	0.2	0.304688	0.375	0.484687	0.425	0.39875	0.45	0.43875	0.55	0.46875	0.35	0.498685	0.589744	0.497188	0.475
ESTNV_13978_305	0.194824	0.21875	0.375	0.4	0.0721875	0.075	0.272188	0.225	0.462187	0.525	0.49875	0.5	0.491782	0.461538	0.474687	0.475	0.255	0.3	0.435569	0.435897	0.48875	0.5	0.48875	0.5
ESTV_17836_900	0.0893555	0.09375	0.492188	0.275	0.455	0.6	0.21875	0.25	0.334688	0.275	0.426036	0.307692	0.429688	0.375	0.429688	0.425	0.492188	0.475	0.497188	0.425	0.387188	0.375	0.255	0.25
ESTNV_35151_385	0.21875	0.25	0.495	0.3	0	0	0.18	0.2	0.255	0.2	0.455	0.4	0.255	0.2	0.484687	0.475	0.46875	0.45	0.48875	0.45	0.04875	0.05	0.21875	0.2
ESTNV_32218_633	0.241699	0.28125	0.159688	0.175	0	0	0.492188	0.475	0.474687	0.425	0.34875	0.45	0.260355	0.307692	0.18	0.2	0.362187	0.325	0.159688	0.175	0.492188	0.425	0.095	0.1
ESTV_20996_116	0	0	0	0	0	0	0.474687	0.425	0.46875	0.4	0.499688	0.575	0.492188	0.425	0.474687	0.425	0.409687	0.475	0.462187	0.625	0.21875	0.2	0.48	0.6
GCR_cBin745_Ctg2_456	0	0	0	0	0.21875	0.2	0.095	0.1	0.484687	0.475	0.46875	0.55	0.46875	0.45	0.462187	0.475	0.304688	0.325	0.492188	0.475	0.48875	0.55	0.495	0.4
GCR_cBin745_Ctg2_344	0	0	0	0	0.21875	0.2	0	0	0.492188	0.475	0.46875	0.55	0.462187	0.375	0.43875	0.4	0.39875	0.4	0.462187	0.375	0.483033	0.552632	0.484687	0.425
GCR_cBin21647_Ctg1_220	0.117188	0.125	0	0	0.04875	0.05	0.04875	0.05	0.199687	0.175	0.455	0.5	0.462187	0.475	0.39875	0.4	0.462187	0.525	0.255	0.2	0.444444	0.410256	0.387188	0.375
GCR_cBin33130_Ctg1_122	0.32373	0.34375	0.13875	0.15	0	0	0.0246875	0.025	0.474687	0.525	0.294543	0.307692	0.361496	0.263158	0.159688	0.175	0.18	0.1	0.0721875	0.075	0.32	0.3	0.04875	0.05
GCR_cBin47864_Ctg1_28	0.144043	0.15625	0	0	0.04875	0.05	0.455	0.4	0.474687	0.475	0.447188	0.475	0.499688	0.575	0.32	0.35	0.484687	0.475	0.409687	0.275	0.429688	0.475	0.272188	0.325
GCR_cBin6555_Ctg1_102	0	0	0	0	0	0	0.0246875	0.025	0.255	0.3	0.447188	0.475	0.21875	0.25	0.0246875	0.025	0.21875	0.2	0.0246875	0.025	0.0973044	0.102564	0.095	0.1
GCR_cBin6555_Ctg1_258	0.0605469	0.0625	0	0	0.491782	0.461538	0.04875	0.05	0.34875	0.4	0.0246875	0.025	0.49875	0.6	0.499688	0.525	0.429688	0.325	0.462187	0.575	0.404997	0.512821	0.429688	0.475
GCR_cBin48426_Ctg1_136	0	0	0.159688	0.175	0.5	0.4	0	0	0.159688	0.125	0	0	0.13875	0.15	0.21875	0.25	0.409687	0.375	0.255	0.25	0.188366	0.210526	0.18	0.2
GCR_cBin30011_Ctg1_172	0	0	0	0	0	0	0	0	0	0	0	0	0.21875	0.2	0.334688	0.325	0.447188	0.475	0.13875	0.15	0.117188	0.125	0.255	0.3
ESTNV_30477_550	0.341797	0.375	0.43875	0.5	0.5	0.35	0.304688	0.325	0.48	0.4	0.199687	0.225	0.455	0.55	0.495	0.65	0.34875	0.3	0.492188	0.525	0.375	0.4	0.484687	0.575
GCR_cBin5951_Ctg1_108	0.169922	0.1875	0.28875	0.3	0.0246875	0.025	0.18	0.15	0.429688	0.475	0.39875	0.35	0.497188	0.425	0.46875	0.6	0.387188	0.425	0.447188	0.325	0.39875	0.4	0.43875	0.45
GCR_cBin34041_Ctg1_311	0.304688	0.3125	0.34875	0.4	0	0	0.46875	0.5	0.34875	0.3	0.387188	0.325	0.334688	0.375	0.32	0.3	0.46875	0.4	0.39875	0.45	0.223537	0.25641	0.255	0.3
GCR_cBin6674_Ctg1_36	0.169922	0.1875	0.28875	0.3	0.0246875	0.025	0.13875	0.1	0.499688	0.625	0.495	0.5	0.32	0.35	0.474687	0.475	0.095	0.1	0.46875	0.5	0.255	0.25	0.43875	0.4
GCR_cBin23470_Ctg1_62	0.148283	0.16129	0.43875	0.3	0.142012	0.153846	0.484687	0.475	0.04875	0.05	0.0721875	0.075	0.34875	0.35	0.492188	0.525	0.447188	0.475	0.340894	0.384615	0.497188	0.475	0.455	0.5
ESTNV_33867_553	0	0	0.35503	0.461538	0.04875	0.05	0.199687	0.225	0.39875	0.4	0.49875	0.5	0.492188	0.475	0.499688	0.525	0.48	0.4	0.447188	0.425	0.32	0.35	0.39875	0.35
GCR_cBin19578_Ctg1_70	0.440918	0.59375	0.204142	0.230769	0.223537	0.25641	0.39875	0.35	0.095	0.1	0.142012	0.153846	0.432133	0.421053	0.188366	0.157895	0.117188	0.125	0.199687	0.175	0.122922	0.131579	0.409687	0.375
ESTNV_23914_404	0	0	0	0	0.184089	0.205128	0	0	0	0	0	0	0.43875	0.45	0.34875	0.3	0.237187	0.275	0.237187	0.275	0	0	0.310651	0.384615
GCR_cBin42906_Ctg1_128	0.194824	0.21875	0.255	0.3	0.04875	0.05	0.409687	0.525	0.462187	0.525	0.387188	0.425	0.34875	0.25	0.39875	0.5	0.272188	0.225	0.255	0.25	0	0	0.0246875	0.025
ESTV_14035_356	0	0	0.495	0.7	0.199687	0.225	0.0246875	0.025	0.21875	0.2	0.04875	0.05	0.255	0.25	0.0246875	0.025	0	0	0.0721875	0.075	0	0	0.13875	0.15
ESTNV_28531_364	0	0	0	0	0	0	0	0	0.13875	0.15	0.387188	0.425	0.362187	0.375	0.334688	0.375	0.21875	0.2	0.455	0.55	0	0	0.474687	0.475
GCR_cBin14760_Ctg1_76	0.482422	0.375	0	0	0.495	0.65	0.34875	0.45	0.447188	0.425	0.491782	0.564103	0.499688	0.575	0.32	0.35	0.237187	0.225	0.5	0.45	0.484687	0.475	0.255	0.3
ESTNV_35783_626	0	0	0	0	0	0	0	0	0	0	0	0	0.409687	0.375	0.334688	0.375	0.21875	0.25	0.159688	0.175	0.362187	0.325	0.13875	0.05
ESTNV_35783_1291	0.117188	0.125	0.199687	0.225	0	0	0.0246875	0.025	0.095	0.1	0.095	0.1	0.28875	0.3	0.43875	0.4	0.34875	0.25	0.375	0.35	0.48	0.55	0.462187	0.475
GCR_cBin32172_Ctg1_145	0.169922	0.1875	0.117188	0.125	0	0	0	0	0.159688	0.175	0.199687	0.225	0.21875	0.2	0.39875	0.35	0.237187	0.275	0.21875	0.15	0.362187	0.325	0.447188	0.425
GCR_cBin32172_Ctg1_47	0.169922	0.1875	0.117188	0.125	0	0	0	0	0.159688	0.175	0.199687	0.225	0.21875	0.2	0.237187	0.125	0.272188	0.325	0.255	0.25	0.362187	0.325	0.447188	0.425
GCR_hBin20109_Ctg1_164	0	0	0	0	0	0	0	0	0	0	0	0	0.237187	0.175	0.429688	0.475	0.304688	0.375	0.409687	0.325	0.409687	0.325	0.39875	0.5
GCR_cBin4288_Ctg1_82	0	0	0	0	0	0	0	0	0	0	0	0	0.474687	0.525	0.455	0.45	0.43875	0.5	0.409687	0.325	0.49875	0.45	0.462187	0.525
GCR_cBin4288_Ctg1_252	0	0	0	0	0	0	0	0	0.0246875	0.025	0.117188	0.125	0.474687	0.525	0.455	0.45	0.43875	0.5	0.409687	0.325	0.49875	0.45	0.462187	0.525
GCR_rBin15703_Ctg1_214	0.358887	0.40625	0.39875	0.35	0	0	0.0246875	0.025	0.362187	0.325	0.21875	0.25	0	0	0	0	0.04875	0.05	0	0	0.28875	0.35	0.0246875	0.025
GCR_cBin1659_Ctg1_213	0.358887	0.40625	0.462187	0.375	0.339444	0.1	0.455	0.45	0.492188	0.475	0.497188	0.575	0.237187	0.225	0.0721875	0.075	0.43875	0.3	0.13875	0.15	0	0	0.18	0.2
GCR_cBin26421_Ctg1_81	0.482422	0.5	0	0	0	0	0.387188	0.375	0.334688	0.325	0.13875	0.15	0.0721875	0.075	0.0246875	0.025	0.0721875	0.075	0	0	0	0	0	0
ESTV_20470_501	0	0	0	0	0.04875	0.05	0.48875	0.45	0.34875	0.35	0.32	0.3	0.255	0.25	0.159688	0.175	0.21875	0.2	0.117188	0.125	0.334688	0.375	0.304688	0.375
GCR_cBin23258_Ctg1_190	0.487793	0.34375	0.474687	0.425	0.0246875	0.025	0.447188	0.425	0.362187	0.375	0.272188	0.275	0.375	0.35	0.13875	0.15	0.484687	0.475	0.199687	0.225	0.0246875	0.025	0.21875	0.25
GCR_cBin19351_Ctg1_165	0	0	0.159688	0.125	0.455	0.4	0.255	0.25	0.48	0.5	0.199687	0.175	0.199687	0.225	0.409687	0.475	0.497188	0.425	0.48875	0.45	0.492188	0.425	0.5	0.65
GCR_cBin42451_Ctg1_191	0.169922	0.1875	0	0	0.095	0.1	0.0721875	0.075	0.117188	0.125	0.204142	0.179487	0.375	0.3	0.362187	0.375	0.304688	0.275	0.473373	0.358974	0.368508	0.333333	0.488166	0.435897
BASS110_B6A_E06_264	0.390137	0.34375	0.21875	0.25	0	0	0.387188	0.425	0.429688	0.175	0.34875	0.3	0.492188	0.475	0.34875	0.35	0.387188	0.375	0.34875	0.35	0.435569	0.487179	0.409687	0.475
GCR_cBin10510_Ctg1_197	0.358887	0.40625	0.18	0.2	0.492188	0.725	0.495	0.45	0.499688	0.425	0.447188	0.625	0.495	0.5	0.375	0.25	0.462187	0.375	0.18	0.2	0.455	0.6	0.13875	0.15
ESTNV_12902_251	0.263672	0.3125	0.48	0.45	0.32	0.3	0.48	0.5	0.32	0.3	0.237187	0.275	0.34875	0.25	0.42	0.45	0.21875	0.25	0.474687	0.525	0.04875	0.05	0.304688	0.225
ESTNV_36163_936	0.390137	0.40625	0.13875	0.15	0.48875	0.55	0.495	0.65	0.447188	0.425	0.484687	0.425	0.18	0.2	0.375	0.35	0.095	0.1	0.334688	0.325	0.375	0.4	0.095	0.1
ESTNV_23562_420	0.0605469	0.0625	0.13875	0.15	0.0721875	0.075	0.409687	0.425	0.484687	0.525	0.5	0.5	0.18	0.2	0.49875	0.5	0.387188	0.475	0.334688	0.375	0.237187	0.225	0.499688	0.425
GCR_cBin21084_Ctg1_69	0.425078	0.548387	0.432133	0.421053	0.409687	0.325	0.334688	0.425	0.334688	0.325	0.21875	0.25	0.441482	0.5	0.498685	0.384615	0.462187	0.475	0.492188	0.475	0.43875	0.5	0.49875	0.55
GCR_cBin27595_Ctg1_103	0	0	0	0	0	0	0	0	0	0	0	0	0.117188	0.125	0.199687	0.175	0.117188	0.125	0.455	0.45	0	0	0.199687	0.225
GCR_cBin2432_Ctg1_559	0.451172	0.4375	0	0	0.0246875	0.025	0.159688	0.175	0	0	0	0	0.49875	0.65	0.499688	0.525	0.474687	0.425	0.43875	0.4	0.237187	0.275	0.5	0.45
GCR_hBin1530_Ctg1_68	0	0	0	0	0.387188	0.425	0.095	0.1	0.28875	0.35	0.13875	0.1	0.28875	0.3	0.49875	0.6	0.46875	0.5	0.48	0.5	0.272188	0.325	0.39875	0.5
ESTV_17164_89	0.117188	0.125	0	0	0	0	0.429688	0.425	0.28875	0.35	0.095	0.1	0.0246875	0.025	0	0	0.117188	0.125	0.0721875	0.075	0	0	0	0
ESTNV_32560_1127	0.358887	0.40625	0.499688	0.475	0	0	0.48	0.65	0.237187	0.275	0.48	0.55	0.18	0.15	0.387188	0.325	0.362187	0.225	0.447188	0.475	0.199687	0.225	0.304688	0.275
ESTNV_29923_186	0.498047	0.4375	0.393491	0.487179	0	0	0.04875	0.05	0	0	0	0	0.304688	0.375	0.334688	0.375	0.48875	0.55	0.304688	0.325	0.474687	0.525	0.43875	0.45
GCR_cBin6775_Ctg1_75	0	0	0	0	0	0	0.48875	0.5	0.237187	0.275	0.04875	0.05	0.13875	0.15	0.04875	0.05	0.18	0.2	0.095	0.1	0	0	0.0246875	0.025
GCR_cBin26628_Ctg1_243	0.341797	0.375	0.272188	0.225	0.237187	0.275	0.48	0.4	0.18	0.15	0.28875	0.35	0.304688	0.175	0.28875	0.35	0.497188	0.475	0.39875	0.45	0.21875	0.25	0.334688	0.325
GCR_cBin1711_Ctg1_654	0.482422	0.5625	0.272188	0.275	0.237187	0.275	0.484687	0.475	0.48875	0.45	0.474687	0.475	0.387188	0.375	0.48875	0.4	0.455	0.45	0.42	0.45	0.462187	0.525	0.484687	0.525
GCR_cBin19737_Ctg1_226	0.482422	0.5625	0.272188	0.275	0.237187	0.275	0.484687	0.475	0.48875	0.45	0.474687	0.475	0.387188	0.375	0.48875	0.4	0.455	0.45	0.42	0.45	0.462187	0.525	0.484687	0.525
GCR_cBin19737_Ctg1_139	0.482422	0.5625	0.272188	0.275	0.237187	0.275	0.484687	0.475	0.48875	0.45	0.474687	0.475	0.387188	0.375	0.48875	0.4	0.455	0.45	0.42	0.45	0.462187	0.525	0.484687	0.525
GCR_cBin21489_Ctg1_370	0.495605	0.46875	0.255	0.25	0.362187	0.375	0.13875	0.15	0.39875	0.35	0.42	0.3	0.447188	0.525	0.462187	0.525	0.495	0.5	0.375	0.45	0.474687	0.425	0.46875	0.5
GCR_cBin3741_Ctg1_126	0.476074	0.53125	0.362187	0.475	0.368508	0.384615	0.484687	0.525	0.223537	0.25641	0.304688	0.325	0.237187	0.225	0.237187	0.125	0.465374	0.368421	0.13875	0.15	0.415845	0.487179	0.184089	0.205128
ESTNV_25641_253	0.404297	0.375	0.39875	0.4	0.04875	0.05	0.34875	0.4	0.495	0.5	0.362187	0.425	0.272188	0.325	0.334688	0.325	0.255	0.3	0.43875	0.45	0.272188	0.275	0.28875	0.35
ESTV_21342_355	0.46875	0.375	0.499688	0.625	0.409687	0.275	0.462187	0.575	0	0	0.159688	0.175	0.447188	0.375	0.32	0.3	0	0	0.387188	0.475	0.21875	0.25	0.387188	0.525
GCR_cBin37684_Ctg1_55	0.117188	0.125	0.43875	0.35	0.159688	0.175	0.48	0.5	0.455	0.4	0.272188	0.275	0.49875	0.55	0.49875	0.45	0.497188	0.525	0.474687	0.475	0.499688	0.475	0.495	0.55
GCR_cBin31693_Ctg1_74	0.144043	0.15625	0.159688	0.175	0.159688	0.175	0.272188	0.275	0.48875	0.55	0.32	0.35	0.455	0.45	0.49875	0.45	0.499688	0.475	0.48	0.5	0.499688	0.475	0.48875	0.55
GCR_cBin31693_Ctg1_166	0.144043	0.15625	0.159688	0.175	0.159688	0.175	0.272188	0.275	0.48875	0.55	0.32	0.35	0.455	0.45	0.49875	0.45	0.499688	0.475	0.48	0.5	0.499688	0.475	0.48875	0.55
GCR_cBin37684_Ctg1_202	0.144043	0.15625	0.159688	0.175	0.159688	0.175	0.272188	0.275	0.484687	0.525	0.32	0.35	0.455	0.45	0.49875	0.45	0.499688	0.475	0.474687	0.475	0.499688	0.475	0.48875	0.55
GCR_cBin25358_Ctg1_191	0.404297	0.4375	0.0246875	0.025	0.43875	0.4	0.304688	0.375	0.484687	0.575	0.43875	0.4	0.492188	0.525	0.409687	0.375	0.49474	0.538462	0.474687	0.525	0.13875	0.15	0.474687	0.525
GCR_cBin28563_Ctg1_122	0.0893555	0.09375	0	0	0	0	0.32	0.3	0.223537	0.205128	0.163379	0.128205	0.204142	0.230769	0.237187	0.225	0.48875	0.45	0.199687	0.225	0.142012	0.153846	0.095	0.1
GCR_cBin49901_Ctg1_37	0.21875	0.1875	0.237187	0.275	0.39875	0.45	0.43875	0.45	0.159688	0.175	0.42	0.5	0.48	0.45	0.43875	0.35	0.18	0.15	0.362187	0.375	0.48875	0.45	0.447188	0.425
ESTNV_18093_348	0	0	0	0	0	0	0.362187	0.375	0	0	0	0	0.18	0.2	0.159688	0.175	0.095	0.1	0.117188	0.125	0	0	0.34875	0.4
GCR_cBin46142_Ctg1_191	0.341797	0.25	0.497188	0.575	0.34875	0.4	0.49875	0.65	0.429688	0.525	0.48875	0.65	0.462187	0.275	0.48875	0.55	0.46875	0.6	0.492188	0.475	0.48875	0.55	0.49875	0.5
ESTNV_32502_411	0	0	0	0	0	0	0.272188	0.325	0.304688	0.225	0.0246875	0.025	0.21875	0.2	0.199687	0.225	0.21875	0.25	0.13875	0.15	0	0	0.117188	0.125
ESTNV_28577_526	0.498047	0.4375	0.0246875	0.025	0	0	0.13875	0.15	0.42	0.35	0.474687	0.475	0.199687	0.225	0.117188	0.125	0.237187	0.275	0.095	0.1	0.199687	0.225	0.39875	0.45
ESTV_16640_186	0.440918	0.28125	0.43875	0.55	0.0253123	0.025641	0.375	0.35	0.28875	0.3	0.13875	0.15	0.497041	0.615385	0.409687	0.425	0.310651	0.333333	0.404997	0.461538	0.304688	0.325	0.49875	0.7
BASS138_B7_G02_640	0.241699	0.21875	0.199687	0.175	0	0	0.409687	0.425	0.272188	0.325	0.199687	0.225	0.49875	0.4	0.46875	0.45	0.492188	0.525	0.484687	0.475	0.462187	0.425	0.484687	0.325
GCR_hBin50784_Ctg1_70	0.41748	0.53125	0.429688	0.475	0.462187	0.425	0.492188	0.475	0.409687	0.475	0.462187	0.475	0.447188	0.425	0.362187	0.375	0.49875	0.5	0.462187	0.575	0.375	0.35	0.48875	0.5
GCR_cBin5629_Ctg1_134	0.390137	0.40625	0.462187	0.525	0.334688	0.375	0.48	0.55	0.375	0.4	0.409687	0.425	0.34875	0.3	0.32	0.4	0.49875	0.6	0.387188	0.375	0.39875	0.5	0.18	0.2
ESTNV_36561_1246	0.0605469	0.0625	0	0	0.0246875	0.025	0	0	0.304688	0.275	0.237187	0.275	0.362187	0.475	0.095	0.1	0.429688	0.475	0.13875	0.15	0	0	0.13875	0.15
ESTNV_27729_435	0	0	0	0	0.429688	0.525	0.13875	0.15	0.255	0.3	0.39875	0.4	0.499688	0.625	0.474687	0.575	0.39875	0.4	0.28875	0.3	0.255	0.3	0.28875	0.2
ESTV_15528_560	0	0	0	0	0.375	0.35	0.272188	0.325	0	0	0.095	0.1	0.21875	0.15	0.409687	0.425	0.409687	0.425	0.18	0.2	0.362187	0.325	0.362187	0.325
ESTNV_16145_162	0.429688	0.4375	0.117188	0.125	0.334688	0.225	0.499688	0.525	0.455	0.6	0.387188	0.325	0.42	0.45	0.497188	0.575	0.497188	0.425	0.46875	0.55	0.495	0.55	0.495	0.4
ESTNV_33367_515	0.390137	0.34375	0	0	0.334688	0.225	0.499688	0.525	0.455	0.6	0.393491	0.333333	0.409687	0.475	0.497188	0.525	0.48875	0.4	0.455	0.5	0.435569	0.435897	0.426036	0.512821
GCR_cBin46269_Ctg1_130	0	0	0	0	0.375	0.35	0.237187	0.275	0.0246875	0.025	0.0246875	0.025	0.13875	0.15	0.255	0.2	0.117188	0.075	0.095	0.1	0	0	0.199687	0.225
ESTNV_35689_1120	0	0	0.48875	0.45	0.43875	0.5	0	0	0.0246875	0.025	0.159688	0.175	0.429688	0.425	0.199687	0.175	0.04875	0.05	0.117188	0.075	0	0	0.304688	0.275
ESTNV_33988_1757	0	0	0	0	0	0	0.28875	0.3	0	0	0.095	0.1	0.117188	0.075	0.095	0.1	0.0246875	0.025	0	0	0.199687	0.225	0.362187	0.425
ESTNV_33988_762	0.498047	0.625	0.387188	0.525	0.04875	0.05	0	0	0.492188	0.575	0.429688	0.475	0.28875	0.3	0.237187	0.225	0.272188	0.325	0.237187	0.225	0	0	0.159688	0.175
GCR_hBin32294_Ctg1_368	0	0	0	0	0.375	0.4	0.04875	0.05	0	0	0	0	0.0721875	0.075	0.199687	0.175	0	0	0.272188	0.275	0.04875	0.05	0.199687	0.225
GCR_cBin3506_Ctg1_309	0.487793	0.59375	0.455	0.45	0.0246875	0.025	0.495	0.45	0.429688	0.525	0.18	0.2	0.42	0.4	0.272188	0.275	0.095	0.1	0.28875	0.3	0.42	0.5	0.28875	0.25
GCR_cBin21806_Ctg1_79	0.284668	0.28125	0.362187	0.375	0.48	0.55	0.48	0.5	0.159688	0.175	0.495	0.6	0.492188	0.375	0.474687	0.475	0.42	0.3	0.49875	0.5	0.334688	0.375	0.48	0.4
GCR_cBin32360_Ctg1_288	0.284668	0.28125	0.362187	0.375	0.48	0.55	0.48	0.5	0.159688	0.175	0.495	0.6	0.492188	0.375	0.474687	0.475	0.42	0.3	0.49875	0.5	0.334688	0.375	0.48	0.4
GCR_cBin3506_Ctg1_149	0.487793	0.59375	0.455	0.45	0.0721875	0.075	0.495	0.45	0.429688	0.525	0.18	0.2	0.48875	0.55	0.429688	0.525	0.237187	0.225	0.473373	0.564103	0.422091	0.5	0.429688	0.425
GCR_cBin15410_Ctg1_212	0.440918	0.46875	0.375	0.4	0.484687	0.575	0.0721875	0.075	0.0721875	0.075	0.095	0.1	0.46875	0.4	0.49875	0.45	0.34875	0.35	0.42	0.5	0.492188	0.575	0.49875	0.55
ESTNV_30819_535	0	0	0	0	0.490488	0.517241	0.272188	0.225	0.474687	0.325	0.42	0.4	0.46875	0.416667	0.42	0.5	0.39875	0.35	0.474687	0.625	0.417823	0.432432	0.32	0.35
GCR_cBin13823_Ctg2_368	0.482422	0.5	0	0	0	0	0.474687	0.425	0.474687	0.575	0.474687	0.625	0.49875	0.5	0.455	0.45	0.462187	0.475	0.375	0.4	0.375	0.45	0.304688	0.325
ESTV_16643_373	0.482422	0.6875	0	0	0.387188	0.375	0.095	0.1	0.484687	0.425	0.48875	0.35	0.5	0.35	0.455	0.6	0.362187	0.325	0.42	0.4	0.21875	0.2	0.492188	0.525
ESTV_16643_586	0.169922	0.1875	0	0	0	0	0.32	0.25	0.375	0.35	0.334688	0.275	0.0721875	0.075	0.13875	0.1	0.32	0.35	0.237187	0.225	0	0	0.095	0.1
ESTV_20925_1105	0	0	0.04875	0.05	0.46875	0.5	0.49875	0.4	0.199687	0.225	0.21875	0.25	0.499688	0.525	0.429688	0.525	0.32	0.25	0.304688	0.375	0.334688	0.325	0.474687	0.575
ESTNV_36918_790	0	0	0.04875	0.05	0	0	0.49875	0.4	0.0246875	0.025	0.0246875	0.025	0.159688	0.125	0.04875	0.05	0.0246875	0.025	0.095	0.1	0	0	0.13875	0.15
ESTNV_32393_853	0.32373	0.40625	0.492188	0.475	0.499688	0.325	0.199687	0.175	0.484687	0.575	0.48	0.7	0.484687	0.475	0.334688	0.375	0.495	0.45	0.48	0.55	0.117188	0.125	0.484687	0.475
GCR_cBin4742_Ctg1_269	0.0605469	0.0625	0	0	0.199687	0.225	0.34875	0.4	0.492188	0.525	0.5	0.45	0.455	0.35	0.49875	0.45	0.43875	0.45	0.5	0.45	0.39875	0.35	0.48875	0.5
ESTNV_17126_935	0.440918	0.46875	0.46875	0.4	0.0246875	0.025	0.455	0.5	0.272188	0.275	0.199687	0.225	0.499688	0.325	0.474687	0.325	0.499688	0.575	0.409687	0.425	0.242275	0.230769	0.429688	0.475
BASS139_B7_E01_105	0.117188	0.125	0.429688	0.475	0	0	0.04875	0.05	0	0	0	0	0.387188	0.425	0.48	0.5	0.49875	0.35	0.499688	0.425	0.429688	0.575	0.43875	0.35
ESTNV_33917_998	0.284668	0.28125	0.48	0.45	0.46875	0.55	0.095	0.1	0.39875	0.3	0.42	0.5	0.499688	0.525	0.495	0.55	0.18	0.2	0.499688	0.575	0.499688	0.425	0.49875	0.5
ESTNV_33917_1292	0.169922	0.1875	0.48	0.45	0.497188	0.525	0	0	0.18	0.2	0.117188	0.125	0.429688	0.525	0.46875	0.45	0.18	0.2	0.48875	0.6	0.237187	0.275	0.42	0.5
GCR_cBin15022_Ctg1_318	0.476074	0.53125	0.237187	0.275	0.484687	0.475	0.492188	0.625	0.272188	0.225	0.255	0.25	0.34875	0.4	0.334688	0.275	0.49875	0.4	0.48	0.45	0.117188	0.125	0.34875	0.35
BASS140_B7_E09_126	0	0	0	0	0.304688	0.325	0.474687	0.475	0.255	0.3	0.455	0.4	0.462187	0.625	0.484687	0.425	0.497188	0.475	0.49875	0.55	0.474687	0.475	0.32	0.2
GCR_cBin27107_Ctg1_427	0	0	0	0	0	0	0	0	0.117188	0.125	0.0721875	0.075	0.32	0.35	0.32	0.3	0.0721875	0.075	0.255	0.2	0.21875	0.2	0.362187	0.325
BASS140_B7_E09_544	0	0	0.272188	0.275	0.304688	0.325	0.455	0.5	0.42	0.5	0.492188	0.475	0.28875	0.3	0.13875	0.1	0.304688	0.325	0.095	0.1	0.142012	0.153846	0.095	0.05
GCR_cBin4279_Ctg1_224	0	0	0.199687	0.225	0.5	0.45	0.46875	0.5	0.255	0.3	0.492188	0.525	0.48	0.55	0.492188	0.425	0.48875	0.4	0.495	0.5	0.34875	0.35	0.484687	0.375
GCR_cBin28906_Ctg1_149	0.0307617	0.03125	0.095	0.1	0	0	0.117188	0.125	0.0721875	0.075	0.13875	0.15	0.32	0.4	0.272188	0.275	0.199687	0.125	0.13875	0.15	0.159688	0.175	0.0721875	0.075
GCR_cBin42059_Ctg1_20	0.0605469	0.0625	0.199687	0.225	0.48	0.5	0.04875	0.05	0.304688	0.325	0.49875	0.6	0.460224	0.512821	0.495	0.55	0.409687	0.375	0.429688	0.425	0.237187	0.275	0.39875	0.4
ESTV_16809_973	0	0	0.13875	0.15	0.28875	0.25	0.0246875	0.025	0.0721875	0.075	0	0	0.432133	0.421053	0.375	0.4	0.409687	0.325	0.447188	0.475	0.447188	0.525	0.484687	0.525
ESTNV_37616_3894	0	0	0	0	0.0721875	0.075	0	0	0	0	0	0	0.42	0.3	0.46875	0.55	0	0	0.495	0.45	0.43875	0.5	0.362187	0.475
GCR_cBin9806_Ctg1_249	0.284668	0.28125	0.455	0.65	0.409687	0.475	0.497188	0.575	0.375	0.4	0.499688	0.525	0.199687	0.175	0.28875	0.3	0.46875	0.35	0.362187	0.325	0.28875	0.3	0.199687	0.175
ESTV_13644_410	0.41748	0.53125	0.0246875	0.025	0	0	0.484687	0.625	0.462187	0.375	0.497188	0.475	0.497041	0.564103	0.39875	0.45	0.492188	0.525	0.362187	0.425	0	0	0.0721875	0.075
GCR_cBin9103_Ctg1_35	0.0605469	0.0625	0.43875	0.6	0.43875	0.4	0.375	0.4	0.159688	0.175	0.5	0.5	0.21875	0.2	0.237187	0.275	0.32	0.35	0.095	0.1	0.48875	0.7	0.499688	0.425
GCR_cBin1541_Ctg1_424	0.0605469	0.0625	0.43875	0.6	0	0	0.495	0.55	0.375	0.4	0.5	0.55	0.492188	0.325	0.34875	0.35	0.362187	0.375	0.28875	0.2	0.0721875	0.075	0.387188	0.325
ESTNV_13516_123	0.241699	0.28125	0.474687	0.525	0	0	0.362187	0.425	0.28875	0.25	0.272188	0.225	0.04875	0.05	0.095	0.1	0.304688	0.325	0.095	0.1	0	0	0.43875	0.35
ESTNV_35567_72	0.482422	0.5	0.0721875	0.075	0	0	0.474687	0.575	0.237187	0.275	0.429688	0.525	0.095	0.1	0.095	0.1	0	0	0	0	0	0	0.18	0.2
ESTNV_28966_1171	0	0	0.334688	0.375	0	0	0.39875	0.45	0.48875	0.65	0.5	0.5	0.34875	0.4	0.159688	0.175	0.272188	0.325	0.13875	0.15	0.474687	0.625	0.255	0.3
ESTNV_14764_458	0.429688	0.5	0.35503	0.461538	0	0	0.04875	0.05	0.48875	0.55	0.460224	0.461538	0.458102	0.447368	0.326101	0.25641	0.237187	0.275	0.39875	0.4	0.43875	0.35	0.375	0.3
ESTNV_32717_1091	0	0	0	0	0.455	0.5	0.0246875	0.025	0.04875	0.05	0.117188	0.125	0.304688	0.275	0.447188	0.375	0.304688	0.375	0.32	0.35	0.228532	0.210526	0.237187	0.275
GCR_cBin51398_Ctg1_70	0.390137	0.34375	0.265928	0.210526	0.117188	0.125	0.199687	0.225	0.362187	0.375	0.495	0.5	0.458102	0.447368	0.334688	0.375	0.237187	0.275	0.272188	0.275	0.04875	0	0.21875	0.25
ESTNV_25398_289	0.194824	0.15625	0.04875	0.05	0	0	0.095	0.1	0.409687	0.425	0.237187	0.275	0.13875	0.15	0.0721875	0.075	0.237187	0.275	0.117188	0.125	0.49875	0.5	0.21875	0.2
GCR_cBin36279_Ctg1_64	0.284668	0.21875	0	0	0	0	0.21875	0.25	0.334688	0.375	0.484687	0.475	0.467127	0.538462	0.18	0.2	0.13875	0.15	0.272188	0.325	0	0	0	0
ESTNV_29240_385	0	0	0.429688	0.425	0.117188	0.125	0.499688	0.625	0	0	0.0721875	0.075	0.237187	0.275	0.272188	0.275	0.46875	0.6	0.0246875	0.025	0.362187	0.375	0.21875	0.25
GCR_cBin6162_Ctg1_59	0	0	0	0	0.255	0.3	0	0	0.0246875	0.025	0	0	0.42	0.35	0.04875	0.05	0.46875	0.45	0	0	0.095	0.1	0.362187	0.325
GCR_cBin16401_Ctg1_326	0	0	0.04875	0.05	0	0	0.28875	0.35	0.0721875	0.075	0.04875	0.05	0.409687	0.425	0.095	0.1	0.48875	0.55	0.13875	0.15	0.272188	0.275	0.34875	0.4
ESTNV_34931_121	0.117188	0.125	0.39875	0.4	0	0	0	0	0.04875	0.05	0.18	0.2	0.272188	0.325	0.237187	0.225	0.095	0.1	0.199687	0.225	0.0246875	0.025	0.5	0.35
GCR_cBin31415_Ctg1_119	0.304688	0.375	0.499688	0.575	0	0	0.43875	0.5	0.43875	0.4	0.0721875	0.075	0.42	0.5	0.49875	0.6	0.49875	0.55	0.48	0.5	0.46875	0.45	0.474687	0.375
GCR_cBin17319_Ctg1_126	0	0	0	0	0.484687	0.525	0.387188	0.425	0.04875	0.05	0	0	0.18	0.2	0.18	0.2	0.159688	0.175	0.462187	0.575	0.495	0.5	0	0
GCR_cBin9564_Ctg1_161	0	0	0	0	0.49875	0.55	0.237187	0.275	0.0246875	0.025	0	0	0.21875	0.15	0.272188	0.325	0.159688	0.125	0.444444	0.512821	0.0499671	0.0512821	0.484687	0.375
GCR_cBin9732_Ctg1_64	0.341797	0.375	0.49875	0.6	0.159688	0.175	0.334688	0.375	0.272188	0.275	0.304688	0.275	0.497188	0.525	0.48875	0.45	0.21875	0.15	0.499688	0.525	0.117188	0.125	0.492188	0.525
GCR_cBin35021_Ctg1_70	0.46875	0.375	0	0	0	0	0.04875	0.05	0.49875	0.6	0.495	0.35	0.484687	0.525	0.492188	0.475	0.447188	0.425	0.387188	0.375	0.497188	0.475	0.48875	0.4
GCR_cBin19394_Ctg1_156	0.375	0.4375	0	0	0	0	0.39875	0.4	0.484687	0.525	0.334688	0.275	0.375	0.35	0.499688	0.375	0.375	0.3	0.34875	0.4	0.117188	0.125	0.387188	0.325
GCR_cBin46118_Ctg1_223	0	0	0	0	0	0	0	0	0	0	0	0	0.334688	0.375	0.499688	0.575	0.495	0.4	0.48875	0.55	0.095	0.1	0.409687	0.425
GCR_cBin41876_Ctg1_108	0	0	0	0	0	0	0	0	0	0	0	0	0.18	0.2	0.237187	0.225	0.199687	0.175	0.34875	0.3	0.499688	0.475	0.21875	0.25
GCR_cBin29958_Ctg1_84	0.0605469	0.0625	0.28875	0.35	0.0246875	0.025	0.495	0.65	0.48875	0.5	0.429688	0.425	0.48	0.55	0.43875	0.5	0.497188	0.425	0.28875	0.25	0.499671	0.461538	0.447188	0.425
ESTV_17539_1123	0	0	0.04875	0.05	0	0	0.117188	0.125	0.04875	0.05	0	0	0.21875	0.2	0.117188	0.125	0.375	0.3	0.28875	0.25	0	0	0.304688	0.375
GCR_cBin12278_Ctg1_153	0	0	0.39875	0.5	0	0	0.462187	0.575	0.49875	0.55	0.484687	0.475	0.447188	0.525	0.272188	0.325	0.42	0.5	0.304688	0.325	0.447188	0.425	0.409687	0.425
ESTNV_33422_864	0.429688	0.4375	0.43875	0.55	0.39875	0.3	0.5	0.4	0.375	0.4	0.409687	0.375	0.495	0.45	0.492188	0.525	0.39875	0.55	0.497188	0.525	0.495	0.45	0.429688	0.475
GCR_cBin15028_Ctg1_199	0	0	0.21875	0.25	0.095	0.1	0.04875	0.05	0.117188	0.125	0.095	0.1	0.39875	0.45	0.237187	0.275	0.199687	0.225	0.095	0.1	0.43875	0.4	0.255	0.3
ESTV_15187_371	0	0	0	0	0.095	0.05	0.0246875	0.025	0.0246875	0.025	0	0	0.255	0.2	0.159688	0.175	0	0	0.375	0.35	0	0	0.42	0.35
ESTNV_28503_575	0	0	0	0	0	0	0	0	0	0	0	0	0.237187	0.225	0.492188	0.625	0.495	0.6	0.34875	0.3	0.497188	0.475	0.21875	0.25
ESTNV_28503_327	0	0	0	0	0	0	0	0	0	0	0	0	0.272188	0.275	0.49875	0.6	0.495	0.6	0.409687	0.425	0.34875	0.3	0.237187	0.225
GCR_cBin9428_Ctg1_32	0	0	0	0	0	0	0	0	0	0	0	0	0.272188	0.275	0.474687	0.525	0.48875	0.55	0.272188	0.225	0.0721875	0.075	0.159688	0.175
ESTNV_36230_1120	0.41748	0.28125	0.237187	0.275	0	0	0.387188	0.425	0.492188	0.475	0.49875	0.45	0.43875	0.55	0.387188	0.275	0.492188	0.575	0.492188	0.525	0.04875	0.05	0.497188	0.525
ESTV_17202_480	0.0605469	0.0625	0.117188	0.125	0	0	0.499688	0.475	0.48	0.65	0.334688	0.325	0.447188	0.375	0.429688	0.475	0.484687	0.525	0.483892	0.461538	0.159688	0.175	0.43875	0.45
ESTNV_30258_90	0	0	0	0	0	0	0.362187	0.375	0	0	0.0246875	0.025	0.375	0.4	0.492188	0.475	0.492188	0.575	0.28875	0.25	0.48875	0.55	0.18	0.15
GCR_cBin37930_Ctg1_88	0.144043	0.15625	0.237187	0.175	0	0	0.492188	0.675	0.39875	0.4	0.255	0.25	0.49875	0.6	0.462187	0.425	0.42	0.45	0.375	0.25	0.46875	0.5	0.334688	0.375
GCR_cBin7082_Ctg1_204	0.277778	0.266667	0	0	0.095	0.05	0.46875	0.55	0.49875	0.55	0.375	0.4	0.46875	0.45	0.474687	0.375	0.495	0.5	0.255	0.2	0.49875	0.45	0.28875	0.3
ESTNV_34419_496	0.476074	0.65625	0.32	0.2	0	0	0.48	0.5	0.48875	0.55	0.362187	0.275	0.462187	0.375	0.304688	0.275	0.484687	0.375	0.13875	0.15	0.04875	0.05	0.21875	0.25
ESTNV_34833_1382	0	0	0	0	0.429688	0.525	0.0246875	0.025	0	0	0	0	0.34875	0.35	0.13875	0.15	0.46875	0.45	0.237187	0.225	0.0246875	0.025	0	0
ESTNV_35650_2037	0	0	0	0	0	0	0.5	0.6	0	0	0	0	0.04875	0.05	0.04875	0.05	0.095	0.1	0	0	0.0721875	0.075	0.0721875	0.075
GCR_cBin19287_Ctg1_252	0.375	0.5	0.492188	0.475	0.199687	0.225	0.13875	0.15	0.455	0.5	0.43875	0.55	0.447188	0.475	0.43875	0.4	0.492188	0.475	0.499688	0.525	0.495	0.55	0.48	0.5
ESTNV_35635_2078	0.358887	0.40625	0.255	0.3	0.18	0.2	0.362187	0.375	0.18	0.15	0.28875	0.3	0.272188	0.225	0.34875	0.25	0.32	0.35	0.334688	0.325	0.484687	0.475	0.497188	0.475
GCR_hBin6632_Ctg1_121	0.358887	0.34375	0.237187	0.175	0.0721875	0.075	0.362187	0.375	0.462187	0.325	0.497188	0.425	0.21875	0.25	0.43875	0.5	0.375	0.5	0.387188	0.375	0.46875	0.5	0.46875	0.45
BASS112_B7_A12_127	0	0	0	0	0	0	0	0	0.04875	0.05	0.117188	0.125	0.04875	0.05	0.13875	0.15	0.34875	0.35	0.28875	0.3	0.13875	0.15	0.21875	0.25
BASS112_B7_A12_395	0	0	0	0	0	0	0	0	0.0555102	0.0571429	0.0973044	0.102564	0.04875	0.05	0.13875	0.15	0.326101	0.358974	0.277778	0.282051	0.13875	0.15	0.237187	0.275
ESTNV_36511_141	0.32373	0.40625	0	0	0.304688	0.375	0.32	0.3	0.48875	0.6	0.375	0.4	0.04875	0.05	0.21875	0.25	0.387188	0.425	0.18	0.1	0.462187	0.375	0	0
ESTV_13197_590	0	0	0.429688	0.575	0.13875	0.15	0.495	0.45	0.492188	0.575	0.39875	0.4	0.375	0.3	0.362187	0.375	0.28875	0.3	0.272188	0.225	0	0	0.13875	0.15
GCR_cBin4805_Ctg1_193	0.0605469	0.0625	0.04875	0	0.375	0.4	0.497188	0.525	0.39875	0.4	0.497188	0.475	0.334688	0.325	0.429688	0.475	0.447188	0.425	0.375	0.4	0.49875	0.55	0.159688	0.075
ESTNV_35329_908	0.169922	0.1875	0.13875	0.15	0.334688	0.375	0.13875	0.15	0.49474	0.641026	0.492188	0.525	0.497188	0.375	0.484687	0.425	0.404997	0.358974	0.304688	0.275	0.499688	0.625	0.484687	0.525
ESTNV_35352_241	0.390137	0.40625	0.495	0.65	0.334688	0.375	0.13875	0.15	0.455	0.5	0.492188	0.525	0.46875	0.45	0.474687	0.425	0.462187	0.425	0.462187	0.475	0.0721875	0.075	0.43875	0.45
ESTNV_35352_77	0.390137	0.40625	0.495	0.65	0.334688	0.375	0.13875	0.15	0.455	0.5	0.492188	0.525	0.46875	0.35	0.49875	0.3	0.484687	0.425	0.462187	0.475	0.499688	0.625	0.455	0.45
ESTNV_35329_232	0.169922	0.1875	0.13875	0.15	0.5	0.95	0.13875	0.15	0.492188	0.625	0.492188	0.525	0.499688	0.425	0.48	0.45	0.39875	0.4	0.304688	0.275	0.497188	0.675	0.492188	0.575
GCR_cBin2433_Ctg1_97	0	0	0.159688	0.175	0.43875	0.5	0.04875	0.05	0.18	0.2	0.362187	0.375	0.39875	0.45	0.499688	0.425	0.499688	0.425	0.455	0.55	0.462187	0.575	0.497188	0.525
ESTV_16979_565	0.487793	0.53125	0	0	0	0	0.159688	0.175	0.0721875	0.075	0.32	0.35	0.095	0.1	0.199687	0.175	0.04875	0.05	0.13875	0.15	0.18	0.2	0.272188	0.325
ESTNV_33016_564	0	0	0	0	0	0	0	0	0.0246875	0.025	0	0	0.34875	0.3	0.499688	0.525	0.362187	0.325	0.42	0.4	0.497188	0.725	0.462187	0.425
GCR_cBin568_Ctg1_74	0.0307617	0.03125	0.0246875	0.025	0.429688	0.525	0.159688	0.175	0.484687	0.425	0.32	0.4	0.409687	0.425	0.499688	0.575	0.46875	0.45	0.495	0.45	0.334688	0.375	0.499688	0.525
GCR_cBin3044_Ctg1_47	0.440918	0.40625	0.272188	0.325	0.492188	0.475	0.21875	0.2	0.18	0.2	0.429688	0.475	0.304688	0.275	0.334688	0.325	0.429688	0.425	0.159688	0.125	0.272188	0.275	0.199687	0.225
GCR_hBin45092_Ctg1_140	0.404297	0.3125	0.46875	0.55	0.334688	0.375	0.362187	0.325	0.13875	0.1	0	0	0.43875	0.5	0.48	0.4	0.495	0.6	0.362187	0.225	0.0246875	0.025	0.409687	0.425
GCR_hBin45092_Ctg1_57	0.0893555	0.09375	0	0	0.462187	0.475	0.334688	0.325	0.13875	0.1	0	0	0.387188	0.375	0.455	0.4	0.492188	0.625	0.334688	0.275	0.304688	0.325	0.34875	0.35
GCR_cBin16144_Ctg1_285	0	0	0.409687	0.475	0.32	0.4	0.117188	0.125	0.334688	0.275	0.32	0.25	0.49875	0.5	0.447188	0.425	0.497188	0.575	0.42	0.5	0.484687	0.475	0.495	0.45
GCR_cBin17565_Ctg1_349	0.498047	0.5625	0.375	0.4	0	0	0.46875	0.4	0	0	0.18	0.15	0.492188	0.525	0.49875	0.25	0.237187	0.125	0.474687	0.575	0.28875	0.3	0.199687	0.175
GCR_cBin17565_Ctg1_401	0.498047	0.5625	0.375	0.4	0	0	0.409687	0.425	0.362187	0.275	0.334688	0.275	0.492188	0.525	0.48	0.35	0.28875	0.2	0.498615	0.631579	0.277778	0.282051	0.199687	0.175
GCR_cBin1635_Ctg1_70	0	0	0	0	0.375	0.3	0.455	0.6	0.272188	0.325	0.18	0.2	0.49875	0.55	0.478961	0.538462	0.42	0.5	0.375	0.35	0.46875	0.45	0.42	0.5
ESTNV_34623_1031	0.144043	0.15625	0.04875	0.05	0	0	0.497188	0.625	0.334688	0.425	0.21875	0.2	0.474687	0.675	0.255	0.3	0.375	0.35	0.272188	0.225	0.242275	0.282051	0.387188	0.375
GCR_cBin9253_Ctg1_169	0.128419	0.137931	0.406501	0.513514	0.21875	0.194444	0.272188	0.325	0.460224	0.564103	0.387188	0.425	0.441482	0.5	0.399931	0.394737	0.34875	0.3	0.465374	0.578947	0.223537	0.25641	0.415845	0.333333
ESTNV_35547_1444	0.117188	0.125	0.0246875	0.025	0.237187	0.275	0.0246875	0.025	0.095	0.1	0.04875	0.05	0.33241	0.315789	0.28875	0.35	0.488166	0.589744	0.28875	0.3	0.499671	0.461538	0.272188	0.175
ESTNV_30983_1638	0.41748	0.53125	0.429688	0.475	0	0	0.32	0.4	0.304688	0.275	0.199687	0.225	0.117188	0.125	0	0	0.0721875	0.025	0	0	0	0	0.0721875	0.075
ESTNV_28895_687	0	0	0	0	0	0	0	0	0.0721875	0.075	0.159688	0.175	0.39875	0.45	0.199687	0.175	0.455	0.45	0.199687	0.225	0.117188	0.075	0.13875	0.1
ESTNV_36086_719	0.0307617	0.03125	0.095	0.1	0	0	0.117188	0.125	0.0246875	0.025	0.13875	0.15	0.42	0.55	0.447188	0.375	0.18	0.15	0.39875	0.4	0.5	0.65	0.362187	0.375
ESTNV_35503_345	0.0605469	0.0625	0.13875	0.15	0	0	0.429688	0.475	0.32	0.3	0.255	0.25	0.0246875	0.025	0	0	0	0	0	0	0	0	0.159688	0.075
ESTNV_35503_827	0.0605469	0.0625	0.0973044	0.102564	0	0	0.429688	0.475	0.32	0.3	0.255	0.25	0.0246875	0.025	0	0	0	0	0	0	0	0	0.159688	0.075
ESTNV_32703_428	0	0	0	0	0	0	0.28875	0.35	0	0	0	0	0	0	0.04875	0.05	0.334688	0.425	0	0	0.13875	0.15	0.199687	0.225
ESTNV_32703_647	0	0	0	0	0	0	0.28875	0.35	0	0	0	0	0	0	0.04875	0.05	0.340894	0.384615	0	0	0.13875	0.15	0.199687	0.225
ESTNV_28129_298	0	0	0	0	0.462187	0.525	0	0	0	0	0	0	0.334688	0.225	0.387188	0.525	0.34875	0.3	0.429688	0.525	0.18	0.2	0.387188	0.375
ESTNV_37656_1100	0.144043	0.15625	0.46875	0.5	0	0	0	0	0	0	0.0246875	0.025	0.499688	0.425	0.409687	0.375	0.294543	0.25641	0.426036	0.307692	0.117188	0.125	0.199687	0.225
ESTV_21187_191	0	0	0	0	0.429688	0.425	0.18	0.2	0.272188	0.225	0.13875	0.15	0.237187	0.275	0.499688	0.375	0.499688	0.375	0.272188	0.225	0.429688	0.525	0.32	0.3
ESTV_21697_1223	0.0605469	0.0625	0.095	0.1	0.32	0.4	0.272188	0.225	0.272188	0.275	0.199687	0.175	0.492188	0.675	0.304688	0.225	0.495	0.4	0.484687	0.575	0.334688	0.325	0.497188	0.525
ESTV_21801_199	0	0	0	0	0	0	0	0	0	0	0	0	0.375	0.35	0.13875	0.1	0.04875	0.05	0.18	0.15	0.474687	0.425	0	0
ESTNV_22829_341	0.341797	0.25	0.28875	0.3	0.255	0.25	0.499688	0.475	0.334688	0.225	0.474687	0.575	0.5	0.45	0.387188	0.275	0.444444	0.410256	0.49446	0.526316	0.237187	0.175	0.184089	0.153846
GCR_cBin8515_Ctg1_191	0	0	0	0	0.255	0.3	0	0	0	0	0.199687	0.225	0.361496	0.368421	0.362187	0.325	0.46875	0.5	0.375	0.35	0.499688	0.425	0.334688	0.375
GCR_cBin40624_Ctg1_148	0.495605	0.53125	0.18	0.2	0.095	0.1	0.499688	0.525	0.39875	0.5	0.387188	0.375	0.43875	0.45	0.484687	0.525	0.39875	0.4	0.495	0.45	0.159688	0.175	0.39875	0.45
GCR_cBin33417_Ctg1_101	0.499512	0.53125	0	0	0.375	0.4	0	0	0.484687	0.375	0.42	0.35	0.42	0.45	0.32	0.25	0.375	0.35	0.492188	0.425	0.429688	0.475	0.13875	0.15
ESTV_11377_108	0.169922	0.1875	0.362187	0.425	0	0	0.334688	0.325	0.48875	0.55	0.46875	0.35	0.340894	0.333333	0.04875	0.05	0.0721875	0.075	0.095	0.1	0.409687	0.475	0.375	0.35
ESTNV_21396_116	0.341797	0.25	0	0	0	0	0.255	0.2	0.387188	0.375	0.362187	0.425	0.13875	0.15	0.375	0.45	0.455	0.45	0.255	0.25	0.0721875	0.075	0.484687	0.375
GCR_cBin41869_Ctg1_110	0.0307617	0.03125	0	0	0	0	0.0721875	0.075	0.095	0.1	0.13875	0.1	0.18	0.15	0.304688	0.375	0.455	0.35	0.49474	0.333333	0.04875	0.05	0.300554	0.368421
ESTNV_31747_532	0	0	0	0	0	0	0	0	0	0	0.0246875	0.025	0.04875	0.05	0.095	0.1	0.04875	0.05	0.0246875	0.025	0.474687	0.625	0.334688	0.425
ESTV_16743_404	0	0	0	0	0	0	0.18	0.2	0.362187	0.425	0.095	0.05	0.447188	0.475	0.474687	0.525	0.409687	0.525	0.495	0.45	0.34875	0.35	0.495	0.65
ESTV_20625_51	0.284668	0.34375	0	0	0	0	0.43875	0.4	0.409687	0.375	0.199687	0.125	0.49875	0.4	0.429688	0.325	0.49875	0.5	0.28875	0.35	0.362187	0.425	0.409687	0.425
ESTNV_20180_573	0.284668	0.34375	0	0	0	0	0.429688	0.375	0.46875	0.5	0.362187	0.425	0.484687	0.425	0.43875	0.4	0.32	0.3	0.495	0.5	0.455	0.6	0.32	0.35
ESTNV_34353_55	0.476074	0.53125	0	0	0	0	0.21366	0.189189	0.455	0.4	0.48875	0.45	0.159688	0.175	0.04875	0.05	0.387188	0.425	0.13875	0.15	0	0	0.334688	0.325
GCR_cBin6795_Ctg1_308	0.284668	0.34375	0.0246875	0.025	0	0	0.447188	0.525	0.49875	0.55	0.21875	0.2	0.237187	0.175	0.095	0.1	0.095	0.1	0.0246875	0.025	0	0	0	0
ESTV_21892_327	0	0	0.484687	0.275	0	0	0.04875	0.05	0.18	0.2	0.119987	0.128205	0.119987	0.128205	0.21875	0.25	0.117188	0.075	0.260355	0.307692	0.260355	0.25641	0.13875	0.1
GCR_cBin17748_Ctg1_51	0.451172	0.4375	0	0	0	0	0	0	0.0246875	0.025	0.0721875	0.075	0.375	0.45	0.32	0.3	0.237187	0.275	0.484687	0.375	0.495	0.55	0.34875	0.35
ESTNV_35314_130	0.460449	0.40625	0.326101	0.358974	0	0	0.495	0.55	0.429688	0.325	0.462187	0.425	0.117188	0.125	0	0	0	0	0.237187	0.125	0	0	0.0246875	0.025
ESTNV_34464_1404	0.375	0.3125	0.334688	0.375	0	0	0.13875	0.15	0	0	0.095	0.1	0.117188	0.125	0	0	0	0	0.13875	0.1	0	0	0.0246875	0.025
GCR_cBin4170_Ctg1_233	0.399524	0.413793	0.04875	0.05	0	0	0.499688	0.525	0.492188	0.475	0.49875	0.6	0.404997	0.410256	0.21875	0.2	0.28875	0.3	0.409687	0.425	0.260355	0.307692	0.362187	0.425
GCR_cBin4170_Ctg1_228	0.375	0.366667	0.04875	0.05	0	0	0.499688	0.525	0.492188	0.475	0.49875	0.6	0.409687	0.425	0.21875	0.2	0.28875	0.3	0.409687	0.425	0.255	0.3	0.362187	0.425
GCR_cBin5339_Ctg1_208	0.440918	0.46875	0.474687	0.575	0.28875	0.3	0.455	0.35	0.39875	0.35	0.387188	0.425	0.375	0.5	0.499688	0.575	0.199687	0.125	0.39875	0.4	0	0	0.49875	0.45
ESTNV_26088_606	0.460449	0.65625	0.409687	0.525	0.334688	0.325	0.46875	0.55	0.5	0.6	0.48875	0.55	0.49474	0.333333	0.387188	0.325	0.48875	0.35	0.499688	0.475	0.272188	0.325	0.495	0.6
GCR_cBin16885_Ctg1_348	0.0307617	0.03125	0.04875	0.05	0	0	0.095	0.1	0.39875	0.35	0.387188	0.375	0.0721875	0.075	0.334688	0.375	0.362187	0.325	0.272188	0.275	0	0	0.46875	0.45
GCR_cBin24218_Ctg1_261	0.0307617	0.03125	0	0	0.095	0.1	0.095	0.1	0.39875	0.35	0.387188	0.375	0.159688	0.175	0.272188	0.275	0.0246875	0.025	0.294543	0.307692	0.0246875	0.025	0.095	0.1
BASS136_B7_E01_171	0	0	0.199687	0.175	0.0721875	0.075	0.304688	0.275	0.237187	0.225	0.13875	0.15	0.21875	0.25	0.462187	0.475	0.499688	0.625	0.39875	0.45	0.117188	0.125	0.499688	0.475
ESTV_12417_100	0.495605	0.46875	0.117188	0.125	0	0	0.455	0.35	0.49875	0.55	0.21875	0.2	0.484687	0.525	0.429688	0.525	0.474687	0.475	0.492188	0.575	0.46875	0.45	0.462187	0.575
GCR_cBin4908_Ctg1_226	0.495605	0.46875	0.117188	0.125	0	0	0.362187	0.225	0.49875	0.5	0.21875	0.2	0.429688	0.425	0.362187	0.425	0.497188	0.575	0.409687	0.325	0.474687	0.475	0.447188	0.375
GCR_cBin10777_Ctg1_196	0.460449	0.46875	0	0	0.375	0.4	0.095	0.1	0.13875	0.15	0.159688	0.125	0.255	0.25	0.35503	0.307692	0.13875	0.15	0.334688	0.275	0.117188	0.125	0.334688	0.325
ESTV_12417_208	0.495605	0.46875	0.117188	0.125	0	0	0.455	0.35	0.49875	0.55	0.21875	0.2	0.32	0.3	0.13875	0.15	0.0721875	0.075	0.237187	0.225	0.495	0.55	0.462187	0.475
ESTV_16934_1328	0	0	0	0	0	0	0	0	0.0721875	0.075	0.04875	0.05	0.375	0.3	0.32	0.4	0.095	0.05	0.237187	0.225	0.409687	0.475	0.117188	0.125
ESTV_16934_1568	0	0	0	0	0	0	0	0	0.0721875	0.075	0.04875	0.05	0.375	0.3	0.32	0.4	0.095	0.05	0.223537	0.205128	0.404997	0.461538	0.117188	0.125
GCR_cBin13949_Ctg1_125	0.0307617	0.03125	0.117188	0.125	0.04875	0.05	0.455	0.5	0.0721875	0.075	0.095	0.1	0.447188	0.525	0.409687	0.525	0.495	0.4	0.32	0.35	0.272188	0.275	0.375	0.4
ESTNV_30017_552	0.21875	0.25	0.497188	0.475	0.304688	0.375	0.375	0.4	0.474687	0.475	0.498685	0.589744	0.5	0.538462	0.381328	0.307692	0.455	0.4	0.483033	0.657895	0.334688	0.375	0.492188	0.525
GCR_cBin4585_Ctg1_148	0.499512	0.46875	0.159688	0.125	0	0	0.18	0.15	0.492188	0.475	0.447188	0.475	0.34875	0.35	0.272188	0.275	0.18	0.2	0.237187	0.175	0.304688	0.375	0.32	0.35
ESTNV_30017_158	0.21875	0.25	0.495	0.45	0.304688	0.375	0.375	0.4	0.48875	0.35	0.495	0.6	0.462187	0.575	0.375	0.3	0.334688	0.375	0.48875	0.7	0.34875	0.35	0.474687	0.575
GCR_cBin44859_Ctg1_254	0	0	0.18	0.2	0	0	0	0	0.43875	0.55	0.199687	0.225	0.492188	0.425	0.429688	0.425	0.255	0.25	0.495	0.55	0.304688	0.375	0.429688	0.475
GCR_cBin14217_Ctg1_414	0.194824	0.21875	0.334688	0.425	0.237187	0.225	0.304688	0.325	0.0721875	0.075	0.159688	0.175	0.39875	0.45	0.117188	0.125	0.334688	0.375	0.117188	0.125	0.334688	0.325	0.237187	0.175
ESTNV_35114_720	0	0	0	0	0.04875	0.05	0	0	0	0	0	0	0.117188	0.125	0.304688	0.375	0.237187	0.275	0.095	0.1	0.255	0.25	0.159688	0.175
ESTV_15386_484	0.440918	0.28125	0.49875	0.55	0.04875	0.05	0.095	0.1	0.0721875	0.075	0.04875	0.05	0.375	0.45	0.455	0.4	0.409687	0.375	0.237187	0.275	0.409687	0.425	0.48875	0.65
GCR_cBin44030_Ctg1_237	0.482422	0.5	0.49474	0.435897	0.13875	0.15	0.455	0.55	0.237187	0.275	0.095	0.1	0.375	0.4	0.375	0.35	0.34875	0.4	0.49875	0.45	0.095	0.1	0.375	0.4
GCR_cBin992_Ctg1_309	0	0	0	0	0	0	0	0	0	0	0	0	0.04875	0.05	0.28875	0.3	0	0	0.188366	0.157895	0.415845	0.384615	0.159688	0.175
GCR_cBin25010_Ctg1_148	0.0605469	0.0625	0.387188	0.425	0	0	0.0721875	0.075	0.0721875	0.075	0.04875	0.05	0.199687	0.125	0.18	0.2	0.0721875	0.075	0.117188	0.125	0.0246875	0.025	0	0
GCR_hBin10171_Ctg1_182	0.476074	0.46875	0.429688	0.475	0.455	0.3	0.484687	0.375	0.474687	0.425	0.42	0.45	0.462187	0.475	0.46875	0.55	0.409687	0.425	0.447188	0.475	0.48	0.55	0.474687	0.375
GCR_cBin11431_Ctg1_401	0.241699	0.21875	0.04875	0.05	0.272188	0.275	0.409687	0.375	0.159688	0.125	0	0	0.48875	0.55	0.334688	0.325	0.0721875	0.075	0.159688	0.125	0.375	0.45	0.334688	0.425
ESTNV_25792_446	0	0	0	0	0.32	0.3	0.199687	0.225	0.0246875	0.025	0.28875	0.25	0.34875	0.3	0.13875	0.15	0.474687	0.275	0.095	0.1	0.0246875	0.025	0.095	0.1
ESTNV_25792_698	0	0	0	0	0.32	0.3	0.199687	0.225	0.0246875	0.025	0.28875	0.25	0.33241	0.263158	0.119987	0.128205	0.474687	0.275	0.095	0.1	0.0246875	0.025	0.095	0.1
ESTNV_23515_266	0.499512	0.34375	0.39875	0.3	0	0	0.32	0.35	0.362187	0.325	0.42	0.45	0.462187	0.475	0.304688	0.375	0.42	0.45	0.237187	0.225	0.334688	0.425	0.095	0.1
ESTV_15402_87	0.476074	0.53125	0.18	0.2	0	0	0.435569	0.282051	0.368508	0.230769	0.429688	0.525	0.499671	0.512821	0.294543	0.358974	0.242275	0.230769	0.334688	0.375	0.362187	0.475	0.167244	0.184211
ESTNV_25525_410	0.169922	0.1875	0.492188	0.475	0.43875	0.55	0.334688	0.225	0.499688	0.425	0.497188	0.575	0.237187	0.275	0.255	0.25	0.21875	0.2	0.21875	0.25	0.5	0.6	0.159688	0.125
GCR_cBin12379_Ctg1_94	0.474506	0.580645	0.34875	0.3	0.387188	0.375	0.495	0.7	0.159688	0.175	0.48	0.55	0.496884	0.447368	0.467127	0.538462	0.429688	0.525	0.492188	0.525	0.43875	0.55	0.48	0.4
GCR_cBin39590_Ctg1_87	0.487793	0.40625	0.13875	0.15	0	0	0.39875	0.45	0.0721875	0.075	0.304688	0.325	0.04875	0.05	0.095	0.1	0.28875	0.35	0.0721875	0.075	0.18	0.2	0	0
ESTNV_36346_1426	0	0	0	0	0.495	0.6	0	0	0.13875	0.1	0.255	0.3	0.455	0.4	0.255	0.25	0.0721875	0.025	0.409687	0.425	0.0721875	0.075	0.159688	0.175
GCR_cBin29880_Ctg1_23	0.440918	0.46875	0.13875	0.15	0.13875	0.15	0.42	0.5	0.04875	0.05	0.304688	0.325	0.43875	0.4	0.387188	0.275	0.447188	0.475	0.334688	0.425	0.43875	0.45	0.334688	0.425
ESTNV_13974_873	0.169922	0.1875	0.462187	0.375	0	0	0.34875	0.25	0.499688	0.425	0.497041	0.564103	0.199687	0.225	0.237187	0.175	0.255	0.2	0.21875	0.25	0.48875	0.5	0.32	0.15
GCR_cBin26310_Ctg1_189	0	0	0	0	0.306793	0.324324	0.0246875	0.025	0	0	0	0	0.304688	0.325	0.46875	0.5	0.495	0.45	0.429688	0.475	0.28875	0.35	0.43875	0.4
GCR_cBin18612_Ctg1_67	0	0	0.0525931	0.0540541	0.167244	0.184211	0	0	0.0973044	0.102564	0.192841	0.216216	0.223537	0.25641	0.242275	0.230769	0.375	0.4	0.145429	0.157895	0.204142	0.230769	0.0253123	0.025641
ESTNV_36358_242	0	0	0.492188	0.575	0.04875	0.05	0.0721875	0.075	0.0246875	0.025	0	0	0.49875	0.65	0.255	0.2	0.362187	0.325	0.429688	0.475	0.13875	0.15	0.43875	0.5
ESTV_14645_361	0.263672	0.3125	0.5	0.65	0	0	0.04875	0.05	0.0246875	0.025	0	0	0.0721875	0.075	0	0	0	0	0.04875	0.05	0	0	0	0
ESTV_14645_221	0	0	0	0	0	0	0	0	0	0	0.0246875	0.025	0.255	0.3	0.34875	0.3	0.237187	0.175	0.272188	0.275	0.117188	0.125	0.159688	0.175
ESTNV_31662_122	0	0	0.492188	0.575	0.04875	0.05	0.0721875	0.075	0	0	0.0246875	0.025	0.42	0.5	0.474687	0.325	0.48	0.45	0.492188	0.475	0.18	0.2	0.387188	0.525
GCR_cBin37721_Ctg1_160	0	0	0	0	0.13875	0.15	0	0	0.095	0.1	0.18	0.2	0.21875	0.25	0.21875	0.2	0.375	0.4	0.095	0.1	0.18	0.2	0.0246875	0.025
ESTNV_32316_1197	0.383472	0.448276	0.484687	0.325	0	0	0.18	0.2	0.304688	0.325	0.095	0.1	0.428415	0.405405	0.483033	0.394737	0.49875	0.45	0.49875	0.3	0.0721875	0.075	0.470416	0.486486
GCR_cBin20050_Ctg1_34	0.194824	0.21875	0.455	0.4	0.117188	0.125	0.484687	0.425	0.43875	0.35	0.375	0.45	0.455	0.45	0.409687	0.475	0.43875	0.4	0.409687	0.525	0.34875	0.3	0.455	0.5
GCR_cBin27614_Ctg1_152	0.304688	0.375	0.32	0.4	0	0	0.04875	0.05	0.304688	0.325	0.095	0.1	0.304688	0.275	0.18	0.15	0.237187	0.125	0.18	0.2	0	0	0.0721875	0.075
GCR_cBin31420_Ctg1_20	0	0	0	0	0.13875	0.15	0	0	0	0	0	0	0.447188	0.525	0.32	0.4	0.237187	0.125	0.42	0.5	0.13875	0.15	0.334688	0.425
GCR_cBin7487_Ctg1_102	0.358887	0.40625	0	0	0.117188	0.125	0.495	0.45	0.429688	0.525	0.117188	0.125	0.43875	0.55	0.495	0.65	0.499688	0.475	0.46875	0.5	0.34875	0.3	0.48	0.5
ESTV_17368_88	0	0	0.447188	0.475	0.0246875	0.025	0.159688	0.175	0.429688	0.325	0.13875	0.15	0.43875	0.55	0.415845	0.538462	0.495	0.5	0.272188	0.325	0.409687	0.475	0.46875	0.45
ESTV_14503_197	0.169922	0.1875	0.43875	0.55	0.095	0.1	0.32	0.35	0.272188	0.325	0.334688	0.325	0.447188	0.475	0.495	0.4	0.484687	0.425	0.474687	0.575	0.04875	0.05	0.362187	0.475
ESTNV_34237_82	0.169922	0.1875	0.409687	0.575	0.095	0.1	0.334688	0.375	0.387188	0.475	0.474687	0.475	0.447188	0.475	0.497188	0.375	0.484687	0.425	0.484687	0.525	0.255	0.25	0.32	0.4
GCR_cBin13024_Ctg1_175	0	0	0.04875	0.05	0	0	0	0	0	0	0.04875	0.05	0.237187	0.225	0.117188	0.125	0.04875	0.05	0.159688	0.175	0.0721875	0.075	0.32	0.35
GCR_cBin13024_Ctg1_142	0.460449	0.53125	0.199687	0.225	0.117188	0.075	0.387188	0.525	0.095	0.1	0.362187	0.325	0.48	0.55	0.42	0.35	0.46875	0.45	0.484687	0.475	0.462187	0.625	0.462187	0.575
GCR_cBin13024_Ctg1_140	0.460449	0.53125	0.199687	0.225	0.117188	0.075	0.387188	0.525	0.095	0.1	0.362187	0.325	0.48	0.55	0.42	0.35	0.46875	0.45	0.484687	0.475	0.462187	0.625	0.462187	0.575
GCR_cBin34183_Ctg1_158	0.0307617	0.03125	0.199687	0.225	0.13875	0.1	0.095	0.1	0.48	0.45	0.0721875	0.075	0.375	0.447368	0.497188	0.625	0.39875	0.35	0.48875	0.55	0.32	0.35	0.492188	0.425
GCR_cBin34183_Ctg1_159	0.0307617	0.03125	0.199687	0.225	0.13875	0.1	0.095	0.1	0.48	0.45	0.0721875	0.075	0.381328	0.461538	0.497188	0.625	0.39875	0.35	0.48875	0.55	0.32	0.35	0.492188	0.425
GCR_cBin42808_Ctg1_202	0.404297	0.4375	0.334688	0.425	0.46875	0.55	0.375	0.3	0.334688	0.375	0.095	0.1	0.304688	0.275	0.34875	0.2	0.42	0.45	0.46875	0.5	0.48	0.6	0.49875	0.55
GCR_cBin6567_Ctg1_114	0.241699	0.28125	0.484687	0.475	0	0	0.334688	0.325	0.095	0.1	0	0	0.409687	0.375	0.48	0.55	0.39875	0.5	0.49875	0.6	0	0	0.495	0.55
BASS111_B7_D03_407	0	0	0.435569	0.435897	0	0	0.0253123	0.025641	0.32	0.3	0.13875	0.15	0.387812	0.421053	0.277778	0.282051	0.0721875	0.075	0.117188	0.125	0.0259695	0.0263158	0.0499671	0.0512821
GCR_hBin39311_Ctg1_131	0.169922	0.1875	0.159688	0.175	0	0	0.237187	0.275	0.492188	0.475	0.474687	0.525	0.492188	0.425	0.492188	0.675	0.117188	0.075	0.495	0.55	0.46875	0.65	0.492188	0.325
ESTNV_36502_836	0.499512	0.53125	0.21875	0.25	0.484687	0.425	0.46875	0.45	0.199687	0.225	0.04875	0.05	0.441482	0.447368	0.39875	0.3	0.159688	0.175	0.484687	0.425	0.48875	0.5	0.499688	0.525
BASS111_B7_D03_286	0.41748	0.34375	0.117188	0.125	0.32	0.35	0.484687	0.525	0.34875	0.35	0.46875	0.5	0.429688	0.475	0.499688	0.425	0.452663	0.384615	0.49875	0.65	0.495	0.65	0.48	0.45
BASS111_B7_D03_328	0.41748	0.34375	0.117188	0.125	0.32	0.35	0.484687	0.525	0.34875	0.35	0.46875	0.5	0.429688	0.475	0.499688	0.425	0.447188	0.375	0.49875	0.65	0.495	0.65	0.48	0.45
GCR_hBin33430_Ctg1_182	0	0	0	0	0	0	0.48875	0.5	0.095	0.1	0	0	0.122922	0.131579	0.0246875	0.025	0.159688	0.175	0	0	0	0	0	0
GCR_cBin30182_Ctg1_141	0.144043	0.15625	0.444444	0.461538	0	0	0.48	0.4	0.411357	0.473684	0.13875	0.15	0.204142	0.179487	0.0246875	0.025	0.0246875	0.025	0.04875	0.05	0.255	0.3	0.0253123	0.025641
ESTV_21750_731	0.174818	0.193548	0	0	0	0	0.04875	0.05	0	0	0	0	0.163379	0.128205	0.21875	0.2	0.393491	0.384615	0.326101	0.410256	0	0	0.409687	0.375
ESTNV_35044_125	0.144043	0.15625	0	0	0	0	0.447188	0.425	0.447188	0.525	0.13875	0.15	0.159688	0.125	0.0246875	0.025	0.0246875	0.025	0.04875	0.05	0.255	0.3	0.04875	0.05
GCR_cBin17727_Ctg1_27	0	0	0	0	0.34875	0.35	0.04875	0.05	0.095	0.1	0.237187	0.225	0.447188	0.475	0.34875	0.35	0.447188	0.525	0.484687	0.525	0.492188	0.625	0.429688	0.475
ESTV_15078_479	0.341797	0.375	0	0	0	0	0.42	0.5	0.462187	0.425	0.159688	0.125	0.462187	0.475	0.39875	0.4	0.497188	0.575	0.429688	0.425	0.409687	0.325	0.409687	0.525
ESTV_15770_410	0	0	0	0	0.095	0.1	0.43875	0.45	0.474687	0.475	0.13875	0.15	0.34875	0.45	0.387188	0.475	0.48875	0.55	0.429688	0.325	0.42	0.5	0.255	0.3
GCR_cBin20239_Ctg1_63	0.5	0.5625	0.0246875	0.025	0.117188	0.075	0.21875	0.2	0.39875	0.4	0.095	0.1	0.48875	0.55	0.46875	0.55	0.39875	0.4	0.497188	0.575	0.362187	0.375	0.499688	0.625
GCR_cBin19361_Ctg1_96	0.404297	0.5	0	0	0.49875	0.7	0.48	0.55	0.255	0.25	0.474687	0.475	0.426036	0.410256	0.255	0.25	0.34875	0.4	0.447188	0.375	0.499688	0.625	0.21875	0.25
ESTNV_20218_62	0.429688	0.5	0.04875	0.05	0.0721875	0.075	0.304688	0.325	0.43875	0.5	0.095	0.1	0.49875	0.55	0.499688	0.575	0.499688	0.475	0.499688	0.575	0.49875	0.5	0.492188	0.575
GCR_cBin37707_Ctg1_102	0.476074	0.53125	0.43875	0.55	0	0	0.095	0.1	0.304688	0.325	0.095	0.1	0.28875	0.35	0.159688	0.175	0.447188	0.425	0.0721875	0.075	0.21875	0.25	0.199687	0.225
ESTNV_35887_1036	0	0	0	0	0.0721875	0.075	0	0	0	0	0	0	0.387188	0.475	0.492188	0.425	0.04875	0.05	0.492188	0.475	0.304688	0.325	0.484687	0.525
GCR_cBin13496_Ctg1_388	0.48127	0.483871	0.0721875	0.075	0.474687	0.525	0.18	0.15	0.362187	0.325	0.0246875	0.025	0.387188	0.375	0.409687	0.425	0.474687	0.375	0.387188	0.375	0.0246875	0.025	0.304688	0.375
GCR_cBin6985_Ctg1_265	0	0	0	0	0.497188	0.525	0	0	0.237187	0.225	0.199687	0.225	0.474687	0.475	0.495	0.45	0.0721875	0.075	0.272188	0.225	0.39875	0.55	0.117188	0.125
GCR_cBin5116_Ctg1_343	0.117188	0.125	0.43875	0.45	0	0	0.21875	0.25	0.39875	0.5	0.484687	0.475	0.42	0.45	0.28875	0.3	0.499688	0.475	0.21875	0.2	0.28875	0.35	0.237187	0.225
ESTNV_31531_916	0.304688	0.3125	0.159688	0.175	0.39875	0.5	0.0721875	0.075	0.272188	0.325	0.447188	0.325	0.387188	0.325	0.237187	0.275	0.334688	0.325	0.18	0.2	0.0246875	0.025	0.18	0.2
ESTV_18386_118	0	0	0	0	0.447188	0.525	0.0246875	0.025	0.28875	0.25	0.452663	0.538462	0.255	0.25	0.334688	0.425	0.117188	0.125	0.117188	0.125	0.0246875	0.025	0.362187	0.375
ESTV_18386_82	0	0	0	0	0.447188	0.525	0.0246875	0.025	0.28875	0.25	0.455	0.55	0.304688	0.325	0.43875	0.6	0.13875	0.15	0.21875	0.25	0.0721875	0.075	0.375	0.35
GCR_cBin4421_Ctg1_345	0.0893555	0.09375	0	0	0	0	0.117188	0.075	0.117188	0.125	0.13875	0.15	0.429688	0.375	0.492188	0.475	0.334688	0.325	0.43875	0.5	0.21875	0.25	0.46875	0.5
GCR_cBin4421_Ctg1_196	0.0893555	0.09375	0	0	0	0	0.117188	0.075	0.117188	0.125	0.13875	0.15	0.429688	0.375	0.492188	0.475	0.334688	0.325	0.43875	0.5	0.21875	0.25	0.46875	0.5
GCR_cBin33212_Ctg1_226	0.476074	0.28125	0	0	0.474687	0.525	0.409687	0.425	0.48875	0.5	0.34875	0.3	0.429688	0.275	0.462187	0.475	0.49875	0.6	0.497188	0.525	0.362187	0.375	0.39875	0.3
ESTNV_35525_1387	0.5	0.5	0.462187	0.425	0.159688	0.175	0.237187	0.275	0.21875	0.2	0.18	0.2	0.499688	0.375	0.484687	0.525	0.304688	0.275	0.34875	0.3	0.095	0.1	0.409687	0.425
GCR_cBin793_Ctg1_69	0.451172	0.375	0.334688	0.375	0.13875	0.1	0.375	0.45	0.492188	0.525	0.5	0.55	0.375	0.25	0.255	0.3	0.387188	0.425	0.34875	0.35	0.199687	0.175	0.32	0.4
ESTNV_19126_343	0.284668	0.28125	0	0	0.095	0.1	0	0	0.13875	0.1	0.117188	0.125	0.48	0.5	0.474687	0.575	0.34875	0.35	0.387188	0.425	0.237187	0.225	0.484687	0.475
ESTNV_19750_154	0	0	0	0	0.095	0.1	0	0	0.0246875	0.025	0.04875	0.05	0.409687	0.425	0.362187	0.375	0.18	0.15	0.48875	0.55	0.304688	0.325	0.499688	0.475
ESTV_16188_156	0.0605469	0.0625	0.39875	0.35	0.272188	0.225	0.495	0.45	0.43875	0.35	0.32	0.2	0.13875	0.1	0.0721875	0.075	0.34875	0.3	0.199687	0.225	0	0	0.095	0.1
ESTNV_33045_743	0.263672	0.3125	0.447188	0.325	0.0246875	0.025	0.04875	0.05	0.34875	0.3	0.48	0.4	0.495	0.65	0.462187	0.475	0.255	0.25	0.492188	0.475	0.39875	0.4	0.362187	0.225
ESTV_16466_1044	0	0	0.499688	0.525	0.409687	0.475	0.04875	0.05	0.117188	0.125	0.159688	0.175	0.43875	0.3	0.49875	0.6	0.455	0.35	0.387188	0.375	0.429688	0.525	0.28875	0.25
ESTNV_22986_1059	0.451172	0.4375	0	0	0	0	0.484687	0.525	0.499688	0.625	0.46875	0.45	0.28875	0.35	0	0	0.0246875	0.025	0.04875	0.05	0.18	0.2	0.0246875	0.025
ESTV_16965_617	0	0	0.0246875	0.025	0	0	0	0	0.04875	0.05	0.13875	0.15	0.334688	0.275	0.04875	0.05	0.117188	0.125	0.0721875	0.075	0.21875	0.2	0.159688	0.125
ESTNV_24241_102	0.341797	0.3125	0	0	0	0	0.0721875	0.075	0	0	0.0721875	0.075	0.159688	0.175	0.334688	0.275	0.455	0.5	0.429688	0.325	0.34875	0.3	0.18	0.2
GCR_hBin16599_Ctg1_79	0.358887	0.46875	0.32	0.4	0	0	0.48875	0.55	0.46875	0.45	0.375	0.3	0.0246875	0.025	0.159688	0.175	0.0246875	0.025	0.0246875	0.025	0	0	0.0246875	0.025
ESTV_16604_550	0.495605	0.53125	0.0246875	0.025	0	0	0.495	0.45	0.462187	0.475	0.48875	0.45	0.49875	0.45	0.48875	0.65	0.495	0.45	0.497188	0.425	0.199687	0.175	0.46875	0.5
GCR_cBin6090_Ctg1_166	0.0605469	0.0625	0	0	0	0	0	0	0.04875	0.05	0.04875	0.05	0.32	0.35	0.409687	0.425	0	0	0.387188	0.425	0.0721875	0.075	0.497188	0.425
ESTNV_14000_405	0.144043	0.15625	0.199687	0.225	0.5	0.5	0.04875	0.05	0.272188	0.325	0.42	0.35	0.429688	0.425	0.48	0.55	0.499688	0.525	0.484687	0.475	0.237187	0.225	0.5	0.4
GCR_cBin965_Ctg2_341	0	0	0	0	0	0	0.387188	0.475	0.304688	0.325	0.334688	0.375	0.5	0.6	0.42	0.35	0.48	0.45	0.455	0.45	0.255	0.3	0.32	0.3
GCR_cBin965_Ctg2_356	0	0	0	0	0	0	0.255	0.3	0.304688	0.325	0.316828	0.342105	0.495	0.55	0.462187	0.375	0.409687	0.275	0.452663	0.435897	0.255	0.3	0.32	0.3
ESTNV_14089_241	0	0	0.04875	0.05	0.5	0.5	0.04875	0.05	0.095	0.1	0.387188	0.375	0.43875	0.5	0.492188	0.625	0.462187	0.575	0.48	0.35	0.497188	0.575	0.409687	0.375
ESTNV_29295_468	0.451172	0.3125	0	0	0.375	0.4	0.34875	0.45	0.387188	0.425	0.429688	0.475	0.409687	0.425	0.39875	0.35	0.48	0.55	0.13875	0.15	0.04875	0.05	0.095	0.1
ESTV_13454_78	0.495605	0.40625	0.0721875	0.075	0	0	0.199687	0.225	0.387188	0.275	0.18	0.15	0.409687	0.475	0.39875	0.35	0.18	0.15	0.34875	0.35	0.492188	0.575	0.492188	0.425
ESTNV_30013_731	0.46875	0.375	0.095	0.1	0.39875	0.45	0.04875	0.05	0.42	0.45	0.48	0.5	0.42	0.45	0.429688	0.475	0.375	0.4	0.362187	0.425	0.34875	0.4	0.409687	0.525
GCR_cBin2972_Ctg1_58	0.476074	0.40625	0.199687	0.175	0.095	0.1	0.13875	0.15	0.43875	0.45	0.497188	0.375	0.495	0.55	0.49875	0.45	0.462187	0.525	0.49875	0.55	0.49875	0.4	0.48875	0.5
ESTV_14757_562	0.263672	0.3125	0.495	0.55	0.18	0.2	0.48875	0.55	0.387188	0.375	0.492188	0.475	0.462187	0.575	0.474687	0.575	0.484687	0.475	0.447188	0.325	0.13875	0.15	0.455	0.45
ESTNV_33128_78	0.341797	0.3125	0.409687	0.425	0.18	0.1	0.0246875	0.025	0.429688	0.425	0.48875	0.6	0.484687	0.525	0.455	0.5	0.499688	0.525	0.46875	0.4	0.32	0.35	0.455	0.35
ESTV_14757_521	0.460449	0.34375	0.495	0.55	0.32	0.2	0.48875	0.55	0.387188	0.375	0.492188	0.475	0.48875	0.6	0.484687	0.575	0.484687	0.475	0.455	0.35	0.142012	0.153846	0.447188	0.475
ESTNV_33128_565	0.341797	0.3125	0.409687	0.425	0.18	0.1	0.0246875	0.025	0.429688	0.425	0.48875	0.6	0.484687	0.525	0.455	0.5	0.499688	0.525	0.474687	0.425	0.32	0.35	0.455	0.35
BASS123_B7_B04_360	0	0	0	0	0.0246875	0.025	0.095	0.1	0	0	0	0	0.49875	0.45	0.48875	0.4	0.409687	0.375	0.473373	0.512821	0.32	0.35	0.495	0.6
ESTV_10850_97	0.390137	0.40625	0.46875	0.45	0	0	0.375	0.45	0.429688	0.475	0.49875	0.4	0.39875	0.3	0.39875	0.45	0.0721875	0.075	0.304688	0.275	0.095	0.1	0.334688	0.275
ESTNV_23683_596	0.390137	0.40625	0.0246875	0.025	0.375	0.45	0.39875	0.5	0.495	0.3	0.387188	0.425	0.334688	0.375	0.18	0.2	0.0246875	0.025	0.04875	0.05	0	0	0.13875	0.15
GCR_cBin30866_Ctg1_113	0.117188	0.125	0.497188	0.575	0	0	0.32	0.35	0.46875	0.35	0.462187	0.475	0.304688	0.325	0.28875	0.25	0.159688	0.175	0.32	0.35	0	0	0.34875	0.3
ESTNV_37477_1100	0	0	0.474687	0.475	0.387188	0.475	0.237187	0.225	0.387188	0.425	0.39875	0.4	0.497188	0.325	0.484687	0.575	0.21875	0.25	0.497188	0.425	0.43875	0.5	0.32	0.35
GCR_cBin6066_Ctg1_86	0.358887	0.34375	0.462187	0.375	0.484687	0.625	0	0	0.237187	0.175	0.117188	0.125	0.43875	0.3	0.28875	0.3	0.204142	0.230769	0.393491	0.333333	0.474687	0.575	0.447188	0.525
ESTNV_37607_394	0.390137	0.40625	0	0	0.334688	0.325	0.42	0.4	0.462187	0.425	0.48875	0.55	0.415845	0.487179	0.455	0.55	0.497188	0.575	0.484687	0.425	0.18	0.15	0.387188	0.425
GCR_cBin37571_Ctg1_142	0.194824	0.15625	0.495	0.45	0.375	0.45	0.199687	0.175	0.28875	0.25	0.18	0.2	0.497041	0.512821	0.462187	0.475	0.334688	0.275	0.49875	0.55	0.409687	0.475	0.484687	0.525
GCR_hBin31975_Ctg1_231	0.194824	0.15625	0.04875	0.05	0.375	0.45	0.159688	0.175	0.199687	0.225	0.159688	0.175	0.46875	0.6	0.497188	0.525	0.387188	0.325	0.48875	0.55	0.492188	0.575	0.48	0.5
GCR_cBin4660_Ctg1_268	0.0605469	0.0625	0.474687	0.375	0.04875	0.05	0.272188	0.275	0.447188	0.425	0.237187	0.225	0.495	0.5	0.484687	0.525	0.49875	0.35	0.462187	0.375	0.429688	0.575	0.492188	0.425
GCR_cBin12244_Ctg1_232	0.460449	0.28125	0.255	0.25	0.362187	0.275	0.255	0.25	0.495	0.4	0.48875	0.6	0.488166	0.435897	0.484687	0.375	0.429688	0.375	0.43875	0.45	0.199687	0.175	0.484687	0.525
GCR_cBin26088_Ctg1_476	0.304688	0.25	0	0	0.362187	0.275	0.18	0.2	0.484687	0.325	0.46875	0.45	0.474687	0.425	0.495	0.6	0.46875	0.5	0.49875	0.7	0.462187	0.525	0.474687	0.325
GCR_cBin11191_Ctg1_173	0.492188	0.4375	0	0	0.0246875	0.025	0.39875	0.45	0.277778	0.230769	0.272188	0.325	0.474687	0.475	0.48	0.5	0.484687	0.475	0.42	0.4	0.447188	0.425	0.334688	0.275
GCR_cBin5159_Ctg1_408	0.492188	0.4375	0.18	0.2	0.42	0.35	0.237187	0.225	0.255	0.25	0.39875	0.45	0.387188	0.375	0.362187	0.375	0.362187	0.375	0.387188	0.425	0.163379	0.179487	0.13875	0.15
GCR_cBin5806_Ctg1_138	0	0	0.18	0.2	0	0	0.117188	0.125	0.32	0.35	0.28875	0.35	0.387188	0.425	0.304688	0.375	0.462187	0.425	0.18	0.2	0.28875	0.35	0.0721875	0.075
GCR_cBin5806_Ctg1_204	0	0	0.18	0.2	0	0	0.117188	0.125	0.32	0.35	0.277778	0.333333	0.387188	0.425	0.304688	0.375	0.462187	0.425	0.18	0.2	0.28875	0.35	0.0721875	0.075
GCR_cBin5159_Ctg1_487	0.476074	0.34375	0	0	0.04875	0.05	0.13875	0.15	0.32	0.35	0.46875	0.6	0.495	0.65	0.46875	0.45	0.499688	0.375	0.362187	0.425	0.429688	0.325	0.48	0.45
GCR_cBin27882_Ctg1_69	0.144043	0.15625	0.237187	0.225	0.237187	0.275	0.32	0.3	0.0246875	0.025	0.0721875	0.075	0.5	0.6	0.474687	0.475	0.18	0.2	0.474687	0.525	0.42	0.3	0.409687	0.375
GCR_cBin33065_Ctg1_159	0.482422	0.5625	0.497188	0.425	0.28875	0.3	0.334688	0.275	0.497188	0.425	0.48875	0.55	0.21875	0.2	0.362187	0.325	0.474687	0.425	0.0721875	0.075	0.117188	0.125	0.495	0.55
GCR_cBin27882_Ctg1_116	0.451172	0.375	0	0	0	0	0.117188	0.125	0.362187	0.375	0.39875	0.45	0.362187	0.425	0.43875	0.55	0.34875	0.45	0.484687	0.425	0.499688	0.525	0.429688	0.425
GCR_cBin715_Ctg1_93	0	0	0	0	0.0246875	0.025	0	0	0.13875	0.15	0.04875	0.05	0.237187	0.225	0.334688	0.375	0.32	0.4	0.362187	0.325	0.499688	0.525	0.387188	0.325
ESTNV_32731_625	0.169922	0.1875	0.362187	0.375	0.429688	0.425	0.159688	0.175	0.04875	0.05	0.223537	0.25641	0.497188	0.525	0.48875	0.55	0.21875	0.2	0.499688	0.325	0.334688	0.275	0.48	0.35
BASS138_B7_B10_378	0	0	0	0	0	0	0	0	0	0	0	0	0.474687	0.475	0.497188	0.575	0.18	0.15	0.199687	0.225	0.159688	0.175	0.387188	0.425
BASS15_B7_A08_510	0.284668	0.28125	0.272188	0.275	0	0	0.13875	0.15	0.48	0.5	0.117188	0.125	0.18	0.15	0.13875	0.15	0.362187	0.425	0.04875	0.05	0.272188	0.325	0	0
BASS138_B7_B10_225	0.194824	0.21875	0.272188	0.275	0.117188	0.125	0.42	0.45	0.484687	0.425	0.499688	0.625	0.28875	0.25	0.272188	0.225	0.39875	0.45	0.409687	0.425	0.0721875	0.075	0.42	0.45
BASS138_B7_B10_200	0.194824	0.21875	0.272188	0.275	0.117188	0.125	0.42	0.45	0.484687	0.425	0.499688	0.625	0.28875	0.25	0.272188	0.225	0.39875	0.45	0.409687	0.425	0.0721875	0.075	0.42	0.45
GCR_cBin48196_Ctg1_36	0.0605469	0.0625	0.28875	0.3	0	0	0.0721875	0.075	0.21875	0.25	0.04875	0.05	0.46875	0.45	0.159688	0.175	0.43875	0.45	0.304688	0.325	0.497188	0.675	0.409687	0.475
GCR_cBin48196_Ctg1_63	0.0605469	0.0625	0.28875	0.3	0	0	0.0721875	0.075	0.21875	0.25	0.04875	0.05	0.46875	0.45	0.159688	0.175	0.43875	0.45	0.304688	0.325	0.497188	0.675	0.409687	0.475
GCR_cBin15004_Ctg1_309	0.476074	0.34375	0	0	0	0	0.0721875	0.075	0.28875	0.3	0.04875	0.05	0.095	0.1	0.04875	0.05	0	0	0.0246875	0.025	0	0	0.0246875	0.025
GCR_cBin15004_Ctg1_154	0.476074	0.34375	0	0	0.0246875	0.025	0.13875	0.1	0.28875	0.3	0.04875	0.05	0.429688	0.475	0.21875	0.2	0.199687	0.225	0.255	0.3	0.18	0.2	0.455	0.4
GCR_cBin10002_Ctg1_178	0	0	0	0	0.283587	0.289474	0	0	0	0	0	0	0.184089	0.153846	0.04875	0.05	0.117188	0.125	0.04875	0.05	0.0246875	0.025	0.0739645	0.0769231
ESTNV_29033_400	0	0	0	0	0.39875	0.4	0.0246875	0.025	0.255	0.3	0.272188	0.275	0.429688	0.275	0.484687	0.525	0.48	0.65	0.255	0.25	0.43875	0.5	0.375	0.45
ESTV_14722_480	0	0	0	0	0.46875	0.5	0	0	0	0	0	0	0.0246875	0.025	0	0	0	0	0.0246875	0.025	0	0	0	0
ESTV_16691_375	0.41748	0.40625	0.48875	0.55	0.0721875	0.075	0.497188	0.475	0.255	0.25	0.495	0.45	0.46875	0.55	0.49875	0.6	0.484687	0.475	0.429688	0.575	0.362187	0.375	0.49875	0.65
ESTNV_37022_1170	0.41748	0.40625	0.375	0.4	0.0721875	0.075	0.497188	0.475	0.255	0.25	0.495	0.45	0.46875	0.55	0.497188	0.575	0.484687	0.475	0.426036	0.564103	0.362187	0.375	0.49875	0.65
GCR_cBin29826_Ctg1_167	0	0	0	0	0.18	0.2	0.39875	0.45	0	0	0.18	0.15	0.277778	0.282051	0.117188	0.125	0.199687	0.225	0.18	0.2	0.5	0.435897	0.34875	0.4
GCR_cBin26631_Ctg1_386	0	0	0	0	0.42	0.5	0	0	0.304688	0.375	0.255	0.3	0.117188	0.075	0.32	0.35	0.21875	0.25	0.28875	0.3	0	0	0.21875	0.25
ESTNV_33546_190	0.487793	0.59375	0.48	0.6	0.255	0.25	0.04875	0.05	0	0	0	0	0.0721875	0.025	0.18	0.2	0.237187	0.275	0.272188	0.175	0.49875	0.55	0.42	0.4
ESTV_18022_968	0.358887	0.34375	0.334688	0.375	0.117188	0.125	0.159688	0.175	0.39875	0.5	0.447188	0.575	0.32	0.35	0.159688	0.125	0.272188	0.275	0.34875	0.4	0.492188	0.525	0.272188	0.275
GCR_cBin33117_Ctg1_151	0.499512	0.59375	0	0	0.484687	0.475	0.5	0.45	0.334688	0.375	0.447188	0.475	0.484687	0.475	0.495	0.45	0.48875	0.55	0.42	0.35	0.39875	0.45	0.43875	0.45
ESTNV_37221_2328	0.194824	0.15625	0	0	0.0246875	0.025	0.462187	0.425	0.447188	0.425	0.387188	0.425	0.362187	0.325	0.495	0.45	0.237187	0.275	0.409687	0.425	0.0721875	0.075	0.334688	0.375
ESTV_20832_153	0.194824	0.15625	0	0	0.0246875	0.025	0.462187	0.425	0.447188	0.425	0.387188	0.425	0.362187	0.325	0.495	0.45	0.237187	0.275	0.409687	0.425	0.0721875	0.075	0.334688	0.375
ESTNV_31902_575	0	0	0.0246875	0.025	0.495	0.6	0.46875	0.45	0.447188	0.425	0.474687	0.525	0.43875	0.45	0.462187	0.425	0.34875	0.25	0.43875	0.5	0.28875	0.3	0.43875	0.6
GCR_hBin35499_Ctg1_49	0	0	0.13875	0.15	0.04875	0.05	0.43875	0.45	0.18	0.2	0.304688	0.325	0.409687	0.425	0.46875	0.6	0.334688	0.375	0.43875	0.55	0.34875	0.4	0.49875	0.6
GCR_cBin16471_Ctg1_206	0.0338882	0.0344828	0.0246875	0.025	0	0	0.28875	0.3	0.499688	0.625	0.497188	0.625	0.362187	0.375	0.387188	0.375	0.334688	0.425	0.42	0.25	0.0253123	0.025641	0.304688	0.225
GCR_cBin16471_Ctg1_71	0	0	0.0246875	0.025	0	0	0.28875	0.3	0.499688	0.625	0.497188	0.625	0.362187	0.375	0.387188	0.375	0.334688	0.425	0.42	0.25	0.0246875	0.025	0.304688	0.225
GCR_cBin16471_Ctg1_124	0	0	0.0246875	0.025	0	0	0.28875	0.3	0.499688	0.625	0.497188	0.625	0.368508	0.384615	0.387188	0.375	0.334688	0.425	0.42	0.25	0.0246875	0.025	0.304688	0.225
ESTNV_27014_209	0.341797	0.25	0	0	0.39875	0.5	0.334688	0.275	0.0721875	0.075	0	0	0.495	0.5	0.334688	0.275	0.375	0.5	0.34875	0.45	0.39875	0.55	0.46875	0.55
GCR_cBin15459_Ctg1_100	0	0	0	0	0	0	0	0	0	0	0	0	0.117188	0.125	0.48	0.55	0.387188	0.425	0.362187	0.475	0.42	0.45	0.409687	0.425
GCR_cBin16478_Ctg1_193	0.241699	0.15625	0.492188	0.375	0.455	0.45	0.429688	0.375	0.199687	0.225	0.375	0.4	0.49875	0.4	0.474687	0.475	0.497188	0.475	0.48875	0.5	0.474687	0.575	0.492188	0.475
GCR_cBin16478_Ctg1_145	0.241699	0.15625	0.495	0.5	0.39875	0.5	0.455	0.4	0.21875	0.25	0.387188	0.425	0.42	0.45	0.48875	0.6	0.429688	0.425	0.48	0.5	0.46875	0.45	0.429688	0.525
ESTV_13924_444	0	0	0.39875	0.5	0.484687	0.425	0.429688	0.525	0.484687	0.475	0.455	0.45	0.48875	0.7	0.362187	0.425	0.447188	0.525	0.49875	0.35	0.18	0.2	0.462187	0.475
GCR_cBin15021_Ctg1_82	0.144043	0.15625	0.255	0.25	0.387188	0.425	0.474687	0.625	0.429688	0.475	0.159688	0.125	0.409687	0.375	0.362187	0.425	0.34875	0.45	0.255	0.25	0.48	0.6	0.462187	0.325
GCR_cBin15223_Ctg1_361	0.498047	0.5	0.334688	0.175	0	0	0.43875	0.5	0.387188	0.425	0.13875	0.15	0.455	0.65	0.48	0.55	0.5	0.6	0.455	0.4	0.334688	0.375	0.48875	0.4
GCR_cBin13670_Ctg1_82	0.487793	0.53125	0.387188	0.425	0	0	0	0	0	0	0	0	0.255	0.3	0.34875	0.35	0.43875	0.45	0.272188	0.275	0	0	0.28875	0.3
GCR_cBin17273_Ctg1_191	0.0893555	0.09375	0.48	0.55	0.43875	0.4	0.462187	0.525	0.334688	0.325	0.117188	0.125	0.34875	0.25	0.362187	0.425	0.304688	0.275	0.21875	0.25	0	0	0.387188	0.325
ESTNV_35671_745	0.460449	0.34375	0.0525931	0.0540541	0.255	0.2	0.0721875	0.075	0.499688	0.525	0.444444	0.461538	0.338934	0.378378	0.316345	0.272727	0.34875	0.3	0.361496	0.421053	0.476625	0.513514	0.447188	0.325
GCR_cBin2437_Ctg1_74	0.304688	0.3125	0.5	0.6	0	0	0.18	0.2	0.0721875	0.075	0.095	0.1	0	0	0	0	0.304688	0.275	0	0	0	0	0	0
ESTV_20002_108	0.498047	0.4375	0.304688	0.325	0.304688	0.375	0.095	0.1	0.0721875	0.075	0.387188	0.425	0.21875	0.2	0.18	0.2	0.21875	0.25	0.117188	0.125	0.21875	0.25	0.0721875	0.075
ESTNV_27042_601	0	0	0.159688	0.175	0.21875	0.25	0.199687	0.225	0	0	0.117188	0.125	0.429688	0.375	0.362187	0.425	0.42	0.45	0.409687	0.475	0.46875	0.416667	0.362187	0.325
GCR_cBin5673_Ctg1_49	0	0	0	0	0.483892	0.615385	0	0	0.163379	0.179487	0.199687	0.225	0.368508	0.384615	0.450139	0.473684	0.199687	0.175	0.48875	0.5	0.35503	0.205128	0.375	0.5
ESTNV_14277_249	0	0	0	0	0.0298439	0.030303	0.415845	0.384615	0.260355	0.25641	0.300554	0.263158	0.406501	0.351351	0.387812	0.315789	0.353908	0.351351	0.352653	0.342857	0.493827	0.333333	0.0253123	0.025641
ESTV_21870_705	0	0	0.199687	0.225	0.255	0.25	0.0721875	0.075	0.495	0.4	0.39875	0.4	0.39875	0.35	0.32	0.4	0.409687	0.325	0.39875	0.5	0.497188	0.625	0.474687	0.575
ESTNV_32741_523	0.382934	0.387097	0	0	0	0	0.04875	0.05	0.499671	0.615385	0.492188	0.525	0.277778	0.179487	0.387188	0.425	0.362187	0.375	0.188366	0.210526	0.117188	0.125	0.455	0.5
ESTNV_24857_790	0.451172	0.375	0	0	0.35503	0.358974	0.497188	0.475	0.362187	0.375	0.237187	0.175	0.310651	0.333333	0.184089	0.153846	0.375	0.4	0.21875	0.25	0.491343	0.710526	0.499688	0.475
GCR_cBin37659_Ctg1_151	0.429688	0.375	0	0	0	0	0.495	0.6	0.04875	0.05	0.13875	0.15	0.484687	0.525	0.48	0.45	0.492188	0.575	0.495	0.35	0.499671	0.666667	0.39875	0.25
GCR_cBin31955_Ctg1_100	0	0	0	0	0.462187	0.475	0.48	0.55	0	0	0	0	0.095	0.1	0	0	0.310651	0.282051	0.0246875	0.025	0	0	0	0
GCR_cBin27635_Ctg1_277	0.358887	0.46875	0	0	0	0	0	0	0.429688	0.525	0.46875	0.35	0.277778	0.282051	0.34875	0.3	0.48	0.65	0.387188	0.375	0.497188	0.625	0.499688	0.525
GCR_cBin20771_Ctg1_93	0.32373	0.40625	0	0	0	0	0.199687	0.225	0.429688	0.475	0.39875	0.4	0.28875	0.35	0.362187	0.325	0.237187	0.225	0.32	0.15	0.32	0.35	0.462187	0.375
GCR_cBin33206_Ctg1_109	0.451172	0.375	0.237187	0.275	0	0	0.48	0.5	0.43875	0.35	0.48875	0.45	0.447188	0.425	0.5	0.5	0.46875	0.45	0.43875	0.4	0.495	0.8	0.49875	0.6
GCR_cBin39280_Ctg1_175	0.451172	0.375	0.237187	0.275	0.462187	0.475	0.484687	0.475	0.237187	0.225	0.409687	0.475	0.409687	0.375	0.49875	0.5	0.474687	0.375	0.43875	0.4	0.495	0.8	0.49875	0.6
GCR_cBin8844_Ctg1_179	0.0307617	0.03125	0.255	0.3	0	0	0.484687	0.475	0.199687	0.175	0.39875	0.45	0.334688	0.225	0.43875	0.55	0.495	0.5	0.39875	0.45	0.495	0.8	0.499688	0.575
GCR_cBin3000_Ctg1_193	0.404297	0.3125	0.21875	0.25	0	0	0.474687	0.525	0.199687	0.225	0.362187	0.425	0.497188	0.425	0.492188	0.625	0.39875	0.45	0.478961	0.538462	0.495	0.5	0.455	0.6
GCR_cBin13782_Ctg1_64	0.358887	0.28125	0.28875	0.3	0.34875	0.35	0.375	0.45	0.375	0.4	0.49875	0.55	0.46875	0.45	0.484687	0.525	0.39875	0.35	0.474687	0.475	0.48	0.6	0.28875	0.35
GCR_cBin13782_Ctg1_67	0.358887	0.28125	0.28875	0.3	0.34875	0.35	0.375	0.45	0.375	0.4	0.49875	0.55	0.46875	0.45	0.484687	0.525	0.39875	0.35	0.474687	0.475	0.48	0.6	0.28875	0.35
GCR_cBin4290_Ctg1_99	0.0307617	0.03125	0.223537	0.25641	0.304688	0.375	0.255	0.2	0.39875	0.45	0.42	0.55	0.310651	0.230769	0.478961	0.487179	0.46875	0.45	0.488166	0.333333	0.426036	0.512821	0.429688	0.625
ESTV_14384_381	0.341797	0.25	0	0	0	0	0	0	0.04875	0.05	0.04875	0.05	0.375	0.35	0.159688	0.175	0.0721875	0.075	0.255	0.25	0	0	0.04875	0.05
ESTV_14384_462	0.492188	0.5625	0	0	0.48	0.6	0.462187	0.475	0.159688	0.175	0.04875	0.05	0.49875	0.55	0.362187	0.375	0.334688	0.325	0.387812	0.315789	0.204142	0.230769	0.447188	0.525
GCR_cBin6121_Ctg1_367	0.0893555	0.09375	0.255	0.25	0.462187	0.375	0.04875	0.05	0.13875	0.15	0.04875	0.05	0.499688	0.325	0.455	0.55	0.46875	0.35	0.49474	0.384615	0.28875	0.35	0.409687	0.425
ESTNV_17668_287	0	0	0	0	0	0	0.199687	0.225	0.32	0.3	0.28875	0.3	0.474687	0.575	0.362187	0.275	0.32	0.4	0.095	0.1	0.0739645	0.0769231	0.13875	0.15
GCR_cBin40305_Ctg1_70	0.440918	0.46875	0.255	0.25	0.04875	0.05	0.387188	0.475	0.34875	0.3	0.375	0.4	0.326101	0.307692	0.387188	0.475	0.159688	0.175	0.362187	0.375	0.237187	0.275	0.474687	0.425
ESTNV_30479_547	0.476074	0.59375	0.04875	0.05	0	0	0.32	0.35	0.409687	0.525	0.375	0.4	0.441482	0.447368	0.49875	0.45	0.42	0.45	0.492188	0.475	0.46875	0.45	0.499688	0.575
ESTNV_31404_229	0.451172	0.5	0	0	0	0	0.48	0.4	0.199687	0.225	0.272188	0.225	0.492188	0.275	0.429688	0.425	0.43875	0.45	0.362187	0.425	0.255	0.25	0.462187	0.375
ESTNV_30479_231	0.476074	0.59375	0.04875	0.05	0	0	0.387188	0.375	0.495	0.55	0.43875	0.4	0.5	0.538462	0.495	0.5	0.46875	0.45	0.46875	0.4	0.46875	0.45	0.5	0.55
GCR_cBin1265_Ctg1_271	0.0307617	0.03125	0.0721875	0.075	0	0	0.42	0.45	0	0	0	0	0.304688	0.275	0.43875	0.35	0.42	0.5	0.362187	0.475	0	0	0.362187	0.325
ESTV_13564_420	0	0	0	0	0	0	0	0	0	0	0	0	0.34875	0.3	0.272188	0.275	0.304688	0.275	0.159688	0.175	0.117188	0.125	0.0246875	0.025
ESTNV_33910_178	0	0	0	0	0.409687	0.525	0.0246875	0.025	0	0	0	0	0.208795	0.236842	0.199687	0.225	0.326101	0.410256	0.338934	0.432432	0.387188	0.475	0.393491	0.487179
ESTNV_34839_90	0.482422	0.6875	0.272188	0.275	0.159688	0.175	0.48	0.6	0.32	0.3	0.04875	0.05	0.0721875	0.075	0.13875	0.15	0.04875	0.05	0.272188	0.275	0.48875	0.55	0.375	0.35
GCR_cBin10569_Ctg1_129	0	0	0	0	0.48875	0.65	0	0	0.0246875	0.025	0.237187	0.225	0.34875	0.3	0.404997	0.512821	0.34875	0.4	0.488166	0.384615	0.21875	0.25	0.28875	0.35
GCR_cBin9725_Ctg1_201	0.312175	0.322581	0	0	0	0	0	0	0.362187	0.425	0.21875	0.15	0.21875	0.2	0.387188	0.375	0.0721875	0.075	0.117188	0.125	0.375	0.45	0.255	0.3
GCR_cBin1989_Ctg1_199	0	0	0	0	0.0721875	0.075	0	0	0	0	0	0	0.43875	0.45	0.237187	0.225	0.43875	0.45	0.32	0.4	0.237187	0.275	0.375	0.45
ESTNV_31700_458	0	0	0	0	0	0	0.18	0.2	0	0	0	0	0.0721875	0.075	0.21875	0.25	0.099723	0.0526316	0.13875	0.15	0.04875	0.05	0.39875	0.45
ESTV_15483_482	0.499512	0.65625	0	0	0.0721875	0.075	0.32	0.35	0.237187	0.275	0.447188	0.425	0.117188	0.125	0.484687	0.475	0.42	0.4	0.43875	0.45	0.32	0.35	0.272188	0.275
ESTV_15483_319	0.499512	0.65625	0	0	0.0721875	0.075	0.32	0.35	0.237187	0.275	0.447188	0.425	0.0721875	0.075	0.462187	0.475	0.387188	0.375	0.429688	0.475	0.18	0.2	0.117188	0.125
ESTV_15483_283	0.499512	0.65625	0	0	0.0721875	0.075	0.32	0.35	0.237187	0.275	0.447188	0.425	0.117188	0.125	0.484687	0.475	0.42	0.4	0.43875	0.45	0.32	0.35	0.272188	0.275
ESTNV_33733_642	0.32373	0.40625	0	0	0	0	0	0	0.255	0.25	0.375	0.45	0.0246875	0.025	0.0721875	0.075	0	0	0	0	0	0	0	0
GCR_cBin13944_Ctg1_178	0.32373	0.40625	0.199687	0.125	0.0721875	0.075	0.49875	0.6	0.462187	0.475	0.484687	0.425	0.48	0.55	0.48875	0.5	0.362187	0.375	0.499688	0.625	0.28875	0.35	0.495	0.5
GCR_cBin25656_Ctg1_179	0.21875	0.25	0.387188	0.375	0	0	0.5	0.65	0.499688	0.475	0.429688	0.425	0	0	0.0246875	0.025	0.18	0.2	0	0	0.0721875	0.075	0.199687	0.225
GCR_cBin41229_Ctg1_194	0.32373	0.40625	0	0	0.0721875	0.075	0.497188	0.425	0.255	0.25	0.447188	0.475	0.49474	0.538462	0.375	0.4	0.272188	0.225	0.34875	0.35	0	0	0.21875	0.15
ESTNV_33473_135	0	0	0.0246875	0.025	0	0	0.452663	0.538462	0.474687	0.475	0.42	0.35	0.18	0.2	0.163379	0.179487	0.387188	0.325	0.18	0.2	0.208795	0.236842	0.462187	0.525
ESTV_21735_605	0	0	0	0	0	0	0.184089	0.205128	0	0	0.0739645	0.0769231	0.0246875	0.025	0.117188	0.125	0.32	0.25	0.0499671	0.0512821	0.204142	0.230769	0.387188	0.375
GCR_cBin3012_Ctg1_287	0.425078	0.354839	0.0721875	0.075	0	0	0.387188	0.475	0.46875	0.5	0.474687	0.475	0.411357	0.368421	0.34875	0.3	0.447188	0.475	0.34875	0.45	0	0	0.46875	0.45
ESTNV_34441_695	0.0893555	0.09375	0.474687	0.525	0.409687	0.425	0	0	0	0	0	0	0.184089	0.205128	0.32	0.25	0.242275	0.179487	0.095	0.1	0.0246875	0.025	0.272188	0.225
GCR_cBin23239_Ctg1_26	0.341797	0.4375	0.362187	0.425	0.42	0.4	0.255	0.3	0.28875	0.3	0.39875	0.25	0.499688	0.525	0.497188	0.325	0.474687	0.475	0.447188	0.425	0.32	0.4	0.497188	0.525
ESTNV_30427_157	0	0	0	0	0	0	0	0	0	0	0	0	0.13875	0.1	0.0246875	0.025	0.48	0.45	0.04875	0.05	0	0	0.159688	0.175
ESTNV_35667_737	0.144043	0.15625	0.453318	0.138889	0.0721875	0.075	0.04875	0.05	0.39875	0.5	0.247576	0.131579	0.48875	0.3	0.441482	0.236842	0.294543	0.25641	0.444444	0.307692	0.447188	0.575	0.466939	0.457143
GCR_cBin9838_Ctg1_90	0.169922	0.125	0.499688	0.525	0	0	0.0246875	0.025	0.21875	0.25	0.255	0.2	0.32	0.25	0.272188	0.275	0.04875	0.05	0.21875	0.25	0	0	0.159688	0.175
ESTNV_37037_693	0.499512	0.46875	0.499688	0.525	0.159688	0.175	0.34875	0.4	0.368508	0.384615	0.375	0.35	0.499688	0.425	0.455	0.4	0.48875	0.45	0.334688	0.325	0.444444	0.358974	0.429688	0.425
ESTV_12974_407	0.499512	0.46875	0.46875	0.45	0.0721875	0.075	0.334688	0.425	0.46875	0.5	0.492188	0.525	0.42	0.55	0.447188	0.475	0.272188	0.325	0.497188	0.725	0.49875	0.65	0.21875	0.15
ESTNV_24496_456	0.499512	0.46875	0.46875	0.45	0.159688	0.175	0.334688	0.425	0.46875	0.5	0.492188	0.525	0.43875	0.55	0.483892	0.461538	0.117188	0.125	0.478961	0.641026	0.49875	0.6	0.409687	0.325
ESTNV_31072_1031	0.0307617	0.03125	0.362187	0.425	0.0721875	0.075	0.409687	0.375	0.497188	0.575	0.495	0.55	0.478961	0.487179	0.499688	0.575	0.304688	0.275	0.447188	0.625	0.5	0.7	0.484687	0.375
ESTV_12974_300	0	0	0	0	0.159688	0.175	0	0	0	0	0	0	0.18	0.2	0.34875	0.35	0.499688	0.575	0.28875	0.35	0.429688	0.525	0.43875	0.4
ESTNV_31072_1221	0	0	0	0	0.163379	0.179487	0.0246875	0.025	0.095	0.1	0.0721875	0.075	0.28875	0.3	0.43875	0.45	0.497188	0.525	0.409687	0.525	0.393491	0.538462	0.474687	0.425
GCR_cBin4748_Ctg1_165	0.499512	0.46875	0.499688	0.525	0.095	0.1	0.34875	0.4	0.387188	0.375	0.362187	0.325	0.497188	0.375	0.429688	0.325	0.492188	0.475	0.304688	0.275	0.484687	0.525	0.5	0.5
ESTNV_36029_386	0.21875	0.1875	0.237187	0.225	0.0721875	0.075	0	0	0.255	0.2	0.199687	0.225	0.497188	0.375	0.495	0.55	0.32	0.35	0.484687	0.425	0.474687	0.425	0.497188	0.625
GCR_cBin41664_Ctg1_107	0.492188	0.5625	0.46875	0.6	0.21875	0.15	0.255	0.25	0.21875	0.25	0.159688	0.125	0.362187	0.375	0.32	0.25	0.237187	0.275	0.455	0.5	0.455	0.55	0.375	0.35
ESTNV_33377_117	0	0	0.484687	0.625	0	0	0	0	0.13875	0.15	0.04875	0.05	0.095	0.1	0.237187	0.225	0.04875	0.05	0.28875	0.3	0.484687	0.475	0.095	0.1
ESTNV_32544_888	0.0605469	0.0625	0	0	0	0	0.34875	0.35	0.04875	0.05	0	0	0.326101	0.307692	0.326101	0.358974	0.28875	0.35	0.255	0.25	0.04875	0.05	0.294543	0.307692
ESTV_16219_102	0.144043	0.15625	0.04875	0.05	0.0246875	0.025	0.499688	0.625	0.5	0.5	0.484687	0.425	0.444444	0.461538	0.304688	0.375	0.294543	0.25641	0.39875	0.35	0.199687	0.225	0.43875	0.5
GCR_cBin24154_Ctg1_116	0.476074	0.78125	0.375	0.5	0.5	1	0.497188	0.925	0.455	0.7	0.48	0.8	0.5	1	0.49875	0.95	0.49875	0.95	0.5	1	0.499688	0.975	0.5	1
ESTNV_36125_1524	0	0	0	0	0	0	0.387188	0.375	0	0	0	0	0.499688	0.575	0.462187	0.475	0.095	0.05	0.255	0.25	0.381328	0.461538	0.42	0.4
ESTNV_32977_454	0.492188	0.5625	0.48	0.4	0	0	0.117188	0.125	0.18	0.2	0.34875	0.45	0.484687	0.525	0.48	0.5	0.48	0.5	0.409687	0.475	0.43875	0.5	0.484687	0.575
ESTNV_36125_1625	0.375	0.5	0	0	0	0	0.455	0.65	0.159688	0.175	0.34875	0.4	0.491782	0.615385	0.48	0.55	0.21875	0.15	0.42	0.4	0.39875	0.5	0.48875	0.45
GCR_hBin36356_Ctg1_59	0.487793	0.46875	0.04875	0	0.199687	0.225	0.492188	0.525	0.429688	0.575	0.49875	0.45	0.39875	0.35	0.42	0.5	0.13875	0.15	0.199687	0.225	0.04875	0.05	0	0
ESTNV_12926_381	0	0	0	0	0	0	0	0	0	0	0	0	0.184089	0.205128	0.415845	0.333333	0.28875	0.3	0.21875	0.25	0.0973044	0.102564	0.0253123	0.025641
ESTNV_31421_450	0.117188	0.125	0.375	0.4	0.21875	0.25	0.39875	0.3	0	0	0	0	0.42	0.3	0.334688	0.375	0.49875	0.5	0.5	0.4	0.04875	0.05	0.46875	0.4
ESTNV_25560_280	0.487793	0.46875	0	0	0.0721875	0.075	0.04875	0.05	0.32	0.3	0.095	0.1	0.28875	0.25	0.334688	0.325	0.199687	0.175	0.304688	0.325	0.32	0.0666667	0.484687	0.575
ESTNV_25560_563	0.487793	0.46875	0	0	0.0721875	0.075	0.04875	0.05	0.32	0.3	0.095	0.1	0.28875	0.25	0.334688	0.325	0.199687	0.175	0.304688	0.325	0.159688	0.175	0.484687	0.575
ESTNV_36961_536	0	0	0	0	0	0	0.304688	0.275	0.21875	0.25	0.28875	0.2	0.39875	0.2	0.429688	0.475	0.484687	0.375	0.492188	0.425	0.462187	0.475	0.39875	0.3
GCR_cBin35192_Ctg1_126	0.0317378	0.0322581	0.399931	0.447368	0.21875	0.25	0.04875	0.05	0	0	0	0	0.42	0.35	0.474687	0.525	0.32	0.4	0.455	0.5	0.237187	0.175	0.462187	0.375
GCR_cBin37731_Ctg1_46	0	0	0	0	0.429688	0.325	0.48875	0.4	0	0	0	0	0.426036	0.410256	0.484687	0.525	0.497188	0.675	0.492188	0.575	0.43875	0.4	0.48	0.45
GCR_cBin42489_Ctg1_138	0	0	0	0	0.492188	0.375	0.28875	0.25	0.34875	0.35	0.429688	0.475	0.429688	0.375	0.409687	0.425	0.409687	0.375	0.362187	0.475	0.43875	0.45	0.455	0.5
ESTNV_34292_856	0.358887	0.40625	0.429688	0.425	0.199687	0.225	0.34875	0.45	0.429688	0.475	0.18	0.15	0.199687	0.175	0.272188	0.325	0.159688	0.175	0.0721875	0.075	0.0721875	0.075	0.13875	0.15
ESTNV_36824_935	0.482422	0.375	0.117188	0.125	0	0	0.117188	0.075	0.42	0.4	0.272188	0.225	0.484687	0.375	0.452663	0.487179	0.362187	0.325	0.495	0.55	0.498685	0.333333	0.447188	0.375
ESTNV_19820_181	0	0	0	0	0	0	0	0	0	0	0	0	0.0721875	0.025	0.199687	0.225	0.04875	0.05	0.21875	0.25	0.199687	0.175	0.48875	0.5
GCR_cBin16481_Ctg1_303	0.32373	0.34375	0.204142	0.230769	0	0	0.272188	0.275	0.492188	0.475	0.49875	0.6	0.455	0.45	0.495	0.6	0.375	0.4	0.255	0.15	0.48875	0.4	0.375	0.35
GCR_cBin16481_Ctg1_250	0.32373	0.34375	0.21875	0.25	0	0	0.272188	0.275	0.492188	0.475	0.49875	0.6	0.455	0.45	0.495	0.6	0.375	0.4	0.255	0.15	0.491782	0.410256	0.375	0.35
ESTNV_35445_1459	0	0	0	0	0.159688	0.175	0.455	0.5	0.42	0.5	0.48	0.6	0.387188	0.325	0.48	0.5	0.499688	0.575	0.49875	0.4	0.0973044	0.102564	0.39875	0.55
BASS15_B7_D02_365	0	0	0	0	0.43875	0.45	0	0	0	0	0	0	0	0	0.095	0.1	0.0721875	0.075	0.0721875	0.025	0.0721875	0.075	0.272188	0.325
ESTNV_24131_116	0	0	0	0	0.159688	0.175	0.499688	0.375	0.48	0.55	0.474687	0.525	0.499671	0.461538	0.48	0.6	0.484687	0.425	0.43875	0.45	0.117188	0.075	0.497188	0.525
GCR_cBin11254_Ctg1_609	0.460449	0.40625	0	0	0	0	0.495	0.6	0.39875	0.35	0.495	0.5	0.49474	0.538462	0.429688	0.475	0.48875	0.4	0.49875	0.35	0.499688	0.525	0.484687	0.375
GCR_cBin2792_Ctg2_200	0	0	0	0	0	0	0.32	0.35	0.32	0.35	0.334688	0.325	0.46875	0.45	0.409687	0.275	0.34875	0.45	0.455	0.35	0.0246875	0.025	0.34875	0.45
GCR_cBin22326_Ctg1_100	0.304688	0.3125	0	0	0.117188	0.125	0.474687	0.525	0.375	0.35	0.499688	0.575	0.237187	0.225	0.447188	0.475	0.272188	0.325	0.48	0.45	0.21875	0.25	0.462187	0.325
ESTNV_37714_614	0.358887	0.34375	0	0	0	0	0.32	0.3	0	0	0	0	0.304688	0.375	0.409687	0.275	0.48875	0.45	0.447188	0.425	0.334688	0.325	0.48	0.5
ESTNV_36439_150	0.341797	0.4375	0	0	0.32	0.25	0.0721875	0.075	0.48875	0.5	0.495	0.55	0.497188	0.475	0.497188	0.475	0.460224	0.358974	0.48875	0.4	0.455	0.45	0.474687	0.375
GCR_cBin5664_Ctg1_209	0	0	0	0	0.43875	0.6	0.455	0.6	0.0721875	0.075	0.43875	0.45	0.462187	0.425	0.334688	0.275	0.255	0.15	0.43875	0.5	0.387188	0.425	0.13875	0.15
ESTNV_34557_1347	0	0	0	0	0.39875	0.55	0.409687	0.425	0.409687	0.475	0.447188	0.425	0.34875	0.45	0.474687	0.475	0.095	0.1	0.409687	0.475	0.48	0.6	0.42	0.55
GCR_cBin44576_Ctg1_193	0	0	0	0	0	0	0.48875	0.55	0.21875	0.2	0.13875	0.1	0.237187	0.225	0.095	0.1	0.32	0.35	0.0721875	0.025	0.0246875	0.025	0.199687	0.225
GCR_cBin45714_Ctg1_104	0.263672	0.3125	0.48	0.55	0.334688	0.425	0.32	0.4	0.237187	0.225	0.426036	0.410256	0.409687	0.425	0.304688	0.325	0.13875	0.15	0.142012	0.153846	0	0	0.159688	0.175
GCR_cBin45714_Ctg1_163	0.263672	0.3125	0.48	0.55	0.334688	0.425	0.32	0.4	0.242275	0.230769	0.42	0.4	0.409687	0.425	0.304688	0.325	0.13875	0.15	0.13875	0.15	0	0	0.159688	0.175
GCR_cBin3879_Ctg2_509	0.49948	0.709677	0.471953	0.5	0.272188	0.325	0.387188	0.375	0.429688	0.475	0.495	0.55	0.452663	0.487179	0.492188	0.525	0.0721875	0.075	0.499688	0.475	0.444444	0.512821	0.46875	0.45
GCR_cBin3879_Ctg2_583	0.390137	0.40625	0.447188	0.525	0.0721875	0.075	0.42	0.35	0.117188	0.125	0.34875	0.35	0.455	0.55	0.237187	0.125	0.28875	0.25	0.04875	0.05	0.159688	0.075	0.199687	0.225
ESTNV_24819_592	0.241699	0.21875	0	0	0.0721875	0.075	0.159688	0.125	0.304688	0.275	0.32	0.35	0.473373	0.410256	0.43875	0.5	0.495	0.6	0.409687	0.375	0.255	0.25	0.462187	0.575
ESTNV_32405_190	0.375	0.375	0.48875	0.3	0.237187	0.225	0.362187	0.425	0.46875	0.5	0.39875	0.35	0.484687	0.525	0.455	0.55	0.484687	0.475	0.492188	0.425	0.404997	0.410256	0.334688	0.325
ESTV_14471_319	0.482422	0.5625	0.495	0.4	0.39875	0.4	0.429688	0.375	0.0721875	0.075	0	0	0.43875	0.55	0.362187	0.325	0.21875	0.2	0.46875	0.35	0.304688	0.325	0.387188	0.475
GCR_cBin12431_Ctg1_38	0	0	0	0	0	0	0	0	0	0	0	0	0.42	0.4	0.199687	0.175	0.255	0.3	0.159688	0.125	0.0246875	0.025	0.21875	0.25
ESTNV_27336_508	0.284668	0.28125	0	0	0	0	0.04875	0.05	0	0	0	0	0.272188	0.325	0.117188	0.125	0.237187	0.275	0.117188	0.125	0	0	0.095	0.1
GCR_hBin29120_Ctg1_93	0.144043	0.15625	0	0	0.204142	0.230769	0.0721875	0.075	0.0246875	0.025	0	0	0.13875	0.15	0	0	0	0	0	0	0.0721875	0.075	0.18	0.2
GCR_cBin17643_Ctg1_30	0.440918	0.46875	0.304688	0.325	0.0246875	0.025	0.49875	0.5	0.455	0.3	0.447188	0.475	0.462187	0.325	0.492188	0.425	0.48	0.65	0.48	0.5	0.42	0.45	0.447188	0.475
ESTNV_36866_1976	0.46875	0.6875	0.415845	0.487179	0.497188	0.675	0.46875	0.4	0.497188	0.425	0.499688	0.575	0.429688	0.375	0.462187	0.475	0.48	0.55	0.455	0.5	0.0721875	0.075	0.447188	0.525
ESTNV_36866_301	0.263672	0.1875	0.42	0.5	0.48875	0.5	0.49875	0.4	0.04875	0.05	0	0	0.48	0.55	0.455	0.35	0.48	0.45	0.362187	0.375	0.13875	0.15	0.455	0.45
ESTNV_27183_516	0.284668	0.34375	0	0	0.49875	0.5	0.04875	0.05	0	0	0	0	0.34875	0.25	0.304688	0.325	0.497188	0.525	0.272188	0.325	0.362187	0.375	0.5	0.55
ESTNV_27883_555	0.284668	0.34375	0	0	0.49875	0.5	0.04875	0.05	0	0	0	0	0.34875	0.25	0.304688	0.325	0.497188	0.525	0.255	0.3	0.362187	0.375	0.5	0.55
ESTNV_24999_794	0.46875	0.625	0.304688	0.225	0	0	0.34875	0.35	0.28875	0.25	0.32	0.4	0.32	0.35	0.159688	0.125	0.272188	0.275	0.199687	0.225	0.0721875	0.075	0	0
GCR_cBin30724_Ctg1_45	0	0	0	0	0	0	0.46875	0.6	0.0246875	0.025	0	0	0.43875	0.45	0.18	0.2	0.375	0.35	0.199687	0.125	0.0246875	0.025	0.294543	0.358974
ESTNV_27883_858	0.284668	0.34375	0	0	0.49875	0.5	0.04875	0.05	0	0	0	0	0.340894	0.230769	0.304688	0.325	0.497188	0.525	0.272188	0.325	0.34875	0.35	0.5	0.55
GCR_cBin41061_Ctg1_275	0.241699	0.21875	0	0	0.49875	0.5	0.304688	0.375	0.497188	0.375	0.304688	0.325	0.48	0.4	0.492188	0.375	0.409687	0.575	0.43875	0.4	0.095	0.1	0.34875	0.35
ESTNV_33585_602	0.498047	0.5625	0.095	0.1	0	0	0.159688	0.175	0.42	0.4	0.49875	0.55	0.435569	0.384615	0.32	0.2	0.484687	0.375	0.409687	0.425	0.393491	0.384615	0.304688	0.225
GCR_cBin1088_Ctg1_120	0.46875	0.375	0.48875	0.6	0.447188	0.525	0.492188	0.625	0.117188	0.125	0.159688	0.175	0.462187	0.375	0.272188	0.225	0.46875	0.4	0.199687	0.175	0.21875	0.15	0.42	0.45
ESTNV_36276_161	0.487793	0.53125	0.48875	0.55	0.387188	0.375	0.492188	0.625	0.387188	0.375	0.32	0.35	0.48875	0.35	0.49875	0.45	0.334688	0.275	0.387188	0.375	0.497188	0.575	0.497188	0.675
ESTNV_36026_1431	0.460449	0.65625	0.483892	0.461538	0.260355	0.25641	0.49875	0.55	0.0721875	0.075	0.159688	0.175	0.237187	0.225	0.32	0.3	0.04875	0.05	0.334688	0.375	0.117188	0.125	0	0
GCR_cBin1660_Ctg1_90	0.341797	0.4375	0.0246875	0.025	0	0	0.5	0.6	0.455	0.5	0.48	0.5	0.18	0.2	0.474687	0.425	0.159688	0.175	0.492188	0.425	0.39875	0.4	0.32	0.35
GCR_cBin48527_Ctg1_243	0.341797	0.4375	0	0	0	0	0.5	0.6	0.455	0.5	0.484687	0.525	0.39875	0.35	0.48	0.45	0.272188	0.325	0.48	0.4	0.39875	0.4	0.13875	0.15
ESTNV_37606_918	0.41748	0.46875	0.117188	0.125	0.0246875	0.025	0.48875	0.55	0.362187	0.375	0.484687	0.525	0.447188	0.475	0.0721875	0.075	0.159688	0.125	0.095	0.1	0	0	0.04875	0.05
GCR_cBin46100_Ctg1_157	0.460449	0.46875	0	0	0.334688	0.375	0.492188	0.525	0.492188	0.475	0.39875	0.45	0.473373	0.564103	0.497188	0.525	0.48	0.45	0.495	0.5	0.484687	0.475	0.304688	0.225
ESTNV_32645_328	0	0	0.255	0.25	0.159688	0.175	0.13875	0.15	0	0	0.334688	0.275	0.5	0.45	0.474687	0.575	0.429688	0.375	0.49875	0.45	0.199687	0.225	0.499688	0.325
ESTV_15243_314	0	0	0.255	0.25	0.159688	0.175	0.13875	0.15	0	0	0.334688	0.275	0.5	0.45	0.474687	0.575	0.429688	0.375	0.49875	0.45	0.199687	0.225	0.499688	0.325
GCR_cBin30698_Ctg1_184	0	0	0.497188	0.425	0.255	0.3	0.04875	0.05	0	0	0	0	0.455	0.35	0.447188	0.475	0.272188	0.225	0.455	0.5	0.49875	0.6	0.497188	0.575
ESTNV_30512_474	0.263672	0.3125	0.28875	0.35	0.499688	0.725	0.095	0.1	0.5	0.45	0.429688	0.425	0.492188	0.525	0.462187	0.625	0.462187	0.325	0.49875	0.6	0.18	0.15	0.49875	0.6
ESTV_14194_507	0	0	0	0	0.159688	0.175	0	0	0	0	0	0	0.237187	0.275	0.255	0.25	0.0721875	0.075	0.387188	0.375	0.117188	0.075	0.18	0.15
ESTNV_35530_507	0	0	0	0	0.159688	0.175	0	0	0	0	0	0	0.21875	0.25	0.237187	0.225	0.0721875	0.075	0.39875	0.4	0.117188	0.075	0.18	0.15
ESTNV_30992_1251	0.32373	0.40625	0.095	0.1	0	0	0.409687	0.425	0.492188	0.475	0.28875	0.3	0.495	0.6	0.455	0.5	0.429688	0.475	0.43875	0.5	0.159688	0.175	0.460224	0.461538
ESTNV_33949_1357	0.32373	0.40625	0	0	0.474687	0.575	0.237187	0.225	0.499688	0.475	0.409687	0.275	0.304688	0.275	0.237187	0.275	0.04875	0.05	0.04875	0.05	0.18	0.2	0.0246875	0.025
GCR_cBin50513_Ctg1_37	0.32373	0.40625	0.095	0.1	0.48875	0.5	0.492188	0.625	0.255	0.25	0.117188	0.125	0.495	0.5	0.43875	0.4	0.387188	0.425	0.46875	0.5	0.255	0.25	0.492188	0.575
ESTNV_21223_122	0.32373	0.40625	0.095	0.1	0.0246875	0.025	0.492188	0.525	0.237187	0.225	0.117188	0.125	0.39875	0.45	0.39875	0.45	0.462187	0.475	0.43875	0.55	0.272188	0.275	0.375	0.3
ESTNV_28443_245	0	0	0	0	0.28875	0.35	0	0	0	0	0	0	0.272188	0.325	0.199687	0.225	0.46875	0.5	0.304688	0.225	0.497188	0.475	0.117188	0.125
ESTNV_23548_82	0.32373	0.40625	0.21875	0.25	0.39875	0.5	0.429688	0.475	0.375	0.45	0.455	0.6	0.43875	0.5	0.484687	0.525	0.474687	0.575	0.484687	0.525	0.447188	0.525	0.18	0.15
ESTNV_33402_1114	0	0	0	0	0.28875	0.35	0	0	0.13875	0.1	0	0	0.28875	0.35	0.34875	0.35	0.46875	0.5	0.39875	0.35	0.43875	0.4	0.272188	0.275
GCR_cBin14491_Ctg1_252	0	0	0	0	0	0	0.237187	0.225	0.0246875	0.025	0	0	0.223537	0.25641	0.272188	0.225	0.42	0.45	0.375	0.4	0.18	0.15	0.387188	0.325
ESTNV_23548_451	0.495605	0.59375	0.39875	0.4	0.362187	0.425	0.43875	0.5	0.375	0.45	0.455	0.6	0.484687	0.475	0.362187	0.425	0.43875	0.5	0.447188	0.475	0.462187	0.525	0.18	0.15
GCR_cBin2575_Ctg1_167	0.390137	0.46875	0.375	0.35	0	0	0.495	0.55	0.21875	0.2	0.0721875	0.075	0	0	0	0	0	0	0	0	0	0	0	0
ESTV_14686_659	0	0	0	0	0.117188	0.125	0.387188	0.425	0.429688	0.475	0.237187	0.275	0.43875	0.45	0.49875	0.5	0.28875	0.2	0.497188	0.525	0.0246875	0.025	0.499688	0.525
ESTV_14686_263	0	0	0	0	0.117188	0.125	0.39875	0.45	0.43875	0.5	0.237187	0.275	0.49875	0.5	0.48875	0.45	0.49875	0.45	0.462187	0.525	0.34875	0.35	0.48875	0.5
ESTV_16910_318	0.404297	0.4375	0.272188	0.325	0	0	0.13875	0.1	0.429688	0.375	0.499688	0.725	0.272188	0.275	0.159688	0.175	0.0246875	0.025	0	0	0	0	0.28875	0.3
ESTV_16910_387	0.404297	0.4375	0.272188	0.325	0	0	0.13875	0.1	0.429688	0.375	0.499688	0.725	0.272188	0.275	0.159688	0.175	0.0246875	0.025	0	0	0	0	0.28875	0.3
GCR_cBin7169_Ctg1_691	0.0893555	0.09375	0.484687	0.475	0	0	0.04875	0.05	0.334688	0.325	0.455	0.45	0.13875	0.15	0.39875	0.35	0.447188	0.325	0.334688	0.275	0.484687	0.625	0.199687	0.225
GCR_cBin14271_Ctg1_54	0	0	0	0	0.204142	0.128205	0.484687	0.625	0.48875	0.55	0.484687	0.525	0.484687	0.525	0.495	0.65	0.46875	0.45	0.435569	0.333333	0.409687	0.475	0.429688	0.375
GCR_cBin8057_Ctg1_186	0.304688	0.25	0	0	0.18	0.1	0.447188	0.425	0.362187	0.325	0.242275	0.230769	0.463477	0.513514	0.255	0.3	0.484687	0.425	0.199687	0.225	0.473373	0.512821	0.18	0.15
ESTNV_36052_1230	0.304688	0.25	0	0	0.0246875	0.025	0.04875	0.05	0.0721875	0.075	0	0	0.334688	0.425	0.447188	0.425	0.28875	0.25	0.499688	0.525	0.409687	0.425	0.34875	0.35
GCR_cBin5787_Ctg1_206	0.5	0.625	0	0	0	0	0.095	0.1	0.497188	0.475	0.429688	0.425	0.272188	0.225	0.13875	0.1	0	0	0.32	0.3	0	0	0.199687	0.125
ESTNV_37033_464	0.0307617	0.03125	0.495	0.5	0.159688	0.175	0.334688	0.375	0.387188	0.475	0.159688	0.175	0.474687	0.625	0.46875	0.5	0.255	0.25	0.39875	0.4	0.255	0.25	0.49875	0.45
ESTNV_37033_615	0.0307617	0.03125	0.495	0.5	0.159688	0.175	0.334688	0.375	0.387188	0.475	0.159688	0.175	0.474687	0.625	0.46875	0.5	0.255	0.25	0.39875	0.4	0.255	0.25	0.49875	0.45
ESTV_16361_472	0	0	0.18	0.2	0.117188	0.125	0.095	0.1	0.095	0.1	0.159688	0.175	0.497188	0.475	0.46875	0.55	0.42	0.25	0.49875	0.5	0.32	0.35	0.34875	0.3
ESTV_15190_1379	0.0605469	0.0625	0	0	0	0	0.0246875	0.025	0.32	0.3	0.237187	0.225	0.387188	0.375	0.362187	0.325	0.455	0.45	0.237187	0.275	0	0	0.429688	0.325
ESTNV_35861_193	0.0605469	0.0625	0	0	0	0	0.0246875	0.025	0.32	0.3	0.237187	0.225	0.387188	0.375	0.362187	0.325	0.455	0.45	0.237187	0.275	0	0	0.429688	0.325
GCR_cBin21811_Ctg1_162	0	0	0	0	0.48875	0.6	0.18	0.2	0.255	0.3	0.0246875	0.025	0.368508	0.230769	0.496327	0.571429	0.484687	0.475	0.5	0.5	0.462187	0.475	0.441482	0.5
ESTNV_31658_433	0.429688	0.5625	0.199687	0.225	0.5	0.45	0.455	0.45	0.409687	0.525	0.334688	0.425	0.42	0.5	0.46875	0.45	0.447188	0.425	0.484687	0.425	0.484687	0.375	0.499688	0.575
GCR_cBin17247_Ctg1_111	0	0	0.495	0.4	0.48875	0.45	0.199687	0.175	0.43875	0.35	0.455	0.55	0.159688	0.175	0.199687	0.175	0.04875	0.05	0.04875	0.05	0.32	0.25	0	0
ESTV_17081_268	0.5	0.4375	0.484687	0.475	0.429688	0.475	0.49875	0.5	0.48875	0.55	0.497188	0.575	0.429688	0.375	0.199687	0.225	0.32	0.2	0.0721875	0.075	0.18	0.15	0.0246875	0.025
GCR_cBin12856_Ctg1_82	0.241699	0.21875	0.48	0.55	0.5	0.35	0.117188	0.125	0.499688	0.575	0.484687	0.525	0.48875	0.45	0.429688	0.525	0.492188	0.375	0.334688	0.375	0.49474	0.384615	0.21875	0.2
ESTNV_27925_445	0	0	0	0	0	0	0	0	0.0246875	0.025	0	0	0.04875	0.05	0.334688	0.325	0.429688	0.525	0.32	0.25	0.49875	0.55	0.237187	0.175
ESTV_15164_451	0.41748	0.46875	0.387188	0.475	0.204142	0.230769	0.499688	0.525	0.497188	0.475	0.387188	0.425	0.474687	0.425	0.43875	0.5	0.362187	0.475	0.43875	0.45	0.117188	0.125	0.21875	0.25
ESTNV_26237_290	0.440918	0.59375	0	0	0.199687	0.175	0.095	0.1	0.499688	0.675	0.455	0.5	0.272188	0.225	0.13875	0.15	0.362187	0.375	0.28875	0.25	0.340894	0.282051	0.447188	0.525
ESTV_14201_395	0.304688	0.375	0.237187	0.275	0	0	0.272188	0.275	0.43875	0.5	0.46875	0.45	0.223537	0.205128	0.21875	0.15	0.334688	0.375	0.159688	0.175	0	0	0.255	0.2
GCR_cBin42483_Ctg1_157	0.341797	0.4375	0	0	0.387188	0.275	0.495	0.5	0.499688	0.625	0.474687	0.525	0.334688	0.375	0.39875	0.5	0.48875	0.35	0.39875	0.4	0.13875	0.15	0.447188	0.525
ESTNV_36037_525	0.499512	0.46875	0.334688	0.225	0.455	0.4	0.474687	0.425	0.474687	0.475	0.334688	0.425	0.492188	0.375	0.46875	0.5	0.429688	0.275	0.409687	0.425	0.13875	0.15	0.32	0.35
ESTNV_26007_570	0	0	0	0	0.368508	0.282051	0.499688	0.425	0.48	0.5	0.334688	0.375	0.242275	0.230769	0.362187	0.425	0.462187	0.375	0.362187	0.375	0.387188	0.325	0.304688	0.325
GCR_cBin47170_Ctg1_80	0.331426	0.419355	0.21875	0.25	0.404997	0.25641	0.375	0.3	0.48875	0.55	0.492188	0.525	0.462187	0.475	0.467127	0.487179	0.48875	0.5	0.411357	0.315789	0.362187	0.325	0.48	0.6
GCR_cBin22498_Ctg1_205	0	0	0	0	0	0	0.0721875	0.075	0.0246875	0.025	0	0	0.462187	0.525	0.39875	0.35	0.0721875	0.025	0.375	0.3	0	0	0.272188	0.175
ESTNV_33721_557	0.194824	0.21875	0	0	0.39875	0.45	0	0	0.32	0.35	0.0246875	0.025	0.48	0.45	0.462187	0.475	0.499688	0.675	0.492188	0.425	0.117188	0.125	0.32	0.4
ESTNV_33721_1961	0.194824	0.21875	0	0	0.39875	0.45	0	0	0.32	0.35	0.0253123	0.025641	0.46875	0.5	0.42	0.5	0.49875	0.65	0.484687	0.475	0.13875	0.15	0.32	0.4
GCR_cBin20446_Ctg1_124	0.499512	0.59375	0.095	0.1	0.159688	0.175	0.199687	0.225	0.484687	0.425	0.49875	0.5	0.484687	0.475	0.409687	0.275	0.497188	0.575	0.13875	0.15	0.48875	0.55	0.272188	0.325
ESTV_14969_223	0.0605469	0.0625	0	0	0.237187	0.275	0.159688	0.175	0.304688	0.375	0.237187	0.275	0.199687	0.175	0.21875	0.2	0.237187	0.175	0.409687	0.375	0.0246875	0.025	0.492188	0.525
ESTNV_35572_404	0.241699	0.28125	0	0	0.497188	0.575	0.0246875	0.025	0.199687	0.225	0.375	0.4	0.455	0.4	0.484687	0.475	0.495	0.6	0.42	0.5	0.49875	0.65	0.304688	0.275
GCR_cBin44391_Ctg1_177	0.0307617	0.03125	0.492188	0.475	0	0	0.18	0.2	0.0739645	0.0769231	0.304688	0.275	0.0246875	0.025	0.0721875	0.075	0.04875	0.05	0.142012	0.153846	0.0739645	0.0769231	0.28875	0.35
ESTNV_35928_818	0	0	0	0	0.28875	0.2	0.362187	0.375	0.28875	0.25	0.13875	0.15	0.237187	0.225	0	0	0.28875	0.25	0	0	0.117188	0.125	0.0721875	0.075
GCR_cBin5521_Ctg1_117	0.341797	0.4375	0.13875	0.15	0	0	0.260355	0.307692	0.492188	0.675	0.492188	0.525	0.415845	0.384615	0.39875	0.25	0.32	0.35	0.255	0.3	0.32	0.35	0.375	0.35
GCR_cBin21542_Ctg1_121	0.194824	0.21875	0	0	0.18	0.15	0.49875	0.45	0.39875	0.45	0.272188	0.275	0.362187	0.425	0.272188	0.325	0.362187	0.375	0.28875	0.3	0.498685	0.589744	0.499688	0.375
GCR_cBin25975_Ctg1_238	0.358887	0.40625	0.04875	0.05	0.117188	0.125	0.48	0.45	0.255	0.3	0.310651	0.333333	0.474687	0.375	0.277778	0.230769	0.42	0.4	0.462187	0.525	0.462187	0.375	0.441482	0.289474
GCR_hBin2876_Ctg1_76	0.194824	0.21875	0	0	0.491782	0.564103	0.04875	0.05	0.375	0.35	0.28875	0.3	0.484687	0.625	0.18	0.2	0.474687	0.425	0.199687	0.225	0.237187	0.175	0.204142	0.230769
GCR_cBin9378_Ctg1_160	0.5	0.4375	0	0	0	0	0.272188	0.225	0.462187	0.425	0.43875	0.45	0.334688	0.375	0.39875	0.45	0.237187	0.175	0.42	0.45	0.199687	0.225	0.447188	0.425
GCR_cBin26518_Ctg1_179	0.460449	0.53125	0.159688	0.175	0	0	0.491782	0.461538	0.484687	0.425	0.48875	0.6	0.495	0.55	0.495	0.55	0.159688	0.125	0.477839	0.526316	0.491343	0.5	0.34875	0.4
GCR_cBin26518_Ctg1_187	0.460449	0.53125	0.142012	0.153846	0	0	0.495	0.45	0.484687	0.425	0.483892	0.564103	0.49474	0.538462	0.495	0.55	0.13875	0.1	0.483033	0.5	0.48875	0.5	0.34875	0.4
GCR_cBin26518_Ctg1_199	0.460449	0.53125	0.163379	0.179487	0	0	0.495	0.45	0.484687	0.425	0.483033	0.552632	0.495	0.55	0.495	0.55	0.13875	0.1	0.484687	0.525	0.48875	0.5	0.34875	0.4
ESTV_20831_345	0	0	0	0	0	0	0	0	0	0	0.117188	0.125	0.159688	0.175	0.255	0.3	0.237187	0.225	0.095	0.1	0.272188	0.325	0.255	0.3
GCR_cBin1608_Ctg1_208	0.41748	0.53125	0.18	0.15	0.0246875	0.025	0.455	0.4	0.429688	0.475	0.43875	0.45	0.499688	0.475	0.46875	0.45	0.334688	0.275	0.362187	0.425	0.42	0.4	0.495	0.55
ESTNV_36855_1230	0	0	0.362187	0.325	0	0	0.28875	0.25	0.272188	0.325	0.199687	0.175	0.237187	0.225	0.04875	0.05	0.21875	0.25	0.0246875	0.025	0.42	0.55	0.095	0.1
GCR_cBin17788_Ctg1_64	0.32373	0.40625	0	0	0	0	0.117188	0.125	0.28875	0.3	0.362187	0.425	0.484687	0.575	0.499688	0.475	0.429688	0.375	0.474687	0.425	0.43875	0.55	0.484687	0.525
GCR_cBin28870_Ctg1_219	0	0	0.48875	0.6	0	0	0	0	0.497188	0.575	0.375	0.4	0.272188	0.325	0.492188	0.475	0.32	0.4	0.39875	0.4	0.462187	0.575	0.484687	0.525
GCR_cBin36495_Ctg2_118	0	0	0.48875	0.6	0	0	0	0	0.497188	0.575	0.375	0.4	0.272188	0.325	0.237187	0.225	0.409687	0.475	0.117188	0.125	0.04875	0.05	0.334688	0.325
ESTNV_35966_1073	0	0	0.39875	0.45	0.375	0.4	0.0246875	0.025	0.49875	0.55	0.375	0.4	0.272188	0.325	0.387188	0.425	0.334688	0.275	0.0721875	0.075	0.304688	0.375	0.49875	0.45
ESTNV_35966_643	0.498047	0.75	0	0	0.5	0.65	0.0721875	0.075	0.495	0.45	0.43875	0.45	0.429688	0.475	0.447188	0.425	0.48	0.4	0.095	0.1	0.304688	0.375	0.49875	0.45
ESTV_17067_557	0.498047	0.75	0	0	0.5	0.65	0.0721875	0.075	0.497188	0.475	0.43875	0.45	0.43875	0.5	0.484687	0.475	0.48	0.4	0.42	0.35	0.495	0.6	0.429688	0.325
ESTNV_26019_72	0	0	0	0	0	0	0	0	0	0	0	0	0.28875	0.3	0.159688	0.175	0	0	0.13875	0.15	0.095	0.1	0.492188	0.375
GCR_cBin31008_Ctg1_69	0	0	0	0	0	0	0	0	0	0	0	0	0.334688	0.325	0.159688	0.175	0	0	0.13875	0.15	0.095	0.1	0.499688	0.425
GCR_cBin15560_Ctg1_83	0	0	0	0	0	0	0	0	0	0	0	0	0.409687	0.425	0.199687	0.225	0.13875	0.1	0.32	0.3	0.18	0.2	0.32	0.3
GCR_cBin31735_Ctg1_37	0.0307617	0.03125	0	0	0.04875	0.05	0.095	0.1	0.255	0.3	0.447188	0.375	0.49875	0.4	0.499688	0.425	0.362187	0.225	0.48	0.55	0.474687	0.475	0.499688	0.425
ESTNV_33709_610	0	0	0	0	0.429688	0.525	0.199687	0.225	0.447188	0.375	0.471953	0.447368	0.39875	0.35	0.237187	0.225	0.447188	0.425	0.32	0.35	0.488166	0.487179	0.18	0.2
GCR_cBin34311_Ctg1_94	0.495605	0.59375	0.117188	0.125	0.159688	0.175	0.39875	0.35	0.492188	0.375	0.39875	0.4	0.18	0.15	0.409687	0.325	0.095	0.1	0.462187	0.375	0.478961	0.384615	0.39875	0.45
GCR_cBin34311_Ctg1_65	0.495605	0.59375	0.117188	0.125	0.159688	0.175	0.39875	0.35	0.492188	0.375	0.39875	0.4	0.18	0.15	0.409687	0.325	0.095	0.1	0.462187	0.375	0.478961	0.384615	0.39875	0.45
GCR_cBin34311_Ctg1_146	0.358887	0.40625	0	0	0.117188	0.125	0.117188	0.075	0.42	0.45	0.49875	0.4	0.32	0.3	0.474687	0.375	0.199687	0.175	0.474687	0.375	0.474687	0.425	0.484687	0.425
ESTV_21109_1557	0.341797	0.4375	0	0	0.095	0.1	0.0721875	0.075	0.362187	0.325	0.42	0.35	0.429688	0.525	0.387188	0.425	0.42	0.4	0.42	0.4	0.334688	0.375	0.32	0.4
GCR_cBin47481_Ctg1_169	0	0	0.304688	0.325	0.0246875	0.025	0.48	0.4	0.0721875	0.075	0.159688	0.175	0.34875	0.35	0.43875	0.6	0.255	0.15	0.484687	0.375	0.117188	0.125	0.409687	0.425
GCR_cBin12541_Ctg1_269	0.32373	0.40625	0.49875	0.65	0.117188	0.125	0.32	0.3	0.497188	0.575	0.409687	0.425	0.375	0.3	0.42	0.35	0.21875	0.2	0.492188	0.525	0.362187	0.375	0.5	0.55
GCR_cBin12541_Ctg1_62	0.32373	0.40625	0.49875	0.65	0.117188	0.125	0.32	0.3	0.497188	0.575	0.409687	0.425	0.375	0.3	0.42	0.35	0.21875	0.2	0.492188	0.525	0.362187	0.375	0.5	0.538462
GCR_cBin1894_Ctg1_197	0.241699	0.28125	0.5	0.4	0.0721875	0.075	0.495	0.5	0.13875	0.15	0.18	0.2	0.499688	0.475	0.46875	0.5	0.28875	0.3	0.48	0.55	0.283587	0.236842	0.497188	0.475
ESTV_13507_393	0.32373	0.40625	0	0	0.39875	0.45	0.18	0.2	0.447188	0.425	0.32	0.25	0.484687	0.475	0.43875	0.45	0.42	0.35	0.409687	0.225	0.409687	0.375	0.497188	0.525
ESTNV_23337_437	0.341797	0.4375	0.04875	0.05	0.117188	0.125	0.334688	0.425	0.497188	0.625	0.387188	0.375	0.387188	0.375	0.5	0.6	0.375	0.4	0.499688	0.325	0.447188	0.475	0.48	0.5
ESTNV_31448_452	0	0	0.159688	0.125	0.04875	0.05	0.0246875	0.025	0	0	0	0	0.34875	0.3	0.362187	0.425	0.362187	0.375	0.34875	0.35	0.46875	0.55	0.304688	0.325
GCR_cBin14331_Ctg1_109	0.498047	0.4375	0.499688	0.575	0	0	0.18	0.2	0.32	0.25	0.255	0.2	0.467127	0.435897	0.48	0.55	0.362187	0.225	0.48	0.4	0.492188	0.575	0.455	0.4
GCR_cBin14331_Ctg1_193	0.498047	0.4375	0.499688	0.575	0	0	0.18	0.2	0.32	0.25	0.255	0.2	0.46875	0.45	0.48	0.55	0.362187	0.225	0.48	0.4	0.492188	0.575	0.455	0.4
GCR_cBin14331_Ctg1_188	0.498047	0.4375	0.499688	0.575	0	0	0.18	0.2	0.32	0.25	0.255	0.2	0.46875	0.45	0.48	0.55	0.362187	0.225	0.48	0.4	0.488166	0.589744	0.455	0.4
GCR_cBin17347_Ctg1_28	0.46875	0.3125	0.272188	0.275	0.42	0.45	0.159688	0.175	0.362187	0.275	0.387188	0.425	0.484687	0.375	0.42	0.4	0.272188	0.275	0.497188	0.275	0.455	0.5	0.334688	0.325
ESTNV_37177_498	0.0893555	0.09375	0.42	0.5	0.49875	0.55	0.462187	0.375	0.095	0.1	0.095	0.1	0.39875	0.45	0.375	0.35	0.499688	0.375	0.375	0.45	0.484687	0.575	0.484687	0.625
GCR_cBin14940_Ctg1_245	0.46875	0.4375	0.5	0.5	0.474687	0.525	0.199687	0.225	0.48	0.65	0.499688	0.425	0.49875	0.45	0.484687	0.475	0.409687	0.375	0.48875	0.5	0.455	0.55	0.42	0.3
GCR_cBin2313_Ctg1_194	0.390137	0.46875	0.497188	0.525	0.28875	0.35	0.409687	0.275	0.0246875	0.025	0.21875	0.25	0.39875	0.45	0.117188	0.125	0.13875	0.15	0.237187	0.225	0.199687	0.225	0.272188	0.225
GCR_cBin11710_Ctg1_151	0	0	0	0	0.167244	0.184211	0	0	0	0	0	0	0.260355	0.205128	0.117188	0.125	0.199687	0.175	0.18	0.15	0.04875	0.05	0.095	0.1
ESTNV_33653_624	0.32373	0.28125	0.163379	0.179487	0.460224	0.461538	0.387188	0.275	0.5	0.5	0.492188	0.525	0.435569	0.487179	0.117188	0.075	0.255	0.25	0.304688	0.325	0	0	0.0721875	0.075
GCR_cBin16680_Ctg1_35	0.5	0.75	0.474687	0.525	0.255	0.3	0.362187	0.375	0.387188	0.375	0.495	0.55	0.499688	0.625	0.48	0.5	0.42	0.45	0.43875	0.5	0.491782	0.564103	0.255	0.25
GCR_rBin1433_Ctg1_259	0	0	0.5	0.6	0.32	0.35	0.28875	0.3	0.095	0.1	0.163379	0.0769231	0.444444	0.461538	0.499654	0.5	0.49875	0.6	0.483892	0.564103	0.18	0.15	0.49875	0.55
ESTNV_36483_1242	0	0	0	0	0	0	0.21875	0.2	0.304688	0.375	0.28875	0.3	0.39875	0.45	0.277778	0.333333	0.0721875	0.075	0.0246875	0.025	0	0	0.13875	0.15
ESTNV_30516_1089	0.492188	0.625	0	0	0.04875	0.05	0.0246875	0.025	0.42	0.45	0.462187	0.525	0.0721875	0.075	0.117188	0.125	0	0	0.0721875	0.075	0	0	0	0
ESTNV_36454_1316	0.5	0.4375	0.13875	0.15	0	0	0.095	0.1	0.429688	0.525	0.304688	0.375	0.21875	0.2	0.117188	0.125	0.04875	0.05	0.18	0.2	0.13875	0.15	0.18	0.2
GCR_cBin46100_Ctg1_43	0	0	0	0	0.0246875	0.025	0	0	0	0	0	0	0.199687	0.175	0.21875	0.2	0.199687	0.175	0.199687	0.175	0.04875	0.05	0.492188	0.375
ESTNV_28882_784	0	0	0	0	0	0	0.095	0.1	0.484687	0.475	0.409687	0.375	0.095	0.1	0	0	0	0	0.0246875	0.025	0	0	0	0
ESTNV_37593_1807	0.144043	0.15625	0	0	0	0	0.0721875	0.075	0	0	0	0	0.495	0.35	0.5	0.35	0.43875	0.3	0.499688	0.525	0.34875	0.4	0.362187	0.475
GCR_cBin22074_Ctg1_245	0	0	0.304688	0.225	0	0	0.095	0.1	0.441482	0.394737	0.498615	0.473684	0.04875	0.05	0	0	0.0246875	0.025	0.0246875	0.025	0	0	0	0
ESTNV_16657_595	0.194824	0.15625	0.04875	0.05	0.499688	0.525	0.0721875	0.025	0.48	0.4	0.46875	0.4	0.46875	0.35	0.48	0.5	0.447188	0.575	0.48	0.5	0.474687	0.575	0.409687	0.425
GCR_cBin34313_Ctg1_348	0.144043	0.15625	0.159688	0.175	0	0	0.334688	0.275	0.447188	0.425	0.237187	0.225	0.28875	0.25	0.255	0.3	0.0721875	0.075	0.117188	0.125	0	0	0.199687	0.175
ESTNV_34866_1489	0.0307617	0.03125	0.13875	0.15	0	0	0	0	0.13875	0.15	0.117188	0.125	0.0721875	0.075	0.43875	0.5	0.255	0.3	0.375	0.4	0.0246875	0.025	0.199687	0.175
ESTV_14970_345	0.460449	0.40625	0.04875	0.05	0	0	0.04875	0.05	0.117188	0.125	0.095	0.1	0.409687	0.525	0.387188	0.425	0.34875	0.35	0.34875	0.35	0.0246875	0.025	0.304688	0.325
ESTV_13451_599	0.341797	0.375	0	0	0	0	0.5	0.6	0.48	0.5	0.497188	0.375	0.304688	0.275	0.21875	0.25	0.462187	0.525	0.304688	0.225	0.145429	0.157895	0.0721875	0.075
GCR_cBin18976_Ctg1_341	0.21875	0.1875	0.362187	0.375	0.21875	0.25	0.304688	0.325	0.474687	0.525	0.495	0.4	0.334688	0.375	0.462187	0.425	0.387188	0.425	0.474687	0.475	0.18	0.2	0.32	0.3
GCR_hBin51337_Ctg1_192	0.194824	0.21875	0	0	0.0259695	0.0263158	0.117188	0.125	0.447188	0.475	0.499688	0.375	0.0721875	0.075	0.0246875	0.025	0.117188	0.125	0.0525931	0.0540541	0.0266618	0.027027	0	0
GCR_cBin6010_Ctg1_524	0.32373	0.40625	0.34875	0.45	0.474687	0.625	0	0	0.04875	0.05	0.0721875	0.075	0.409687	0.325	0.32	0.3	0.484687	0.375	0.393491	0.384615	0.409687	0.425	0.28875	0.25
GCR_cBin31213_Ctg1_70	0.499512	0.65625	0.462187	0.625	0.04875	0.05	0.272188	0.275	0.5	0.55	0.387188	0.375	0.474687	0.525	0.46875	0.5	0.447188	0.425	0.447188	0.425	0.49875	0.45	0.46875	0.4
GCR_cBin31213_Ctg1_147	0.499512	0.65625	0.462187	0.625	0.04875	0.05	0.272188	0.275	0.5	0.55	0.387188	0.375	0.474687	0.525	0.46875	0.5	0.447188	0.425	0.447188	0.425	0.498685	0.435897	0.46875	0.4
ESTNV_35772_794	0.390137	0.34375	0	0	0	0	0.455	0.35	0.237187	0.175	0.095	0.1	0.095	0.1	0.117188	0.125	0.362187	0.425	0.0246875	0.025	0	0	0.13875	0.1
GCR_cBin9845_Ctg1_443	0.5	0.375	0.095	0.1	0.255	0.2	0.48875	0.45	0.39875	0.4	0.49875	0.4	0.46875	0.4	0.474687	0.575	0.497188	0.525	0.499688	0.475	0	0	0.474687	0.425
ESTV_15806_1219	0.366805	0.16129	0.478961	0.589744	0.0246875	0.025	0.277778	0.333333	0.455	0.45	0.498685	0.487179	0.389273	0.411765	0.304688	0.275	0.163379	0.179487	0.28875	0.2	0	0	0.099723	0.105263
GCR_cBin25303_Ctg1_155	0.358887	0.40625	0.375	0.35	0.0246875	0.025	0.13875	0.1	0.362187	0.425	0.46875	0.5	0.46875	0.45	0.28875	0.3	0.46875	0.5	0.199687	0.125	0.0721875	0.075	0.04875	0.05
GCR_cBin30896_Ctg1_164	0	0	0	0	0.455	0.35	0.43875	0.45	0.237187	0.275	0.462187	0.325	0.444444	0.461538	0.42	0.4	0.199687	0.225	0.46875	0.45	0.095	0.1	0.429688	0.425
GCR_cBin27018_Ctg1_187	0.492188	0.5	0.117188	0.125	0.495	0.5	0.492188	0.675	0.46875	0.4	0.499688	0.475	0.474687	0.475	0.159688	0.175	0.429688	0.475	0.46875	0.55	0.46875	0.55	0.484687	0.475
GCR_cBin23693_Ctg1_213	0.375	0.3125	0.46875	0.35	0	0	0.237187	0.225	0.474687	0.525	0.455	0.45	0.18	0.2	0.304688	0.375	0.18	0.15	0.272188	0.225	0.0246875	0.025	0.159688	0.125
ESTNV_35657_620	0	0	0	0	0	0	0	0	0	0	0	0	0.42	0.55	0.199687	0.225	0.0246875	0.025	0.095	0.1	0.0246875	0.025	0.447188	0.475
GCR_cBin37977_Ctg1_40	0.304688	0.3125	0.409687	0.425	0.426036	0.410256	0.39875	0.45	0.429688	0.425	0.39875	0.45	0.426036	0.461538	0.497188	0.525	0.46875	0.5	0.48875	0.45	0.387188	0.525	0.455	0.3
GCR_cBin8670_Ctg1_119	0.5	0.75	0.484687	0.375	0	0	0.49875	0.5	0.199687	0.225	0.387188	0.175	0.18	0.2	0.28875	0.35	0.5	0.5	0.18	0.2	0.0721875	0.075	0.0246875	0.025
GCR_cBin8670_Ctg1_184	0.5	0.75	0.484687	0.375	0.159688	0.175	0.409687	0.425	0.272188	0.275	0.39875	0.2	0.362187	0.375	0.304688	0.375	0.497188	0.525	0.21875	0.2	0.0721875	0.075	0.04875	0.05
ESTV_16112_244	0.21875	0.1875	0	0	0.39875	0.4	0.484687	0.425	0.499688	0.425	0.497188	0.575	0.499688	0.425	0.49875	0.45	0.5	0.55	0.462187	0.475	0.362187	0.475	0.492188	0.525
GCR_cBin44804_Ctg1_128	0	0	0	0	0	0	0	0	0.0246875	0.025	0.223537	0.25641	0.334688	0.275	0.277778	0.333333	0.04875	0.05	0.255	0.25	0	0	0.18	0.15
GCR_cBin2668_Ctg1_124	0	0	0	0	0.18	0.2	0	0	0.159688	0.175	0.43875	0.35	0.48875	0.4	0.429688	0.425	0.255	0.25	0.49875	0.5	0.28875	0.35	0.5	0.45
GCR_cBin23136_Ctg1_120	0	0	0	0	0.184089	0.205128	0	0	0.159688	0.175	0.43875	0.35	0.48875	0.4	0.429688	0.425	0.255	0.25	0.49875	0.5	0.28875	0.35	0.5	0.45
GCR_cBin12639_Ctg1_154	0.169922	0.125	0	0	0.429688	0.375	0.04875	0.05	0.18	0.2	0.04875	0.05	0.48875	0.4	0.255	0.25	0.255	0.3	0.42	0.35	0.447188	0.525	0.375	0.35
GCR_cBin47088_Ctg1_148	0	0	0.18	0.2	0.04875	0.05	0.462187	0.525	0.095	0.1	0.0246875	0.025	0.28875	0.3	0.28875	0.3	0.409687	0.475	0.159688	0.175	0.0721875	0.075	0.0246875	0.025
GCR_cBin21485_Ctg1_250	0	0	0.499688	0.525	0	0	0.455	0.4	0.21875	0.15	0.39875	0.45	0.34875	0.45	0.409687	0.425	0.474687	0.425	0.159688	0.175	0.34875	0.4	0.42	0.45
GCR_cBin3175_Ctg1_57	0	0	0	0	0.0721875	0.075	0	0	0	0	0	0	0.255	0.25	0.13875	0.15	0.13875	0.15	0.334688	0.375	0.04875	0.05	0.21875	0.2
GCR_cBin10594_Ctg1_335	0	0	0	0	0.42	0.45	0.447188	0.325	0.0721875	0.075	0.095	0.1	0.474687	0.525	0.48	0.55	0.39875	0.3	0.362187	0.375	0.117188	0.125	0.455	0.35
GCR_cBin13623_Ctg1_226	0.492188	0.3125	0.495	0.55	0.095	0.1	0.18	0.2	0.497188	0.525	0.49875	0.5	0.455	0.4	0.42	0.4	0.499688	0.525	0.498685	0.538462	0.474687	0.575	0.255	0.3
ESTNV_37528_690	0.32373	0.40625	0	0	0.43875	0.6	0.46875	0.35	0.49875	0.5	0.497188	0.525	0.495	0.55	0.48	0.5	0.42	0.55	0.46875	0.45	0.095	0.1	0.495	0.5
GCR_cBin27481_Ctg1_27	0.284668	0.28125	0.484687	0.275	0.484687	0.525	0.0721875	0.075	0.46875	0.5	0.462187	0.625	0.34875	0.4	0.199687	0.225	0.48	0.45	0.237187	0.225	0.409687	0.475	0.18	0.15
GCR_cBin21396_Ctg1_111	0	0	0	0	0.04875	0.05	0.0246875	0.025	0.0721875	0.075	0.0246875	0.025	0.237187	0.225	0.32	0.4	0	0	0.255	0.2	0.49875	0.6	0.447188	0.525
ESTNV_28144_328	0.0665874	0.0689655	0.429688	0.425	0.0739645	0.0769231	0.159688	0.175	0.387188	0.375	0.237187	0.275	0.18	0.2	0.28875	0.3	0.272188	0.275	0.159688	0.125	0	0	0.334688	0.325
ESTNV_28144_760	0.169922	0.125	0.304688	0.325	0	0	0.334688	0.425	0.375	0.4	0.43875	0.45	0.04875	0.05	0	0	0	0	0.0721875	0.075	0.0246875	0.025	0	0
GCR_cBin16567_Ctg1_142	0	0	0	0	0.497041	0.564103	0	0	0	0	0	0	0.362187	0.425	0.18	0.2	0.42	0.45	0.04875	0.05	0.13875	0.15	0.21875	0.25
ESTNV_22395_848	0.482422	0.625	0.117188	0.125	0.21875	0.2	0.497188	0.375	0.49875	0.4	0.484687	0.525	0.334688	0.325	0.375	0.45	0.362187	0.475	0.42	0.4	0.447188	0.425	0.43875	0.45
ESTNV_31166_154	0	0	0	0	0.095	0.1	0	0	0.095	0.1	0	0	0.272188	0.325	0.117188	0.125	0.117188	0.125	0.159688	0.075	0.0253123	0.025641	0.32	0.2
GCR_hBin31294_Ctg1_153	0	0	0	0	0.159688	0.175	0.32	0.2	0.474687	0.575	0.409687	0.375	0.375	0.45	0.32	0.35	0.387188	0.475	0.159688	0.175	0.18	0.2	0.199687	0.225
GCR_cBin25356_Ctg1_470	0.169922	0.125	0.159688	0.125	0.429688	0.325	0.255	0.3	0.0246875	0.025	0	0	0.409687	0.425	0.272188	0.325	0.0721875	0.075	0.21875	0.25	0	0	0.334688	0.375
GCR_cBin25356_Ctg1_418	0.169922	0.125	0.159688	0.125	0.429688	0.325	0.255	0.3	0.0246875	0.025	0	0	0.429688	0.475	0.28875	0.35	0.0721875	0.075	0.21875	0.25	0.0246875	0.025	0.199687	0.175
ESTV_15302_402	0.429688	0.4375	0	0	0	0	0.429688	0.525	0.0721875	0.075	0.159688	0.125	0.277778	0.230769	0.387188	0.475	0.387188	0.375	0.304688	0.325	0.28875	0.25	0.237187	0.225
ESTNV_21726_452	0	0	0	0	0.48	0.45	0	0	0.265928	0.315789	0.237187	0.225	0.28875	0.2	0.095	0.1	0.0246875	0.025	0.159688	0.175	0.46875	0.45	0.32	0.25
GCR_cBin41930_Ctg1_83	0.429688	0.3125	0.462187	0.475	0.5	0.55	0.272188	0.325	0.362187	0.325	0.429688	0.325	0.48875	0.6	0.484687	0.425	0.46875	0.35	0.499688	0.575	0.492188	0.575	0.455	0.45
GCR_cBin47644_Ctg1_187	0.0605469	0.0625	0.48	0.55	0.199687	0.225	0.447188	0.475	0.199687	0.175	0.0246875	0.025	0.429688	0.475	0.42	0.3	0.474687	0.525	0.34875	0.4	0.43875	0.5	0.334688	0.225
GCR_rBin10963_Ctg1_238	0	0	0.095	0.1	0.334688	0.325	0	0	0.272188	0.325	0.199687	0.225	0.409687	0.375	0.28875	0.35	0.28875	0.3	0.199687	0.225	0	0	0.21875	0.25
ESTV_16738_78	0.429688	0.25	0.255	0.3	0.18	0.2	0.04875	0.05	0.04875	0.05	0	0	0.272188	0.275	0.117188	0.125	0.095	0.1	0.255	0.25	0.199687	0.225	0.0246875	0.025
GCR_cBin2573_Ctg1_104	0.482422	0.5	0.455	0.45	0.04875	0.05	0.409687	0.375	0.334688	0.275	0.497188	0.525	0.46875	0.4	0.46875	0.5	0.199687	0.175	0.272188	0.275	0.429688	0.375	0.455	0.55
ESTNV_34744_1961	0	0	0	0	0.0246875	0.025	0	0	0	0	0	0	0.117188	0.125	0.21875	0.2	0.237187	0.225	0.199687	0.225	0	0	0.304688	0.325
GCR_cBin22350_Ctg1_52	0.21875	0.25	0.387188	0.475	0.43875	0.45	0.46875	0.5	0.484687	0.475	0.497188	0.575	0.497188	0.375	0.484687	0.525	0.21875	0.15	0.21875	0.25	0.34875	0.35	0.362187	0.325
GCR_cBin45458_Ctg1_136	0.194824	0.21875	0.470416	0.486486	0.0246875	0.025	0.429688	0.425	0.404997	0.461538	0.458102	0.5	0.102264	0.108108	0.199687	0.225	0.145429	0.157895	0.0973044	0.102564	0.0973044	0.102564	0.242275	0.282051
GCR_cBin34672_Ctg1_229	0	0	0.484687	0.575	0.18	0.2	0.272188	0.225	0.34875	0.3	0.447188	0.325	0.409687	0.425	0.492188	0.225	0.255	0.25	0.409687	0.375	0.237187	0.225	0.474687	0.475
GCR_cBin809_Ctg1_201	0.0893555	0.09375	0.304688	0.275	0	0	0.362187	0.325	0.447188	0.475	0.492188	0.625	0.478961	0.435897	0.272188	0.225	0.32	0.35	0.18	0.2	0.28875	0.35	0.304688	0.275
ESTNV_32915_712	0	0	0	0	0.04875	0.05	0	0	0	0	0	0	0.199687	0.125	0.497188	0.375	0.159688	0.175	0.43875	0.45	0.255	0.3	0.43875	0.4
ESTNV_14967_182	0	0	0.484687	0.575	0.18	0.2	0.272188	0.225	0.34875	0.3	0.462187	0.425	0.39875	0.4	0.49875	0.25	0.43875	0.45	0.42	0.35	0.334688	0.225	0.497188	0.375
ESTNV_34729_981	0	0	0.28875	0.3	0	0	0.18	0.15	0.0721875	0.075	0.28875	0.3	0.404997	0.25641	0.387188	0.375	0.13875	0.05	0.362187	0.225	0.495	0.5	0.387188	0.425
GCR_cBin8189_Ctg1_244	0	0	0.362187	0.325	0.04875	0.05	0.334688	0.375	0.095	0.1	0.04875	0.05	0.48875	0.4	0.409687	0.375	0.497188	0.575	0.497188	0.475	0.46875	0.4	0.375	0.3
ESTV_12484_478	0	0	0	0	0	0	0	0	0	0	0	0	0.18	0.2	0.18	0.2	0.49875	0.5	0.347299	0.394737	0.0721875	0.025	0.04875	0.05
ESTNV_36968_1274	0.476074	0.34375	0.237187	0.275	0.04875	0.05	0.272188	0.325	0.117188	0.125	0.095	0.1	0.375	0.4	0.375	0.3	0.447188	0.425	0.255	0.25	0.117188	0.075	0.455	0.55
ESTNV_36968_743	0.0605469	0.0625	0.237187	0.275	0.04875	0.05	0.159688	0.175	0	0	0	0	0.13875	0.15	0.255	0.2	0.272188	0.225	0.04875	0.05	0.0246875	0.025	0.237187	0.225
ESTV_17605_239	0	0	0	0	0.495	0.5	0.272188	0.275	0.0721875	0.075	0	0	0.34875	0.35	0.497188	0.625	0.484687	0.425	0.455	0.5	0.462187	0.625	0.42	0.4
GCR_cBin18374_Ctg1_118	0.404297	0.5625	0.272188	0.325	0.0721875	0.075	0.159688	0.175	0.462187	0.475	0.375	0.4	0.375	0.3	0.48	0.55	0.387188	0.425	0.334688	0.325	0.255	0.3	0.48	0.35
GCR_cBin18374_Ctg1_105	0.404297	0.5625	0.272188	0.325	0	0	0.159688	0.175	0.462187	0.475	0.375	0.4	0.199687	0.175	0.159688	0.175	0.199687	0.175	0.0246875	0.025	0.0246875	0.025	0.095	0.1
BASS12_B7_G07_130	0.499512	0.40625	0.21875	0.25	0.34875	0.4	0.39875	0.45	0.304688	0.175	0.294543	0.307692	0.387188	0.275	0.334688	0.375	0.117188	0.125	0.294543	0.307692	0	0	0.272188	0.225
ESTNV_26008_459	0	0	0	0	0.46875	0.65	0	0	0	0	0	0	0.409687	0.375	0.409687	0.425	0.28875	0.3	0.474687	0.575	0.362187	0.375	0.484687	0.475
GCR_cBin21512_Ctg1_44	0.169922	0.125	0.42	0.4	0.362187	0.375	0.499688	0.525	0.492188	0.425	0.495	0.5	0.495	0.4	0.499671	0.615385	0.429688	0.425	0.48	0.4	0.444444	0.358974	0.39875	0.3
GCR_cBin28120_Ctg1_268	0.404297	0.375	0.13875	0.15	0.409687	0.475	0.43875	0.6	0.495	0.6	0.465374	0.421053	0.21875	0.25	0.199687	0.175	0.04875	0.05	0.0721875	0.075	0.429688	0.475	0.0739645	0.0769231
ESTNV_36013_2241	0	0	0	0	0.375	0.4	0.159688	0.175	0	0	0	0	0.495	0.4	0.474687	0.475	0.46875	0.45	0.492188	0.625	0.42	0.5	0.42	0.4
ESTNV_32708_850	0	0	0	0	0.255	0.3	0	0	0.21875	0.25	0.095	0.1	0.18	0.2	0.117188	0.125	0.0246875	0.025	0.117188	0.075	0	0	0.334688	0.375
GCR_cBin38451_Ctg1_189	0	0	0	0	0.0246875	0.025	0	0	0.04875	0.05	0.0246875	0.025	0.18	0.15	0.48875	0.4	0.32	0.3	0.43875	0.3	0.409687	0.425	0.387188	0.475
GCR_cBin30865_Ctg1_102	0.304688	0.375	0.095	0.1	0.48	0.45	0.272188	0.325	0.462187	0.525	0.095	0.1	0.497188	0.575	0.499688	0.475	0.13875	0.15	0.484687	0.425	0.455	0.35	0.455	0.45
GCR_cBin45656_Ctg1_97	0	0	0	0	0.255	0.3	0.0721875	0.075	0	0	0.21875	0.2	0.28875	0.25	0.199687	0.125	0.272188	0.225	0.18	0.2	0	0	0.334688	0.375
GCR_cBin42596_Ctg1_102	0.404297	0.4375	0.095	0.1	0.117188	0.125	0.462187	0.525	0.492188	0.675	0.255	0.25	0.42	0.35	0.32	0.3	0.497188	0.375	0.28875	0.3	0.13875	0.15	0.43875	0.45
GCR_cBin11377_Ctg1_140	0.21875	0.1875	0	0	0	0	0.447188	0.425	0.0246875	0.025	0.334688	0.375	0.28875	0.3	0.159688	0.175	0.5	0.55	0.21875	0.25	0.117188	0.125	0.304688	0.275
ESTV_16308_425	0.0605469	0.0625	0	0	0.0246875	0.025	0.18	0.2	0.474687	0.525	0.32	0.4	0.474687	0.475	0.409687	0.425	0.18	0.1	0.43875	0.35	0.499688	0.475	0.13875	0.15
ESTV_13593_258	0.429688	0.375	0	0	0.497188	0.675	0.362187	0.425	0.272188	0.275	0.095	0.1	0.43875	0.4	0.429688	0.275	0.334688	0.325	0.447188	0.425	0.495	0.45	0.095	0.1
ESTNV_31728_258	0.440918	0.40625	0.095	0.1	0	0	0.484687	0.625	0.49875	0.6	0.452663	0.435897	0.204142	0.230769	0.375	0.35	0.095	0.1	0.42	0.3	0.495	0.45	0.095	0.1
ESTV_15777_567	0.341797	0.3125	0.39875	0.45	0.18	0.2	0.32	0.35	0.393491	0.333333	0.375	0.4	0.473373	0.410256	0.48	0.5	0.255	0.25	0.499688	0.425	0.199687	0.225	0.5	0.5
ESTV_15777_536	0.341797	0.3125	0.39875	0.45	0.492188	0.725	0.32	0.35	0.39875	0.35	0.375	0.4	0.34875	0.35	0.455	0.45	0.21875	0.2	0.474687	0.475	0.304688	0.325	0.484687	0.525
ESTNV_35432_2607	0.284668	0.34375	0	0	0.462187	0.525	0.117188	0.075	0.48	0.55	0.48875	0.5	0.42	0.55	0.48875	0.55	0.49875	0.55	0.5	0.4	0.199687	0.225	0.499688	0.575
GCR_cBin19107_Ctg1_671	0.5	0.625	0.375	0.5	0.362187	0.425	0.447188	0.475	0.49875	0.6	0.334688	0.275	0.49875	0.5	0.492188	0.675	0.492188	0.675	0.499688	0.475	0.495	0.65	0.304688	0.325
ESTV_21099_340	0	0	0	0	0.28875	0.3	0.237187	0.175	0.0721875	0.075	0.0246875	0.025	0.473373	0.410256	0.495	0.6	0.495	0.55	0.304688	0.275	0.46875	0.6	0.43875	0.45
GCR_cBin12808_Ctg1_224	0.499512	0.46875	0.21875	0.25	0.0253123	0.025641	0.192841	0.216216	0.18	0.15	0.04875	0.05	0.387812	0.368421	0.272188	0.325	0.49875	0.35	0.242275	0.282051	0.242275	0.230769	0.255	0.3
ESTNV_36122_1316	0	0	0.04875	0.05	0	0	0.429688	0.425	0.237187	0.225	0.13875	0.15	0.255	0.25	0.159688	0.125	0.304688	0.275	0.18	0.15	0.095	0.1	0.13875	0.15
GCR_cBin2379_Ctg1_66	0.0307617	0.03125	0	0	0.13875	0.15	0	0	0.095	0.1	0.0721875	0.075	0.255	0.3	0.33241	0.315789	0.117188	0.125	0.142012	0.153846	0	0	0.347299	0.289474
GCR_cBin21453_Ctg1_223	0.41748	0.46875	0.495	0.6	0	0	0.429688	0.425	0.334688	0.425	0.375	0.45	0.462187	0.525	0.334688	0.375	0.13875	0.15	0.237187	0.275	0	0	0.237187	0.225
GCR_cBin5899_Ctg1_417	0.21875	0.1875	0	0	0	0	0	0	0	0	0.117188	0.125	0.117188	0.075	0.095	0.1	0.159688	0.175	0.0721875	0.075	0.237187	0.275	0.32	0.35
GCR_cBin7756_Ctg1_139	0	0	0	0	0.18	0.2	0.21875	0.25	0.32	0.35	0.304688	0.375	0.095	0.1	0.39875	0.55	0.409687	0.375	0.43875	0.45	0.49875	0.6	0.39875	0.5
GCR_cBin3490_Ctg1_183	0.41748	0.53125	0.43875	0.45	0.0253123	0.025641	0.462187	0.425	0.474687	0.475	0.474687	0.575	0.42	0.45	0.462187	0.475	0.455	0.45	0.426036	0.358974	0.409687	0.475	0.272188	0.325
GCR_cBin7131_Ctg1_79	0.284668	0.34375	0	0	0.199687	0.175	0.0721875	0.075	0.34875	0.4	0.46875	0.5	0.42	0.4	0.387188	0.425	0.48	0.45	0.462187	0.475	0.362187	0.375	0.199687	0.225
ESTNV_29766_750	0	0	0	0	0.46875	0.35	0.0246875	0.025	0.095	0.1	0.117188	0.125	0.429688	0.375	0.499688	0.525	0.49875	0.5	0.484687	0.525	0.375	0.45	0.34875	0.4
ESTNV_35672_515	0.194824	0.15625	0.362187	0.325	0	0	0.49875	0.5	0.484687	0.475	0.43875	0.5	0.334688	0.375	0.340894	0.333333	0.13875	0.1	0.237187	0.225	0.32	0.3	0.489187	0.382353
ESTNV_35690_125	0	0	0	0	0.159688	0.125	0	0	0.095	0.1	0.13875	0.15	0.362187	0.375	0.447188	0.525	0.13875	0.15	0.237187	0.275	0.334688	0.375	0.34875	0.35
ESTNV_35690_572	0	0	0	0	0.159688	0.125	0	0	0.095	0.1	0.13875	0.15	0.304688	0.275	0.362187	0.425	0.13875	0.15	0.159688	0.175	0.237187	0.275	0.159688	0.175
ESTNV_35690_451	0	0	0	0	0.159688	0.125	0	0	0.095	0.1	0.13875	0.15	0.362187	0.375	0.447188	0.525	0.13875	0.15	0.237187	0.275	0.334688	0.375	0.34875	0.35
ESTV_16258_579	0.495605	0.65625	0.49875	0.55	0.429688	0.375	0.455	0.35	0.497188	0.575	0.159688	0.125	0.497188	0.525	0.429688	0.575	0.375	0.25	0.46875	0.35	0.497188	0.725	0.48875	0.55
GCR_cBin9345_Ctg1_202	0.32373	0.40625	0.18	0.1	0	0	0.334688	0.425	0.0246875	0.025	0	0	0.28875	0.3	0.04875	0.05	0.159688	0.175	0.0721875	0.075	0.04875	0.05	0.04875	0.05
ESTNV_35910_1392	0.495605	0.65625	0.49875	0.55	0.455	0.45	0.447188	0.375	0.473373	0.512821	0.484687	0.425	0.46875	0.45	0.498685	0.538462	0.117188	0.075	0.48	0.3	0.237187	0.275	0.474687	0.525
GCR_cBin49738_Ctg1_177	0.144043	0.15625	0.13875	0.15	0	0	0.0246875	0.025	0.0246875	0.025	0	0	0.117188	0.125	0.159688	0.125	0.119987	0.128205	0.277778	0.230769	0.399931	0.394737	0.0721875	0.075
GCR_cBin16356_Ctg1_132	0	0	0	0	0.48	0.5	0.0721875	0.075	0.28875	0.25	0.0721875	0.075	0.492188	0.425	0.42	0.45	0.255	0.2	0.34875	0.3	0.492188	0.475	0.429688	0.425
GCR_cBin12831_Ctg1_296	0	0	0	0	0.491782	0.461538	0	0	0	0	0.0246875	0.025	0.497041	0.410256	0.474687	0.575	0.255	0.25	0.488166	0.538462	0.361496	0.473684	0.393491	0.333333
GCR_cBin39072_Ctg1_132	0	0	0	0	0	0	0.28875	0.35	0.117188	0.125	0	0	0.18	0.2	0.04875	0.05	0.21875	0.2	0.0721875	0.075	0	0	0.13875	0.15
GCR_cBin7094_Ctg1_55	0.144043	0.15625	0	0	0	0	0.429688	0.425	0.095	0.1	0.0246875	0.025	0.409687	0.425	0.375	0.35	0.48875	0.45	0.34875	0.35	0.272188	0.225	0.455	0.4
ESTV_21906_1095	0	0	0	0	0.237187	0.275	0.0246875	0.025	0.04875	0.05	0.0246875	0.025	0.255	0.25	0.462187	0.525	0.43875	0.25	0.43875	0.5	0.272188	0.275	0.18	0.2
GCR_cBin29189_Ctg1_169	0.144043	0.15625	0	0	0	0	0	0	0.199687	0.175	0.117188	0.125	0.409687	0.425	0.409687	0.425	0.484687	0.525	0.334688	0.425	0.462187	0.325	0.334688	0.275
ESTV_17632_161	0	0	0	0	0.429688	0.325	0.28875	0.35	0.304688	0.225	0.39875	0.4	0.49875	0.5	0.5	0.55	0.28875	0.25	0.39875	0.4	0.199687	0.225	0.492188	0.575
GCR_cBin27153_Ctg1_220	0	0	0	0	0.447188	0.525	0.237187	0.225	0.204142	0.230769	0.119987	0.0769231	0.498685	0.333333	0.294543	0.307692	0.46875	0.45	0.462187	0.375	0.495	0.7	0.484687	0.725
ESTNV_31830_1794	0	0	0	0	0.0246875	0.025	0	0	0	0	0	0	0.21875	0.25	0.255	0.3	0.0721875	0.025	0.159688	0.175	0.375	0.45	0.32	0.4
ESTNV_35976_1169	0.440918	0.46875	0.04875	0.05	0.415845	0.435897	0.21875	0.2	0.387188	0.475	0.42	0.45	0.28875	0.3	0.404997	0.358974	0.409687	0.475	0.242275	0.230769	0.326101	0.25641	0.455	0.4
ESTV_18537_221	0	0	0	0	0.272188	0.325	0.18	0.2	0.48875	0.5	0.48	0.45	0.375	0.5	0.237187	0.225	0.04875	0.05	0.095	0.1	0.117188	0.125	0.334688	0.225
GCR_cBin48054_Ctg1_138	0.390137	0.46875	0.46875	0.4	0.375	0.5	0.095	0.1	0.375	0.45	0.18	0.2	0.48875	0.5	0.409687	0.425	0.429688	0.475	0.462187	0.425	0.095	0.1	0.492188	0.325
GCR_cBin4705_Ctg1_403	0.263672	0.3125	0	0	0.21875	0.25	0.46875	0.45	0.362187	0.375	0.447188	0.525	0.334688	0.275	0.39875	0.5	0.409687	0.525	0.435569	0.487179	0.48	0.45	0.48875	0.45
GCR_cBin18472_Ctg1_339	0	0	0.42	0.35	0.34875	0.35	0.159688	0.125	0.18	0.2	0.0246875	0.025	0.455	0.3	0.462187	0.375	0.495	0.45	0.495	0.6	0.42	0.45	0.455	0.5
ESTNV_35947_1630	0	0	0	0	0	0	0	0	0	0	0	0	0.0721875	0.075	0.46875	0.45	0.304688	0.325	0.255	0.3	0.13875	0.15	0.04875	0.05
ESTNV_35947_533	0	0	0	0	0	0	0	0	0	0	0	0	0.0721875	0.075	0.46875	0.45	0.304688	0.325	0.255	0.3	0.13875	0.15	0.04875	0.05
ESTNV_30562_773	0	0	0	0	0	0	0.455	0.45	0.316828	0.394737	0.095	0.1	0.18	0.2	0	0	0	0	0	0	0.0246875	0.025	0	0
ESTNV_35025_1140	0.0307617	0.03125	0.0253123	0.025641	0.474687	0.425	0.455	0.45	0.429688	0.425	0.32	0.4	0.490869	0.540541	0.462187	0.375	0.49875	0.5	0.429688	0.425	0.255	0.3	0.334688	0.375
GCR_cBin13760_Ctg1_304	0	0	0	0	0.159688	0.175	0.304688	0.375	0.095	0.1	0.21875	0.15	0.32	0.35	0.429688	0.375	0.387188	0.325	0.43875	0.6	0.21875	0.25	0.447188	0.475
GCR_cBin13760_Ctg1_161	0.32373	0.34375	0.32	0.35	0.255	0.2	0.49875	0.6	0.32	0.3	0.48	0.45	0.497188	0.425	0.334688	0.325	0.474687	0.475	0.255	0.3	0.0739645	0.0769231	0.199687	0.175
GCR_cBin13760_Ctg1_383	0.32373	0.34375	0.32	0.35	0.255	0.2	0.49875	0.6	0.32	0.3	0.48	0.45	0.497188	0.425	0.334688	0.325	0.474687	0.475	0.255	0.3	0.0721875	0.075	0.199687	0.175
ESTNV_36745_1460	0.390137	0.46875	0	0	0.199687	0.175	0.462187	0.625	0.159688	0.175	0.375	0.5	0.499688	0.575	0.409687	0.425	0.495	0.45	0.49875	0.55	0.48875	0.45	0.455	0.5
ESTV_17107_247	0.498047	0.5625	0.409687	0.475	0.462187	0.425	0.49875	0.5	0.255	0.3	0.0246875	0.025	0.46875	0.5	0.499671	0.410256	0.498685	0.487179	0.5	0.5	0.375	0.45	0.387188	0.425
GCR_cBin3425_Ctg1_442	0	0	0	0	0.199687	0.175	0	0	0.0721875	0.075	0.0246875	0.025	0.326101	0.358974	0.387188	0.475	0.237187	0.175	0.478961	0.487179	0.199687	0.225	0.46875	0.6
GCR_cBin3425_Ctg1_312	0.0327778	0.0333333	0	0	0.426036	0.461538	0.0246875	0.025	0.159688	0.175	0.04875	0.05	0.334688	0.375	0.48	0.5	0.255	0.15	0.497188	0.525	0.272188	0.325	0.48	0.55
ESTNV_37052_1616	0.404297	0.5	0	0	0.46875	0.55	0.34875	0.4	0.304688	0.325	0.497188	0.475	0.484687	0.625	0.375	0.4	0.499688	0.525	0.43875	0.45	0.0721875	0.075	0.409687	0.425
GCR_cBin28025_Ctg1_243	0.0605469	0.0625	0.39875	0.35	0.455	0.5	0.462187	0.475	0.409687	0.425	0.199687	0.225	0.39875	0.35	0.429688	0.375	0.495	0.5	0.46875	0.5	0.48	0.45	0.492188	0.425
GCR_cBin28025_Ctg1_222	0.0605469	0.0625	0.39875	0.35	0.455	0.5	0.462187	0.475	0.39875	0.45	0.117188	0.125	0.362187	0.325	0.362187	0.325	0.48	0.45	0.43875	0.45	0.48	0.45	0.304688	0.325
GCR_cBin1521_Ctg1_643	0.0893555	0.09375	0	0	0.21875	0.25	0.199687	0.225	0.0246875	0.025	0.117188	0.125	0.34875	0.35	0.499688	0.475	0.495	0.4	0.43875	0.45	0.32	0.3	0.497188	0.525
GCR_cBin24512_Ctg1_75	0.358887	0.40625	0.255	0.25	0	0	0.49875	0.5	0.462187	0.425	0.34875	0.3	0.474687	0.475	0.43875	0.5	0.462187	0.475	0.477839	0.578947	0.492188	0.575	0.49474	0.538462
ESTNV_36248_934	0.390137	0.40625	0.304688	0.275	0	0	0.159688	0.175	0.429688	0.425	0.199687	0.225	0.455	0.45	0.492188	0.475	0.409687	0.225	0.375	0.35	0.48875	0.5	0.462187	0.425
GCR_cBin49589_Ctg1_81	0.404297	0.3125	0	0	0.272188	0.175	0.159688	0.175	0.04875	0.05	0	0	0.484687	0.475	0.362187	0.375	0.095	0.1	0.429688	0.325	0	0	0.362187	0.375
GCR_cBin17204_Ctg1_155	0.440918	0.46875	0.375	0.3	0.429688	0.375	0.39875	0.5	0.48	0.35	0.42	0.5	0.474687	0.525	0.362187	0.375	0.18	0.2	0.39875	0.4	0.497188	0.675	0.497188	0.475
GCR_cBin28511_Ctg1_23	0.46875	0.375	0.375	0.3	0.447188	0.425	0.497188	0.425	0.460224	0.410256	0.426036	0.512821	0.334688	0.375	0.34875	0.3	0.48875	0.55	0.34875	0.3	0.255	0.3	0.43875	0.4
GCR_cBin17324_Ctg1_144	0.412071	0.322581	0.304688	0.275	0.289627	0.351351	0.409687	0.425	0.409687	0.475	0.253104	0.189189	0.429688	0.375	0.455	0.35	0.199687	0.125	0.490355	0.472222	0.075831	0.0789474	0.387812	0.421053
ESTNV_34863_1151	0.241699	0.21875	0.462187	0.575	0.46875	0.45	0.429688	0.425	0.117188	0.125	0.326101	0.307692	0.381328	0.358974	0.387812	0.526316	0.381328	0.410256	0.375	0.3	0.381328	0.410256	0.255	0.3
GCR_cBin3299_Ctg1_307	0.375	0.375	0.484687	0.475	0.474687	0.425	0.0721875	0.075	0.28875	0.25	0.21875	0.2	0.117188	0.125	0.13875	0.15	0.18	0.2	0.0246875	0.025	0.34875	0.35	0.0246875	0.025
ESTNV_23296_180	0.358887	0.46875	0.32	0.25	0.28875	0.25	0.32	0.35	0.0246875	0.025	0.117188	0.125	0.455	0.5	0.48875	0.45	0.49875	0.3	0.462187	0.525	0.462187	0.425	0.484687	0.575
GCR_hBin29007_Ctg1_87	0.390137	0.46875	0	0	0.450139	0.368421	0.375	0.35	0.119987	0.128205	0.0721875	0.075	0.422091	0.394737	0.33241	0.368421	0.362187	0.325	0.32	0.35	0.498685	0.435897	0.467127	0.538462
ESTNV_31773_53	0.41748	0.53125	0.491782	0.615385	0	0	0.483892	0.461538	0.415845	0.384615	0.340894	0.282051	0.237187	0.275	0.117188	0.075	0.0246875	0.025	0.223537	0.25641	0.13875	0.15	0.184089	0.205128
ESTV_16180_121	0.41748	0.34375	0.49875	0.6	0.462187	0.475	0.42	0.45	0.272188	0.325	0.387188	0.425	0.46875	0.45	0.46875	0.6	0.334688	0.375	0.455	0.45	0	0	0.46875	0.55
GCR_cBin26410_Ctg1_112	0.21875	0.25	0	0	0.255	0.3	0.387188	0.325	0.429688	0.475	0.462187	0.475	0.483892	0.512821	0.499688	0.475	0.455	0.5	0.495	0.45	0.429688	0.375	0.5	0.55
GCR_cBin26410_Ctg1_90	0.21875	0.25	0	0	0.255	0.3	0.387188	0.325	0.429688	0.475	0.462187	0.475	0.48	0.5	0.499688	0.475	0.455	0.5	0.495	0.45	0.429688	0.375	0.5	0.55
ESTV_15784_1161	0.499512	0.59375	0.095	0.1	0.0721875	0.075	0.49875	0.4	0.48	0.35	0.159688	0.175	0.375	0.35	0.199687	0.225	0.492188	0.575	0.18	0.2	0.13875	0.15	0.334688	0.325
ESTNV_37358_2427	0.263672	0.3125	0.28875	0.35	0	0	0.429688	0.575	0.5	0.55	0.42	0.5	0.13875	0.15	0.159688	0.125	0.32	0.2	0.095	0.1	0	0	0.255	0.3
GCR_cBin19208_Ctg1_173	0	0	0	0	0.49875	0.4	0.39875	0.4	0.0246875	0.025	0.04875	0.05	0.5	0.4	0.455	0.45	0.387188	0.475	0.497188	0.525	0.43875	0.4	0.455	0.45
GCR_cBin17808_Ctg1_148	0	0	0.326101	0.358974	0.28875	0.3	0.455	0.35	0.21875	0.15	0.32	0.35	0.34875	0.3	0.39875	0.45	0.13875	0.15	0.49875	0.4	0.0721875	0.075	0.199687	0.225
ESTNV_24285_397	0.492188	0.5	0.48	0.55	0	0	0.18	0.2	0.43875	0.35	0.095	0.1	0.447188	0.425	0.429688	0.475	0.447188	0.475	0.48	0.45	0.497188	0.525	0.13875	0.15
ESTNV_32516_218	0.0605469	0.0625	0	0	0.159688	0.175	0.43875	0.45	0.0246875	0.025	0	0	0.474687	0.525	0.474687	0.375	0.48	0.6	0.409687	0.325	0.42	0.4	0.13875	0.15
GCR_cBin7801_Ctg1_180	0	0	0	0	0.142012	0.153846	0	0	0	0	0.0246875	0.025	0.409687	0.425	0.48	0.35	0.409687	0.425	0.375	0.4	0.199687	0.225	0.21875	0.25
ESTV_15004_676	0	0	0	0	0.117188	0.125	0	0	0	0	0	0	0.32	0.35	0.362187	0.375	0.375	0.4	0.48875	0.55	0	0	0.21875	0.2
ESTNV_32182_566	0.482422	0.5	0.409687	0.575	0.159688	0.175	0.04875	0.05	0.237187	0.225	0.237187	0.175	0.447188	0.375	0.326101	0.307692	0.43875	0.4	0.5	0.5	0.334688	0.425	0.429688	0.425
GCR_cBin31289_Ctg1_132	0	0	0	0	0	0	0.48	0.45	0.34875	0.35	0.13875	0.15	0.48	0.4	0.455	0.5	0.474687	0.525	0.492188	0.425	0.48	0.5	0.362187	0.375
GCR_cBin11333_Ctg1_286	0	0	0	0	0	0	0.48875	0.5	0	0	0.159688	0.125	0.304688	0.175	0.39875	0.4	0.18	0.15	0.34875	0.4	0.49875	0.55	0.272188	0.225
GCR_cBin3169_Ctg1_169	0.440918	0.46875	0.0540123	0.0555556	0.334688	0.325	0.35503	0.410256	0.387188	0.475	0.393491	0.384615	0.208795	0.236842	0.353908	0.351351	0.39875	0.45	0.13875	0.15	0.326101	0.25641	0.429688	0.425
GCR_cBin42200_Ctg1_91	0.499512	0.53125	0.474687	0.475	0.341797	0.375	0.46875	0.45	0.484687	0.525	0.462187	0.525	0.495	0.45	0.375	0.4	0.455	0.55	0.447188	0.325	0.34875	0.25	0.46875	0.55
GCR_cBin42200_Ctg1_95	0.499512	0.53125	0.474687	0.475	0.199687	0.175	0.46875	0.45	0.484687	0.525	0.462187	0.525	0.49474	0.435897	0.375	0.4	0.455	0.55	0.447188	0.325	0.34875	0.25	0.46875	0.55
GCR_cBin239_Ctg1_169	0.41748	0.46875	0	0	0.334688	0.375	0.447188	0.425	0.492188	0.425	0.499688	0.575	0.199687	0.225	0.255	0.3	0.18	0.15	0.0721875	0.075	0.304688	0.175	0.387188	0.375
ESTNV_29680_674	0	0	0.0721875	0.075	0.13875	0.15	0	0	0.304688	0.275	0.272188	0.325	0.237187	0.275	0.39875	0.35	0.255	0.25	0.34875	0.45	0	0	0.409687	0.525
ESTNV_33205_897	0.0893555	0.09375	0.283587	0.236842	0	0	0.095	0.1	0.117188	0.125	0.46875	0.4	0.362187	0.325	0.462187	0.525	0.484687	0.525	0.34875	0.3	0.277778	0.333333	0.387188	0.425
GCR_cBin14097_Ctg1_178	0.169922	0.1875	0.484687	0.475	0	0	0.334688	0.275	0.492188	0.375	0.43875	0.35	0.497188	0.525	0.49875	0.55	0.43875	0.55	0.5	0.4	0.42	0.55	0.32	0.35
ESTNV_26544_1247	0.169922	0.1875	0.484687	0.475	0.117188	0.125	0.334688	0.275	0.492188	0.375	0.447188	0.325	0.49875	0.45	0.495	0.5	0.42	0.35	0.484687	0.575	0.447188	0.625	0.362187	0.425
GCR_cBin38274_Ctg1_27	0.390137	0.40625	0	0	0	0	0.237187	0.275	0.497188	0.575	0.49875	0.55	0.387188	0.425	0.387188	0.375	0.48	0.35	0.18	0.1	0.492188	0.425	0.5	0.55
GCR_cBin5269_Ctg1_195	0.482422	0.4375	0.362187	0.425	0	0	0.21875	0.25	0.42	0.5	0.462187	0.375	0.447188	0.375	0.429688	0.375	0.42	0.4	0.34875	0.3	0.495	0.6	0.159688	0.125
GCR_cBin5269_Ctg1_474	0.482422	0.4375	0.362187	0.425	0	0	0.21875	0.25	0.42	0.5	0.462187	0.375	0.447188	0.375	0.429688	0.375	0.42	0.4	0.34875	0.3	0.495	0.6	0.159688	0.125
GCR_cBin3933_Ctg1_163	0.482422	0.4375	0.362187	0.425	0	0	0.13875	0.15	0.095	0.1	0.375	0.3	0.34875	0.25	0.334688	0.325	0.455	0.4	0.334688	0.375	0.159688	0.175	0.46875	0.5
ESTV_15042_307	0.482422	0.4375	0.117188	0.125	0	0	0.159688	0.175	0.462187	0.575	0.492188	0.475	0.474687	0.475	0.462187	0.625	0.497188	0.675	0.43875	0.45	0.48	0.7	0.499688	0.525
GCR_cBin28975_Ctg1_226	0.0605469	0.0625	0.46875	0.65	0.0246875	0.025	0.484687	0.425	0.49875	0.55	0.462187	0.475	0.46875	0.35	0.484687	0.475	0.49875	0.5	0.46875	0.45	0.334688	0.275	0.32	0.3
ESTNV_32289_411	0.404297	0.4375	0.375	0.5	0	0	0.18	0.2	0.492188	0.625	0.43875	0.45	0.34875	0.4	0.362187	0.425	0.159688	0.125	0.304688	0.225	0.429688	0.525	0.46875	0.6
GCR_cBin2362_Ctg1_251	0	0	0.495	0.5	0	0	0.48	0.5	0.447188	0.525	0.42	0.4	0.495	0.45	0.474687	0.425	0.39875	0.45	0.497188	0.525	0.362187	0.375	0.495	0.7
ESTNV_28214_231	0.0307617	0.03125	0.0721875	0.075	0.42	0.45	0.237187	0.225	0.42	0.35	0.237187	0.275	0.255	0.3	0.255	0.3	0.18	0.2	0.237187	0.175	0.04875	0.05	0.334688	0.275
ESTNV_28214_555	0.0307617	0.03125	0.0721875	0.075	0.42	0.45	0.28875	0.25	0.42	0.35	0.21875	0.25	0.237187	0.275	0.255	0.3	0.18	0.2	0.18	0.15	0.04875	0.05	0.334688	0.275
ESTNV_27759_1199	0	0	0	0	0.42	0.5	0	0	0	0	0	0	0.117188	0.125	0.117188	0.125	0.0721875	0.075	0.095	0.1	0.39875	0.4	0.199687	0.225
GCR_cBin1585_Ctg1_195	0.499512	0.65625	0.46875	0.45	0.39875	0.35	0.272188	0.275	0.455	0.4	0.237187	0.275	0.484687	0.525	0.48	0.35	0.492188	0.525	0.42	0.45	0.18	0.2	0.34875	0.4
GCR_cBin4366_Ctg1_105	0	0	0.375	0.35	0.272188	0.275	0.095	0.1	0	0	0.0721875	0.075	0.447188	0.475	0.497188	0.375	0.42	0.3	0.455	0.45	0.474687	0.525	0.492188	0.625
GCR_cBin4366_Ctg1_176	0	0	0.04875	0.05	0.272188	0.275	0.28875	0.25	0.04875	0.05	0.49875	0.4	0.488166	0.538462	0.46875	0.45	0.415845	0.333333	0.497188	0.425	0.28875	0.3	0.462187	0.575
GCR_cBin13956_Ctg1_331	0.476074	0.46875	0.095	0.1	0	0	0.495	0.3	0.497188	0.375	0.334688	0.275	0.39875	0.3	0.462187	0.525	0.159688	0.175	0.387188	0.175	0.5	0.55	0.334688	0.325
GCR_cBin12977_Ctg1_112	0.487793	0.53125	0.0246875	0.025	0	0	0.39875	0.35	0.237187	0.225	0.409687	0.425	0.483892	0.358974	0.467127	0.435897	0.237187	0.225	0.310651	0.282051	0.167244	0.184211	0.334688	0.375
GCR_cBin12977_Ctg1_237	0.487793	0.53125	0.0246875	0.025	0	0	0.39875	0.35	0.237187	0.225	0.409687	0.425	0.48875	0.35	0.46875	0.45	0.237187	0.225	0.304688	0.275	0.13875	0.15	0.334688	0.375
ESTNV_34961_80	0.304688	0.25	0.492188	0.525	0	0	0.199687	0.175	0.499688	0.425	0.455	0.5	0.495	0.5	0.5	0.6	0.199687	0.225	0.455	0.4	0.455	0.55	0.334688	0.375
GCR_cBin37279_Ctg1_86	0.32373	0.40625	0.18	0.2	0	0	0.159688	0.175	0.04875	0.05	0.159688	0.175	0.334688	0.325	0.0721875	0.075	0.237187	0.225	0.0721875	0.025	0.13875	0.15	0	0
GCR_cBin37279_Ctg1_81	0.32373	0.40625	0.18	0.2	0	0	0.159688	0.175	0.04875	0.05	0.159688	0.175	0.334688	0.325	0.0721875	0.075	0.237187	0.225	0.0721875	0.025	0.13875	0.15	0	0
GCR_cBin8386_Ctg1_676	0.492188	0.625	0.34875	0.35	0.0721875	0.075	0.272188	0.225	0.21875	0.2	0.0721875	0.075	0.48	0.5	0.42	0.35	0.48875	0.5	0.42	0.4	0.462187	0.525	0.48	0.5
GCR_cBin30976_Ctg1_63	0	0	0	0	0.199687	0.225	0.18	0.2	0.0246875	0.025	0	0	0.5	0.6	0.499688	0.575	0.48	0.55	0.499688	0.625	0.43875	0.5	0.474687	0.325
GCR_cBin24220_Ctg1_225	0	0	0.0246875	0.025	0.159688	0.175	0.499688	0.575	0.304688	0.225	0.499688	0.475	0.467127	0.487179	0.28875	0.25	0.48	0.45	0.304688	0.325	0	0	0.199687	0.225
ESTNV_35673_1875	0.476074	0.46875	0.462187	0.475	0.304688	0.325	0.117188	0.125	0.492188	0.525	0.5	0.35	0.43875	0.4	0.0246875	0.025	0.13875	0.15	0.13875	0.15	0	0	0.0246875	0.025
GCR_cBin49462_Ctg1_84	0	0	0	0	0.21875	0.25	0	0	0	0	0	0	0.159688	0.175	0.34875	0.4	0.13875	0.15	0.13875	0.1	0.0246875	0.025	0.13875	0.15
GCR_cBin27009_Ctg1_308	0.241699	0.21875	0.04875	0.05	0	0	0.39875	0.3	0.375	0.4	0.409687	0.425	0.409687	0.425	0.237187	0.225	0.13875	0.1	0.159688	0.175	0.0721875	0.075	0.117188	0.125
GCR_rBin1856_Ctg1_222	0.241699	0.21875	0.04875	0.05	0	0	0.117188	0.125	0.39875	0.4	0.499688	0.475	0.199687	0.225	0.409687	0.325	0.447188	0.375	0.334688	0.325	0.04875	0.05	0.28875	0.3
GCR_cBin13869_Ctg1_114	0	0	0.447188	0.625	0.13875	0.1	0	0	0.484687	0.475	0.272188	0.175	0.497188	0.525	0.387188	0.375	0.18	0.1	0.199687	0.225	0.462187	0.525	0.48	0.6
ESTV_13981_575	0	0	0	0	0	0	0.32	0.25	0.04875	0.05	0	0	0.46875	0.5	0.237187	0.225	0.0721875	0.075	0.237187	0.275	0.13875	0.1	0.237187	0.275
GCR_cBin4944_Ctg1_147	0	0	0	0	0	0	0.34875	0.4	0.48875	0.5	0.18	0.2	0.34875	0.3	0.199687	0.175	0.0721875	0.075	0.0721875	0.075	0.272188	0.225	0.095	0.1
ESTV_13981_262	0.304688	0.3125	0.34875	0.45	0.13875	0.1	0.43875	0.45	0.49875	0.5	0.39875	0.4	0.48875	0.55	0.304688	0.325	0.0721875	0.075	0.304688	0.325	0.28875	0.3	0.499688	0.575
GCR_cBin15072_Ctg1_49	0.0307617	0.03125	0.429688	0.425	0	0	0.499688	0.425	0.46875	0.35	0.48875	0.45	0.32	0.15	0.117188	0.125	0.0721875	0.025	0.362187	0.425	0.04875	0.05	0.04875	0.05
ESTNV_36111_168	0	0	0	0	0	0	0.375	0.35	0	0	0.255	0.2	0.46875	0.45	0.13875	0.15	0.159688	0.125	0.04875	0.05	0.04875	0.05	0.0246875	0.025
ESTNV_28158_742	0.144043	0.15625	0.0246875	0.025	0.499688	0.575	0.46875	0.45	0.474687	0.475	0.375	0.25	0.375	0.4	0.447188	0.425	0.43875	0.45	0.455	0.3	0	0	0.46875	0.55
ESTNV_35355_689	0	0	0	0	0	0	0.447188	0.525	0.095	0.1	0.21875	0.25	0.21875	0.25	0.159688	0.175	0.159688	0.175	0.237187	0.175	0.0246875	0.025	0.04875	0.05
GCR_cBin26051_Ctg1_42	0	0	0	0	0.492188	0.625	0.32	0.35	0	0	0	0	0.387188	0.275	0.362187	0.425	0.48	0.45	0.326101	0.25641	0.429688	0.575	0.21875	0.1
ESTV_12726_105	0.495605	0.59375	0	0	0.48875	0.6	0.49875	0.45	0.255	0.25	0.13875	0.1	0.387188	0.425	0.5	0.65	0.39875	0.45	0.48875	0.4	0.497188	0.525	0.43875	0.5
GCR_cBin10734_Ctg1_109	0	0	0	0	0.492188	0.625	0.32	0.35	0	0	0	0	0.447188	0.425	0.5	0.75	0.474687	0.375	0.429688	0.425	0.43875	0.5	0.375	0.35
GCR_cBin26051_Ctg1_70	0	0	0	0	0.492188	0.625	0.32	0.35	0	0	0	0	0.362187	0.325	0.362187	0.425	0.48	0.45	0.32	0.25	0.417823	0.540541	0.21875	0.1
ESTNV_36208_198	0	0	0.387188	0.425	0	0	0.32	0.35	0.447188	0.275	0.492188	0.525	0.447188	0.525	0.375	0.4	0.375	0.4	0.237187	0.225	0.495	0.6	0.34875	0.35
GCR_cBin6462_Ctg1_186	0.460449	0.40625	0.387188	0.425	0	0	0.48	0.5	0.28875	0.35	0.272188	0.225	0.28875	0.3	0.49875	0.65	0.334688	0.325	0.497188	0.475	0.117188	0.125	0.272188	0.325
GCR_cBin45958_Ctg1_101	0	0	0	0	0.18	0.2	0.0246875	0.025	0.255	0.3	0.387188	0.475	0.474687	0.425	0.495	0.55	0.499688	0.575	0.455	0.5	0.484687	0.625	0.49875	0.7
GCR_cBin29197_Ctg1_216	0	0	0	0	0	0	0	0	0.21875	0.2	0.42	0.5	0.095	0.1	0	0	0.0246875	0.025	0.159688	0.175	0	0	0.0721875	0.075
ESTNV_25537_258	0.117188	0.125	0.0246875	0.025	0.159688	0.175	0.409687	0.325	0.0246875	0.025	0.199687	0.225	0.429688	0.375	0.32	0.3	0.48875	0.5	0.34875	0.4	0.0721875	0.075	0.462187	0.475
ESTNV_29795_449	0	0	0	0	0.159688	0.175	0.117188	0.125	0.495	0.45	0.42	0.5	0.304688	0.275	0.237187	0.275	0.474687	0.525	0.42	0.4	0.272188	0.275	0.484687	0.575
ESTV_15429_132	0	0	0	0	0	0	0.0246875	0.025	0.39875	0.45	0.362187	0.375	0.159688	0.175	0.159688	0.175	0.04875	0.05	0.237187	0.275	0	0	0.21875	0.25
ESTNV_15831_94	0.358887	0.40625	0.0253123	0.025641	0.483892	0.410256	0.340894	0.384615	0.223537	0.25641	0.334688	0.375	0.484687	0.425	0.498457	0.611111	0.476625	0.459459	0.334688	0.375	0.0512465	0.0526316	0.387188	0.425
GCR_cBin6250_Ctg1_251	0	0	0	0	0	0	0.491782	0.410256	0.18	0.15	0.199687	0.175	0.117188	0.125	0.294543	0.205128	0.0246875	0.025	0.117188	0.075	0.0246875	0.025	0	0
GCR_cBin3754_Ctg1_259	0	0	0	0	0.04875	0.05	0	0	0.117188	0.075	0.13875	0.15	0.42	0.45	0.39875	0.4	0.39875	0.35	0.32	0.4	0.484687	0.525	0.492188	0.475
GCR_cBin3754_Ctg1_228	0	0	0	0	0.237187	0.225	0	0	0.117188	0.075	0.21875	0.25	0.42	0.45	0.39875	0.4	0.429688	0.375	0.334688	0.375	0.474687	0.525	0.492188	0.475
GCR_cBin3754_Ctg1_594	0	0	0	0	0.04875	0.05	0	0	0.117188	0.075	0.13875	0.15	0.42	0.45	0.39875	0.4	0.39875	0.35	0.32	0.4	0.484687	0.525	0.492188	0.475
GCR_cBin3754_Ctg1_41	0	0	0	0	0.237187	0.225	0	0	0.117188	0.075	0.21875	0.25	0.42	0.45	0.39875	0.4	0.429688	0.375	0.32	0.4	0.484687	0.525	0.492188	0.475
GCR_cBin26747_Ctg1_31	0.0893555	0.09375	0.473373	0.410256	0	0	0	0	0.491343	0.710526	0.494156	0.513514	0.0820408	0.0285714	0	0	0	0	0.0246875	0.025	0.465374	0.421053	0.0246875	0.025
ESTNV_30244_819	0	0	0.447188	0.325	0.18	0.2	0	0	0.48	0.3	0.48	0.55	0.474687	0.575	0.387188	0.425	0.429688	0.475	0.255	0.2	0.04875	0.05	0.34875	0.35
ESTNV_14745_283	0	0	0	0	0	0	0	0	0.462187	0.425	0.42	0.35	0.117188	0.125	0.159688	0.175	0.0721875	0.075	0	0	0	0	0	0
ESTNV_34952_829	0	0	0	0	0	0	0.495	0.55	0.462187	0.425	0.39875	0.4	0.272188	0.325	0.18	0.2	0.095	0.1	0.0246875	0.025	0	0	0.117188	0.125
ESTV_15610_550	0.263672	0.3125	0.304688	0.275	0	0	0.32	0.4	0.42	0.35	0.117188	0.125	0.18	0.2	0.39875	0.4	0.304688	0.325	0.387188	0.375	0.48	0.5	0.362187	0.375
ESTV_15610_240	0.263672	0.3125	0.304688	0.275	0	0	0.32	0.4	0.42	0.35	0.117188	0.125	0.163379	0.179487	0.39875	0.4	0.304688	0.325	0.387188	0.375	0.48	0.5	0.362187	0.375
GCR_cBin3500_Ctg1_117	0.0605469	0.0625	0.334688	0.425	0.334688	0.325	0.18	0.15	0.21875	0.25	0.48	0.45	0.159688	0.125	0.117188	0.125	0.0721875	0.075	0.0246875	0.025	0	0	0.0246875	0.025
GCR_cBin4389_Ctg1_128	0.263672	0.3125	0.34875	0.4	0	0	0.334688	0.375	0.362187	0.375	0.21875	0.25	0.159688	0.175	0.334688	0.275	0.462187	0.425	0.43875	0.35	0.13875	0.15	0.447188	0.425
ESTNV_34703_1491	0.341797	0.4375	0.409687	0.575	0.375	0.4	0.21875	0.2	0.484687	0.425	0.375	0.4	0.39875	0.25	0.46875	0.45	0.42	0.2	0.492188	0.375	0.455	0.5	0.49875	0.55
ESTNV_34543_968	0.0307617	0.03125	0.43875	0.5	0	0	0	0	0	0	0	0	0.159688	0.125	0.32	0.3	0	0	0.272188	0.275	0	0	0.13875	0.15
GCR_cBin11350_Ctg1_305	0.0605469	0.0625	0.43875	0.4	0	0	0.34875	0.3	0.447188	0.525	0.39875	0.4	0.21875	0.2	0.0246875	0.025	0.0721875	0.075	0	0	0	0	0	0
GCR_cBin4844_Ctg1_156	0.41748	0.59375	0.381328	0.410256	0.163379	0.179487	0.429688	0.325	0.495	0.45	0.28875	0.25	0.48875	0.35	0.255	0.25	0.347299	0.342105	0.46875	0.35	0.447188	0.425	0.492188	0.425
GCR_cBin2544_Ctg1_325	0.451172	0.5625	0.447188	0.525	0.447188	0.575	0.387188	0.375	0.455	0.45	0.447188	0.475	0.484687	0.475	0.375	0.45	0.117188	0.075	0.04875	0.05	0.04875	0.05	0.28875	0.3
GCR_cBin34603_Ctg1_167	0.32373	0.40625	0	0	0.447188	0.575	0.49875	0.5	0.447188	0.425	0.0246875	0.025	0.28875	0.3	0.34875	0.4	0.04875	0.05	0.387188	0.425	0.32	0.3	0.159688	0.175
ESTV_15835_504	0.0307617	0.03125	0.32	0.4	0	0	0.375	0.35	0.497188	0.525	0.497188	0.425	0.21875	0.25	0.13875	0.15	0.334688	0.375	0	0	0.04875	0.05	0.237187	0.275
GCR_cBin2544_Ctg1_162	0.451172	0.5625	0.447188	0.525	0.447188	0.575	0.387188	0.375	0.455	0.45	0.447188	0.475	0.484687	0.475	0.375	0.45	0.117188	0.075	0.04875	0.05	0.04875	0.05	0.28875	0.3
ESTNV_33832_1008	0.263672	0.3125	0	0	0	0	0.34875	0.3	0.409687	0.375	0.455	0.5	0.272188	0.225	0.0246875	0.025	0.375	0.3	0	0	0	0	0.237187	0.275
ESTNV_20667_551	0.451172	0.625	0.0246875	0.025	0	0	0.455	0.45	0.0721875	0.075	0.455	0.5	0.499688	0.475	0.39875	0.35	0.474687	0.425	0.455	0.3	0.39875	0.4	0.484687	0.475
ESTNV_34171_1369	0	0	0	0	0	0	0.375	0.35	0	0	0	0	0.095	0.05	0.447188	0.425	0.334688	0.375	0.409687	0.275	0	0	0.117188	0.125
ESTV_21963_1181	0.498047	0.6875	0.43875	0.55	0	0	0.474687	0.575	0.255	0.3	0.159688	0.175	0.474687	0.425	0.484687	0.475	0.43875	0.55	0.492188	0.475	0.474687	0.475	0.484687	0.575
GCR_cBin41827_Ctg1_83	0.341797	0.4375	0.43875	0.5	0	0	0.49875	0.5	0.375	0.45	0.387188	0.325	0.462187	0.575	0.0721875	0.075	0.455	0.35	0.18	0.2	0.375	0.45	0.447188	0.475
GCR_cBin26895_Ctg1_24	0	0	0	0	0	0	0.13875	0.1	0	0	0	0	0.255	0.25	0.199687	0.125	0.159688	0.175	0.117188	0.075	0.32	0.35	0.21875	0.25
ESTNV_30897_1543	0	0	0.304688	0.325	0.447188	0.425	0.13875	0.1	0.095	0.1	0.04875	0.05	0.48	0.5	0.409687	0.325	0.429688	0.375	0.499688	0.575	0.409687	0.425	0.334688	0.425
ESTNV_35495_1382	0.194824	0.21875	0.159688	0.125	0	0	0.39875	0.5	0.429688	0.475	0.447188	0.525	0.462187	0.375	0.455	0.45	0.447188	0.425	0.42	0.5	0.492188	0.625	0.362187	0.275
ESTNV_30897_1203	0	0	0.304688	0.325	0.447188	0.425	0.13875	0.1	0.095	0.1	0.04875	0.05	0.48	0.5	0.39875	0.3	0.484687	0.475	0.499688	0.575	0.46875	0.45	0.334688	0.425
AY388596_a	0	0	0.18	0.2	0.32	0.3	0.48	0.5	0.48875	0.55	0.492188	0.475	0.495	0.4	0.49875	0.55	0.42	0.5	0.49875	0.4	0.484687	0.575	0.48	0.65
ESTNV_24170_237	0.284668	0.34375	0	0	0.34875	0.35	0	0	0.39875	0.35	0.48875	0.6	0.095	0.05	0.117188	0.125	0.387188	0.425	0.159688	0.175	0.21875	0.25	0.237187	0.275
GCR_cBin30873_Ctg1_172	0.487793	0.46875	0.0246875	0.025	0.32	0.3	0.387188	0.475	0.484687	0.475	0.32	0.4	0.5	0.55	0.497188	0.475	0.495	0.5	0.495	0.55	0.447188	0.425	0.499688	0.675
GCR_cBin30873_Ctg1_139	0.487793	0.46875	0.0246875	0.025	0.32	0.3	0.387188	0.475	0.484687	0.475	0.32	0.4	0.5	0.55	0.497188	0.475	0.495	0.5	0.495	0.55	0.447188	0.425	0.499688	0.675
BASS129_B7_H01_304	0.358887	0.46875	0.499688	0.525	0.455	0.6	0.0246875	0.025	0.474687	0.525	0.429688	0.525	0.34875	0.3	0.375	0.4	0.34875	0.25	0.497188	0.525	0.0246875	0.025	0.304688	0.275
GCR_cBin28105_Ctg1_38	0	0	0	0	0	0	0	0	0	0	0	0	0.48	0.45	0.497188	0.525	0.48	0.4	0.48	0.6	0.447188	0.425	0.46875	0.6
ESTV_19994_671	0.358887	0.46875	0.499688	0.525	0	0	0.199687	0.225	0.46875	0.45	0.43875	0.5	0.21875	0.1	0.255	0.25	0.18	0.1	0.117188	0.125	0.34875	0.4	0.237187	0.275
GCR_cBin28719_Ctg1_116	0	0	0	0	0.334688	0.425	0.474687	0.425	0	0	0	0	0.075831	0.0789474	0.0246875	0.025	0.334688	0.375	0.0246875	0.025	0	0	0	0
GCR_cBin8054_Ctg1_165	0.482422	0.5625	0.495	0.7	0.415845	0.333333	0.484687	0.525	0.13875	0.15	0.119987	0.128205	0.0499671	0.0512821	0.117188	0.125	0.13875	0.15	0	0	0.0246875	0.025	0.04875	0.05
GCR_cBin8054_Ctg1_188	0.482422	0.5625	0.495	0.7	0.42	0.35	0.484687	0.525	0.13875	0.15	0.13875	0.15	0.04875	0.05	0.117188	0.125	0.13875	0.15	0	0	0.0246875	0.025	0.04875	0.05
GCR_cBin19861_Ctg1_85	0.487793	0.59375	0.304688	0.225	0.32	0.3	0.492188	0.475	0.159688	0.175	0.18	0.2	0.095	0.1	0.18	0.2	0.237187	0.275	0.237187	0.275	0	0	0	0
GCR_cBin48350_Ctg1_134	0.304688	0.375	0.42	0.4	0.28875	0.35	0.28875	0.3	0.21875	0.25	0.237187	0.225	0.46875	0.4	0.159688	0.175	0.334688	0.325	0.255	0.3	0	0	0.117188	0.125
GCR_cBin4002_Ctg1_381	0.284668	0.34375	0	0	0.42	0.4	0	0	0.32	0.35	0.272188	0.325	0.0721875	0.075	0.28875	0.35	0.39875	0.4	0.159688	0.175	0	0	0.0721875	0.075
ESTV_14916_453	0	0	0	0	0	0	0.48875	0.55	0.13875	0.1	0.237187	0.225	0.18	0.2	0.159688	0.175	0.39875	0.3	0.13875	0.15	0.13875	0.15	0.18	0.15
ESTNV_27979_576	0	0	0	0	0.117188	0.125	0	0	0	0	0	0	0.375	0.35	0.272188	0.275	0.0246875	0.025	0.46875	0.3	0.474687	0.575	0.34875	0.4
ESTNV_32192_1558	0.284668	0.34375	0.04875	0.05	0	0	0.49875	0.5	0.49875	0.45	0.474687	0.625	0.455	0.6	0.48875	0.4	0.39875	0.45	0.39875	0.35	0.272188	0.325	0.32	0.35
ESTV_15879_611	0	0	0	0	0	0	0.095	0.1	0.117188	0.125	0.18	0.2	0.21875	0.2	0.18	0.2	0.0721875	0.075	0.095	0.1	0.32	0.4	0	0
ESTNV_23739_381	0	0	0.334688	0.325	0.32	0.25	0.199687	0.225	0.39875	0.25	0.429688	0.525	0.429688	0.475	0.39875	0.5	0.495	0.55	0.237187	0.175	0.340894	0.384615	0.28875	0.25
ESTV_19711_366	0.404297	0.5625	0.0721875	0.075	0.159688	0.175	0.492188	0.475	0.39875	0.4	0.46875	0.45	0.381328	0.307692	0.375	0.4	0.0721875	0.075	0.0246875	0.025	0.095	0.1	0.462187	0.425
ESTV_13635_227	0	0	0.237187	0.125	0.32	0.25	0.429688	0.425	0.497188	0.375	0.18	0.15	0.375	0.35	0.237187	0.175	0.117188	0.125	0.334688	0.325	0.04875	0.05	0.447188	0.575
ESTNV_29704_289	0	0	0	0	0.32	0.25	0.255	0.3	0	0	0	0	0.362187	0.375	0.447188	0.475	0.199687	0.175	0.32	0.3	0.42	0.55	0.375	0.35
ESTNV_20098_519	0	0	0.237187	0.125	0.272188	0.225	0.455	0.45	0.455	0.45	0.334688	0.375	0.467127	0.333333	0.368508	0.384615	0.0721875	0.075	0.237187	0.175	0.474687	0.625	0.334688	0.325
ESTNV_33217_90	0	0	0	0	0.0721875	0.075	0.0721875	0.075	0.304688	0.275	0.435569	0.384615	0.375	0.4	0.5	0.487179	0.447188	0.425	0.483892	0.410256	0.255	0.25	0.492188	0.675
ESTNV_34884_1206	0.0307617	0.03125	0.13875	0.15	0.260355	0.205128	0.362187	0.325	0.499688	0.325	0.387188	0.275	0.255	0.25	0.237187	0.175	0.21875	0.2	0.255	0.2	0.387188	0.425	0	0
ESTV_14349_383	0.0307617	0.03125	0	0	0.272188	0.225	0	0	0	0	0.04875	0.05	0.237187	0.225	0.13875	0.15	0.0246875	0.025	0.255	0.2	0.362187	0.375	0	0
ESTNV_35838_905	0.0307617	0.03125	0.237187	0.275	0.455	0.45	0.117188	0.125	0.492188	0.425	0.362187	0.325	0.499688	0.475	0.32	0.3	0.497188	0.475	0.0721875	0.075	0.095	0.1	0.28875	0.25
GCR_cBin18835_Ctg1_75	0.5	0.5625	0.159688	0.175	0	0	0.5	0.5	0.304688	0.275	0.0721875	0.075	0.497188	0.525	0.362187	0.475	0.159688	0.125	0.095	0.1	0	0	0.117188	0.075
ESTNV_29052_323	0.0307617	0.03125	0	0	0	0	0.42	0.4	0.43875	0.35	0.409687	0.325	0.387188	0.425	0.43875	0.5	0.447188	0.525	0.117188	0.125	0.39875	0.4	0.199687	0.225
ESTNV_32947_518	0.390137	0.46875	0.32	0.4	0.387188	0.425	0.462187	0.525	0.48	0.45	0.426036	0.461538	0.450139	0.421053	0.39875	0.5	0.159688	0.175	0.237187	0.275	0	0	0.387188	0.425
GCR_cBin31170_Ctg1_155	0.375	0.4375	0	0	0	0	0.39875	0.4	0.46875	0.45	0.387188	0.375	0.495	0.45	0.409687	0.375	0.48	0.55	0.13875	0.15	0.495	0.6	0.387188	0.325
ESTNV_27280_539	0	0	0	0	0	0	0	0	0.0246875	0.025	0.13875	0.15	0.095	0.1	0.21875	0.25	0.04875	0.05	0.0246875	0.025	0.484687	0.675	0	0
GCR_cBin25742_Ctg1_41	0	0	0	0	0	0	0.095	0.1	0.0246875	0.025	0	0	0.334688	0.425	0.42	0.5	0.497188	0.425	0.5	0.45	0.48	0.65	0.48875	0.55
ESTNV_24561_296	0.358887	0.34375	0	0	0.426036	0.410256	0.13875	0.15	0.496107	0.5	0.498685	0.435897	0.499688	0.625	0.32	0.3	0.237187	0.225	0.42	0.45	0.39875	0.45	0.334688	0.325
ESTNV_22407_388	0.358887	0.40625	0	0	0	0	0.455	0.45	0.13875	0.15	0.429688	0.425	0.375	0.4	0.304688	0.375	0.447188	0.525	0.0721875	0.075	0.095	0.1	0.18	0.2
GCR_cBin45434_Ctg1_46	0	0	0	0	0	0	0.28875	0.3	0	0	0	0	0.304688	0.325	0.0246875	0.025	0.095	0.1	0.199687	0.225	0.159688	0.175	0.409687	0.325
ESTV_17059_1233	0.482422	0.5625	0	0	0	0	0.0246875	0.025	0.13875	0.15	0.21875	0.25	0.0246875	0.025	0.255	0.3	0	0	0.255	0.3	0.28875	0.3	0.04875	0.05
ESTNV_30759_457	0.487793	0.53125	0.48	0.55	0.13875	0.15	0.409687	0.375	0.499688	0.525	0.46875	0.5	0.48875	0.45	0.5	0.45	0.484687	0.425	0.42	0.3	0.415845	0.487179	0.21875	0.25
GCR_cBin42429_Ctg1_275	0.487793	0.53125	0.387188	0.325	0.46875	0.4	0.272188	0.225	0.39875	0.45	0.159688	0.125	0.43875	0.4	0.39875	0.3	0.375	0.35	0.34875	0.25	0.34875	0.45	0.199687	0.225
ESTNV_22452_442	0.482422	0.5625	0.199687	0.225	0.255	0.3	0.499688	0.625	0.462187	0.475	0.462187	0.625	0.492188	0.475	0.497188	0.575	0.455	0.55	0.49875	0.5	0.474687	0.375	0.46875	0.5
GCR_cBin8471_Ctg1_221	0.482422	0.5625	0	0	0	0	0.362187	0.375	0.387188	0.475	0.375	0.45	0.447188	0.375	0.499688	0.625	0.304688	0.325	0.492188	0.475	0.48875	0.5	0.375	0.45
GCR_cBin11079_Ctg1_122	0.117188	0.125	0.39875	0.45	0.095	0.1	0	0	0.18	0.2	0.04875	0	0.199687	0.175	0.095	0.1	0.13875	0.15	0.13875	0.1	0	0	0.387188	0.325
ESTNV_30621_599	0.476074	0.71875	0.272188	0.275	0	0	0.199687	0.225	0.495	0.5	0.18	0.2	0.387188	0.375	0.447188	0.475	0.375	0.35	0.362187	0.375	0	0	0.34875	0.35
GCR_cBin22085_Ctg1_210	0.404297	0.375	0	0	0	0	0	0	0.0721875	0.075	0.13875	0.15	0.117188	0.125	0.255	0.25	0.334688	0.275	0.28875	0.3	0.272188	0.275	0.48875	0.45
GCR_cBin2378_Ctg1_68	0.117188	0.125	0.497188	0.525	0.42	0.25	0.497188	0.575	0.492188	0.525	0.48	0.45	0.499688	0.525	0.46875	0.45	0.28875	0.25	0.409687	0.475	0.46875	0.55	0.48	0.4
GCR_cBin30984_Ctg1_227	0.390137	0.34375	0.447188	0.375	0.304688	0.225	0.499688	0.625	0.495	0.55	0.499688	0.425	0.484687	0.475	0.49875	0.5	0.43875	0.4	0.492188	0.575	0.237187	0.225	0.48875	0.6
ESTNV_32533_974	0	0	0	0	0	0	0.5	0.6	0.117188	0.125	0.21875	0.25	0.255	0.25	0.375	0.5	0.095	0.1	0.34875	0.35	0.204142	0.230769	0.18	0.2
GCR_cBin42990_Ctg1_183	0.341797	0.375	0	0	0.304688	0.275	0.48875	0.45	0.304688	0.325	0.255	0.3	0.495	0.45	0.474687	0.475	0.492188	0.525	0.492188	0.575	0.429688	0.475	0.447188	0.375
ESTNV_34114_2251	0	0	0	0	0	0	0.159688	0.125	0.387188	0.425	0.04875	0.05	0.304688	0.325	0.409687	0.375	0.32	0.3	0.34875	0.35	0	0	0.04875	0.05
ESTNV_30339_661	0	0	0	0	0.142012	0.153846	0.409687	0.375	0	0	0	0	0.28875	0.25	0.272188	0.275	0.42	0.45	0.34875	0.4	0.0721875	0.075	0.334688	0.325
ESTV_13800_155	0	0	0	0	0.159688	0.175	0.409687	0.375	0	0	0	0	0.28875	0.25	0.255	0.25	0.04875	0.05	0.272188	0.275	0	0	0.28875	0.3
BASS128_B7_A05_396	0	0	0	0	0.304688	0.275	0	0	0.0721875	0.075	0.0246875	0.025	0.095	0.1	0.39875	0.35	0.334688	0.275	0.0246875	0.025	0.0246875	0.025	0.18	0.2
ESTNV_33123_802	0	0	0	0	0.49875	0.35	0	0	0	0	0	0	0.199687	0.225	0.247576	0.236842	0.0246875	0.025	0.0721875	0.075	0	0	0.444444	0.564103
ESTNV_31138_1794	0	0	0	0	0	0	0.28875	0.35	0.21875	0.2	0.095	0.05	0.462187	0.475	0.43875	0.45	0.499688	0.625	0.387188	0.475	0.35503	0.358974	0.237187	0.275
ESTV_20910_520	0	0	0.13875	0.15	0.237187	0.225	0.159688	0.175	0.474687	0.425	0.499688	0.475	0.42	0.4	0.32	0.3	0.32	0.35	0.455	0.55	0.21875	0.25	0.48	0.4
ESTNV_26771_357	0	0	0.13875	0.15	0.237187	0.225	0.255	0.25	0.48	0.4	0.48	0.4	0.429688	0.425	0.492188	0.425	0.304688	0.275	0.429688	0.525	0.21875	0.25	0.484687	0.475
ESTNV_29458_67	0	0	0.255	0.15	0.272188	0.225	0.21875	0.25	0.455	0.45	0.362187	0.425	0.387188	0.425	0.458102	0.447368	0.242275	0.179487	0.362187	0.375	0.473373	0.615385	0.458102	0.552632
GCR_cBin13913_Ctg1_67	0.492188	0.5625	0.199687	0.225	0.484687	0.525	0.387188	0.475	0.426036	0.358974	0.13875	0.15	0.48875	0.45	0.28875	0.3	0.429688	0.375	0.0973044	0.102564	0.495	0.6	0.375	0.45
ESTNV_27138_262	0	0	0	0	0.117188	0.125	0.159688	0.175	0.484687	0.375	0.272188	0.325	0.43875	0.45	0.28875	0.25	0.04875	0.05	0.28875	0.35	0	0	0.375	0.45
ESTV_16811_56	0.41748	0.46875	0.39875	0.5	0	0	0.095	0.1	0.0721875	0.075	0.43875	0.45	0.18	0.15	0.362187	0.275	0.0246875	0.025	0.199687	0.125	0	0	0.117188	0.125
GCR_cBin28089_Ctg1_225	0.284668	0.34375	0.334688	0.375	0.04875	0.05	0.21875	0.2	0.429688	0.475	0.13875	0.15	0.409687	0.475	0.484687	0.525	0.255	0.3	0.484687	0.375	0.462187	0.425	0.429688	0.275
GCR_cBin46344_Ctg1_63	0	0	0.334688	0.375	0.18	0.2	0.34875	0.4	0.0253123	0.025641	0.255	0.3	0.429688	0.475	0.43875	0.35	0.455	0.5	0.498685	0.487179	0.0973044	0.102564	0.462187	0.425
GCR_cBin17287_Ctg1_341	0	0	0	0	0.490869	0.432432	0	0	0	0	0	0	0.39875	0.3	0.375	0.4	0.0246875	0.025	0.272188	0.275	0	0	0	0
GCR_cBin17287_Ctg1_347	0.460449	0.46875	0.495	0.6	0.28875	0.35	0.49875	0.5	0.492188	0.475	0.495	0.55	0.492188	0.375	0.5	0.6	0.272188	0.175	0.447188	0.425	0.409687	0.525	0.447188	0.475
ESTNV_32815_1072	0.358887	0.34375	0.455	0.6	0.18	0.2	0.49875	0.45	0.0721875	0.075	0.447188	0.475	0.484687	0.475	0.49875	0.5	0.48875	0.55	0.34875	0.25	0.255	0.25	0.199687	0.225
ESTNV_35257_1292	0.358887	0.34375	0.462187	0.625	0	0	0.095	0.1	0.49875	0.5	0.497188	0.425	0.095	0.1	0	0	0.0246875	0.025	0	0	0	0	0	0
GCR_cBin23979_Ctg1_93	0.41748	0.34375	0.375	0.4	0.387188	0.325	0.272188	0.325	0.387188	0.475	0.393491	0.435897	0.387188	0.375	0.409687	0.425	0.117188	0.125	0.32	0.25	0.35503	0.307692	0.334688	0.425
ESTV_15660_357	0.440918	0.46875	0.49875	0.55	0	0	0.48875	0.5	0.462187	0.575	0.32	0.4	0.43875	0.45	0.455	0.55	0.492188	0.475	0.304688	0.325	0.48875	0.35	0.495	0.5
GCR_cBin47813_Ctg1_45	0.0307617	0.03125	0	0	0	0	0.474687	0.425	0.387188	0.275	0.387188	0.475	0.409687	0.325	0.499688	0.425	0.237187	0.225	0.495	0.45	0.499688	0.525	0.462187	0.525
ESTNV_23587_307	0.404297	0.4375	0	0	0.498685	0.641026	0.0721875	0.075	0.18	0.15	0.32	0.35	0.277778	0.282051	0.409687	0.375	0.34875	0.3	0.334688	0.425	0.326101	0.25641	0.49875	0.55
ESTNV_35761_1981	0.390137	0.40625	0	0	0.49875	0.55	0.13875	0.15	0.0246875	0.025	0	0	0.474687	0.475	0.484687	0.625	0.334688	0.375	0.393491	0.282051	0.393491	0.333333	0.49875	0.4
ESTNV_25066_386	0.5	0.5	0.484687	0.525	0.32	0.35	0.409687	0.325	0.409687	0.375	0.499688	0.625	0.34875	0.25	0.28875	0.25	0.39875	0.55	0.32	0.25	0.32	0.3	0.362187	0.275
GCR_cBin7319_Ctg1_197	0.5	0.5	0.484687	0.525	0.32	0.35	0.474687	0.475	0.409687	0.375	0.499688	0.625	0.447188	0.375	0.49875	0.4	0.39875	0.55	0.39875	0.35	0.362187	0.325	0.334688	0.325
ESTNV_29818_733	0.5	0.5	0.484687	0.525	0.32	0.35	0.462187	0.525	0.409687	0.375	0.499688	0.625	0.42	0.3	0.272188	0.275	0.39875	0.55	0.32	0.2	0.34875	0.35	0.334688	0.325
GCR_cBin31123_Ctg1_140	0.169922	0.1875	0.484687	0.525	0.095	0.05	0.199687	0.225	0.497188	0.425	0.492188	0.625	0.39875	0.45	0.255	0.3	0.255	0.2	0.237187	0.175	0.48	0.45	0.28875	0.25
GCR_cBin26429_Ctg1_427	0	0	0	0	0.117188	0.125	0	0	0	0	0	0	0.28875	0.35	0.429688	0.525	0.362187	0.375	0.43875	0.4	0.39875	0.5	0.409687	0.475
GCR_cBin27809_Ctg1_258	0.429688	0.4375	0.49875	0.6	0.255	0.25	0.095	0.1	0.0246875	0.025	0	0	0.447188	0.525	0.409687	0.475	0.18	0.2	0.455	0.4	0.497188	0.525	0.492188	0.525
GCR_cBin9275_Ctg1_530	0.169922	0.1875	0.13875	0.15	0.095	0.1	0.484687	0.475	0.499688	0.375	0.492188	0.475	0.387188	0.425	0.499688	0.375	0.362187	0.425	0.362187	0.375	0.43875	0.3	0.237187	0.275
GCR_cBin34264_Ctg1_201	0.358887	0.46875	0.387188	0.375	0.255	0.25	0.5	0.7	0.255	0.25	0.18	0.2	0.21875	0.2	0.21875	0.1	0.429688	0.275	0.28875	0.3	0.0246875	0.025	0.34875	0.35
ESTV_17454_240	0.304688	0.3125	0.455	0.45	0.499688	0.525	0.46875	0.65	0.5	0.5	0.46875	0.5	0.429688	0.525	0.48	0.5	0.474687	0.475	0.46875	0.55	0.43875	0.3	0.49875	0.6
GCR_cBin25151_Ctg1_314	0.41748	0.40625	0	0	0.409687	0.475	0.362187	0.375	0.13875	0.15	0.18	0.15	0.43875	0.5	0.462187	0.525	0.5	0.35	0.46875	0.6	0.237187	0.275	0.32	0.4
GCR_cBin18586_Ctg1_37	0.117188	0.0625	0	0	0.13875	0.15	0.474687	0.475	0.117188	0.075	0.495	0.6	0.34875	0.45	0.429688	0.525	0.375	0.4	0.13875	0.15	0.387188	0.475	0.409687	0.325
GCR_cBin31323_Ctg1_269	0.144043	0.09375	0.409687	0.525	0.13875	0.15	0.455	0.45	0.484687	0.575	0.48	0.45	0.484687	0.375	0.42	0.3	0.0721875	0.025	0.455	0.6	0.49875	0.45	0.5	0.6
GCR_cBin1523_Ctg1_267	0.169922	0.125	0.409687	0.525	0	0	0.474687	0.375	0.159688	0.175	0.095	0.1	0.21875	0.25	0.199687	0.175	0.0246875	0.025	0.095	0.1	0.375	0.45	0.0246875	0.025
ESTV_20067_369	0.41748	0.40625	0.375	0.45	0.387188	0.425	0	0	0.375	0.35	0.21875	0.25	0.48875	0.5	0.39875	0.35	0.48875	0.45	0.455	0.5	0.429688	0.425	0.46875	0.45
GCR_cBin15388_Ctg1_87	0	0	0	0	0	0	0.5	0.4	0.495	0.5	0.455	0.5	0.492188	0.475	0.409687	0.375	0.117188	0.075	0.28875	0.3	0.237187	0.275	0.199687	0.175
ESTNV_35603_888	0	0	0	0	0.462187	0.325	0	0	0	0	0	0	0.095	0.1	0	0	0.095	0.1	0	0	0	0	0	0
GCR_cBin2118_Ctg1_175	0.21875	0.1875	0.484687	0.425	0.272188	0.175	0.495	0.6	0.34875	0.4	0.49875	0.5	0.46875	0.3	0.48	0.5	0.409687	0.325	0.48	0.5	0.447188	0.325	0.462187	0.425
ESTNV_36494_153	0.241699	0.21875	0.375	0.45	0	0	0	0	0.0246875	0.025	0.095	0.1	0.13875	0.15	0.255	0.25	0.0246875	0.025	0.237187	0.275	0.199687	0.175	0.21875	0.2
ESTNV_34955_1039	0	0	0	0	0.447188	0.275	0	0	0.484687	0.575	0.13875	0.1	0.460224	0.461538	0.492188	0.525	0.484687	0.625	0.474687	0.525	0.42	0.45	0.34875	0.4
ESTNV_34955_1215	0	0	0	0	0.447188	0.275	0	0	0.484687	0.575	0.13875	0.1	0.48	0.55	0.492188	0.525	0.484687	0.625	0.474687	0.525	0.42	0.45	0.34875	0.4
ESTV_19379_358	0.144043	0.15625	0	0	0.429688	0.425	0.34875	0.4	0.49875	0.55	0.39875	0.4	0.415845	0.435897	0.43875	0.45	0.0246875	0.025	0.426036	0.25641	0.34875	0.35	0.34875	0.25
GCR_cBin20475_Ctg1_43	0	0	0.18	0.2	0	0	0.34875	0.4	0.5	0.5	0.34875	0.4	0.5	0.55	0.5	0.5	0.497188	0.475	0.48875	0.4	0.159688	0.175	0.04875	0.05
ESTNV_33105_1177	0.0307617	0.03125	0.304688	0.375	0.21875	0.2	0.48875	0.45	0.492188	0.625	0.362187	0.375	0.497188	0.475	0.497188	0.375	0.34875	0.45	0.18	0.15	0.04875	0.05	0.409687	0.475
ESTV_16287_822	0	0	0.272188	0.275	0.474687	0.575	0.0246875	0.025	0.455	0.45	0.334688	0.325	0.46875	0.35	0.488166	0.538462	0.455	0.45	0.499688	0.425	0.32	0.3	0.492188	0.575
ESTV_16452_1030	0	0	0.304688	0.375	0.21875	0.2	0.48875	0.5	0.474687	0.325	0.46875	0.4	0.447188	0.475	0.43875	0.5	0.199687	0.225	0.42	0.45	0.28875	0.3	0.32	0.4
ESTNV_34379_298	0.358887	0.34375	0	0	0.163379	0.179487	0.375	0.45	0.159688	0.125	0.21875	0.15	0.470416	0.486486	0.375	0.35	0.48875	0.6	0.48875	0.45	0.304688	0.325	0.18	0.2
GCR_cBin42637_Ctg1_200	0.144043	0.15625	0	0	0	0	0.34875	0.4	0.304688	0.325	0.272188	0.225	0.375	0.35	0.117188	0.125	0.492188	0.525	0.04875	0.05	0	0	0.18	0.2
ESTNV_21259_337	0	0	0	0	0	0	0.362187	0.375	0.0246875	0.025	0	0	0.429688	0.475	0.304688	0.325	0.117188	0.125	0.28875	0.25	0	0	0.04875	0.05
ESTNV_29649_636	0.32373	0.34375	0	0	0.159688	0.175	0	0	0.13875	0.15	0.159688	0.125	0.095	0.1	0.0246875	0.025	0	0	0.255	0.25	0.28875	0.3	0.0246875	0.025
ESTNV_34928_1678	0.0307617	0.03125	0.409687	0.525	0.49875	0.55	0.32	0.35	0.497188	0.425	0.497188	0.475	0.39875	0.3	0.5	0.4	0.49875	0.6	0.484687	0.475	0.39875	0.4	0.497188	0.525
GCR_cBin1305_Ctg1_324	0.358887	0.46875	0	0	0	0	0.199687	0.225	0.39875	0.45	0.495	0.55	0.255	0.2	0.429688	0.375	0.429688	0.525	0.13875	0.15	0.42	0.45	0.447188	0.325
GCR_hBin534_Ctg1_202	0.358887	0.46875	0	0	0	0	0.199687	0.225	0.39875	0.45	0.495	0.55	0.255	0.2	0.429688	0.375	0.429688	0.525	0.13875	0.15	0.415845	0.435897	0.447188	0.325
GCR_cBin26849_Ctg1_164	0.5	0.6875	0	0	0.42	0.5	0.0721875	0.075	0.0246875	0.025	0	0	0.492188	0.525	0.48	0.45	0.484687	0.475	0.467127	0.435897	0.387188	0.325	0.387188	0.475
GCR_cBin34498_Ctg1_99	0.0605469	0.0625	0	0	0	0	0.39875	0.45	0.18	0.15	0.375	0.35	0.484687	0.325	0.447188	0.525	0.334688	0.325	0.362187	0.325	0.474687	0.575	0.46875	0.6
ESTNV_35363_511	0.499512	0.40625	0.13875	0.15	0.484687	0.475	0.447188	0.475	0	0	0.0246875	0.025	0.42	0.35	0.48875	0.5	0.159688	0.175	0.474687	0.525	0.495	0.65	0.462187	0.475
ESTNV_31226_482	0.499512	0.40625	0.387188	0.425	0.32	0.3	0.272188	0.325	0.04875	0.05	0.04875	0.05	0.0721875	0.075	0.199687	0.175	0.28875	0.35	0.13875	0.1	0.272188	0.275	0.304688	0.325
ESTNV_31226_313	0.304688	0.3125	0.387188	0.425	0	0	0.237187	0.225	0.0721875	0.075	0.0246875	0.025	0.0721875	0.075	0.0721875	0.075	0.0246875	0.025	0.0246875	0.025	0	0	0	0
GCR_cBin31103_Ctg1_204	0.451172	0.4375	0.444444	0.25641	0.499688	0.525	0.497188	0.475	0.474687	0.525	0.32	0.3	0.21875	0.25	0.223537	0.25641	0.304688	0.325	0.184089	0.0512821	0.48875	0.4	0.272188	0.275
GCR_cBin46790_Ctg1_21	0	0	0	0	0	0	0.447188	0.525	0.0721875	0.075	0	0	0.272188	0.275	0.387188	0.375	0.117188	0.125	0.199687	0.225	0.429688	0.425	0.0721875	0.075
GCR_cBin31103_Ctg1_155	0.451172	0.4375	0.447188	0.275	0.499688	0.525	0.497188	0.475	0.474687	0.525	0.32	0.3	0.204142	0.230769	0.21875	0.25	0.304688	0.325	0.18	0.05	0.48875	0.4	0.272188	0.275
GCR_cBin5691_Ctg1_70	0	0	0.474687	0.425	0	0	0.0246875	0.025	0.272188	0.275	0.334688	0.275	0.117188	0.125	0.159688	0.175	0.095	0.1	0.095	0.1	0	0	0.0246875	0.025
GCR_cBin1069_Ctg1_48	0.304688	0.375	0	0	0.492188	0.625	0.48	0.45	0.117188	0.125	0.32	0.35	0.455	0.55	0.455	0.45	0.199687	0.125	0.492188	0.575	0.34875	0.4	0.48	0.5
ESTNV_34364_237	0.0307617	0.03125	0.429688	0.575	0.46875	0.6	0.462187	0.525	0.46875	0.5	0.21875	0.25	0.492188	0.575	0.429688	0.425	0.455	0.4	0.43875	0.45	0.42	0.45	0.32	0.35
ESTNV_33805_1291	0.194824	0.21875	0.304688	0.375	0.49875	0.6	0.199687	0.225	0.447188	0.625	0.492188	0.525	0.455	0.4	0.39875	0.35	0.334688	0.325	0.49875	0.45	0.5	0.65	0.43875	0.35
ESTV_14302_526	0.304688	0.25	0.159688	0.175	0.474687	0.575	0.484687	0.525	0.304688	0.325	0.362187	0.325	0.484687	0.475	0.474687	0.425	0.46875	0.45	0.362187	0.325	0.499688	0.575	0.304688	0.325
ESTV_14302_573	0.304688	0.25	0.159688	0.175	0.474687	0.575	0.484687	0.525	0.304688	0.325	0.362187	0.325	0.484687	0.475	0.474687	0.425	0.46875	0.45	0.362187	0.325	0.499688	0.575	0.304688	0.325
ESTV_21979_63	0	0	0	0	0	0	0	0	0	0	0.0246875	0.025	0.362187	0.375	0.375	0.35	0.304688	0.325	0.362187	0.475	0	0	0.484687	0.575
ESTNV_29161_372	0	0	0	0	0.43875	0.35	0	0	0	0	0	0	0.04875	0.05	0.095	0.1	0.04875	0.05	0.0246875	0.025	0.48875	0.5	0.0246875	0.025
GCR_cBin33723_Ctg1_116	0	0	0.474687	0.425	0	0	0	0	0.0246875	0.025	0.237187	0.225	0.0721875	0.075	0.117188	0.125	0	0	0.0246875	0.025	0.0246875	0.025	0	0
GCR_cBin626_Ctg1_214	0	0	0	0	0	0	0.48875	0.55	0.28875	0.3	0.484687	0.475	0.492188	0.425	0.492188	0.425	0.21875	0.25	0.429688	0.425	0.497188	0.675	0.429688	0.475
GCR_cBin19458_Ctg1_218	0.499512	0.65625	0	0	0.43875	0.45	0.447188	0.525	0.497188	0.525	0.43875	0.45	0.39875	0.45	0.48	0.45	0.495	0.55	0.495	0.45	0.497188	0.475	0.18	0.2
GCR_cBin46328_Ctg1_67	0	0	0.28875	0.25	0	0	0.447188	0.475	0.48875	0.55	0.474687	0.625	0.42	0.5	0.474687	0.475	0.49875	0.5	0.43875	0.55	0.497188	0.475	0.49875	0.5
GCR_cBin43418_Ctg1_79	0	0	0	0	0	0	0.334688	0.425	0.497188	0.575	0.46875	0.45	0.497188	0.575	0.42	0.45	0.46875	0.4	0.5	0.55	0.429688	0.525	0.474687	0.425
ESTNV_25635_721	0	0	0.28875	0.25	0.04875	0.05	0.387188	0.375	0.495	0.45	0.48	0.45	0.48	0.4	0.43875	0.5	0.49875	0.5	0.48	0.55	0.488166	0.538462	0.362187	0.425
GCR_cBin6611_Ctg1_379	0.358887	0.40625	0.32	0.3	0.34875	0.35	0.499688	0.525	0.117188	0.125	0.0721875	0.075	0.499688	0.525	0.49875	0.5	0.484687	0.575	0.375	0.35	0.362187	0.475	0.48875	0.5
ESTNV_15783_204	0.169922	0.1875	0.32	0.3	0	0	0.43875	0.45	0.237187	0.275	0.21875	0.2	0.39875	0.35	0.21875	0.25	0.48	0.4	0.334688	0.325	0.46875	0.45	0.375	0.35
GCR_cBin21225_Ctg1_149	0.0893555	0.09375	0	0	0	0	0.499688	0.625	0.474687	0.525	0.447188	0.375	0.117188	0.125	0.237187	0.275	0.387188	0.375	0.117188	0.125	0.334688	0.425	0.04875	0.05
ESTNV_33151_631	0	0	0	0	0	0	0.0246875	0.025	0.159688	0.175	0.117188	0.125	0.375	0.25	0.272188	0.275	0.474687	0.475	0.28875	0.35	0.447188	0.525	0.49875	0.3
GCR_cBin35196_Ctg1_476	0.284668	0.28125	0.0246875	0.025	0	0	0.42	0.55	0.48875	0.65	0.495	0.45	0.272188	0.225	0.159688	0.175	0.334688	0.325	0.159688	0.125	0	0	0.0246875	0.025
ESTNV_32148_1877	0	0	0	0	0.117188	0.125	0.0246875	0.025	0	0	0	0	0.334688	0.325	0.04875	0.05	0.0246875	0.025	0.18	0.2	0	0	0.304688	0.375
GCR_cBin25134_Ctg1_192	0.0893555	0.09375	0.362187	0.375	0.18	0.2	0.387188	0.475	0.04875	0.05	0.0246875	0.025	0.497188	0.525	0.497188	0.425	0.199687	0.125	0.492188	0.475	0.48875	0.55	0.362187	0.425
GCR_cBin33022_Ctg1_83	0.0307617	0.03125	0.18	0.2	0.0246875	0.025	0.304688	0.375	0.159688	0.175	0.462187	0.475	0.474687	0.375	0.474687	0.475	0.474687	0.525	0.34875	0.25	0.495	0.65	0.39875	0.45
ESTV_16422_134	0.429688	0.4375	0.48	0.55	0.117188	0.125	0.0246875	0.025	0.095	0.1	0.199687	0.175	0.387188	0.275	0.447188	0.475	0.495	0.55	0.28875	0.25	0.495	0.65	0.32	0.35
GCR_cBin34177_Ctg1_218	0	0	0.5	0.55	0	0	0.117188	0.125	0.04875	0.05	0.34875	0.35	0.117188	0.125	0.159688	0.175	0.255	0.3	0.159688	0.175	0.387188	0.475	0.159688	0.175
GCR_cBin43702_Ctg1_167	0.0893555	0.09375	0.0721875	0.075	0	0	0.474687	0.375	0.387188	0.275	0.04875	0.05	0.095	0.05	0.334688	0.375	0.409687	0.525	0.095	0.1	0	0	0.04875	0.05
ESTNV_22917_549	0.169922	0.1875	0.409687	0.375	0	0	0.21875	0.25	0.492188	0.575	0.49446	0.526316	0.499688	0.375	0.13875	0.15	0.095	0.1	0.095	0.1	0.0253123	0.025641	0.13875	0.15
ESTNV_26650_383	0	0	0	0	0.0246875	0.025	0.0246875	0.025	0	0	0.34875	0.3	0.28875	0.2	0.255	0.3	0.272188	0.275	0.13875	0.15	0.304688	0.375	0.42	0.55
GCR_cBin2879_Ctg1_425	0.482422	0.5625	0	0	0	0	0.429688	0.425	0.492188	0.425	0.46875	0.55	0.21875	0.2	0	0	0	0	0	0	0	0	0	0
GCR_cBin8681_Ctg1_39	0.487793	0.46875	0.387188	0.325	0	0	0.272188	0.275	0.497188	0.425	0.48875	0.5	0.304688	0.275	0.43875	0.45	0.497188	0.475	0.13875	0.15	0.46875	0.6	0.13875	0.15
ESTNV_33547_529	0.0605469	0.0625	0.255	0.3	0.0721875	0.075	0	0	0.304688	0.275	0.495	0.5	0.447188	0.475	0.46875	0.45	0.474687	0.375	0.462187	0.475	0.484687	0.625	0.255	0.25
ESTNV_31630_748	0.169922	0.1875	0.375	0.5	0	0	0.199687	0.225	0	0	0	0	0.304688	0.175	0.117188	0.125	0.18	0.15	0	0	0	0	0	0
GCR_cBin1280_Ctg1_527	0.117188	0.125	0.492188	0.225	0.49875	0.45	0.497188	0.575	0.48	0.45	0.375	0.5	0.387188	0.325	0.362187	0.425	0.375	0.35	0.272188	0.275	0.28875	0.35	0.04875	0.05
ESTNV_34639_1192	0.341797	0.375	0.375	0.3	0.362187	0.425	0.095	0.1	0	0	0	0	0.474687	0.375	0.462187	0.475	0.455	0.45	0.447188	0.425	0.39875	0.45	0.334688	0.425
ESTNV_32778_323	0.144043	0.15625	0.237187	0.275	0	0	0.34875	0.45	0.471953	0.5	0.387188	0.325	0.46875	0.55	0.462187	0.575	0.272188	0.325	0.462187	0.475	0.237187	0.275	0.46875	0.55
ESTNV_35992_1081	0.497919	0.548387	0.13875	0.15	0.34875	0.35	0.48	0.45	0.488166	0.589744	0.404997	0.410256	0.495	0.6	0.18	0.15	0.18	0.1	0.42	0.45	0.260355	0.205128	0.28875	0.35
ESTNV_27437_1281	0.241699	0.28125	0	0	0.117188	0.125	0.04875	0.05	0.159688	0.075	0.0973044	0.102564	0.48	0.6	0.46875	0.5	0.492188	0.625	0.375	0.35	0.21875	0.2	0.39875	0.35
GCR_cBin8866_Ctg1_131	0.117188	0.125	0	0	0.272188	0.325	0.39875	0.4	0.362187	0.275	0.304688	0.325	0.255	0.2	0.28875	0.35	0.362187	0.325	0.39875	0.5	0.484687	0.375	0.21875	0.25
GCR_cBin3748_Ctg1_76	0.117188	0.125	0	0	0	0	0.474687	0.525	0.49875	0.6	0.409687	0.425	0.49474	0.435897	0.39875	0.45	0.497188	0.475	0.34875	0.4	0.117188	0.125	0.48	0.55
ESTNV_23182_326	0.117188	0.125	0	0	0	0	0.474687	0.525	0.49875	0.6	0.409687	0.425	0.495	0.4	0.447188	0.525	0.48875	0.45	0.362187	0.375	0.119987	0.128205	0.5	0.6
GCR_cBin28234_Ctg1_102	0.117188	0.125	0.0246875	0.025	0.48	0.5	0.48	0.55	0.304688	0.325	0.46875	0.45	0.429688	0.475	0.199687	0.225	0.497188	0.375	0.272188	0.275	0.497188	0.525	0.46875	0.6
GCR_cBin25285_Ctg1_40	0.499512	0.53125	0.21875	0.25	0.34875	0.45	0.49875	0.6	0.48	0.5	0.48875	0.5	0.387188	0.525	0.387188	0.425	0.447188	0.475	0.497188	0.425	0.334688	0.325	0.39875	0.4
ESTNV_18696_207	0.304688	0.3125	0	0	0.326101	0.358974	0.495	0.5	0.462187	0.375	0.39875	0.35	0.48	0.35	0.43875	0.4	0.387188	0.275	0.13875	0.1	0	0	0.462187	0.425
ESTNV_33065_574	0	0	0	0	0.48	0.45	0	0	0.455	0.55	0.0246875	0.025	0.462187	0.475	0.32	0.35	0.429688	0.425	0.39875	0.5	0.0246875	0.025	0.362187	0.275
ESTNV_33065_318	0	0	0	0	0.48	0.45	0	0	0.455	0.55	0.0246875	0.025	0.462187	0.475	0.32	0.35	0.429688	0.425	0.39875	0.5	0.0246875	0.025	0.362187	0.275
GCR_cBin40294_Ctg1_76	0	0	0	0	0.223537	0.25641	0.159688	0.175	0.0246875	0.025	0.13875	0.15	0.492188	0.425	0.46875	0.35	0.34875	0.3	0.387188	0.375	0.13875	0.15	0.0721875	0.075
GCR_cBin6845_Ctg1_149	0.117188	0.125	0.499688	0.475	0.0721875	0.075	0.117188	0.125	0.474687	0.425	0.495	0.55	0.455	0.5	0.304688	0.225	0.0246875	0.025	0.28875	0.35	0.0246875	0.025	0.0721875	0.075
GCR_cBin22147_Ctg1_75	0.0605469	0.0625	0	0	0.199687	0.125	0	0	0.0246875	0.025	0	0	0.375	0.45	0.32	0.3	0.462187	0.525	0.28875	0.25	0.18	0.15	0.13875	0.15
GCR_cBin1708_Ctg1_43	0.341797	0.375	0	0	0.117188	0.125	0.0246875	0.025	0.409687	0.475	0.455	0.4	0.387188	0.425	0.462187	0.425	0.159688	0.125	0.42	0.5	0.119987	0.128205	0.18	0.2
GCR_cBin1058_Ctg1_236	0.499512	0.71875	0.48	0.5	0.362187	0.425	0	0	0.04875	0.05	0.0721875	0.075	0.272188	0.225	0.375	0.4	0.48	0.5	0.255	0.3	0	0	0.272188	0.275
ESTNV_31240_1536	0.241699	0.28125	0	0	0.095	0.1	0.117188	0.125	0.492188	0.475	0.499688	0.475	0.499688	0.475	0.39875	0.35	0.447188	0.425	0.46875	0.4	0.199687	0.175	0.34875	0.35
GCR_cBin21689_Ctg1_170	0.492188	0.625	0.48	0.6	0	0	0.497188	0.575	0.46875	0.55	0.492188	0.475	0.39875	0.45	0.499688	0.375	0.43875	0.4	0.499688	0.525	0.04875	0.05	0.272188	0.275
ESTNV_32685_763	0.5	0.5625	0.455	0.4	0.387188	0.475	0.375	0.5	0.474687	0.475	0.5	0.45	0.404997	0.461538	0.159688	0.175	0.272188	0.325	0.334688	0.325	0.46875	0.45	0.375	0.4
ESTV_16939_335	0.5	1	0.5	1	0	0	0.48875	0.85	0.409687	0.575	0.48875	0.85	0.409687	0.575	0.49875	0.95	0.447188	0.675	0.474687	0.775	0.497188	0.925	0.5	1
GCR_cBin2635_Ctg1_182	0.492188	0.5	0	0	0.21875	0.25	0.492188	0.525	0.272188	0.275	0.5	0.55	0.48875	0.4	0.48	0.35	0.46875	0.5	0.409687	0.275	0	0	0.34875	0.3
GCR_cBin28698_Ctg1_182	0.5	0.4375	0.272188	0.225	0.43875	0.4	0.409687	0.525	0.495	0.6	0.495	0.4	0.375	0.35	0.362187	0.375	0.46875	0.5	0.429688	0.325	0.39875	0.45	0.48875	0.75
GCR_cBin2635_Ctg1_167	0.492188	0.5	0	0	0.49875	0.45	0.492188	0.525	0.272188	0.275	0.5	0.55	0.362187	0.375	0.255	0.25	0.117188	0.075	0.04875	0.05	0	0	0.159688	0.175
GCR_cBin315_Ctg1_207	0.460449	0.59375	0.0246875	0.025	0.0721875	0.075	0.32	0.35	0.39875	0.3	0.387188	0.325	0.499688	0.525	0.484687	0.475	0.474687	0.575	0.495	0.55	0.117188	0.125	0.497188	0.575
GCR_cBin22764_Ctg1_497	0.440918	0.53125	0.095	0.05	0.0739645	0.0769231	0.0499671	0.0512821	0.474687	0.475	0.13875	0.15	0.145429	0.157895	0.21875	0.25	0.21875	0.2	0.326101	0.358974	0.13875	0.15	0.0721875	0.075
GCR_cBin22764_Ctg1_550	0.476074	0.65625	0.0721875	0.025	0.159688	0.175	0.0721875	0.025	0.474687	0.475	0.277778	0.282051	0.304688	0.325	0.492188	0.475	0.484687	0.425	0.484687	0.625	0.455	0.6	0.497188	0.475
GCR_cBin22764_Ctg1_561	0.476074	0.65625	0.0721875	0.025	0.159688	0.175	0.0721875	0.025	0.474687	0.475	0.272188	0.275	0.304688	0.325	0.492188	0.475	0.484687	0.425	0.484687	0.625	0.447188	0.575	0.497188	0.475
GCR_cBin50954_Ctg1_86	0.390137	0.46875	0.334688	0.325	0.393491	0.384615	0.199687	0.225	0.393491	0.435897	0.455807	0.378378	0.432133	0.368421	0.499671	0.512821	0.455	0.45	0.35503	0.410256	0.46875	0.55	0.499688	0.525
ESTNV_35673_1182	0.476074	0.46875	0.462187	0.475	0.304688	0.325	0.117188	0.125	0.492188	0.525	0.5	0.35	0.467127	0.230769	0.0246875	0.025	0.18	0.2	0.13875	0.15	0	0	0.0739645	0.0769231
ESTV_16207_498	0	0	0	0	0.42	0.5	0	0	0	0	0	0	0.34875	0.3	0.484687	0.425	0.117188	0.125	0.462187	0.475	0.32	0.3	0.5	0.5
ESTNV_37632_86	0	0	0	0	0.362187	0.375	0	0	0	0	0	0	0.21875	0.2	0	0	0.375	0.3	0.0721875	0.075	0	0	0.0246875	0.025
GCR_cBin1188_Ctg1_179	0	0	0	0	0.334688	0.325	0	0	0.04875	0.05	0	0	0.304688	0.325	0.455	0.4	0.484687	0.325	0.474687	0.475	0.48	0.6	0.455	0.5
ESTNV_36923_393	0.0307617	0.03125	0	0	0	0	0.362187	0.325	0.13875	0.15	0	0	0.117188	0.125	0.163379	0.128205	0.28875	0.25	0.199687	0.175	0.0246875	0.025	0.28875	0.35
GCR_cBin12421_Ctg1_46	0.404297	0.5	0.484687	0.475	0.237187	0.275	0.495	0.6	0.447188	0.475	0.447188	0.475	0.5	0.526316	0.492188	0.575	0.492188	0.525	0.48	0.4	0.482104	0.432432	0.499688	0.575
GCR_cBin7811_Ctg1_451	0	0	0	0	0	0	0	0	0	0	0	0	0.429688	0.375	0.237187	0.225	0.237187	0.175	0.255	0.25	0.362187	0.375	0.199687	0.225
GCR_hBin34135_Ctg1_23	0.341797	0.4375	0	0	0.455	0.4	0.159688	0.175	0.34875	0.35	0.387188	0.325	0.255	0.3	0.199687	0.175	0.199687	0.225	0.21875	0.2	0.142012	0.153846	0.159688	0.125
GCR_cBin25441_Ctg1_174	0.0605469	0.0625	0.49875	0.45	0	0	0.159688	0.175	0.21875	0.25	0.159688	0.175	0.237187	0.275	0.199687	0.225	0.095	0.1	0.304688	0.225	0.474687	0.625	0.0721875	0.075
GCR_cBin14911_Ctg1_42	0.495605	0.59375	0	0	0.0246875	0.025	0.409687	0.325	0.334688	0.325	0.48	0.45	0.304688	0.325	0.362187	0.425	0.21875	0.2	0.255	0.3	0	0	0.159688	0.175
GCR_cBin44185_Ctg1_196	0.390137	0.46875	0.48	0.5	0	0	0.48	0.35	0.32	0.2	0.429688	0.425	0.497188	0.575	0.462187	0.475	0.39875	0.35	0.429688	0.525	0.46875	0.6	0.39875	0.3
ESTV_15919_533	0.21875	0.25	0.13875	0.1	0.462187	0.375	0.34875	0.4	0.495	0.6	0.255	0.2	0.46875	0.5	0.48875	0.45	0.497188	0.525	0.447188	0.325	0.492188	0.625	0.447188	0.625
GCR_cBin51715_Ctg1_128	0	0	0	0	0	0	0.375	0.35	0	0	0	0	0.304688	0.275	0.18	0.15	0.04875	0.05	0.13875	0.15	0.499688	0.575	0.409687	0.475
ESTNV_32455_522	0.358887	0.46875	0.199687	0.175	0.255	0.25	0.199687	0.225	0.117188	0.125	0.04875	0.05	0.48	0.55	0.46875	0.35	0.362187	0.425	0.387188	0.375	0.375	0.5	0.39875	0.5
GCR_cBin45968_Ctg1_120	0.0605469	0.0625	0	0	0.455	0.5	0.199687	0.225	0.272188	0.275	0.387188	0.425	0.474687	0.475	0.484687	0.375	0.43875	0.45	0.48875	0.55	0.48875	0.45	0.497188	0.425
ESTNV_36281_727	0	0	0	0	0.159688	0.175	0	0	0.04875	0.05	0	0	0.362187	0.325	0.42	0.25	0.159688	0.175	0.42	0.4	0.13875	0.1	0.159688	0.175
ESTNV_36281_2042	0	0	0	0	0.159688	0.175	0	0	0	0	0	0	0.362187	0.325	0.455	0.35	0.159688	0.175	0.42	0.4	0.13875	0.1	0.159688	0.175
GCR_cBin39713_Ctg1_235	0.341797	0.4375	0.495	0.45	0.409687	0.425	0.455	0.55	0.48	0.5	0.499688	0.575	0.48875	0.4	0.497188	0.325	0.42	0.35	0.46875	0.55	0.447188	0.425	0.199687	0.225
ESTNV_36281_1871	0.32373	0.40625	0.495	0.45	0.237187	0.275	0.484687	0.475	0.455	0.5	0.484687	0.575	0.492188	0.375	0.5	0.45	0.48875	0.55	0.495	0.45	0.375	0.3	0.409687	0.375
ESTNV_36281_1295	0	0	0	0	0.362187	0.325	0.474687	0.375	0.48875	0.55	0.387188	0.375	0.18	0.15	0.199687	0.225	0.272188	0.275	0.18	0.2	0	0	0.28875	0.3
ESTNV_36281_1632	0.482422	0.5	0.495	0.45	0.159688	0.175	0.46875	0.45	0.429688	0.475	0.375	0.45	0.42	0.45	0.39875	0.4	0.484687	0.475	0.39875	0.45	0.387188	0.375	0.387188	0.425
ESTNV_34168_1263	0.341797	0.4375	0.495	0.45	0.237187	0.275	0.409687	0.375	0.5	0.7	0.48	0.5	0.294543	0.25641	0.387188	0.475	0.387188	0.375	0.32	0.35	0.484687	0.475	0.375	0.4
ESTNV_33513_1102	0.390137	0.40625	0.04875	0.05	0.159688	0.175	0.334688	0.425	0.362187	0.375	0.255	0.25	0.5	0.4	0.455	0.4	0.48	0.45	0.429688	0.375	0.48875	0.45	0.447188	0.425
ESTV_14892_586	0.194824	0.21875	0.0246875	0.025	0.39875	0.45	0.499688	0.425	0.43875	0.5	0.237187	0.275	0.460224	0.512821	0.387188	0.325	0.447188	0.425	0.474687	0.375	0.362187	0.375	0.255	0.25
GCR_cBin35859_Ctg1_196	0.375	0.4375	0.32	0.4	0.492188	0.425	0.48	0.4	0.199687	0.175	0.095	0.1	0.48875	0.45	0.429688	0.525	0.237187	0.225	0.409687	0.425	0.18	0.15	0.43875	0.55
ESTNV_36677_1536	0.241699	0.28125	0.46875	0.45	0.46875	0.45	0.13875	0.15	0.46875	0.25	0.18	0.2	0.48875	0.55	0.334688	0.325	0.334688	0.325	0.237187	0.275	0.18	0.2	0.42	0.45
ESTNV_36677_1922	0.241699	0.28125	0.492188	0.375	0.46875	0.45	0.484687	0.525	0.46875	0.25	0.18	0.2	0.48875	0.55	0.32	0.35	0.334688	0.325	0.199687	0.225	0.18	0.2	0.42	0.45
GCR_cBin4643_Ctg1_127	0.375	0.4375	0.095	0.1	0.499688	0.425	0.42	0.35	0.48875	0.6	0.42	0.55	0.495	0.45	0.455	0.45	0.272188	0.225	0.387188	0.525	0.237187	0.125	0.42	0.35
GCR_cBin19292_Ctg1_380	0.404297	0.4375	0.095	0.1	0	0	0.499688	0.375	0.5	0.4	0.429688	0.425	0.362187	0.375	0.095	0.1	0.43875	0.5	0	0	0.460224	0.615385	0.272188	0.275
ESTNV_35523_1456	0	0	0	0	0	0	0	0	0	0	0	0	0.159688	0.175	0.334688	0.375	0.0246875	0.025	0.237187	0.275	0.497188	0.725	0.255	0.15
ESTNV_36433_1555	0.32373	0.40625	0.159688	0.175	0	0	0.409687	0.375	0	0	0.0721875	0.075	0.32	0.3	0.272188	0.325	0.04875	0.05	0.18	0.2	0.04875	0.05	0.32	0.3
GCR_cBin3306_Ctg1_168	0	0	0.159688	0.125	0.429688	0.475	0.13875	0.15	0.474687	0.425	0.474687	0.275	0.387188	0.325	0.499688	0.475	0.255	0.3	0.499688	0.475	0.48	0.45	0.474687	0.425
ESTNV_36433_1950	0	0	0.49875	0.55	0.429688	0.475	0.49875	0.45	0.462187	0.325	0.462187	0.375	0.499688	0.475	0.462187	0.525	0.455	0.55	0.42	0.55	0.39875	0.5	0.497188	0.475
GCR_cBin17864_Ctg1_150	0	0	0.159688	0.125	0.362187	0.275	0.159688	0.175	0.499688	0.525	0.199687	0.225	0.447188	0.375	0.49875	0.55	0.13875	0.1	0.46875	0.5	0.460224	0.461538	0.499688	0.525
ESTNV_36986_597	0.144043	0.15625	0	0	0.499688	0.425	0.28875	0.35	0.304688	0.325	0.04875	0.05	0.28875	0.25	0.455	0.55	0.095	0.1	0.387188	0.375	0.46875	0.6	0.409687	0.425
ESTV_21147_1072	0.492188	0.5	0.0721875	0.075	0	0	0.492188	0.525	0.13875	0.15	0	0	0.497188	0.575	0.49875	0.5	0.21875	0.2	0.429688	0.425	0.46875	0.25	0.49875	0.6
GCR_cBin33114_Ctg1_92	0.117188	0.125	0.0721875	0.075	0.462187	0.525	0.497188	0.525	0.39875	0.45	0.04875	0.05	0.462187	0.475	0.447188	0.575	0.42	0.45	0.42	0.35	0.375	0.35	0.447188	0.475
ESTNV_36810_65	0	0	0	0	0.49875	0.5	0.21875	0.2	0.375	0.35	0.117188	0.125	0.48	0.45	0.46875	0.6	0.497188	0.525	0.447188	0.375	0.21875	0.15	0.255	0.3
ESTV_16692_1970	0.358887	0.40625	0	0	0.32	0.35	0.095	0.1	0.455	0.55	0.46875	0.55	0.49875	0.5	0.492188	0.525	0.495	0.55	0.5	0.55	0.42	0.45	0.5	0.65
GCR_cBin3147_Ctg1_137	0.32373	0.28125	0.145429	0.105263	0.393491	0.435897	0.450612	0.514286	0.237187	0.275	0	0	0.438276	0.486486	0.475309	0.444444	0.483033	0.447368	0.481096	0.305556	0.492188	0.5625	0.482104	0.378378
ESTNV_36845_1371	0.358887	0.40625	0	0	0.32	0.35	0.095	0.1	0.455	0.55	0.46875	0.55	0.5	0.5	0.492188	0.525	0.495	0.55	0.5	0.55	0.42	0.45	0.5	0.65
ESTNV_35041_801	0.487793	0.53125	0	0	0.32	0.35	0.13875	0.15	0.499688	0.575	0.497188	0.525	0.495	0.5	0.462187	0.575	0.43875	0.45	0.5	0.4	0.375	0.4	0.474687	0.525
ESTNV_35041_1348	0.487793	0.53125	0	0	0.32	0.35	0.13875	0.15	0.499688	0.575	0.497188	0.525	0.495	0.5	0.462187	0.575	0.43875	0.45	0.5	0.4	0.375	0.4	0.474687	0.525
ESTV_16371_552	0.5	0.5	0.495	0.55	0.447188	0.475	0.159688	0.175	0.409687	0.475	0.387188	0.375	0.272188	0.225	0.28875	0.25	0.095	0.1	0.237187	0.275	0.294543	0.307692	0.0246875	0.025
ESTNV_35121_518	0.487793	0.34375	0.095	0.1	0	0	0.34875	0.4	0.32	0.25	0.409687	0.375	0.13875	0.15	0.117188	0.125	0	0	0.117188	0.125	0	0	0.04875	0.05
ESTNV_35121_752	0.487793	0.34375	0.095	0.1	0	0	0.34875	0.4	0.32	0.25	0.409687	0.375	0.13875	0.15	0.117188	0.125	0	0	0.117188	0.125	0	0	0.04875	0.05
ESTV_16913_418	0	0	0	0	0	0	0.362187	0.425	0	0	0	0	0.21875	0.2	0.48	0.45	0.095	0.1	0.42	0.35	0.32	0.35	0.474687	0.375
ESTV_14649_80	0.492188	0.3125	0.095	0.1	0.497188	0.375	0.095	0.1	0.28875	0.2	0.455	0.5	0.409687	0.425	0.484687	0.475	0.499688	0.425	0.495	0.6	0.497188	0.425	0.46875	0.35
ESTV_16913_1267	0.404297	0.5	0.13875	0.1	0.42	0.4	0.409687	0.525	0.362187	0.425	0.18	0.2	0.33241	0.263158	0.329861	0.194444	0.492188	0.325	0.492188	0.425	0.462187	0.625	0.387188	0.375
GCR_cBin24946_Ctg1_79	0.32373	0.40625	0.18	0.2	0.499688	0.475	0.334688	0.325	0.429688	0.475	0.49875	0.55	0.46875	0.5	0.375	0.45	0.304688	0.325	0.272188	0.175	0.495	0.55	0.48	0.5
ESTV_13701_302	0	0	0	0	0	0	0	0	0.43875	0.4	0.5	0.5	0.095	0.1	0.0246875	0.025	0	0	0.0721875	0.075	0	0	0.04875	0.05
GCR_cBin45340_Ctg1_211	0.284668	0.34375	0	0	0.499688	0.575	0.095	0.1	0.34875	0.35	0.484687	0.475	0.48875	0.45	0.49875	0.35	0.46875	0.45	0.46875	0.55	0.34875	0.45	0.43875	0.6
GCR_cBin40148_Ctg1_35	0.390137	0.34375	0.387188	0.275	0.255	0.25	0.39875	0.3	0.272188	0.175	0.28875	0.3	0.497188	0.475	0.495	0.5	0.237187	0.225	0.497188	0.525	0.462187	0.475	0.362187	0.425
ESTV_12124_433	0.5	0.3125	0.21875	0.25	0	0	0.095	0.1	0.49875	0.4	0.495	0.6	0.334688	0.425	0.48	0.5	0.34875	0.35	0.362187	0.375	0.199687	0.175	0.255	0.3
ESTV_21816_1279	0	0	0.362187	0.425	0.5	0.4	0	0	0.272188	0.275	0.159688	0.175	0.362187	0.475	0.447188	0.475	0.39875	0.4	0.32	0.35	0.362187	0.375	0.495	0.45
ESTNV_31133_241	0.117188	0.125	0.0246875	0.025	0.304688	0.275	0.255	0.25	0.409687	0.375	0.429688	0.475	0.5	0.45	0.484687	0.575	0.492188	0.475	0.387188	0.475	0.199687	0.175	0.255	0.25
ESTNV_26452_754	0.358887	0.40625	0.0246875	0.025	0.272188	0.225	0.43875	0.35	0.409687	0.425	0.429688	0.475	0.498685	0.487179	0.49875	0.6	0.495	0.55	0.43875	0.55	0.499688	0.575	0.49875	0.6
BASS110_B7_E03_92	0.144043	0.15625	0.13875	0.15	0	0	0.21875	0.2	0.492188	0.375	0.334688	0.375	0.495	0.55	0.42	0.4	0.32	0.3	0.474687	0.375	0.48875	0.4	0.39875	0.35
ESTNV_28049_192	0	0	0	0	0.095	0.1	0.334688	0.375	0.117188	0.125	0.0246875	0.025	0.375	0.5	0.375	0.4	0.484687	0.475	0.43875	0.5	0.484687	0.425	0.492188	0.525
GCR_cBin18601_Ctg1_45	0	0	0	0	0.237187	0.275	0	0	0	0	0	0	0.375	0.4	0.375	0.35	0.304688	0.275	0.499688	0.375	0.474687	0.475	0.462187	0.425
GCR_cBin6025_Ctg1_537	0.0307617	0.03125	0	0	0.46875	0.6	0.484687	0.425	0.39875	0.35	0.499688	0.425	0.0246875	0.025	0.095	0.1	0.255	0.3	0.04875	0.05	0	0	0.0721875	0.075
ESTNV_28052_478	0	0	0	0	0.04875	0.05	0.46875	0.4	0.429688	0.425	0.42	0.4	0.142012	0.153846	0.0721875	0.075	0.429688	0.375	0.117188	0.125	0.39875	0.35	0.447188	0.525
ESTNV_28052_855	0	0	0	0	0.492188	0.525	0.409687	0.525	0.117188	0.075	0.159688	0.175	0.159688	0.125	0.199687	0.125	0.28875	0.25	0.04875	0.05	0.387188	0.375	0.334688	0.425
ESTNV_30276_856	0	0	0	0	0.21875	0.25	0	0	0	0	0	0	0.362187	0.375	0.32	0.35	0.272188	0.225	0.495	0.5	0.0721875	0.075	0.46875	0.45
ESTNV_30276_714	0.46875	0.4375	0	0	0.04875	0.05	0.304688	0.325	0.387188	0.425	0.499688	0.475	0.18	0.2	0.272188	0.325	0.18	0.15	0.272188	0.275	0.447188	0.575	0.304688	0.325
ESTNV_32130_141	0.0605469	0.0625	0	0	0.04875	0.05	0.429688	0.325	0.474687	0.425	0.492188	0.525	0.48875	0.6	0.21875	0.25	0.462187	0.425	0.375	0.45	0.13875	0.15	0.43875	0.5
GCR_cBin39814_Ctg1_35	0	0	0	0	0.04875	0.05	0	0	0	0	0	0	0.48875	0.55	0.21875	0.25	0.474687	0.425	0.32	0.35	0.49875	0.45	0.43875	0.5
GCR_cBin17810_Ctg1_125	0	0	0.237187	0.275	0	0	0.13875	0.15	0.159688	0.175	0.18	0.2	0.46875	0.5	0.429688	0.325	0.21875	0.2	0.272188	0.275	0.095	0.1	0.447188	0.625
ESTNV_23622_155	0.0893555	0.09375	0	0	0.455	0.5	0.43875	0.5	0.159688	0.175	0.0246875	0.025	0.159688	0.175	0.095	0.1	0.32	0.3	0.04875	0.05	0.455	0.45	0.375	0.4
ESTV_14130_560	0.0893555	0.09375	0	0	0.455	0.5	0.43875	0.5	0.159688	0.175	0.0246875	0.025	0.159688	0.175	0.095	0.1	0.32	0.3	0.04875	0.05	0.455	0.45	0.409687	0.475
ESTNV_35071_967	0.0893555	0.09375	0.409687	0.475	0.455	0.5	0.39875	0.4	0.237187	0.275	0.0246875	0.025	0.409687	0.325	0.34875	0.35	0.5	0.4	0.499688	0.475	0.159688	0.175	0.462187	0.325
ESTNV_30499_655	0.0893555	0.09375	0	0	0.43875	0.45	0.447188	0.475	0.04875	0.05	0	0	0.48	0.6	0.18	0.15	0.375	0.3	0.13875	0.15	0.117188	0.125	0.39875	0.35
ESTNV_31751_1321	0.0893555	0.09375	0	0	0	0	0.43875	0.5	0.18	0.2	0.18	0.2	0.362187	0.325	0.21875	0.2	0.34875	0.3	0.095	0.1	0.409687	0.525	0.499688	0.375
ESTNV_34539_501	0.194824	0.15625	0.49875	0.6	0	0	0.0246875	0.025	0.237187	0.275	0.42	0.5	0.387188	0.425	0.0246875	0.025	0.0246875	0.025	0.0721875	0.075	0	0	0	0
ESTNV_35071_1373	0.0893555	0.09375	0.46875	0.4	0.48875	0.55	0.409687	0.375	0.334688	0.325	0.0721875	0.075	0.43875	0.35	0.34875	0.35	0.492188	0.575	0.49875	0.45	0.159688	0.175	0.447188	0.275
ESTV_14130_622	0	0	0.409687	0.475	0.455	0.5	0.095	0.1	0.117188	0.125	0.159688	0.175	0.462187	0.525	0.375	0.35	0.447188	0.475	0.499688	0.425	0.43875	0.45	0.48	0.7
ESTNV_26637_285	0	0	0	0	0	0	0	0	0.49875	0.5	0.462187	0.625	0.39875	0.4	0.28875	0.3	0.304688	0.275	0.495	0.5	0.04875	0.05	0.32	0.4
GCR_cBin17810_Ctg1_86	0.0307617	0.03125	0.233747	0.162162	0	0	0.42	0.45	0.304688	0.275	0.163379	0.179487	0.199687	0.125	0.444444	0.388889	0.199687	0.225	0.255	0.25	0.32	0.4	0.13875	0.15
ESTNV_25964_603	0	0	0	0	0.375	0.4	0	0	0	0	0	0	0.0721875	0.075	0.237187	0.275	0.04875	0	0.0721875	0.075	0	0	0.39875	0.45
GCR_cBin28532_Ctg1_81	0.194824	0.21875	0	0	0.43875	0.45	0.304688	0.325	0.117188	0.125	0	0	0.46875	0.45	0.32	0.35	0.0246875	0.025	0.199687	0.175	0.429688	0.475	0.46875	0.55
GCR_cBin5819_Ctg1_243	0.341797	0.375	0.429688	0.525	0.375	0.4	0.095	0.1	0.49875	0.7	0.334688	0.375	0.362187	0.425	0.43875	0.45	0.46875	0.35	0.272188	0.275	0.42	0.45	0.492188	0.625
GCR_cBin34335_Ctg1_230	0.0605469	0.0625	0	0	0	0	0.0721875	0.075	0.117188	0.125	0	0	0.18	0.15	0.334688	0.375	0.387188	0.375	0.387188	0.275	0.04875	0.05	0.095	0.1
GCR_cBin5344_Ctg1_337	0	0	0	0	0	0	0.237187	0.275	0.42	0.4	0.409687	0.475	0.387188	0.425	0.255	0.25	0.32	0.3	0.272188	0.225	0.0721875	0.075	0.455	0.65
GCR_cBin5344_Ctg1_326	0	0	0	0	0	0	0.237187	0.275	0.42	0.4	0.409687	0.475	0.387188	0.425	0.255	0.25	0.32	0.3	0.272188	0.225	0.0721875	0.075	0.455	0.65
GCR_cBin8502_Ctg1_66	0.284668	0.28125	0	0	0	0	0.387188	0.325	0.362187	0.375	0.46875	0.35	0.375	0.5	0.42	0.35	0.429688	0.475	0.255	0.3	0.375	0.35	0.435569	0.538462
ESTNV_26827_289	0.117188	0.125	0.095	0.1	0	0	0.46875	0.5	0.429688	0.425	0.39875	0.45	0.5	0.45	0.492188	0.525	0.49875	0.5	0.49875	0.5	0.283587	0.342105	0.34875	0.45
ESTNV_26827_412	0.117188	0.125	0.095	0.1	0.499688	0.425	0.46875	0.5	0.429688	0.425	0.409687	0.475	0.5	0.45	0.474687	0.475	0.462187	0.375	0.499688	0.525	0.255	0.3	0.32	0.4
GCR_cBin41814_Ctg1_223	0.194824	0.15625	0	0	0	0	0.223537	0.25641	0.310651	0.282051	0.228532	0.157895	0.444444	0.410256	0.426036	0.358974	0.48875	0.5	0.368508	0.384615	0.399931	0.447368	0.463477	0.621622
ESTV_17112_405	0	0	0	0	0.39875	0.45	0.497188	0.475	0	0	0.474687	0.375	0.48	0.45	0.492188	0.525	0.409687	0.475	0.095	0.1	0.28875	0.3	0.39875	0.45
ESTNV_37483_223	0	0	0	0	0.39875	0.45	0.095	0.1	0	0	0.474687	0.375	0.48875	0.5	0.492188	0.525	0.387188	0.425	0.095	0.1	0.304688	0.275	0.409687	0.475
GCR_cBin18645_Ctg1_223	0	0	0	0	0.499688	0.475	0.272188	0.275	0.429688	0.475	0.5	0.35	0.429688	0.475	0.497188	0.475	0.42	0.4	0.497188	0.575	0.159688	0.175	0.495	0.5
ESTV_14791_343	0.499512	0.34375	0.199687	0.225	0	0	0.484687	0.425	0.474687	0.375	0.13875	0.1	0.21875	0.2	0.375	0.4	0.159688	0.175	0.0721875	0.075	0.13875	0.15	0.28875	0.35
ESTV_14791_582	0.499512	0.34375	0.184089	0.205128	0.39875	0.45	0.095	0.1	0.474687	0.375	0.435569	0.435897	0.441482	0.342105	0.429688	0.475	0.46875	0.45	0.0739645	0.0769231	0.17554	0.194444	0.272188	0.325
GCR_cBin2237_Ctg1_217	0	0	0	0	0.28875	0.35	0	0	0.32	0.4	0.0246875	0.025	0.49875	0.5	0.48	0.45	0.0246875	0.025	0.28875	0.25	0.39875	0.35	0.474687	0.525
GCR_cBin922_Ctg1_20	0.144043	0.09375	0.43875	0.4	0.28875	0.35	0.237187	0.225	0.492188	0.525	0.117188	0.125	0.495	0.5	0.387188	0.425	0.32	0.3	0.462187	0.375	0.255	0.2	0.334688	0.325
ESTV_21346_907	0.0307617	0.03125	0.13875	0.15	0.21875	0.2	0.48	0.55	0.21875	0.25	0.334688	0.325	0.499688	0.525	0.48	0.45	0.499688	0.325	0.492188	0.525	0.42	0.35	0.447188	0.525
GCR_cBin76_Ctg1_69	0.0605469	0.0625	0.48875	0.3	0.429688	0.575	0.334688	0.375	0.495	0.5	0.095	0.1	0.304688	0.325	0.18	0.2	0.0246875	0.025	0.255	0.25	0.21875	0.25	0.117188	0.125
GCR_cBin45228_Ctg1_98	0.169922	0.125	0.28875	0.35	0.28875	0.35	0.117188	0.075	0.272188	0.225	0.495	0.5	0.462187	0.475	0.34875	0.4	0.13875	0.15	0.199687	0.175	0.46875	0.35	0.42	0.4
ESTNV_33245_565	0.169922	0.125	0.28875	0.35	0.375	0.45	0.117188	0.075	0.272188	0.225	0.495	0.5	0.375	0.45	0.32	0.4	0.362187	0.325	0.375	0.45	0.04875	0.05	0.39875	0.35
ESTNV_35598_1331	0	0	0	0	0.28875	0.35	0.0246875	0.025	0.455	0.45	0.272188	0.175	0.497188	0.525	0.39875	0.35	0.21875	0.25	0.272188	0.225	0.21875	0.25	0.499688	0.475
ESTNV_36312_462	0.117188	0.0625	0.497188	0.475	0.455	0.6	0.375	0.45	0.48	0.45	0.159688	0.175	0.455	0.5	0.495	0.35	0.28875	0.3	0.46875	0.45	0.495	0.4	0.499688	0.525
GCR_hBin7070_Ctg1_36	0	0	0.04875	0.05	0.04875	0.05	0.199687	0.225	0.21875	0.2	0.49875	0.4	0.32	0.35	0.167244	0.131579	0.117188	0.125	0.13875	0.15	0.387188	0.325	0.159688	0.175
GCR_cBin17484_Ctg1_144	0	0	0.04875	0	0.46875	0	0	0	0	0	0	0	0.39875	0	0.48	0	0.48875	0	0.487535	0	0.48	0	0.49446	0
GCR_cBin47719_Ctg1_156	0.499512	0.46875	0	0	0.0721875	0.075	0.492188	0.575	0.237187	0.225	0.49875	0.45	0.429688	0.425	0.49875	0.4	0.409687	0.325	0.415845	0.333333	0.495	0.45	0.387188	0.325
GCR_cBin49276_Ctg1_154	0.499512	0.46875	0.48875	0.4	0.48	0.5	0.0721875	0.075	0.0246875	0.025	0.42	0.35	0.199687	0.175	0.199687	0.175	0	0	0.199687	0.225	0.455	0.4	0.304688	0.325
ESTNV_15248_422	0.498047	0.625	0.13875	0.15	0.04875	0.05	0.43875	0.6	0.334688	0.375	0.455	0.45	0.272188	0.325	0.387188	0.325	0.49875	0.5	0.32	0.35	0.387188	0.375	0.375	0.4
ESTV_17053_1027	0	0	0	0	0.18	0.2	0	0	0	0	0.21875	0.2	0.334688	0.325	0.334688	0.375	0.199687	0.175	0.334688	0.375	0.497188	0.475	0.095	0.1
GCR_cBin22360_Ctg1_176	0.117188	0.125	0.462187	0.325	0.18	0.2	0	0	0.387188	0.325	0.497188	0.575	0.334688	0.325	0.39875	0.4	0.42	0.5	0.387188	0.275	0.429688	0.325	0.159688	0.175
GCR_cBin18557_Ctg1_186	0.21875	0.25	0.48875	0.45	0	0	0.429688	0.375	0.375	0.35	0.497188	0.575	0.387188	0.475	0.387188	0.425	0.46875	0.55	0.43875	0.45	0.117188	0.075	0.304688	0.325
GCR_cBin18557_Ctg1_274	0.117188	0.125	0.334688	0.275	0.0246875	0.025	0.429688	0.375	0	0	0.0246875	0.025	0.495	0.4	0.497188	0.475	0.43875	0.5	0.484687	0.375	0.39875	0.35	0.387188	0.425
ESTNV_19560_73	0	0	0	0	0.0246875	0.025	0	0	0.117188	0.125	0.0721875	0.075	0.39875	0.4	0.492188	0.475	0.5	0.5	0.48875	0.5	0.39875	0.5	0.492188	0.575
ESTNV_35139_823	0.375	0.375	0.495	0.55	0.497188	0.475	0.39875	0.35	0.492188	0.525	0.447188	0.575	0.5	0.55	0.495	0.5	0.495	0.45	0.497188	0.525	0.49875	0.45	0.447188	0.375
ESTNV_36166_316	0.41748	0.46875	0	0	0.04875	0.05	0.04875	0.05	0.255	0.3	0.199687	0.175	0.362187	0.375	0.499688	0.475	0.21875	0.2	0.455	0.45	0.42	0.5	0.39875	0.3
GCR_cBin51840_Ctg1_131	0	0	0	0	0.159688	0.175	0.0246875	0.025	0.32	0.3	0.199687	0.175	0.455	0.4	0.455	0.45	0.429688	0.325	0.48875	0.45	0.46875	0.55	0.46875	0.6
GCR_cBin23134_Ctg2_256	0.404297	0.5	0.0721875	0.075	0.0246875	0.025	0.375	0.4	0.409687	0.425	0.199687	0.225	0.32	0.3	0.095	0.1	0.159688	0.175	0.095	0.1	0.0246875	0.025	0.04875	0.05
ESTNV_26532_660	0.341797	0.4375	0.387188	0.475	0.0246875	0.025	0.159688	0.175	0.42	0.55	0.46875	0.6	0.474687	0.575	0.28875	0.35	0.484687	0.425	0.32	0.35	0.32	0.25	0.474687	0.575
ESTNV_25511_539	0	0	0.0246875	0.025	0	0	0.0721875	0.075	0	0	0	0	0.455	0.35	0.117188	0.075	0.255	0.2	0.095	0.05	0	0	0.0246875	0.025
ESTV_14463_297	0.169922	0.1875	0	0	0.04875	0.05	0.304688	0.375	0	0	0.497188	0.475	0.499688	0.525	0.48	0.45	0.39875	0.4	0.497188	0.575	0.48875	0.4	0.13875	0.15
ESTNV_37393_717	0	0	0.0246875	0.025	0.455	0.55	0	0	0	0	0.46875	0.55	0.272188	0.225	0.35503	0.25641	0.48	0.35	0.462187	0.475	0.32	0.4	0.394449	0.324324
ESTNV_35927_2269	0	0	0.387188	0.425	0.387188	0.525	0.34875	0.4	0.04875	0.05	0.199687	0.175	0.35503	0.358974	0.492188	0.425	0.429688	0.375	0.474687	0.325	0.340894	0.128205	0.441482	0.5
GCR_cBin25772_Ctg1_101	0.169922	0.1875	0.429688	0.575	0.0246875	0.025	0.237187	0.275	0.199687	0.175	0.495	0.4	0.474687	0.375	0.499688	0.475	0.46875	0.5	0.381328	0.410256	0.473373	0.461538	0.474687	0.325
GCR_cBin11397_Ctg1_153	0.241699	0.21875	0	0	0	0	0.32	0.35	0.5	0.5	0.387812	0.421053	0.28875	0.3	0.34875	0.45	0.199687	0.175	0.484687	0.575	0	0	0.0246875	0.025
GCR_cBin11397_Ctg1_74	0.0307617	0.03125	0.48875	0.45	0.0246875	0.025	0.237187	0.275	0.5	0.5	0.499688	0.525	0.455	0.5	0.46875	0.6	0.237187	0.275	0.32	0.35	0.497188	0.475	0.484687	0.525
ESTV_16387_486	0.284668	0.28125	0	0	0	0	0.0721875	0.075	0.117188	0.075	0.49875	0.4	0.0721875	0.075	0	0	0	0	0	0	0	0	0	0
GCR_cBin27054_Ctg1_106	0	0	0	0	0.43875	0.4	0.04875	0.05	0	0	0.255	0.3	0.21875	0.25	0.095	0.1	0.0246875	0.025	0.095	0.05	0	0	0	0
GCR_cBin28864_Ctg1_111	0.144043	0.15625	0.48875	0.6	0.474687	0.525	0.13875	0.15	0.117188	0.125	0.304688	0.375	0.0721875	0.075	0	0	0.0721875	0.075	0	0	0.484687	0.475	0	0
GCR_cBin20218_Ctg1_151	0.46875	0.375	0.304688	0.325	0.0246875	0.025	0.117188	0.125	0.409687	0.475	0.255	0.3	0.43875	0.45	0.159688	0.175	0.13875	0.15	0.13875	0.1	0.34875	0.3	0.13875	0.15
ESTV_14579_490	0	0	0	0	0.34875	0.3	0.18	0.2	0	0	0	0	0.43875	0.45	0.429688	0.475	0.447188	0.325	0.28875	0.3	0.04875	0.05	0.495	0.65
ESTNV_37186_1092	0.117188	0.125	0.492188	0.475	0.46875	0.55	0.42	0.45	0.255	0.25	0.409687	0.525	0.462187	0.375	0.362187	0.325	0.0721875	0.025	0.362187	0.375	0.48875	0.5	0.334688	0.425
ESTNV_35927_502	0.21875	0.25	0.095	0.1	0.04875	0.05	0.117188	0.125	0.46875	0.5	0.484687	0.525	0.492188	0.425	0.497188	0.525	0.462187	0.425	0.46875	0.5	0.429688	0.425	0.13875	0.15
GCR_cBin42890_Ctg1_41	0	0	0	0	0	0	0	0	0	0	0	0	0.21875	0.25	0.237187	0.175	0.13875	0.05	0.42	0.35	0	0	0.272188	0.275
GCR_cBin15186_Ctg1_175	0.21875	0.25	0	0	0.284082	0.285714	0.32	0.35	0.117188	0.125	0.0246875	0.025	0.5	0.444444	0.482104	0.432432	0.48	0.5	0.484687	0.675	0.207612	0.235294	0.13875	0.15
GCR_cBin39920_Ctg1_80	0	0	0	0	0	0	0	0	0	0	0	0	0.04875	0.05	0.362187	0.275	0	0	0.447188	0.625	0.095	0.1	0	0
GCR_cBin46229_Ctg1_267	0.495605	0.59375	0	0	0	0	0.334688	0.375	0.474687	0.475	0.492188	0.475	0.39875	0.45	0.39875	0.5	0.117188	0.125	0.334688	0.325	0.32	0.4	0.095	0.1
ESTNV_28366_1826	0.495605	0.59375	0	0	0.474687	0.625	0.326101	0.358974	0.474687	0.475	0.492188	0.475	0.42	0.45	0.42	0.5	0.387188	0.425	0.32	0.35	0.255	0.3	0.117188	0.125
ESTNV_27467_282	0.498047	0.4375	0.34875	0.4	0	0	0.28875	0.35	0.272188	0.275	0.39875	0.4	0.095	0.1	0.0246875	0.025	0.18	0.2	0	0	0	0	0	0
ESTNV_32918_452	0.304688	0.3125	0.272188	0.225	0.334688	0.275	0.43875	0.45	0.21875	0.15	0.429688	0.525	0.429688	0.375	0.42	0.35	0.362187	0.375	0.484687	0.475	0.375	0.4	0.32	0.4
ESTNV_34873_1803	0.263672	0.25	0.095	0.1	0.28875	0.3	0.199687	0.175	0.497188	0.425	0.39875	0.55	0.497188	0.375	0.48	0.45	0.474687	0.475	0.495	0.45	0.04875	0.05	0.484687	0.625
BASS113_B7_B10_576	0.375	0.375	0.362187	0.425	0.21875	0.25	0.334688	0.375	0.21875	0.25	0	0	0.488166	0.435897	0.499688	0.475	0.393491	0.384615	0.474687	0.425	0.39875	0.5	0.429688	0.525
BASS113_B7_B10_353	0.390137	0.40625	0.362187	0.425	0.334688	0.375	0.159688	0.175	0.34875	0.35	0.42	0.45	0.484687	0.525	0.495	0.4	0.04875	0.05	0.455	0.5	0.492188	0.775	0.49875	0.45
GCR_cBin32079_Ctg1_125	0.0605469	0.0625	0.48875	0.65	0.199687	0.225	0.409687	0.375	0.447188	0.425	0.426036	0.512821	0.455	0.4	0.237187	0.275	0.334688	0.375	0.272188	0.325	0.18	0.2	0.13875	0.15
GCR_cBin2718_Ctg1_97	0	0	0	0	0.04875	0.05	0	0	0.159688	0.175	0.21875	0.25	0.117188	0.125	0.237187	0.225	0.159688	0.125	0.159688	0.175	0.46875	0.75	0.255	0.25
GCR_cBin2718_Ctg1_226	0	0	0	0	0.04875	0.05	0	0	0.159688	0.175	0.21875	0.25	0.117188	0.125	0.237187	0.225	0.159688	0.125	0.159688	0.175	0.46875	0.75	0.255	0.25
GCR_cBin2718_Ctg1_329	0	0	0	0	0.04875	0.05	0	0	0.159688	0.175	0.21875	0.25	0.117188	0.125	0.237187	0.225	0.159688	0.125	0.159688	0.175	0.46875	0.75	0.255	0.25
GCR_cBin2718_Ctg1_238	0	0	0	0	0.04875	0.05	0	0	0.159688	0.175	0.21875	0.25	0.117188	0.125	0.237187	0.225	0.159688	0.125	0.159688	0.175	0.46875	0.75	0.255	0.25
GCR_cBin2718_Ctg1_343	0	0	0	0	0.04875	0.05	0	0	0.159688	0.175	0.21875	0.25	0.117188	0.125	0.237187	0.225	0.159688	0.125	0.159688	0.175	0.46875	0.75	0.255	0.25
ESTNV_32904_1871	0	0	0	0	0.32	0.35	0	0	0	0	0	0	0.117188	0.125	0.18	0.15	0.04875	0.05	0.34875	0.35	0	0	0.159688	0.125
GCR_cBin24610_Ctg1_43	0.0307617	0.03125	0.48875	0.65	0.0246875	0.025	0.375	0.4	0.362187	0.325	0.095	0.1	0.462187	0.375	0.447188	0.425	0.375	0.4	0.46875	0.55	0.375	0.35	0.447188	0.525
GCR_cBin8909_Ctg1_187	0	0	0	0	0	0	0	0	0	0	0	0	0.199687	0.225	0.387188	0.375	0.43875	0.45	0.497188	0.475	0.304688	0.325	0.34875	0.3
GCR_cBin34736_Ctg1_207	0.144043	0.15625	0	0	0.13875	0.15	0.375	0.4	0.462187	0.575	0.455	0.4	0.34875	0.4	0.237187	0.275	0.21875	0.2	0.429688	0.475	0.255	0.2	0.199687	0.225
ESTNV_29846_236	0	0	0.42	0.4	0.0721875	0.075	0.117188	0.125	0.0246875	0.025	0.497188	0.475	0.462187	0.525	0.272188	0.325	0.46875	0.45	0.18	0.2	0.43875	0.45	0.0246875	0.025
GCR_cBin38998_Ctg1_201	0	0	0.429688	0.525	0.498685	0.487179	0.0721875	0.075	0.334688	0.325	0.409687	0.425	0.409687	0.475	0.429688	0.375	0.43875	0.5	0.447188	0.425	0.04875	0.05	0.499688	0.625
GCR_cBin8357_Ctg1_100	0.404297	0.5	0	0	0.28875	0.3	0.199687	0.225	0.43875	0.4	0.455	0.5	0.46875	0.45	0.5	0.45	0.5	0.6	0.497188	0.425	0.387188	0.375	0.117188	0.125
GCR_cBin8357_Ctg1_85	0.404297	0.5	0	0	0.497188	0.675	0.199687	0.225	0.43875	0.4	0.455	0.5	0.46875	0.45	0.5	0.45	0.5	0.6	0.497188	0.425	0.387188	0.375	0.117188	0.125
GCR_cBin8357_Ctg1_294	0.404297	0.5	0	0	0.497188	0.675	0.199687	0.225	0.43875	0.4	0.455	0.5	0.46875	0.45	0.5	0.45	0.5	0.6	0.497188	0.425	0.387188	0.375	0.117188	0.125
GCR_cBin24902_Ctg1_166	0	0	0.497188	0.475	0.455	0.4	0.0721875	0.075	0.447188	0.375	0.497188	0.525	0.462187	0.425	0.387188	0.375	0.462187	0.275	0.484687	0.475	0.34875	0.3	0.409687	0.425
GCR_cBin8357_Ctg1_235	0.404297	0.5	0	0	0.498685	0.692308	0.199687	0.225	0.43875	0.4	0.455	0.5	0.46875	0.45	0.5	0.45	0.499671	0.615385	0.497188	0.425	0.368508	0.384615	0.117188	0.125
GCR_cBin41789_Ctg1_111	0.169922	0.1875	0.334688	0.325	0	0	0.0721875	0.075	0.255	0.25	0.237187	0.275	0.095	0.1	0	0	0.117188	0.125	0.0721875	0.075	0.429688	0.425	0.0721875	0.075
GCR_cBin19003_Ctg1_46	0.144043	0.15625	0.237187	0.225	0.18	0.2	0.43875	0.6	0.272188	0.325	0.28875	0.2	0.484687	0.525	0.43875	0.45	0.48	0.5	0.387188	0.375	0.375	0.4	0.39875	0.45
GCR_cBin11531_Ctg1_130	0.460449	0.46875	0	0	0	0	0.117188	0.125	0.28875	0.25	0.237187	0.275	0.28875	0.35	0.32	0.35	0.272188	0.275	0.18	0.15	0.334688	0.325	0.21875	0.2
ESTV_14058_333	0	0	0	0	0.117188	0.125	0	0	0	0	0	0	0.447188	0.475	0.272188	0.325	0.387188	0.425	0.375	0.3	0.199687	0.175	0.409687	0.425
ESTNV_36054_822	0	0	0	0	0.5	0.65	0	0	0	0	0	0	0.48875	0.5	0.429688	0.275	0.409687	0.425	0.452663	0.333333	0.492188	0.425	0.49875	0.45
ESTNV_30706_221	0	0	0	0	0.04875	0.05	0	0	0	0	0	0	0.484687	0.575	0.362187	0.325	0.0721875	0.025	0.21875	0.15	0.272188	0.275	0.237187	0.225
GCR_cBin4409_Ctg1_62	0	0	0	0	0	0	0.13875	0.15	0	0	0.21875	0.25	0.255	0.2	0.199687	0.175	0.34875	0.4	0.255	0.25	0.34875	0.35	0.0721875	0.075
GCR_cBin38059_Ctg1_209	0.375	0.375	0.409687	0.425	0	0	0.462187	0.525	0.18	0.2	0.375	0.3	0.21875	0.15	0.0721875	0.075	0.409687	0.275	0.095	0.1	0	0	0.387188	0.375
ESTNV_34745_483	0	0	0	0	0.362187	0.375	0	0	0	0	0	0	0.375	0.45	0.497188	0.575	0.199687	0.175	0.46875	0.4	0.21875	0.2	0.492188	0.475
ESTNV_34745_1760	0	0	0	0	0.362187	0.375	0	0	0	0	0	0	0.362187	0.425	0.497188	0.575	0.199687	0.175	0.46875	0.4	0.21875	0.2	0.48875	0.45
GCR_cBin38998_Ctg1_202	0	0	0.429688	0.525	0.499688	0.475	0.0721875	0.075	0.334688	0.325	0.409687	0.425	0.409687	0.475	0.429688	0.375	0.43875	0.5	0.447188	0.425	0.04875	0.05	0.499688	0.625
GCR_cBin16836_Ctg1_207	0.491675	0.548387	0.199687	0.175	0.21875	0.25	0.5	0.55	0.21875	0.25	0.334688	0.375	0.49875	0.55	0.409687	0.375	0.223537	0.25641	0.49474	0.384615	0.272188	0.225	0.237187	0.225
GCR_cBin16343_Ctg1_209	0.440918	0.40625	0.04875	0.05	0.21875	0.25	0.159688	0.175	0.21875	0.25	0.497188	0.475	0.159688	0.175	0.18	0.15	0.474687	0.525	0.49875	0.4	0	0	0.13875	0.15
GCR_cBin44074_Ctg1_25	0.117188	0.125	0	0	0.223537	0.25641	0.435569	0.589744	0.237187	0.275	0.122922	0.0789474	0.455	0.6	0.5	0.5	0.491782	0.512821	0.429688	0.375	0.39875	0.5	0.340894	0.435897
ESTNV_34697_551	0	0	0	0	0.0246875	0.025	0.13875	0.15	0.13875	0.15	0.462187	0.575	0.495	0.55	0.375	0.35	0.499688	0.325	0.272188	0.225	0.13875	0.1	0.387188	0.475
ESTNV_34716_1070	0.21875	0.25	0.39875	0.35	0.0721875	0.075	0.334688	0.375	0.375	0.45	0.095	0.1	0.447188	0.425	0.5	0.5	0.48875	0.4	0.32	0.4	0.362187	0.425	0.159688	0.175
ESTNV_31441_573	0.144043	0.15625	0	0	0.13875	0.15	0.159688	0.175	0.0721875	0.075	0.13875	0.15	0.49875	0.45	0.39875	0.45	0.18	0.2	0.409687	0.425	0.310651	0.384615	0.499688	0.425
GCR_cBin22893_Ctg1_88	0	0	0	0	0.18	0.2	0.04875	0.05	0.13875	0.15	0.34875	0.35	0.462187	0.475	0.499688	0.475	0.21875	0.25	0.497188	0.475	0.499688	0.625	0.375	0.4
GCR_cBin4813_Ctg1_307	0	0	0	0	0	0	0	0	0.0246875	0.025	0	0	0.387188	0.325	0.362187	0.375	0.13875	0.15	0.375	0.4	0.362187	0.325	0.447188	0.575
ESTNV_29977_638	0.117188	0.125	0.499688	0.525	0	0	0	0	0.117188	0.125	0.28875	0.35	0.429688	0.425	0.42	0.55	0.497188	0.475	0.42	0.45	0.46875	0.65	0.48	0.4
GCR_cBin26759_Ctg1_213	0.487793	0.34375	0	0	0.095	0.1	0.362187	0.325	0.34875	0.35	0.304688	0.325	0.43875	0.5	0.447188	0.425	0.455	0.4	0.484687	0.525	0.362187	0.475	0.42	0.5
GCR_cBin10938_Ctg1_42	0.41748	0.34375	0.39875	0.3	0.095	0.1	0.334688	0.325	0.43875	0.55	0.39875	0.5	0.492188	0.375	0.484687	0.525	0.474687	0.525	0.447188	0.425	0.387188	0.425	0.48875	0.5
ESTNV_37738_59	0.0893555	0.09375	0	0	0	0	0.0246875	0.025	0.492188	0.525	0.48	0.5	0.04875	0.05	0	0	0	0	0	0	0.0721875	0.075	0	0
ESTV_16215_274	0.32373	0.21875	0.43875	0.35	0.387188	0.525	0.495	0.55	0.42	0.35	0.499688	0.425	0.497188	0.525	0.48875	0.6	0.375	0.35	0.447188	0.525	0.409687	0.525	0.474687	0.475
ESTV_16215_414	0.32373	0.21875	0.43875	0.35	0.387188	0.525	0.495	0.55	0.42	0.35	0.499688	0.425	0.497188	0.525	0.484687	0.625	0.375	0.35	0.447188	0.525	0.409687	0.525	0.474687	0.475
GCR_cBin31216_Ctg1_247	0.476074	0.40625	0.095	0.1	0.43875	0.5	0.34875	0.4	0.255	0.15	0.334688	0.425	0.409687	0.375	0.484687	0.375	0.46875	0.45	0.48875	0.5	0.474687	0.675	0.46875	0.55
GCR_cBin2273_Ctg1_35	0	0	0.04875	0.05	0.28875	0.3	0	0	0.409687	0.425	0.34875	0.45	0.199687	0.225	0.32	0.35	0.39875	0.4	0.375	0.3	0.492188	0.525	0.455	0.5
ESTV_14825_661	0	0	0	0	0.375	0.45	0	0	0.0721875	0.075	0.18	0.2	0.362187	0.375	0.474687	0.325	0.34875	0.4	0.455	0.5	0.255	0.3	0.447188	0.375
GCR_cBin4994_Ctg1_401	0.144043	0.15625	0.117188	0.125	0.13875	0.15	0.13875	0.15	0.49875	0.55	0.474687	0.575	0.48875	0.55	0.499688	0.625	0.362187	0.375	0.272188	0.175	0.43875	0.5	0.095	0.1
ESTV_14825_93	0	0	0	0	0.28875	0.3	0	0	0.334688	0.325	0.159688	0.175	0.34875	0.45	0.28875	0.3	0.18	0.15	0.42	0.4	0.5	0.45	0.49875	0.45
GCR_cBin28992_Ctg1_137	0.429688	0.5625	0.375	0.45	0	0	0.199687	0.225	0.199687	0.175	0.21875	0.25	0.32	0.25	0.387188	0.525	0.095	0.1	0.18	0.2	0.159688	0.175	0.39875	0.5
ESTNV_27898_719	0.390137	0.46875	0	0	0.492188	0.625	0.095	0.1	0.492188	0.475	0.497188	0.525	0.429688	0.275	0.484687	0.675	0.362187	0.275	0.304688	0.375	0.387188	0.425	0.429688	0.475
GCR_cBin26604_Ctg1_42	0	0	0.42	0.4	0.21875	0.25	0.387188	0.375	0.117188	0.125	0.39875	0.3	0.474687	0.425	0.32	0.3	0.117188	0.125	0	0	0.39875	0.35	0.387188	0.425
GCR_rBin10918_Ctg1_244	0	0	0	0	0	0	0.0721875	0.075	0.255	0.25	0.119987	0.0769231	0.375	0.4	0.04875	0.05	0.362187	0.375	0.0721875	0.075	0	0	0.095	0.1
ESTNV_29897_904	0	0	0	0	0.32	0.4	0	0	0.255	0.3	0.117188	0.125	0.455	0.45	0.484687	0.525	0.492188	0.425	0.447188	0.475	0.455	0.5	0.199687	0.175
GCR_cBin8941_Ctg1_434	0	0	0	0	0	0	0	0	0	0	0	0	0.42	0.3	0.0721875	0.075	0.0246875	0.025	0.04875	0.05	0.375	0.35	0.0246875	0.025
GCR_hBin41931_Ctg1_47	0	0	0	0	0	0	0	0	0	0	0	0	0.387188	0.275	0.117188	0.125	0.0246875	0.025	0.04875	0.05	0.375	0.35	0.0246875	0.025
ESTNV_35051_1659	0.404297	0.5	0.32	0.3	0.0721875	0.075	0.49875	0.45	0.495	0.6	0.43875	0.35	0.409687	0.375	0.447188	0.375	0.34875	0.3	0.32	0.4	0.21875	0.15	0.237187	0.225
GCR_cBin781_Ctg1_430	0	0	0.223537	0.205128	0	0	0	0	0	0	0	0	0.0973044	0.0512821	0.04875	0	0.497041	0.512821	0	0	0.184089	0.205128	0	0
GCR_cBin28815_Ctg1_209	0.32373	0.34375	0.18	0.2	0.075831	0.0789474	0.491782	0.512821	0.429688	0.425	0.462187	0.475	0.399931	0.342105	0.21875	0.2	0.495	0.6	0.34875	0.3	0.473373	0.358974	0.159688	0.125
ESTV_14184_131	0.482422	0.25	0.499688	0.475	0.0721875	0.075	0.495	0.55	0.43875	0.45	0.237187	0.275	0.435569	0.282051	0.21875	0.2	0.447188	0.425	0.393491	0.384615	0.499688	0.425	0.255	0.2
GCR_cBin45632_Ctg1_117	0	0	0.43875	0.5	0	0	0.28875	0.35	0	0	0	0	0.34875	0.35	0.0721875	0.025	0.199687	0.175	0.04875	0.05	0.32	0.3	0	0
GCR_cBin35394_Ctg1_44	0.0307617	0.03125	0	0	0.334688	0.425	0.04875	0.05	0.04875	0.05	0.0721875	0.075	0.159688	0.175	0.21875	0.2	0.304688	0.325	0.159688	0.175	0.21875	0.15	0.237187	0.275
GCR_cBin4906_Ctg1_655	0.117188	0.125	0.393491	0.538462	0.362187	0.425	0.43875	0.45	0.0739645	0.0769231	0.368508	0.333333	0.49474	0.641026	0.473373	0.358974	0.462187	0.625	0.381328	0.461538	0.499671	0.512821	0.474687	0.475
GCR_cBin12488_Ctg1_395	0	0	0.455	0.5	0.48875	0.5	0	0	0.492188	0.525	0.499688	0.575	0.492188	0.575	0.48875	0.7	0.492188	0.425	0.426036	0.410256	0.441482	0.394737	0.462187	0.575
GCR_cBin12488_Ctg1_457	0	0	0.455	0.5	0.48875	0.5	0	0	0.492188	0.525	0.499688	0.575	0.48875	0.6	0.42	0.5	0.495	0.4	0.42	0.4	0.429688	0.375	0.462187	0.575
GCR_cBin25743_Ctg1_25	0	0	0.334688	0.375	0.34875	0.35	0	0	0.375	0.45	0.117188	0.125	0.117188	0.125	0.484687	0.525	0.0721875	0.075	0.117188	0.125	0.304688	0.375	0.0246875	0.025
ESTNV_20578_482	0	0	0	0	0	0	0.0246875	0.025	0	0	0	0	0.095	0.1	0.199687	0.225	0.255	0.3	0.0721875	0.075	0.272188	0.325	0.255	0.25
GCR_cBin25743_Ctg1_97	0	0	0.334688	0.375	0.409687	0.375	0.0246875	0.025	0.474687	0.625	0.28875	0.3	0.409687	0.325	0.492188	0.525	0.272188	0.275	0.42	0.55	0.334688	0.425	0.39875	0.4
ESTNV_20578_223	0	0	0	0	0.46875	0.35	0.0246875	0.025	0	0	0	0	0.462187	0.525	0.455	0.5	0.492188	0.525	0.48	0.55	0	0	0.409687	0.425
GCR_cBin39726_Ctg1_187	0.499512	0.65625	0	0	0	0	0.387188	0.525	0.18	0.2	0.237187	0.225	0.43875	0.45	0.393491	0.487179	0.499688	0.525	0.492188	0.675	0.255	0.2	0.495	0.35
GCR_cBin19243_Ctg1_95	0.117188	0.125	0	0	0.474687	0.375	0.13875	0.15	0.159688	0.125	0.0721875	0.075	0.455	0.45	0.159688	0.175	0.495	0.55	0.04875	0.05	0	0	0.0246875	0.025
GCR_cBin26390_Ctg1_53	0.476074	0.53125	0.447188	0.475	0.255	0.3	0.13875	0.15	0	0	0.13875	0.15	0.484687	0.575	0.255	0.3	0.39875	0.35	0.272188	0.325	0.42	0.45	0.43875	0.4
ESTNV_33812_148	0.476074	0.53125	0.04875	0.05	0.0246875	0.025	0	0	0.117188	0.125	0.5	0.5	0.474687	0.475	0.13875	0.15	0.387188	0.425	0.199687	0.225	0	0	0.095	0.1
ESTNV_36078_879	0	0	0	0	0	0	0.095	0.1	0	0	0.0246875	0.025	0.237187	0.225	0.375	0.4	0.304688	0.325	0.13875	0.1	0.495	0.5	0.237187	0.275
GCR_cBin34735_Ctg1_132	0.194824	0.15625	0.499688	0.525	0	0	0.42	0.35	0	0	0.21875	0.2	0.39875	0.35	0.455	0.35	0.455	0.5	0.32	0.3	0.447188	0.425	0.42	0.5
GCR_cBin5168_Ctg1_69	0.169922	0.1875	0.474687	0.625	0.117188	0.125	0.49875	0.7	0.474687	0.425	0.362187	0.325	0.495	0.45	0.49875	0.5	0.492188	0.425	0.497188	0.525	0.39875	0.45	0.28875	0.3
ESTNV_28929_421	0.144043	0.09375	0.362187	0.375	0.49875	0.45	0	0	0.255	0.2	0.272188	0.225	0.462187	0.525	0.484687	0.525	0.13875	0.15	0.48	0.65	0.49875	0.55	0.409687	0.425
ESTV_14342_96	0	0	0	0	0	0	0	0	0.04875	0.05	0	0	0.237187	0.225	0.04875	0.05	0.0246875	0.025	0.21875	0.15	0.255	0.25	0.447188	0.525
ESTV_14342_489	0.390137	0.40625	0.484687	0.475	0.0721875	0.075	0.13875	0.15	0.18	0.15	0.0721875	0.075	0.32	0.4	0.304688	0.325	0	0	0.18	0.15	0.0246875	0.025	0.255	0.3
GCR_cBin21832_Ctg1_235	0.440918	0.40625	0.04875	0.05	0.484687	0.475	0.387188	0.475	0.39875	0.3	0.492188	0.575	0.095	0.1	0.117188	0.125	0.474687	0.575	0.04875	0.05	0.34875	0.4	0.462187	0.425
ESTV_16209_1298	0	0	0.159688	0.175	0.0246875	0.025	0	0	0.0721875	0.075	0.199687	0.225	0.199687	0.225	0.159688	0.175	0.28875	0.25	0.13875	0.1	0	0	0.237187	0.225
ESTV_16209_1226	0.144043	0.09375	0.495	0.6	0.0246875	0.025	0	0	0.0721875	0.075	0.199687	0.225	0.32	0.35	0.304688	0.325	0.375	0.4	0.484687	0.525	0	0	0.32	0.35
GCR_cBin42115_Ctg1_45	0.194824	0.15625	0.18	0.2	0.0721875	0.075	0.42	0.5	0.18	0.2	0.13875	0.15	0.304688	0.275	0.237187	0.275	0.429688	0.475	0.429688	0.375	0	0	0.48875	0.55
ESTV_15698_1140	0.41748	0.34375	0.39875	0.5	0	0	0.199687	0.225	0.28875	0.3	0.499688	0.575	0.304688	0.225	0.18	0.2	0.49875	0.5	0.13875	0.15	0.0721875	0.075	0.447188	0.425
ESTNV_31163_234	0.492188	0.3125	0.39875	0.5	0.304688	0.225	0.48875	0.55	0.095	0.1	0.0721875	0.075	0.495	0.35	0.49875	0.45	0.117188	0.125	0.455	0.45	0.362187	0.425	0.42	0.4
GCR_cBin23711_Ctg1_46	0	0	0.095	0.05	0.497188	0.425	0.0246875	0.025	0.455	0.45	0.48	0.6	0.34875	0.35	0.499688	0.475	0.387188	0.225	0.42	0.5	0.34875	0.4	0.497188	0.425
ESTNV_33615_786	0.476074	0.40625	0	0	0.0246875	0.025	0.159688	0.125	0.21875	0.15	0.18	0.2	0.455	0.3	0.455	0.5	0.462187	0.425	0.48	0.45	0.294543	0.307692	0.499688	0.525
GCR_hBin6113_Ctg1_164	0	0	0	0	0	0	0.0246875	0.025	0.159688	0.125	0	0	0.21875	0.2	0.0721875	0.075	0.095	0.1	0.159688	0.125	0.0721875	0.025	0.334688	0.325
GCR_cBin10783_Ctg1_214	0	0	0	0	0	0	0.0246875	0.025	0.159688	0.125	0	0	0.21875	0.2	0.0721875	0.075	0.095	0.1	0.159688	0.125	0.0721875	0.025	0.334688	0.325
ESTNV_33615_1853	0.476074	0.40625	0	0	0.0246875	0.025	0.375	0.35	0.39875	0.35	0.255	0.3	0.484687	0.375	0.48875	0.45	0.447188	0.525	0.49875	0.45	0.304688	0.325	0.499688	0.575
ESTNV_33615_253	0.476074	0.40625	0.28875	0.3	0.0246875	0.025	0.375	0.35	0.49875	0.35	0.28875	0.35	0.46875	0.4	0.495	0.5	0.43875	0.5	0.429688	0.325	0.483892	0.512821	0.462187	0.575
GCR_cBin2281_Ctg1_31	0.41748	0.40625	0.409687	0.475	0.32	0.35	0.42	0.45	0.42	0.5	0.447188	0.425	0.499688	0.475	0.32	0.25	0.334688	0.375	0.375	0.4	0.237187	0.175	0.21875	0.25
GCR_cBin20606_Ctg1_43	0.117188	0.0625	0	0	0.48	0.3	0.117188	0.125	0.199687	0.225	0.277778	0.282051	0.0721875	0.075	0.18	0.2	0	0	0.117188	0.125	0.444444	0.410256	0.39875	0.35
GCR_cBin3562_Ctg1_54	0.41748	0.46875	0.387188	0.475	0.21875	0.25	0.34875	0.3	0.0644444	0.0666667	0	0	0.42	0.4	0.462187	0.375	0.43875	0.4	0.484687	0.475	0.474687	0.425	0.46875	0.45
GCR_cBin6718_Ctg1_184	0.144043	0.15625	0.32	0.35	0.42	0.3	0.362187	0.325	0.495	0.5	0.255	0.3	0.497188	0.625	0.48875	0.55	0.237187	0.225	0.447188	0.475	0.237187	0.275	0.39875	0.45
ESTNV_31184_704	0.46875	0.5	0.492188	0.475	0.497188	0.425	0.447188	0.575	0.18	0.2	0.237187	0.225	0.362187	0.375	0.334688	0.325	0.304688	0.225	0.455	0.65	0.199687	0.175	0.28875	0.2
GCR_cBin25935_Ctg1_106	0	0	0	0	0	0	0.13875	0.1	0	0	0	0	0.159688	0.175	0.334688	0.375	0.43875	0.55	0.32	0.3	0.49875	0.4	0.409687	0.275
ESTV_19149_210	0.304688	0.1875	0.13875	0.15	0.5	0.65	0.429688	0.575	0.304688	0.325	0.362187	0.275	0.444444	0.358974	0.48875	0.4	0.49875	0.65	0.474687	0.575	0.495	0.45	0.48	0.45
ESTNV_34414_656	0.144043	0.15625	0	0	0.159688	0.125	0.0246875	0.025	0.13875	0.15	0.272188	0.275	0.5	0.5	0.334688	0.225	0.375	0.3	0.46875	0.45	0.447188	0.375	0.43875	0.4
ESTNV_34414_179	0.144043	0.15625	0	0	0	0	0	0	0.18	0.2	0.272188	0.275	0.32	0.3	0.455	0.4	0.272188	0.275	0.362187	0.375	0.474687	0.525	0.39875	0.45
ESTNV_35456_785	0	0	0	0	0.255	0.25	0.0246875	0.025	0.0721875	0.075	0.13875	0.1	0.474687	0.525	0.48875	0.6	0.429688	0.425	0.499688	0.375	0.455	0.35	0.497188	0.525
ESTNV_35456_667	0.241699	0.28125	0	0	0.21875	0.2	0.34875	0.45	0.39875	0.55	0.272188	0.275	0.495	0.5	0.375	0.5	0.5	0.5	0.429688	0.425	0.43875	0.35	0.447188	0.525
GCR_cBin27805_Ctg1_63	0	0	0	0	0.387188	0.525	0.447188	0.475	0.18	0.15	0.21875	0.25	0.117188	0.125	0.095	0.1	0	0	0.04875	0.05	0	0	0.0721875	0.075
[truncated: 2,636 more rows]
