# Supplementary material for: Footprints of Directional Selection in Wild Atlantic Salmon Populations: Evidence for Parasite-Driven Evolution?
Source: PLoS One. 2014 Mar 26;9(3):e91672. doi: 10.1371/journal.pone.0091672 (PMC3966780; doi:10.1371/journal.pone.0091672)
Supplement: Table S2 — Pairwise population differentiation as measured by F ST. (XLSX) [file pone.0091672.s005.xlsx]

## Sheet: Sheet1
Table S2. Pairwise population differentiation as measured by FST
Distance method: pairwise differences
Reynolds et al. 1983; Slatkin, 1995
Arlequin 3.5	P<10-5
Basin abbreviation for populations are: landlocked freshwater (LL), Baltic sea (BA), Barents and White Seas (BW)
	LL_Syskyanjoki	LL_Pyalma	LL_Pistojoki	BA_Kunda	BA_Tornionjoki	BA_Vindelälven	BW_Tuloma	BW_Lebyazhya	BW_Emtsa	BW_Yapoma	BW_Suma	BW_Pongoma
LL_Syskyanjoki	0	*	*	*	*	*	*	*	*	*	*	*
LL_Pyalma	0.32064	0	*	*	*	*	*	*	*	*	*	*
LL_Pistojoki	0.47825	0.52294	0	*	*	*	*	*	*	*	*	*
BA_Kunda	0.30446	0.3676	0.44224	0	*	*	*	*	*	*	*	*
BA_Tornionjoki	0.25355	0.32585	0.40265	0.21565	0	*	*	*	*	*	*	*
BA_Vindelälven	0.2713	0.34017	0.41414	0.23011	0.08087	0	*	*	*	*	*	*
BW_Tuloma	0.24462	0.29151	0.28542	0.21299	0.16642	0.1756	0	*	*	*	*	*
BW_Lebyazhya	0.27448	0.32326	0.29604	0.24364	0.19848	0.20807	0.04628	0	*	*	*	*
BW_Emtsa	0.30209	0.34799	0.32508	0.26119	0.22287	0.23329	0.09225	0.09742	0	*	*	*
BW_Yapoma	0.29078	0.33846	0.30886	0.2574	0.21623	0.22473	0.05955	0.02987	0.1119	0	*	*
BW_Suma	0.36492	0.41468	0.36838	0.33079	0.28583	0.30163	0.14715	0.14132	0.18444	0.15315	0	*
BW_Pongoma	0.3014	0.35072	0.31335	0.2741	0.22611	0.23827	0.07851	0.0719	0.12746	0.0814	0.14774	0
