# Supplementary material for: Footprints of Directional Selection in Wild Atlantic Salmon Populations: Evidence for Parasite-Driven Evolution?
Source: PLoS One. 2014 Mar 26;9(3):e91672. doi: 10.1371/journal.pone.0091672 (PMC3966780; doi:10.1371/journal.pone.0091672)
Supplement: Table S3 — Analysis of molecular variance (AMOVA) results. (XLSX) [file pone.0091672.s006.xlsx]

## Sheet: Sheet1
Table S3. Analysis of molecular variance (AMOVA) showing the partitioning of allele frequencies between groups (different basins & G. salaris susceptibility), between populations within groups and within populations within groups.
Partitioning of the populations:
Group1:	Atlantic Ocean	(BW_Tuloma, BW_Lebyazhya, BW_Emtsa, BW_Yapoma, BW_Suma, BW_Pongoma)
Group2:	Baltic Sea	(BA_Kunda, BA_Tornionjoki, BA_Vindelälven)
Group3:	Landlocked	(LL_Syskyanjoki, LL_Pyalma, LL_Pistojoki)
%:	percentage of variance explained by each component
Arlequin 3.5	P<0.01
Between groups			Between populations within groups			Within populations within groups
%	FCT	P	%	FSC	P	%	FST	P
9.59751	0.09598	***	17.7721	0.19659	***	72.6303	0.2737	***
