# Supplementary material for: Footprints of Directional Selection in Wild Atlantic Salmon Populations: Evidence for Parasite-Driven Evolution?
Source: PLoS One. 2014 Mar 26;9(3):e91672. doi: 10.1371/journal.pone.0091672 (PMC3966780; doi:10.1371/journal.pone.0091672)
Supplement: Table S4 — Significant genome region/outlier tests results for each of the 4631 SNPs. (XLSX) [file pone.0091672.s007.xlsx]

## Sheet: Sheet1
Table S4. Significant genome region/outlier tests results for each of the 4631 SNPs. The six genomic regions that were concluded to be affected by parasite- or salinity-driven selection are marked in red and blue, respectively.
Candidate genome regions approach- Genomic regions detected to be under selection are marked in the column of the design for which the signal was detected.
Singe SNP "outlier" approach (Arlequin3.5) - when significant, the SNP number is marked in the column of the design in which a significant result was observed. : red - parasite outlier, blue - salinity outlier
Landscape genomics analysis (LFMM) - when significant, the SNP number is marked in the column of the landscape variable with which a significant association was observed.
SNP Number	SNP_ID	Linkage position		Candidate genome regions approach			Singe SNP "outlier" approach (Arlequin3.5)			Landscape genomics analysis (LFMM)
		Chr	cM	Design 1	Design 2	Design 3	Design 4a: Atl_LL	Design 4b: Atl_BA	Design 4c: Ba_LL	Latitude	Longitude	Temperature	Mortality	Salinity
1	GCR_cBin24032_Ctg1_76	1	0.1			0.1
2	GCR_cBin13749_Ctg1_18	1	0.4			0.4	2	2		2			2	2
3	ESTNV_28684_665	1	0.40001			0.40001
4	GCR_cBin32777_Ctg1_66	1	0.40002			0.40002	4	4					4	4
5	GCR_cBin13749_Ctg1_171	1	0.40003			0.40003
6	GCR_cBin22083_Ctg1_38	1	0.40004			0.40004
7	GCR_cBin7800_Ctg1_739	1	0.40005			0.40005
8	ESTV_16768_432	1	0.6			0.6
9	GCR_cBin42907_Ctg1_150	1	0.7			0.7
10	GCR_rBin14981_Ctg1_193	1	0.8			0.8		10					10	10
11	ESTNV_26586_283	1	0.80001			0.80001
12	ESTNV_34251_1165	1	0.80002			0.80002
13	ESTNV_34453_617	1	0.80003			0.80003
14	GCR_cBin5720_Ctg1_153	1	0.80004			0.80004
15	ESTV_13344_491	1	0.80005			0.80005
16	ESTNV_32810_1998	1	0.80006			0.80006
17	ESTV_12810_403	1	0.9			0.9			17
18	ESTV_12810_361	1	0.90001			0.90001			18
19	ESTNV_30347_550	1	0.90002			0.90002			19
20	ESTNV_27471_81	1	0.90003			0.90003
21	GCR_cBin23673_Ctg1_272	1	0.90004			0.90004	21		21
22	GCR_cBin49919_Ctg1_51	1	0.90005			0.90005
23	GCR_cBin3018_Ctg1_120	1	1.1			1.1		23	23		23
24	GCR_cBin3018_Ctg1_570	1	1.10001			1.10001		24	24		24
25	GCR_cBin3018_Ctg1_511	1	1.10002			1.10002		25	25
26	GCR_cBin8091_Ctg1_197	1	1.10003			1.10003
27	GCR_cBin8091_Ctg1_368	1	1.10004			1.10004		27					27
28	GCR_cBin38678_Ctg1_119	1	1.10005			1.10005
29	GCR_cBin26178_Ctg1_157	1	1.6			1.6
30	ESTNV_35287_375	1	1.60001			1.60001			30
31	ESTNV_32999_885	1	1.9			1.9
32	ESTV_13371_209	1	1.90001			1.90001		32	32				32
33	ESTNV_20700_631	1	1.90002			1.90002
34	ESTNV_34751_1764	1	1.90003			1.90003	34						34
35	ESTNV_34751_1633	1	1.90004			1.90004	35						35
36	GCR_cBin4736_Ctg1_83	1	2			2	36		36
37	ESTNV_35283_192	1	2.7			2.7			37		37
38	GCR_cBin30159_Ctg1_115	1	2.9			2.9
39	GCR_cBin20874_Ctg1_187	1	3.3			3.3	39		39
40	GCR_cBin7930_Ctg1_81	1	3.30001			3.30001	40						40
41	GCR_cBin12902_Ctg1_491	1	5.3
42	ESTNV_32983_812	1	5.6
43	ESTV_11898_329	1	5.9
44	ESTV_11898_340	1	5.90001				44		44
45	ESTNV_26718_947	1	6.1				45						45
46	ESTV_16673_1575	1	6.10001
47	GCR_cBin47076_Ctg1_116	1	7.7
48	GCR_cBin38737_Ctg1_101	1	7.70001						48
49	GCR_cBin29198_Ctg1_37	1	7.70002
50	GCR_cBin31010_Ctg1_231	1	7.70003
51	GCR_cBin42440_Ctg1_139	1	8.2					51					51	51
52	ESTNV_32327_914	1	8.20001
53	GCR_hBin38301_Ctg1_117	1	8.3
54	ESTV_16226_67	1	8.30001
55	GCR_cBin8657_Ctg1_79	1	8.30002
56	ESTV_20115_337	1	9.4											56
57	GCR_cBin15162_Ctg1_205	1	9.8
58	GCR_cBin21922_Ctg1_271	1	9.80001						58
59	GCR_cBin21922_Ctg1_272	1	9.80002
60	ESTNV_28147_868	1	9.80003
61	GCR_cBin17189_Ctg1_418	1	9.80004
62	GCR_cBin34_Ctg1_596	1	10.9
63	GCR_cBin2124_Ctg1_298	1	10.9
64	ESTNV_36830_1365	1	11
65	ESTV_16585_88	1	11.5						65				65
66	GCR_cBin33029_Ctg1_110	1	12.4
67	ESTNV_35593_589	1	12.4
68	GCR_cBin29162_Ctg1_328	1	12.4
69	GCR_cBin29853_Ctg1_324	1	12.4
70	GCR_cBin4502_Ctg2_241	1	12.4					70			70		70	70
71	ESTNV_35593_1402	1	12.5
72	GCR_cBin7483_Ctg1_160	1	12.5				72						72
73	GCR_hBin16230_Ctg1_42	1	13.1
74	ESTNV_35108_1142	1	13.2
75	ESTNV_32740_1792	1	13.2						75
76	ESTNV_18010_624	1	13.2
77	ESTNV_33627_835	1	13.3
78	ESTNV_33761_306	1	13.5
79	ESTNV_35278_946	1	13.5				79
80	ESTNV_32069_319	1	13.5
81	GCR_cBin31757_Ctg1_238	1	13.5
82	ESTNV_34322_888	1	13.7
83	ESTNV_13218_450	1	14.1										83
84	ESTV_19854_114	1	14.3				84				84		84	84
85	GCR_cBin40971_Ctg1_99	1	14.8
86	ESTNV_35964_989	1	15.8
87	GCR_cBin18615_Ctg1_159	1	15.8					87
88	ESTNV_33535_713	1	16.3
89	GCR_cBin48650_Ctg1_186	1	16.4
90	ESTNV_36924_232	1	16.4
91	ESTNV_36384_1752	1	16.4
92	ESTNV_35253_493	1	16.4				92		92
93	ESTNV_33535_853	1	16.4
94	GCR_cBin45827_Ctg1_60	1	17.4
95	ESTV_15080_392	1	17.4
96	GCR_cBin44622_Ctg1_29	1	17.4
97	GCR_cBin46385_Ctg1_67	1	17.9
98	GCR_cBin572_Ctg1_59	1	17.9
99	ESTNV_28108_776	1	17.9
100	ESTNV_35762_168	1	18
101	GCR_cBin46046_Ctg1_198	1	18
102	GCR_cBin33614_Ctg1_90	1	18.2				102						102	102
103	GCR_cBin17465_Ctg1_129	1	18.9
104	ESTNV_30075_59	1	19.1
105	ESTV_21602_820	1	19.1
106	GCR_cBin43822_Ctg1_97	1	19.1
107	ESTNV_32753_1727	1	19.1
108	GCR_cBin45576_Ctg1_50	1	19.7
109	GCR_cBin1952_Ctg1_280	1	21	21
110	GCR_cBin38681_Ctg1_218	1	21.2	21.2
111	GCR_cBin6340_Ctg1_59	1	21.6	21.6
112	GCR_cBin11187_Ctg1_62	1	21.6	21.6
113	GCR_cBin7014_Ctg1_132	1	22.1	22.1
114	GCR_rBin10118_Ctg1_34	1	23.7	23.7
115	ESTNV_34021_1870	1	24.3	24.3
116	ESTNV_32103_191	1	24.3	24.3
117	GCR_cBin42179_Ctg1_389	1	24.3	24.3									117	117
118	GCR_cBin43281_Ctg1_51	1	24.3	24.3									118	118
119	GCR_cBin52844_Ctg1_180	1	24.3	24.3
120	GCR_cBin42179_Ctg1_350	1	24.3	24.3			120						120	120
121	GCR_cBin37910_Ctg1_93	1	24.9	24.9
122	GCR_cBin30294_Ctg1_36	1	24.9	24.9					122
123	ESTNV_28987_832	1	24.9	24.9					123
124	GCR_cBin38428_Ctg1_72	1	25.4	25.4					124
125	GCR_cBin30905_Ctg1_38	1	25.5	25.5					125
126	ESTNV_30484_927	1	25.5	25.5
127	GCR_cBin28586_Ctg1_147	1	25.5	25.5					127
128	ESTNV_33760_518	1	25.5	25.5
129	GCR_cBin17730_Ctg1_232	1	27					129
130	GCR_cBin23510_Ctg1_150	1	27					130					130
131	GCR_cBin43132_Ctg1_139	1	27					131
132	ESTNV_33875_378	1	28	28
133	ESTNV_35486_240	1	28.5	28.5
134	ESTNV_35163_1993	1	28.5	28.5
135	ESTNV_35486_738	1	28.5	28.5
136	GCR_cBin12492_Ctg1_178	1	28.5	28.5
137	ESTNV_35486_385	1	28.5	28.5
138	GCR_hBin7576_Ctg1_138	1	28.5	28.5
139	GCR_cBin12492_Ctg1_183	1	28.5001	28.5001
140	ESTNV_26437_1349	1	28.6	28.6					140				140
141	GCR_cBin10658_Ctg1_107	1	28.6	28.6									141
142	GCR_cBin33592_Ctg1_241	1	28.6	28.6				142			142		142
143	ESTNV_33888_314	1	28.6	28.6
144	GCR_cBin10390_Ctg1_228	1	28.7	28.7				144					144
145	ESTV_12221_170	1	28.7	28.7				145					145
146	GCR_cBin26140_Ctg1_118	1	28.7	28.7
147	GCR_cBin1019_Ctg1_221	1	29.2	29.2
148	GCR_cBin26140_Ctg1_33	1	29.2	29.2
149	ESTNV_27182_609	1	29.6	29.6
150	GCR_cBin27812_Ctg1_148	1	30	30
151	GCR_cBin26855_Ctg1_110	1	30.8	30.8
152	GCR_cBin39664_Ctg1_85	1	32.5	32.5
153	GCR_cBin38208_Ctg1_21	1	33.4						153
154	ESTV_15118_153	1	35.7
155	GCR_cBin47268_Ctg1_70	1	37.1
156	GCR_cBin47268_Ctg1_73	1	37.1
157	ESTNV_34296_693	1	37.7
158	GCR_cBin18023_Ctg1_41	1	39.2										158
159	ESTNV_36480_1354	1	39.2
160	GCR_cBin34894_Ctg1_621	1	40.1				160							160
161	GCR_cBin26436_Ctg1_42	1	40.3
162	GCR_cBin24398_Ctg1_117	1	40.5				162		162
163	GCR_cBin3706_Ctg1_364	1	40.5										163
164	GCR_cBin23307_Ctg1_194	1	40.8
165	GCR_cBin12132_Ctg1_186	1	41.1
166	GCR_cBin5178_Ctg1_86	1	41.1
167	GCR_cBin12749_Ctg1_233	1	41.8					167					167
168	GCR_cBin45817_Ctg1_71	1	41.8
169	ESTNV_26350_156	1	41.8
170	ESTNV_21694_208	1	41.8
171	ESTNV_29851_266	1	45.3
172	GCR_cBin19407_Ctg1_54	1	46.2
173	GCR_cBin12450_Ctg1_432	1	47
174	ESTV_14230_80	1	47.3
175	GCR_cBin5917_Ctg1_208	1	47.4
176	GCR_cBin1185_Ctg1_145	1	47.8					176
177	GCR_hBin21729_Ctg1_51	1	48.3
178	GCR_cBin37146_Ctg1_312	1	48.3
179	GCR_cBin5718_Ctg1_42	1	49.3										179
180	GCR_cBin32973_Ctg1_81	1	50.3
181	GCR_cBin32973_Ctg1_29	1	50.3					181			181		181	181
182	ESTNV_22623_238	1	51.1						182
183	GCR_cBin35013_Ctg1_144	1	55
184	ESTNV_33390_1703	1	55						184
185	GCR_cBin28945_Ctg1_147	1	55.8
186	ESTNV_35898_1062	1	55.8					186
187	GCR_cBin26038_Ctg1_203	1	56.4
188	GCR_cBin5440_Ctg1_39	1	56.4
189	GCR_cBin32127_Ctg1_234	1	58.4
190	GCR_hBin19696_Ctg1_47	1	58.4
191	GCR_cBin32127_Ctg1_245	1	58.4
192	ESTNV_27431_454	1	59.6
193	BASS14_B7_A02_640	1	59.6
194	GCR_cBin41946_Ctg1_167	1	62.9
195	GCR_cBin41946_Ctg1_89	1	62.9
196	ESTNV_16068_255	1	63.2						196
197	GCR_cBin49053_Ctg1_111	1	64.8
198	ESTNV_35810_833	1	64.8
199	GCR_hBin18139_Ctg1_60	1	65.1
200	GCR_hBin18139_Ctg1_230	1	65.1
201	ESTNV_35810_643	1	65.1
202	ESTNV_17527_71	1	65.1
203	ESTNV_28091_630	1	66.8
204	ESTNV_25175_634	1	66.8
205	GCR_cBin25193_Ctg1_80	1	67					205					205
206	ESTNV_27318_155	1	67.2
207	GCR_cBin1418_Ctg1_135	1	69.7
208	ESTNV_31116_191	1	70.9					208					208
209	ESTNV_25321_192	1	70.9
210	ESTNV_29115_481	1	71.1	71.1
211	GCR_cBin19598_Ctg1_176	1	72.8	72.8			211						211	211
212	ESTNV_31863_1602	1	73.3	73.3
213	GCR_cBin545_Ctg1_206	1	73.3	73.3					213
214	BASS11_B7_G05_472	1	73.5	73.5			214
215	GCR_cBin17574_Ctg1_128	1	73.5	73.5
216	BASS11_B7_G05_384	1	73.5	73.5
217	BASS11_B7_G05_691	1	73.5	73.5			217
218	ESTNV_23544_330	1	73.5	73.5					218
219	BASS117_B7_E04_685	1	73.6	73.6				219	219
220	BASS117_B7_E04_554	1	73.6	73.6				220	220
221	GCR_cBin50585_Ctg1_139	1	73.6	73.6
222	GCR_cBin37317_Ctg1_131	1	73.8	73.8							222
223	ESTNV_33213_337	1	74.9	74.9
224	GCR_hBin35252_Ctg1_84	1	75	75
225	GCR_cBin6519_Ctg1_383	1	75	75
226	GCR_cBin6519_Ctg1_116	1	75	75					226
227	GCR_cBin16390_Ctg1_172	1	75.2	75.2
228	ESTNV_30332_660	1	75.2	75.2
229	GCR_cBin37317_Ctg1_184	1	75.2	75.2
230	GCR_cBin16390_Ctg1_190	1	75.2	75.2
231	ESTNV_34569_1252	1	82.1		82.1
232	ESTV_14468_119	1	82.1		82.1
233	ESTV_18722_351	1	82.1		82.1
234	ESTNV_36348_720	1	82.1		82.1
235	ESTNV_28229_1264	1	82.1		82.1
236	ESTNV_34569_753	1	82.7		82.7
237	ESTNV_33934_55	1	82.7		82.7
238	BASS115_B6A_H02_496	1	84.9		84.9		238						238	238
239	GCR_cBin15671_Ctg1_125	1	85.6		85.6
240	GCR_cBin48621_Ctg1_143	1	89.5			89.5		240					240
241	ESTNV_36486_673	1	89.5			89.5
242	GCR_cBin26183_Ctg1_163	1	89.5			89.5
243	GCR_cBin48621_Ctg1_146	1	89.5			89.5		243					243
244	ESTNV_31699_1208	1	90.4			90.4
245	ESTNV_36170_1803	1	91			91
246	ESTNV_26803_666	1	91.2			91.2	246						246	246
247	GCR_cBin24983_Ctg1_211	1	92.5			92.5
248	GCR_cBin33457_Ctg1_198	1	93.3			93.3
249	GCR_cBin38774_Ctg1_204	1	94.6			94.6
250	ESTNV_36426_226	1	94.7			94.7		250	250
251	GCR_cBin33503_Ctg1_290	1	97.9
252	ESTV_15074_164	1	97.9
253	ESTNV_36002_1472	1	97.9
254	ESTNV_15285_387	1	98.2
255	GCR_cBin27216_Ctg1_405	1	98.6
256	GCR_cBin8947_Ctg1_161	1	99.1
257	GCR_cBin33503_Ctg1_345	1	99.1
258	GCR_cBin48593_Ctg1_152	1	99.1
259	GCR_cBin47309_Ctg1_158	1	104.1
260	GCR_hBin21216_Ctg1_199	1	105.2						260
261	GCR_cBin31719_Ctg1_177	1	105.2						261
262	GCR_cBin19824_Ctg1_145	1	105.2
263	ESTNV_25685_546	1	106.1
264	ESTNV_33470_753	1	106.1
265	ESTNV_27944_196	1	106.8
266	ESTNV_36724_118	1	107.7
267	ESTNV_35192_247	1	108.6
268	BASS114_B6A_B06_105	1	108.6
269	ESTNV_35192_126	1	108.6
270	GCR_cBin25759_Ctg1_44	1	109.3
271	GCR_cBin29181_Ctg1_51	1	109.3				271						271	271
272	ESTV_17694_278	1	109.5
273	GCR_cBin698_Ctg1_258	1	109.5
274	GCR_cBin698_Ctg1_256	1	109.5
275	GCR_cBin698_Ctg1_215	1	109.5
276	GCR_cBin698_Ctg1_125	1	109.5
277	ESTNV_34783_687	1	112
278	GCR_cBin705_Ctg1_218	1	112.5
279	GCR_cBin705_Ctg1_366	1	112.5
280	GCR_cBin705_Ctg1_123	1	112.5
281	GCR_cBin19367_Ctg1_143	1	113.1
282	ESTV_15107_389	1	113.1				282		282
283	ESTNV_36706_574	1	113.1					283	283		283
284	ESTNV_27242_211	1	113.1
285	ESTV_20675_499	1	113.1
286	GCR_cBin8347_Ctg1_155	1	114.5
287	GCR_hBin46188_Ctg1_237	1	114.9
288	GCR_cBin28712_Ctg1_124	1	115.4
289	GCR_hBin44277_Ctg1_106	1	115.4
290	ESTNV_36490_690	1	115.6				290						290
291	ESTV_21365_54	1	115.6
292	ESTNV_30166_762	1	115.7
293	ESTNV_26125_188	1	115.7										293
294	ESTNV_35823_463	1	115.7
295	GCR_cBin42387_Ctg1_56	1	115.7
296	ESTNV_36853_78	1	115.8				296						296
297	ESTNV_27947_584	1	115.8
298	ESTNV_34937_1396	1	117.7
299	GCR_cBin21639_Ctg1_129	1	119.4								299		299	299
300	GCR_cBin13830_Ctg1_156	1	119.7
301	GCR_cBin9325_Ctg1_629	1	119.7
302	ESTNV_28515_410	1	119.8
303	ESTNV_26964_711	1	121.9
304	GCR_cBin40533_Ctg1_184	1	121.9						304
305	ESTNV_26964_592	1	121.9
306	GCR_cBin35156_Ctg1_47	1	121.9						306
307	ESTNV_24363_306	1	122.5
308	ESTNV_32353_1231	1	122.7
309	GCR_cBin9554_Ctg1_111	1	122.7
310	GCR_cBin23594_Ctg1_69	1	123.1
311	GCR_cBin7278_Ctg1_101	1	123.1
312	GCR_cBin7278_Ctg1_140	1	123.1
313	GCR_cBin42013_Ctg1_64	1	123.3
314	ESTNV_30341_1348	1	123.4
315	GCR_cBin17069_Ctg1_53	1	123.5				315
316	GCR_cBin630_Ctg1_411	1	123.6
317	GCR_cBin43670_Ctg1_77	1	123.7
318	ESTV_15992_330	1	123.7
319	ESTNV_28270_603	1	123.7
320	ESTNV_35703_1395	1	123.7
321	ESTNV_24638_210	1	123.7
322	ESTNV_36373_1935	1	123.7
323	ESTNV_27268_490	1	123.7
324	ESTNV_35486_1270	1	0				324		324				324
325	GCR_cBin36565_Ctg1_226	1	1e-05
326	GCR_cBin10083_Ctg1_32	1	2e-05
327	GCR_cBin21674_Ctg1_331	1	3e-05						327
328	ESTV_13245_584	1	4e-05
329	ESTNV_33113_353	1	5e-05
330	GCR_hBin21729_Ctg1_168	1	6e-05
331	GCR_hBin43280_Ctg1_61	1	7e-05										331
332	ESTV_15739_295	1	8e-05
333	ESTNV_34055_242	1	9e-05
334	ESTV_16262_1716	2	123.7
335	ESTNV_25199_261	2	124.7				335						335
336	GCR_cBin17416_Ctg1_223	2	124.7
337	GCR_hBin17624_Ctg1_81	2	124.8						337
338	GCR_cBin19146_Ctg1_97	2	125
339	ESTV_17233_535	2	125
340	ESTNV_23531_462	2	125.2										340
341	ESTV_7881_334	2	126.9
342	GCR_cBin25027_Ctg1_137	2	126.9
343	GCR_cBin41451_Ctg1_172	2	129.4
344	ESTNV_32366_632	2	131
345	ESTNV_29209_356	2	131.1
346	ESTNV_36510_599	2	131.7
347	ESTV_15688_494	2	131.7
348	ESTNV_30757_471	2	132.2					348	348		348
349	GCR_cBin3256_Ctg1_63	2	132.6
350	GCR_cBin836_Ctg1_394	2	134.1										350
351	ESTNV_35640_75	2	134.6
352	GCR_cBin48467_Ctg1_35	2	136.7
353	ESTNV_23431_381	2	140.3
354	ESTNV_37039_99	2	140.3
355	GCR_cBin1859_Ctg1_276	2	141.6
356	GCR_cBin11134_Ctg1_164	2	141.6
357	GCR_cBin11134_Ctg1_43	2	141.6
358	GCR_cBin4983_Ctg1_416	2	142.2
359	GCR_cBin18961_Ctg1_75	2	142.4
360	ESTV_8181_51	2	142.4
361	ESTNV_26621_493	2	142.5						361
362	ESTNV_23711_205	2	142.5
363	ESTV_17538_85	2	145.5						363
364	GCR_cBin2733_Ctg1_528	2	145.5					364	364		364
365	ESTNV_33243_1092	2	145.8
366	ESTNV_25889_239	2	146
367	ESTNV_33243_235	2	146
368	GCR_cBin32739_Ctg1_78	2	147.6
369	ESTNV_29403_553	2	149.9
370	GCR_cBin25248_Ctg1_228	2	150.2
371	ESTNV_34987_849	2	151.8
372	ESTNV_34987_996	2	151.8
373	GCR_cBin6804_Ctg1_170	2	152.3
374	ESTNV_27342_254	2	152.3
375	ESTV_16240_204	2	152.3
376	GCR_cBin29831_Ctg1_68	2	152.5
377	ESTNV_32051_1570	2	152.5					377
378	BASS13_B7_B07_761	2	152.6				378	378					378	378
379	GCR_cBin28152_Ctg1_60	2	152.6
380	GCR_cBin28152_Ctg1_185	2	152.6
381	GCR_cBin14203_Ctg1_147	2	152.6
382	GCR_cBin15266_Ctg1_58	2	152.9
383	GCR_cBin6804_Ctg1_99	2	152.9
384	GCR_cBin24972_Ctg1_42	2	152.9
385	GCR_cBin31996_Ctg1_226	2	154.6					385	385		385
386	GCR_cBin31996_Ctg1_169	2	154.6
387	GCR_cBin34406_Ctg1_88	2	154.6
388	GCR_cBin43448_Ctg1_152	2	154.6
389	ESTNV_32001_1134	2	155.6
390	GCR_hBin13605_Ctg1_93	2	158
391	GCR_cBin20942_Ctg1_68	2	158
392	GCR_cBin49210_Ctg1_198	2	158
393	GCR_cBin20942_Ctg1_63	2	158
394	GCR_cBin7112_Ctg1_397	2	158.5									394		394
395	GCR_cBin37669_Ctg1_32	2	159.1						395
396	ESTNV_34868_337	2	163.5	163.5
397	ESTNV_22661_681	2	164.3	164.3									397
398	GCR_cBin27851_Ctg1_509	2	164.3	164.3
399	GCR_cBin27851_Ctg1_590	2	164.3	164.3
400	ESTNV_30354_106	2	164.3	164.3
401	ESTNV_30411_506	2	165	165
402	ESTNV_33967_1368	2	165	165
403	GCR_cBin38527_Ctg1_75	2	165.3	165.3			403						403
404	ESTNV_33967_1551	2	165.3	165.3									404
405	GCR_cBin3280_Ctg1_169	2	165.3	165.3				405					405	405
406	ESTV_15445_193	2	165.3	165.3
407	GCR_cBin3280_Ctg1_135	2	165.3	165.3							407		407	407
408	ESTV_12252_166	2	165.3	165.3									408
409	GCR_cBin37519_Ctg1_244	2	165.4	165.4
410	ESTNV_35410_1102	2	166.2
411	ESTNV_37136_732	2	166.7
412	GCR_cBin8284_Ctg1_213	2	167.4
413	GCR_cBin5316_Ctg2_193	2	167.4				413	413			413		413
414	GCR_cBin45701_Ctg1_227	2	172.6
415	ESTNV_31893_467	2	172.6
416	ESTNV_31893_226	2	172.6
417	GCR_cBin16365_Ctg1_475	2	173
418	ESTV_21702_136	2	173.7				418		418				418
419	ESTV_16902_235	2	173.9
420	ESTNV_36697_1478	2	174.5
421	GCR_cBin26271_Ctg1_32	2	175.5
422	ESTNV_33477_1310	2	176.4						422
423	GCR_cBin17329_Ctg2_166	2	176.7						423
424	GCR_hBin21648_Ctg1_137	2	176.7						424
425	ESTV_21377_436	2	176.7										425	425
426	GCR_cBin12401_Ctg1_186	2	181.7					426					426
427	GCR_cBin1955_Ctg1_60	2	182.1
428	GCR_cBin30689_Ctg1_25	2	182.1
429	ESTNV_36095_1044	2	183.9
430	GCR_cBin43112_Ctg1_86	2	183.9
431	ESTNV_36751_1595	2	185.5
432	GCR_cBin22374_Ctg1_508	2	185.5
433	ESTNV_19996_365	2	185.5
434	ESTNV_36998_1021	2	185.6
435	ESTNV_36516_128	2	187.5
436	GCR_cBin14440_Ctg1_49	2	187.6
437	GCR_cBin3627_Ctg1_142	2	188.5
438	BASS113_B7_G12_644	2	190.5					438	438
439	ESTNV_32044_621	2	190.5				439		439
440	GCR_cBin52996_Ctg1_137	2	190.5
441	GCR_cBin21125_Ctg1_53	2	193.2
442	GCR_cBin13800_Ctg1_159	2	193.2
443	ESTNV_29541_872	2	193.7
444	ESTNV_29541_288	2	193.7
445	GCR_cBin28164_Ctg1_223	2	194
446	ESTNV_29967_108	2	194.6
447	GCR_cBin8926_Ctg1_226	2	197.2										447
448	ESTNV_33458_777	2	197.2
449	ESTNV_27886_813	2	197.8						449
450	GCR_hBin27145_Ctg1_110	2	199.5
451	ESTNV_33232_155	2	199.5				451						451
452	ESTNV_24376_271	2	199.5				452	452					452	452
453	ESTNV_35394_1479	2	201.4
454	GCR_cBin31631_Ctg1_149	2	205
455	ESTNV_31107_540	2	205.7				455	455					455	455
456	GCR_cBin16342_Ctg1_468	2	206.2
457	ESTV_19947_986	2	206.3
458	ESTNV_35822_817	2	208.7
459	GCR_cBin6974_Ctg1_77	2	209.7										459
460	GCR_cBin27619_Ctg1_193	2	210.8
461	GCR_cBin15029_Ctg1_250	2	212.8
462	GCR_cBin2599_Ctg1_262	2	212.9					462					462
463	ESTNV_24613_246	2	213.7										463
464	ESTNV_29500_554	2	214.8				464		464
465	ESTV_16239_605	2	217
466	ESTV_16905_208	2	217
467	GCR_cBin283_Ctg1_120	2	217.4						467
468	ESTNV_34118_596	2	217.4
469	ESTNV_16766_113	2	217.4
470	ESTNV_34068_665	2	220.3
471	ESTNV_34451_135	2	220.5
472	ESTNV_28701_207	2	220.5
473	GCR_cBin1755_Ctg1_224	2	220.5
474	GCR_hBin32129_Ctg1_119	2	221.9						474
475	GCR_cBin1603_Ctg1_67	2	222.9
476	GCR_cBin20843_Ctg1_110	2	222.9
477	ESTV_21966_300	2	223.1
478	ESTNV_29234_195	2	223.1
479	ESTV_18152_336	2	223.7
480	ESTNV_29391_150	2	223.7
481	GCR_cBin41648_Ctg1_124	2	223.7
482	ESTV_16288_295	2	224
483	ESTV_17470_405	2	224.7
484	ESTV_17405_76	2	224.7
485	ESTNV_32552_113	2	225.5
486	ESTNV_34925_2923	2	226.3
487	ESTNV_23083_64	2	226.3				487						487
488	GCR_cBin22452_Ctg1_155	2	226.8					488					488
489	GCR_cBin22452_Ctg1_142	2	226.8					489					489
490	ESTNV_37675_1953	2	226.8
491	ESTNV_35592_1024	2	123.7
492	BASS118_B7_B11_507	2	123.7					492	492		492
493	ESTNV_36582_634	2	123.7
494	ESTNV_28584_983	2	123.7
495	ESTNV_32001_1243	2	123.7
496	ESTNV_26671_385	2	123.7
497	GCR_cBin1134_Ctg1_360	2	123.7
498	BASS118_B7_B11_702	2	123.7
499	ESTNV_31895_1189	2	123.7
500	GCR_cBin50373_Ctg1_78	2	123.7
501	ESTNV_27544_95	3	226.8				501
502	ESTNV_31140_226	3	226.8
503	ESTNV_31438_51	3	226.8										503
504	ESTNV_32228_633	3	227.2				504
505	GCR_cBin14555_Ctg1_93	3	227.2
506	GCR_cBin42832_Ctg1_109	3	227.2
507	GCR_cBin37379_Ctg1_47	3	227.4
508	ESTV_18493_1052	3	227.4
509	ESTNV_34763_1056	3	228
510	ESTNV_34763_2153	3	228.7
511	GCR_cBin19457_Ctg1_45	3	228.8
512	GCR_cBin528_Ctg1_496	3	228.8
513	ESTNV_34964_301	3	228.8
514	GCR_rBin1448_Ctg1_97	3	228.8
515	GCR_rBin3760_Ctg1_98	3	228.8
516	GCR_cBin8933_Ctg1_66	3	228.9
517	GCR_cBin18827_Ctg1_195	3	229.3
518	GCR_cBin46701_Ctg1_110	3	229.3
519	ESTNV_34158_505	3	229.5
520	GCR_cBin15768_Ctg1_57	3	230.9
521	GCR_cBin39368_Ctg1_207	3	231.4
522	ESTNV_35436_232	3	231.5
523	ESTNV_33063_792	3	231.9
524	GCR_cBin2200_Ctg1_90	3	231.9
525	ESTNV_23390_339	3	232.2
526	GCR_cBin5359_Ctg1_235	3	232.2
527	ESTNV_19861_125	3	232.2
528	GCR_hBin33809_Ctg1_106	3	232.2
529	ESTNV_36266_544	3	232.8					529
530	GCR_rBin3608_Ctg1_274	3	232.8
531	ESTNV_27444_1104	3	232.8
532	GCR_cBin50404_Ctg1_127	3	233.1						532
533	ESTNV_33311_572	3	233.2				533		533
534	GCR_cBin38289_Ctg1_239	3	233.2				534
535	GCR_cBin52665_Ctg1_33	3	233.2						535
536	GCR_cBin6541_Ctg1_187	3	233.2						536
537	ESTNV_23136_481	3	233.2
538	ESTNV_29410_233	3	233.2						538
539	ESTNV_37581_1182	3	233.7				539	539
540	ESTV_16551_148	3	233.7
541	ESTV_16551_442	3	233.7						541
542	ESTNV_31278_125	3	233.9
543	ESTNV_13016_93	3	234.2
544	GCR_cBin6788_Ctg1_156	3	234.2
545	GCR_cBin25229_Ctg2_105	3	234.7										545
546	ESTV_15804_172	3	235.1			235.1			546
547	GCR_cBin50289_Ctg1_55	3	235.3			235.3
548	ESTNV_27780_352	3	236.4			236.4			548
549	GCR_cBin735_Ctg2_314	3	236.4			236.4
550	GCR_cBin5772_Ctg1_288	3	236.4			236.4		550	550		550		550
551	GCR_cBin28548_Ctg1_73	3	236.4			236.4
552	GCR_cBin5772_Ctg1_84	3	236.4			236.4		552	552		552
553	ESTNV_30491_362	3	237			237		553	553
554	ESTNV_16613_137	3	237			237	554		554
555	ESTNV_13258_439	3	237			237
556	GCR_cBin44221_Ctg1_78	3	237.2			237.2
557	ESTNV_26616_500	3	237.2			237.2			557
558	ESTNV_31519_569	3	237.2			237.2
559	ESTNV_31661_274	3	237.2			237.2
560	ESTV_14738_303	3	237.8			237.8
561	ESTV_13534_158	3	237.8			237.8
562	GCR_cBin34971_Ctg1_240	3	239.4
563	ESTNV_28965_1177	3	239.4
564	GCR_cBin34971_Ctg1_217	3	239.4
565	GCR_cBin16135_Ctg1_203	3	239.7
566	GCR_cBin12267_Ctg1_160	3	240.4
567	GCR_cBin12267_Ctg1_307	3	240.4
568	GCR_cBin25322_Ctg1_126	3	240.4
569	ESTNV_32152_893	3	240.6
570	GCR_cBin34913_Ctg1_140	3	240.6
571	GCR_cBin34913_Ctg1_142	3	240.6
572	GCR_cBin34172_Ctg1_109	3	240.9
573	GCR_cBin25879_Ctg1_163	3	241.8
574	GCR_cBin30260_Ctg1_67	3	242.8
575	BASS12_B7_B06_623	3	245.7
576	BASS12_B7_B06_1050	3	245.7
577	ESTNV_31974_783	3	245.8										577
578	ESTNV_32253_402	3	245.9
579	ESTNV_33590_151	3	245.9
580	GCR_cBin6568_Ctg1_186	3	245.9
581	GCR_cBin13876_Ctg1_149	3	245.9
582	ESTNV_34575_1979	3	246.1								582		582
583	ESTNV_35937_1368	3	246.4
584	GCR_cBin8095_Ctg1_103	3	248.2
585	ESTNV_35094_1383	3	248.2						585
586	GCR_cBin4931_Ctg1_21	3	248.2
587	ESTNV_35536_1238	3	248.8
588	ESTNV_26812_369	3	250.7						588
589	GCR_cBin33361_Ctg1_258	3	250.9						589
590	GCR_cBin5954_Ctg2_568	3	250.9
591	ESTV_17458_1031	3	251.1
592	ESTNV_26812_629	3	251.1
593	GCR_cBin8426_Ctg1_154	3	251.1
594	GCR_cBin8426_Ctg1_200	3	251.1
595	GCR_cBin22215_Ctg1_184	3	251.1
596	GCR_cBin25891_Ctg1_305	3	251.8
597	GCR_cBin10801_Ctg1_300	3	251.8
598	ESTNV_32268_419	3	252.2
599	ESTNV_28460_586	3	256.3
600	GCR_cBin7903_Ctg1_574	3	256.3
601	ESTNV_37373_1395	3	257				601		601
602	ESTNV_30312_1019	3	263.2
603	ESTNV_37123_898	3	263.3
604	ESTNV_19653_283	3	263.3
605	ESTNV_37153_794	3	263.3
606	ESTNV_19668_192	3	263.9
607	GCR_cBin41593_Ctg1_194	3	263.9										607
608	GCR_cBin25388_Ctg1_108	3	264.9
609	GCR_cBin25388_Ctg1_170	3	264.9
610	ESTNV_33983_368	3	264.9				610		610
611	ESTNV_33983_223	3	264.9
612	ESTV_15373_465	3	273
613	ESTV_20583_309	3	274.9
614	ESTNV_37479_1245	3	275				614
615	ESTNV_36072_124	3	275
616	ESTNV_30452_1210	3	275
617	ESTNV_36704_1199	3	275.7
618	GCR_cBin15414_Ctg1_275	3	275.7						618
619	ESTV_21022_166	3	275.7						619
620	GCR_cBin16057_Ctg1_166	3	275.8
621	GCR_cBin16057_Ctg1_199	3	275.8
622	GCR_cBin531_Ctg1_115	3	276.1					622	622		622
623	GCR_cBin36646_Ctg1_99	3	276.1
624	GCR_cBin43234_Ctg1_170	3	276.1
625	GCR_cBin36646_Ctg1_106	3	276.1										625
626	GCR_cBin8483_Ctg1_179	3	277.9								626
627	GCR_cBin8483_Ctg1_168	3	277.9
628	GCR_cBin36902_Ctg1_70	3	277.9
629	GCR_cBin22155_Ctg1_66	3	278.8
630	GCR_cBin22155_Ctg1_21	3	278.8
631	ESTV_21093_430	3	279.3
632	GCR_cBin4378_Ctg1_115	3	279.3					632
633	GCR_cBin15199_Ctg1_186	3	279.8
634	ESTNV_32124_500	3	281.1				634	634					634	634
635	ESTNV_36871_194	3	281.3
636	GCR_cBin17984_Ctg1_90	3	281.3
637	ESTNV_36871_453	3	281.5
638	ESTNV_36871_663	3	281.5
639	ESTV_10747_366	3	281.5
640	ESTNV_31289_1032	3	281.5						640
641	ESTNV_35334_747	3	282.6
642	ESTNV_35334_1410	3	282.6
643	ESTNV_19071_457	3	285.4						643
644	ESTNV_29283_367	3	285.4
645	GCR_cBin11404_Ctg1_50	3	285.7
646	ESTNV_22983_475	3	285.7
647	GCR_cBin9116_Ctg1_146	3	286.6
648	GCR_cBin9116_Ctg1_67	3	286.6
649	GCR_cBin30245_Ctg1_84	3	287
650	ESTNV_35215_1505	3	288.7
651	GCR_cBin780_Ctg1_144	3	289.2				651
652	ESTNV_29224_109	3	289.2
653	GCR_cBin17160_Ctg1_108	3	298.4
654	GCR_cBin2785_Ctg1_206	3	298.4
655	GCR_cBin20352_Ctg1_163	3	300.2					655	655
656	ESTV_16907_342	3	300.2
657	GCR_cBin9323_Ctg1_78	3	300.2
658	GCR_cBin49299_Ctg1_186	3	300.5					658					658
659	ESTNV_32102_56	3	305.1
660	ESTV_20256_233	3	305.8						660
661	ESTV_20256_375	3	305.8						661
662	ESTNV_36130_3412	3	305.8						662
663	ESTNV_31896_140	3	307.9
664	ESTNV_31896_408	3	307.9
665	GCR_cBin15418_Ctg1_123	3	309.6						665
666	ESTNV_24505_142	3	312.7
667	ESTNV_36717_1690	3	312.7
668	GCR_cBin38330_Ctg1_135	3	314.3										668
669	GCR_cBin332_Ctg1_80	3	314.3				669	669					669
670	ESTNV_35205_1428	3	314.3
671	ESTNV_25127_174	3	314.7					671			671
672	ESTNV_35387_1829	3	315					672	672				672
673	GCR_cBin27124_Ctg1_83	3	315.1
674	GCR_cBin48578_Ctg1_194	3	315.2
675	GCR_cBin30256_Ctg1_109	3	316.2								675
676	GCR_cBin30256_Ctg1_176	3	316.2								676
677	GCR_cBin30256_Ctg1_74	3	316.2								677		677
678	GCR_cBin1614_Ctg1_629	3	317.8					678
679	GCR_cBin2536_Ctg1_238	3	317.8
680	GCR_cBin1614_Ctg1_237	3	317.8					680
681	GCR_cBin30250_Ctg1_267	3	317.8
682	GCR_cBin4787_Ctg1_387	3	317.9
683	GCR_cBin33124_Ctg1_35	3	318.1
684	ESTNV_35077_1676	3	318.1
685	GCR_cBin8585_Ctg1_77	3	320.1					685	685		685
686	ESTNV_30121_652	3	321.7					686					686
687	ESTV_21970_586	3	321.8				687
688	GCR_cBin42759_Ctg1_238	3	323.1
689	GCR_cBin30179_Ctg1_191	3	323.3
690	ESTV_12578_95	3	323.3				690
691	GCR_cBin8424_Ctg1_31	3	323.3
692	ESTNV_26787_1038	3	323.3				692		692				692
693	GCR_cBin3322_Ctg1_167	3	324.4				693		693
694	GCR_cBin3071_Ctg1_51	3	324.4
695	ESTNV_25443_600	3	324.5
696	GCR_cBin13688_Ctg1_129	3	324.5
697	GCR_cBin39943_Ctg1_265	3	324.8						697
698	GCR_cBin23202_Ctg1_93	3	324.8
699	ESTNV_31093_1513	3	325.1
700	ESTV_13699_319	3	325.1
701	ESTNV_28113_144	3	325.1											701
702	ESTNV_28113_319	3	325.1
703	BASS124_B7_D10_265	3	325.1
704	BASS124_B7_D10_722	3	325.1
705	GCR_cBin6609_Ctg1_85	3	325.1
706	GCR_cBin6609_Ctg1_88	3	325.1
707	ESTNV_36462_1509	3	325.1
708	GCR_cBin6609_Ctg1_71	3	325.1
709	ESTV_15119_356	3	325.1
710	ESTV_15119_669	3	325.1
711	ESTV_17201_545	3	326.1
712	GCR_cBin612_Ctg1_226	3	326.9					712			712
713	GCR_cBin612_Ctg1_112	3	326.9					713			713
714	ESTV_17314_458	3	326.9
715	ESTNV_33518_1279	3	328
716	ESTV_14711_157	3	328
717	ESTNV_33256_490	3	328
718	ESTNV_35896_536	3	328
719	ESTNV_23557_1342	3	328
720	ESTNV_34257_418	3	328
721	ESTNV_30607_306	3	328.3
722	ESTV_16586_812	3	328.3
723	GCR_cBin959_Ctg1_31	3	328.3
724	GCR_cBin47_Ctg1_552	3	328.3
725	ESTNV_30699_568	3	328.3						725
726	GCR_cBin10694_Ctg1_368	3	328.6
727	ESTNV_35766_1019	3	328.8						727
728	ESTNV_35766_1178	3	328.8
729	ESTNV_16380_81	3	328.9
730	ESTNV_35628_2851	3	329.2				730	730					730	730
731	GCR_cBin2723_Ctg1_244	3	329.2
732	ESTNV_31916_578	3	329.2										732
733	ESTNV_35628_2366	3	329.2				733	733			733		733	733
734	GCR_cBin41959_Ctg1_48	3	329.4
735	GCR_cBin31945_Ctg1_172	3	329.4						735
736	GCR_cBin38135_Ctg1_130	3	329.4						736
737	ESTV_18633_368	3	329.4
738	ESTNV_33335_64	3	329.6						738
739	GCR_rBin17113_Ctg1_146	3	329.7
740	GCR_cBin38782_Ctg1_147	3	329.7				740		740
741	ESTNV_36893_386	3	329.7
742	ESTNV_34577_143	3	226.8
743	ESTNV_33032_67	3	226.8
744	ESTNV_26918_325	3	226.8
745	ESTNV_35466_1485	3	226.8
746	ESTNV_34644_2797	4	329.7
747	ESTNV_36457_2447	4	334.4
748	ESTNV_29707_992	4	334.4
749	ESTV_15722_638	4	334.4
750	ESTNV_33266_651	4	334.8
751	ESTNV_33608_1627	4	335.6
752	ESTNV_13978_305	4	337.2						752
753	ESTV_17836_900	4	340.8		340.8
754	ESTNV_35151_385	4	340.8		340.8
755	ESTNV_32218_633	4	341.9		341.9
756	ESTV_20996_116	4	343.5		343.5	343.5	756		756
757	GCR_cBin745_Ctg2_456	4	345.3		345.3	345.3	757						757
758	GCR_cBin745_Ctg2_344	4	345.3		345.3	345.3	758						758
759	GCR_cBin21647_Ctg1_220	4	347.2	347.2	347.2	347.2		759
760	GCR_cBin33130_Ctg1_122	4	347.4	347.4	347.4	347.4					760
761	GCR_cBin47864_Ctg1_28	4	347.4	347.4	347.4	347.4			761
762	GCR_cBin6555_Ctg1_102	4	348.2	348.2	348.2	348.2
763	GCR_cBin6555_Ctg1_258	4	348.4	348.4	348.4	348.4		763
764	GCR_cBin48426_Ctg1_136	4	349	349	349	349			764
765	GCR_cBin30011_Ctg1_172	4	356.9
766	ESTNV_30477_550	4	360								766
767	GCR_cBin5951_Ctg1_108	4	362.9				767
768	GCR_cBin34041_Ctg1_311	4	362.9
769	GCR_cBin6674_Ctg1_36	4	362.9
770	GCR_cBin23470_Ctg1_62	4	364.9
771	ESTNV_33867_553	4	367.3
772	GCR_cBin19578_Ctg1_70	4	367.5
773	ESTNV_23914_404	4	368.1
774	GCR_cBin42906_Ctg1_128	4	368.1
775	ESTV_14035_356	4	368.3
776	ESTNV_28531_364	4	368.4
777	GCR_cBin14760_Ctg1_76	4	369.2
778	ESTNV_35783_626	4	371.2
779	ESTNV_35783_1291	4	371.4
780	GCR_cBin32172_Ctg1_145	4	371.5
781	GCR_cBin32172_Ctg1_47	4	371.5
782	GCR_hBin20109_Ctg1_164	4	371.5
783	GCR_cBin4288_Ctg1_82	4	371.6					783
784	GCR_cBin4288_Ctg1_252	4	371.6
785	GCR_rBin15703_Ctg1_214	4	373.5
786	GCR_cBin1659_Ctg1_213	4	373.5				786						786
787	GCR_cBin26421_Ctg1_81	4	373.5
788	ESTV_20470_501	4	373.8						788
789	GCR_cBin23258_Ctg1_190	4	373.8
790	GCR_cBin19351_Ctg1_165	4	374
791	GCR_cBin42451_Ctg1_191	4	374.4
792	BASS110_B6A_E06_264	4	376.3
793	GCR_cBin10510_Ctg1_197	4	376.5				793
794	ESTNV_12902_251	4	377.5
795	ESTNV_36163_936	4	377.9					795					795
796	ESTNV_23562_420	4	378.3						796
797	GCR_cBin21084_Ctg1_69	4	378.3
798	GCR_cBin27595_Ctg1_103	4	378.7
799	GCR_cBin2432_Ctg1_559	4	378.7					799					799
800	GCR_hBin1530_Ctg1_68	4	378.7
801	ESTV_17164_89	4	378.7
802	ESTNV_32560_1127	4	379.7
803	ESTNV_29923_186	4	380.1
804	GCR_cBin6775_Ctg1_75	4	380.4
805	GCR_cBin26628_Ctg1_243	4	380.7
806	GCR_cBin1711_Ctg1_654	4	380.7
807	GCR_cBin19737_Ctg1_226	4	380.7
808	GCR_cBin19737_Ctg1_139	4	380.7
809	GCR_cBin21489_Ctg1_370	4	380.7
810	GCR_cBin3741_Ctg1_126	4	380.7					810					810
811	ESTNV_25641_253	4	381
812	ESTV_21342_355	4	383.5
813	GCR_cBin37684_Ctg1_55	4	384.7			384.7
814	GCR_cBin31693_Ctg1_74	4	384.7			384.7
815	GCR_cBin31693_Ctg1_166	4	384.7			384.7
816	GCR_cBin37684_Ctg1_202	4	384.7			384.7
817	GCR_cBin25358_Ctg1_191	4	385.7			385.7							817
818	GCR_cBin28563_Ctg1_122	4	386.1			386.1
819	GCR_cBin49901_Ctg1_37	4	389.7
820	ESTNV_18093_348	4	389.7
821	GCR_cBin46142_Ctg1_191	4	389.7
822	ESTNV_32502_411	4	389.7						822
823	ESTNV_28577_526	4	390.7
824	ESTV_16640_186	4	390.7					824			824		824
825	BASS138_B7_G02_640	4	391
826	GCR_hBin50784_Ctg1_70	4	391.6
827	GCR_cBin5629_Ctg1_134	4	392.1
828	ESTNV_36561_1246	4	395
829	ESTNV_27729_435	4	395				829	829					829
830	ESTV_15528_560	4	396.4
831	ESTNV_16145_162	4	396.4
832	ESTNV_33367_515	4	396.4
833	GCR_cBin46269_Ctg1_130	4	396.4
834	ESTNV_35689_1120	4	396.4
835	ESTNV_33988_1757	4	399.2
836	ESTNV_33988_762	4	399.8
837	GCR_hBin32294_Ctg1_368	4	399.8
838	GCR_cBin3506_Ctg1_309	4	400.1					838
839	GCR_cBin21806_Ctg1_79	4	400.1
840	GCR_cBin32360_Ctg1_288	4	400.1
841	GCR_cBin3506_Ctg1_149	4	400.1								841
842	GCR_cBin15410_Ctg1_212	4	400.2								842
843	ESTNV_30819_535	4	400.7
844	GCR_cBin13823_Ctg2_368	4	401.1						844
845	ESTV_16643_373	4	401.2
846	ESTV_16643_586	4	401.2
847	ESTV_20925_1105	4	401.4
848	ESTNV_36918_790	4	401.4
849	ESTNV_32393_853	4	401.9
850	GCR_cBin4742_Ctg1_269	4	402.4				850		850				850	850
851	ESTNV_17126_935	4	405.5
852	BASS139_B7_E01_105	4	409.1					852	852		852
853	ESTNV_33917_998	4	412.3
854	ESTNV_33917_1292	4	412.3
855	GCR_cBin15022_Ctg1_318	4	413.3
856	BASS140_B7_E09_126	4	414.9
857	GCR_cBin27107_Ctg1_427	4	415.1
858	BASS140_B7_E09_544	4	415.1				858	858					858	858
859	GCR_cBin4279_Ctg1_224	4	415.1
860	GCR_cBin28906_Ctg1_149	4	415.1
861	GCR_cBin42059_Ctg1_20	4	415.2
862	ESTV_16809_973	4	417.3
863	ESTNV_37616_3894	4	419.2
864	GCR_cBin9806_Ctg1_249	4	420
865	ESTV_13644_410	4	420
866	GCR_cBin9103_Ctg1_35	4	420
867	GCR_cBin1541_Ctg1_424	4	420
868	ESTNV_13516_123	4	420.5
869	ESTNV_35567_72	4	423
870	ESTNV_28966_1171	4	423						870
871	ESTNV_14764_458	4	423.4
872	ESTNV_32717_1091	4	424.5
873	GCR_cBin51398_Ctg1_70	4	424.5					873
874	ESTNV_25398_289	4	425.4
875	GCR_cBin36279_Ctg1_64	4	425.7						875
876	ESTNV_29240_385	4	426.3
877	GCR_cBin6162_Ctg1_59	4	426.5
878	GCR_cBin16401_Ctg1_326	4	426.5
879	ESTNV_34931_121	4	427.4
880	GCR_cBin31415_Ctg1_119	4	427.4
881	GCR_cBin17319_Ctg1_126	4	427.4
882	GCR_cBin9564_Ctg1_161	4	427.4
883	GCR_cBin9732_Ctg1_64	4	427.4						883
884	GCR_cBin35021_Ctg1_70	4	427.6						884
885	GCR_cBin19394_Ctg1_156	4	427.6						885
886	GCR_cBin46118_Ctg1_223	4	427.7
887	GCR_cBin41876_Ctg1_108	4	428.2
888	GCR_cBin29958_Ctg1_84	4	428.3
889	ESTV_17539_1123	4	428.3
890	GCR_cBin12278_Ctg1_153	4	428.3
891	ESTNV_33422_864	4	429
892	GCR_cBin15028_Ctg1_199	4	429
893	ESTV_15187_371	4	429
894	ESTNV_28503_575	4	429								894
895	ESTNV_28503_327	4	429				895						895
896	GCR_cBin9428_Ctg1_32	4	429
897	ESTNV_36230_1120	4	429
898	ESTV_17202_480	4	429
899	ESTNV_30258_90	4	429
900	GCR_cBin37930_Ctg1_88	4	429
901	GCR_cBin7082_Ctg1_204	4	429.3
902	ESTNV_34419_496	4	429.3
903	ESTNV_34833_1382	4	430
904	ESTNV_35650_2037	4	430
905	GCR_cBin19287_Ctg1_252	4	430
906	ESTNV_35635_2078	4	430
907	GCR_hBin6632_Ctg1_121	4	430.5
908	BASS112_B7_A12_127	4	430.8
909	BASS112_B7_A12_395	4	430.8
910	ESTNV_36511_141	4	431
911	ESTV_13197_590	4	431					911	911
912	GCR_cBin4805_Ctg1_193	4	431
913	ESTNV_35329_908	4	431
914	ESTNV_35352_241	4	431
915	ESTNV_35352_77	4	431
916	ESTNV_35329_232	4	431
917	GCR_cBin2433_Ctg1_97	4	431
918	ESTV_16979_565	4	431
919	ESTNV_33016_564	4	431
920	GCR_cBin568_Ctg1_74	4	431
921	GCR_cBin3044_Ctg1_47	4	431
922	GCR_hBin45092_Ctg1_140	4	431								922
923	GCR_hBin45092_Ctg1_57	4	431
924	GCR_cBin16144_Ctg1_285	4	431										924
925	GCR_cBin17565_Ctg1_349	4	431.1
926	GCR_cBin17565_Ctg1_401	4	431.1
927	GCR_cBin1635_Ctg1_70	4	329.7										927
928	ESTNV_34623_1031	4	329.7
929	GCR_cBin9253_Ctg1_169	4	329.7					929
930	ESTNV_35547_1444	4	329.7
931	ESTNV_30983_1638	4	329.7					931
932	ESTNV_28895_687	4	329.7
933	ESTNV_36086_719	4	329.7
934	ESTNV_35503_345	4	329.7					934
935	ESTNV_35503_827	4	329.7					935
936	ESTNV_32703_428	4	329.7
937	ESTNV_32703_647	4	329.7
938	ESTNV_28129_298	4	329.7
939	ESTNV_37656_1100	5	431.1
940	ESTV_21187_191	5	431.8
941	ESTV_21697_1223	5	431.9
942	ESTV_21801_199	5	432.3
943	ESTNV_22829_341	5	432.3
944	GCR_cBin8515_Ctg1_191	5	432.5										944
945	GCR_cBin40624_Ctg1_148	5	432.8
946	GCR_cBin33417_Ctg1_101	5	433
947	ESTV_11377_108	5	433.8	433.8									947
948	ESTNV_21396_116	5	434.2	434.2
949	GCR_cBin41869_Ctg1_110	5	434.2	434.2
950	ESTNV_31747_532	5	434.2	434.2
951	ESTV_16743_404	5	434.2	434.2
952	ESTV_20625_51	5	434.7	434.7
953	ESTNV_20180_573	5	435.5	435.5			953						953	953
954	ESTNV_34353_55	5	435.7	435.7				954	954
955	GCR_cBin6795_Ctg1_308	5	437.1					955			955		955	955
956	ESTV_21892_327	5	437.1
957	GCR_cBin17748_Ctg1_51	5	438.3
958	ESTNV_35314_130	5	438.6					958					958
959	ESTNV_34464_1404	5	438.6
960	GCR_cBin4170_Ctg1_233	5	439.8
961	GCR_cBin4170_Ctg1_228	5	439.8
962	GCR_cBin5339_Ctg1_208	5	440.4
963	ESTNV_26088_606	5	441.6
964	GCR_cBin16885_Ctg1_348	5	445.6
965	GCR_cBin24218_Ctg1_261	5	445.6
966	BASS136_B7_E01_171	5	447.1
967	ESTV_12417_100	5	447.7
968	GCR_cBin4908_Ctg1_226	5	447.7						968
969	GCR_cBin10777_Ctg1_196	5	447.7
970	ESTV_12417_208	5	447.7
971	ESTV_16934_1328	5	447.8
972	ESTV_16934_1568	5	447.8
973	GCR_cBin13949_Ctg1_125	5	448
974	ESTNV_30017_552	5	450.3
975	GCR_cBin4585_Ctg1_148	5	450.3					975
976	ESTNV_30017_158	5	450.3										976
977	GCR_cBin44859_Ctg1_254	5	450.3					977					977
978	GCR_cBin14217_Ctg1_414	5	451.1
979	ESTNV_35114_720	5	451.1
980	ESTV_15386_484	5	451.1
981	GCR_cBin44030_Ctg1_237	5	451.5
982	GCR_cBin992_Ctg1_309	5	452.7
983	GCR_cBin25010_Ctg1_148	5	455.3
984	GCR_hBin10171_Ctg1_182	5	455.4
985	GCR_cBin11431_Ctg1_401	5	455.4				985	985			985		985	985
986	ESTNV_25792_446	5	459.6
987	ESTNV_25792_698	5	459.6
988	ESTNV_23515_266	5	461.8					988
989	ESTV_15402_87	5	462.1					989	989		989
990	ESTNV_25525_410	5	465.8
991	GCR_cBin12379_Ctg1_94	5	465.9
992	GCR_cBin39590_Ctg1_87	5	465.9
993	ESTNV_36346_1426	5	465.9
994	GCR_cBin29880_Ctg1_23	5	465.9					994
995	ESTNV_13974_873	5	465.9
996	GCR_cBin26310_Ctg1_189	5	466.5
997	GCR_cBin18612_Ctg1_67	5	468.4
998	ESTNV_36358_242	5	468.8					998	998
999	ESTV_14645_361	5	468.8
1000	ESTV_14645_221	5	468.8
1001	ESTNV_31662_122	5	468.8					1001	1001
1002	GCR_cBin37721_Ctg1_160	5	468.8
1003	ESTNV_32316_1197	5	471.3
1004	GCR_cBin20050_Ctg1_34	5	471.3
1005	GCR_cBin27614_Ctg1_152	5	471.3
1006	GCR_cBin31420_Ctg1_20	5	471.3
1007	GCR_cBin7487_Ctg1_102	5	471.9
1008	ESTV_17368_88	5	472.3
1009	ESTV_14503_197	5	472.6										1009
1010	ESTNV_34237_82	5	472.6
1011	GCR_cBin13024_Ctg1_175	5	473.8
1012	GCR_cBin13024_Ctg1_142	5	473.8
1013	GCR_cBin13024_Ctg1_140	5	473.8
1014	GCR_cBin34183_Ctg1_158	5	475.5
1015	GCR_cBin34183_Ctg1_159	5	475.5
1016	GCR_cBin42808_Ctg1_202	5	476.6
1017	GCR_cBin6567_Ctg1_114	5	476.6
1018	BASS111_B7_D03_407	5	477
1019	GCR_hBin39311_Ctg1_131	5	478.4
1020	ESTNV_36502_836	5	478.4										1020
1021	BASS111_B7_D03_286	5	478.4
1022	BASS111_B7_D03_328	5	478.4
1023	GCR_hBin33430_Ctg1_182	5	480.2
1024	GCR_cBin30182_Ctg1_141	5	481.2
1025	ESTV_21750_731	5	481.2
1026	ESTNV_35044_125	5	481.2
1027	GCR_cBin17727_Ctg1_27	5	482.1
1028	ESTV_15078_479	5	482.2						1028		1028
1029	ESTV_15770_410	5	483
1030	GCR_cBin20239_Ctg1_63	5	487.9						1030
1031	GCR_cBin19361_Ctg1_96	5	487.9
1032	ESTNV_20218_62	5	487.9						1032
1033	GCR_cBin37707_Ctg1_102	5	488.3
1034	ESTNV_35887_1036	5	489.8				1034	1034					1034
1035	GCR_cBin13496_Ctg1_388	5	489.8
1036	GCR_cBin6985_Ctg1_265	5	490.4
1037	GCR_cBin5116_Ctg1_343	5	491
1038	ESTNV_31531_916	5	491
1039	ESTV_18386_118	5	495.1
1040	ESTV_18386_82	5	495.1
1041	GCR_cBin4421_Ctg1_345	5	497.6										1041
1042	GCR_cBin4421_Ctg1_196	5	497.6
1043	GCR_cBin33212_Ctg1_226	5	497.6
1044	ESTNV_35525_1387	5	497.6						1044
1045	GCR_cBin793_Ctg1_69	5	497.6
1046	ESTNV_19126_343	5	497.6				1046	1046					1046
1047	ESTNV_19750_154	5	497.6
1048	ESTV_16188_156	5	497.6
1049	ESTNV_33045_743	5	498.4
1050	ESTV_16466_1044	5	501
1051	ESTNV_22986_1059	5	501					1051
1052	ESTV_16965_617	5	504.9
1053	ESTNV_24241_102	5	504.9
1054	GCR_hBin16599_Ctg1_79	5	504.9					1054
1055	ESTV_16604_550	5	507.9						1055
1056	GCR_cBin6090_Ctg1_166	5	508.3
1057	ESTNV_14000_405	5	508.8										1057	1057
1058	GCR_cBin965_Ctg2_341	5	508.8				1058		1058				1058	1058
1059	GCR_cBin965_Ctg2_356	5	508.8				1059		1059				1059	1059
1060	ESTNV_14089_241	5	510.3
1061	ESTNV_29295_468	5	512.8
1062	ESTV_13454_78	5	512.8
1063	ESTNV_30013_731	5	512.8
1064	GCR_cBin2972_Ctg1_58	5	513.6						1064
1065	ESTV_14757_562	5	515.9
1066	ESTNV_33128_78	5	515.9
1067	ESTV_14757_521	5	515.9
1068	ESTNV_33128_565	5	515.9											1068
1069	BASS123_B7_B04_360	5	515.9				1069	1069					1069
1070	ESTV_10850_97	5	516.9
1071	ESTNV_23683_596	5	517.3				1071	1071					1071
1072	GCR_cBin30866_Ctg1_113	5	518.1					1072
1073	ESTNV_37477_1100	5	518.1										1073
1074	GCR_cBin6066_Ctg1_86	5	518.9
1075	ESTNV_37607_394	5	518.9
1076	GCR_cBin37571_Ctg1_142	5	520								1076		1076
1077	GCR_hBin31975_Ctg1_231	5	520.2										1077
1078	GCR_cBin4660_Ctg1_268	5	521.2
1079	GCR_cBin12244_Ctg1_232	5	522.1
1080	GCR_cBin26088_Ctg1_476	5	522.1
1081	GCR_cBin11191_Ctg1_173	5	522.9
1082	GCR_cBin5159_Ctg1_408	5	522.9
1083	GCR_cBin5806_Ctg1_138	5	522.9
1084	GCR_cBin5806_Ctg1_204	5	522.9
1085	GCR_cBin5159_Ctg1_487	5	522.9
1086	GCR_cBin27882_Ctg1_69	5	523.9
1087	GCR_cBin33065_Ctg1_159	5	524.1				1087						1087
1088	GCR_cBin27882_Ctg1_116	5	524.1
1089	GCR_cBin715_Ctg1_93	5	524.1
1090	ESTNV_32731_625	5	526.5					1090	1090		1090
1091	BASS138_B7_B10_378	5	526.5									1091	1091	1091
1092	BASS15_B7_A08_510	5	526.5
1093	BASS138_B7_B10_225	5	526.9										1093
1094	BASS138_B7_B10_200	5	526.9
1095	GCR_cBin48196_Ctg1_36	5	527.7
1096	GCR_cBin48196_Ctg1_63	5	527.7
1097	GCR_cBin15004_Ctg1_309	5	527.8
1098	GCR_cBin15004_Ctg1_154	5	527.8
1099	GCR_cBin10002_Ctg1_178	5	527.8
1100	ESTNV_29033_400	5	529.7
1101	ESTV_14722_480	5	529.7
1102	ESTV_16691_375	5	529.7
1103	ESTNV_37022_1170	5	529.7
1104	GCR_cBin29826_Ctg1_167	5	531
1105	GCR_cBin26631_Ctg1_386	5	531
1106	ESTNV_33546_190	5	531				1106		1106
1107	ESTV_18022_968	5	531					1107	1107		1107
1108	GCR_cBin33117_Ctg1_151	5	531.8
1109	ESTNV_37221_2328	5	531.8						1109
1110	ESTV_20832_153	5	531.8						1110
1111	ESTNV_31902_575	5	532
1112	GCR_hBin35499_Ctg1_49	5	532.2
1113	GCR_cBin16471_Ctg1_206	5	532.2						1113
1114	GCR_cBin16471_Ctg1_71	5	532.2						1114
1115	GCR_cBin16471_Ctg1_124	5	532.2						1115
1116	ESTNV_27014_209	5	532.6
1117	GCR_cBin15459_Ctg1_100	5	532.6
1118	GCR_cBin16478_Ctg1_193	5	532.6
1119	GCR_cBin16478_Ctg1_145	5	532.6
1120	ESTV_13924_444	5	532.6
1121	GCR_cBin15021_Ctg1_82	5	532.6
1122	GCR_cBin15223_Ctg1_361	5	532.6										1122
1123	GCR_cBin13670_Ctg1_82	5	532.6						1123
1124	GCR_cBin17273_Ctg1_191	5	532.7
1125	ESTNV_35671_745	5	532.8
1126	GCR_cBin2437_Ctg1_74	5	532.9				1126			1126
1127	ESTV_20002_108	5	532.9
1128	ESTNV_27042_601	5	532.9
1129	GCR_cBin5673_Ctg1_49	5	533.1
1130	ESTNV_14277_249	5	431.1						1130
1131	ESTV_21870_705	5	431.1
1132	ESTNV_32741_523	5	431.1
1133	ESTNV_24857_790	6	533.3
1134	GCR_cBin37659_Ctg1_151	6	533.3
1135	GCR_cBin31955_Ctg1_100	6	533.3
1136	GCR_cBin27635_Ctg1_277	6	533.3
1137	GCR_cBin20771_Ctg1_93	6	533.5
1138	GCR_cBin33206_Ctg1_109	6	533.7
1139	GCR_cBin39280_Ctg1_175	6	533.7
1140	GCR_cBin8844_Ctg1_179	6	533.7
1141	GCR_cBin3000_Ctg1_193	6	534										1141
1142	GCR_cBin13782_Ctg1_64	6	534.3						1142
1143	GCR_cBin13782_Ctg1_67	6	534.3						1143
1144	GCR_cBin4290_Ctg1_99	6	534.5				1144			1144			1144
1145	ESTV_14384_381	6	534.8
1146	ESTV_14384_462	6	535
1147	GCR_cBin6121_Ctg1_367	6	536.6	536.6				1147					1147
1148	ESTNV_17668_287	6	536.6	536.6					1148
1149	GCR_cBin40305_Ctg1_70	6	536.6	536.6
1150	ESTNV_30479_547	6	537	537
1151	ESTNV_31404_229	6	537	537
1152	ESTNV_30479_231	6	537	537
1153	GCR_cBin1265_Ctg1_271	6	538.2	538.2
1154	ESTV_13564_420	6	538.2	538.2
1155	ESTNV_33910_178	6	538.3	538.3
1156	ESTNV_34839_90	6	538.8	538.8
1157	GCR_cBin10569_Ctg1_129	6	538.8	538.8
1158	GCR_cBin9725_Ctg1_201	6	539.3	539.3
1159	GCR_cBin1989_Ctg1_199	6	539.3	539.3
1160	ESTNV_31700_458	6	539.9	539.9
1161	ESTV_15483_482	6	539.9	539.9				1161	1161
1162	ESTV_15483_319	6	539.9	539.9				1162	1162				1162
1163	ESTV_15483_283	6	539.9	539.9				1163	1163
1164	ESTNV_33733_642	6	539.9	539.9
1165	GCR_cBin13944_Ctg1_178	6	540.2	540.2
1166	GCR_cBin25656_Ctg1_179	6	540.2	540.2				1166
1167	GCR_cBin41229_Ctg1_194	6	540.4	540.4
1168	ESTNV_33473_135	6	541.8	541.8					1168
1169	ESTV_21735_605	6	541.8	541.8
1170	GCR_cBin3012_Ctg1_287	6	541.8	541.8
1171	ESTNV_34441_695	6	544.2						1171
1172	GCR_cBin23239_Ctg1_26	6	544.7
1173	ESTNV_30427_157	6	544.7
1174	ESTNV_35667_737	6	544.9
1175	GCR_cBin9838_Ctg1_90	6	544.9
1176	ESTNV_37037_693	6	545.1
1177	ESTV_12974_407	6	545.1
1178	ESTNV_24496_456	6	545.1
1179	ESTNV_31072_1031	6	545.1
1180	ESTV_12974_300	6	545.1
1181	ESTNV_31072_1221	6	545.1
1182	GCR_cBin4748_Ctg1_165	6	545.1
1183	ESTNV_36029_386	6	545.8					1183
1184	GCR_cBin41664_Ctg1_107	6	545.8					1184	1184		1184		1184
1185	ESTNV_33377_117	6	548.8
1186	ESTNV_32544_888	6	548.8
1187	ESTV_16219_102	6	548.8
1188	GCR_cBin24154_Ctg1_116	6	549.1
1189	ESTNV_36125_1524	6	550.7										1189	1189
1190	ESTNV_32977_454	6	550.7						1190
1191	ESTNV_36125_1625	6	550.9											1191
1192	GCR_hBin36356_Ctg1_59	6	551.3					1192
1193	ESTNV_12926_381	6	552.7
1194	ESTNV_31421_450	6	552.7
1195	ESTNV_25560_280	6	552.7
1196	ESTNV_25560_563	6	552.7
1197	ESTNV_36961_536	6	552.7
1198	GCR_cBin35192_Ctg1_126	6	552.7						1198
1199	GCR_cBin37731_Ctg1_46	6	552.7
1200	GCR_cBin42489_Ctg1_138	6	552.9
1201	ESTNV_34292_856	6	554
1202	ESTNV_36824_935	6	554.5								1202
1203	ESTNV_19820_181	6	555.9
1204	GCR_cBin16481_Ctg1_303	6	555.9
1205	GCR_cBin16481_Ctg1_250	6	555.9
1206	ESTNV_35445_1459	6	556.1	556.1					1206
1207	BASS15_B7_D02_365	6	556.1	556.1
1208	ESTNV_24131_116	6	556.4	556.4					1208
1209	GCR_cBin11254_Ctg1_609	6	557	557
1210	GCR_cBin2792_Ctg2_200	6	557.5	557.5
1211	GCR_cBin22326_Ctg1_100	6	558.4	558.4					1211
1212	ESTNV_37714_614	6	560.5	560.5
1213	ESTNV_36439_150	6	563.2
1214	GCR_cBin5664_Ctg1_209	6	563.8
1215	ESTNV_34557_1347	6	563.8
1216	GCR_cBin44576_Ctg1_193	6	563.8
1217	GCR_cBin45714_Ctg1_104	6	565.7
1218	GCR_cBin45714_Ctg1_163	6	565.7
1219	GCR_cBin3879_Ctg2_509	6	567.7
1220	GCR_cBin3879_Ctg2_583	6	567.7
1221	ESTNV_24819_592	6	568.6
1222	ESTNV_32405_190	6	569.6
1223	ESTV_14471_319	6	570.3
1224	GCR_cBin12431_Ctg1_38	6	570.8
1225	ESTNV_27336_508	6	570.8
1226	GCR_hBin29120_Ctg1_93	6	571
1227	GCR_cBin17643_Ctg1_30	6	571
1228	ESTNV_36866_1976	6	571.3
1229	ESTNV_36866_301	6	571.3
1230	ESTNV_27183_516	6	574.2
1231	ESTNV_27883_555	6	574.2
1232	ESTNV_24999_794	6	574.2
1233	GCR_cBin30724_Ctg1_45	6	574.2
1234	ESTNV_27883_858	6	574.2
1235	GCR_cBin41061_Ctg1_275	6	574.2
1236	ESTNV_33585_602	6	578
1237	GCR_cBin1088_Ctg1_120	6	578.4					1237			1237		1237
1238	ESTNV_36276_161	6	578.4
1239	ESTNV_36026_1431	6	578.5
1240	GCR_cBin1660_Ctg1_90	6	578.9						1240
1241	GCR_cBin48527_Ctg1_243	6	578.9						1241
1242	ESTNV_37606_918	6	578.9
1243	GCR_cBin46100_Ctg1_157	6	580.3
1244	ESTNV_32645_328	6	584.7
1245	ESTV_15243_314	6	584.7
1246	GCR_cBin30698_Ctg1_184	6	585.8					1246					1246
1247	ESTNV_30512_474	6	586
1248	ESTV_14194_507	6	586
1249	ESTNV_35530_507	6	586
1250	ESTNV_30992_1251	6	586				1250		1250				1250
1251	ESTNV_33949_1357	6	586
1252	GCR_cBin50513_Ctg1_37	6	586						1252
1253	ESTNV_21223_122	6	586
1254	ESTNV_28443_245	6	587
1255	ESTNV_23548_82	6	587
1256	ESTNV_33402_1114	6	587
1257	GCR_cBin14491_Ctg1_252	6	587
1258	ESTNV_23548_451	6	587
1259	GCR_cBin2575_Ctg1_167	6	587.1				1259
1260	ESTV_14686_659	6	587.1
1261	ESTV_14686_263	6	587.1
1262	ESTV_16910_318	6	596.6		596.6	596.6	1262
1263	ESTV_16910_387	6	596.6		596.6	596.6	1263
1264	GCR_cBin7169_Ctg1_691	6	596.6		596.6	596.6
1265	GCR_cBin14271_Ctg1_54	6	597.5		597.5	597.5	1265		1265					1265
1266	GCR_cBin8057_Ctg1_186	6	597.6		597.6	597.6
1267	ESTNV_36052_1230	6	597.6		597.6	597.6
1268	GCR_cBin5787_Ctg1_206	6	600.3			600.3					1268
1269	ESTNV_37033_464	6	600.5			600.5
1270	ESTNV_37033_615	6	600.5			600.5
1271	ESTV_16361_472	6	600.5			600.5			1271
1272	ESTV_15190_1379	6	600.7			600.7
1273	ESTNV_35861_193	6	600.7			600.7
1274	GCR_cBin21811_Ctg1_162	6	601.9			601.9
1275	ESTNV_31658_433	6	603.1
1276	GCR_cBin17247_Ctg1_111	6	607.7
1277	ESTV_17081_268	6	607.7				1277						1277
1278	GCR_cBin12856_Ctg1_82	6	608.8
1279	ESTNV_27925_445	6	613
1280	ESTV_15164_451	6	613
1281	ESTNV_26237_290	6	613.5				1281						1281	1281
1282	ESTV_14201_395	6	616.6				1282						1282
1283	GCR_cBin42483_Ctg1_157	6	619.9						1283
1284	ESTNV_36037_525	6	620.1
1285	ESTNV_26007_570	6	620.4
1286	GCR_cBin47170_Ctg1_80	6	621.3
1287	GCR_cBin22498_Ctg1_205	6	621.3											1287
1288	ESTNV_33721_557	6	622.8
1289	ESTNV_33721_1961	6	622.8
1290	GCR_cBin20446_Ctg1_124	6	625.5
1291	ESTV_14969_223	6	625.7
1292	ESTNV_35572_404	6	627.2
1293	GCR_cBin44391_Ctg1_177	6	629.9
1294	ESTNV_35928_818	6	629.9										1294
1295	GCR_cBin5521_Ctg1_117	6	630.1
1296	GCR_cBin21542_Ctg1_121	6	630.4
1297	GCR_cBin25975_Ctg1_238	6	630.4
1298	GCR_hBin2876_Ctg1_76	6	630.6
1299	GCR_cBin9378_Ctg1_160	6	631.3
1300	GCR_cBin26518_Ctg1_179	6	631.8
1301	GCR_cBin26518_Ctg1_187	6	631.8
1302	GCR_cBin26518_Ctg1_199	6	631.8
1303	ESTV_20831_345	6	631.8
1304	GCR_cBin1608_Ctg1_208	6	631.8
1305	ESTNV_36855_1230	6	632
1306	GCR_cBin17788_Ctg1_64	6	632.6
1307	GCR_cBin28870_Ctg1_219	6	632.9
1308	GCR_cBin36495_Ctg2_118	6	632.9
1309	ESTNV_35966_1073	6	633
1310	ESTNV_35966_643	6	633
1311	ESTV_17067_557	6	633
1312	ESTNV_26019_72	6	633.4
1313	GCR_cBin31008_Ctg1_69	6	633.4
1314	GCR_cBin15560_Ctg1_83	6	633.4
1315	GCR_cBin31735_Ctg1_37	6	633.9				1315						1315
1316	ESTNV_33709_610	6	633.9										1316
1317	GCR_cBin34311_Ctg1_94	6	635.5				1317						1317	1317
1318	GCR_cBin34311_Ctg1_65	6	635.5				1318						1318
1319	GCR_cBin34311_Ctg1_146	6	635.5				1319						1319	1319
1320	ESTV_21109_1557	6	636.9						1320
1321	GCR_cBin47481_Ctg1_169	6	636.9
1322	GCR_cBin12541_Ctg1_269	6	637.2
1323	GCR_cBin12541_Ctg1_62	6	637.2
1324	GCR_cBin1894_Ctg1_197	6	637.2						1324
1325	ESTV_13507_393	6	637.2
1326	ESTNV_23337_437	6	637.2
1327	ESTNV_31448_452	6	637.3
1328	GCR_cBin14331_Ctg1_109	6	637.4
1329	GCR_cBin14331_Ctg1_193	6	637.4
1330	GCR_cBin14331_Ctg1_188	6	637.4
1331	GCR_cBin17347_Ctg1_28	6	637.4						1331
1332	ESTNV_37177_498	6	637.4										1332	1332
1333	GCR_cBin14940_Ctg1_245	6	637.7
1334	GCR_cBin2313_Ctg1_194	6	637.7
1335	GCR_cBin11710_Ctg1_151	6	637.8
1336	ESTNV_33653_624	6	533.1				1336	1336					1336
1337	GCR_cBin16680_Ctg1_35	6	533.1
1338	GCR_rBin1433_Ctg1_259	6	533.1										1338
1339	ESTNV_36483_1242	6	533.1						1339
1340	ESTNV_30516_1089	6	533.1
1341	ESTNV_36454_1316	6	533.1
1342	GCR_cBin46100_Ctg1_43	6	533.1
1343	ESTNV_28882_784	6	533.1					1343	1343
1344	ESTNV_37593_1807	7	637.8				1344						1344	1344
1345	GCR_cBin22074_Ctg1_245	7	637.8					1345
1346	ESTNV_16657_595	7	638.9
1347	GCR_cBin34313_Ctg1_348	7	640.8
1348	ESTNV_34866_1489	7	642
1349	ESTV_14970_345	7	642
1350	ESTV_13451_599	7	642					1350	1350
1351	GCR_cBin18976_Ctg1_341	7	642.8
1352	GCR_hBin51337_Ctg1_192	7	642.8
1353	GCR_cBin6010_Ctg1_524	7	643.2						1353
1354	GCR_cBin31213_Ctg1_70	7	644.8
1355	GCR_cBin31213_Ctg1_147	7	644.8								1355
1356	ESTNV_35772_794	7	647.3
1357	GCR_cBin9845_Ctg1_443	7	647.3
1358	ESTV_15806_1219	7	648.7					1358					1358
1359	GCR_cBin25303_Ctg1_155	7	649.3					1359
1360	GCR_cBin30896_Ctg1_164	7	649.8
1361	GCR_cBin27018_Ctg1_187	7	650.6
1362	GCR_cBin23693_Ctg1_213	7	651.3					1362
1363	ESTNV_35657_620	7	652.5
1364	GCR_cBin37977_Ctg1_40	7	652.5
1365	GCR_cBin8670_Ctg1_119	7	653
1366	GCR_cBin8670_Ctg1_184	7	653
1367	ESTV_16112_244	7	655.1
1368	GCR_cBin44804_Ctg1_128	7	656.3
1369	GCR_cBin2668_Ctg1_124	7	656.3				1369	1369					1369	1369
1370	GCR_cBin23136_Ctg1_120	7	656.3				1370	1370					1370	1370
1371	GCR_cBin12639_Ctg1_154	7	656.4					1371					1371	1371
1372	GCR_cBin47088_Ctg1_148	7	657.8
1373	GCR_cBin21485_Ctg1_250	7	658.6					1373
1374	GCR_cBin3175_Ctg1_57	7	663.1
1375	GCR_cBin10594_Ctg1_335	7	663.1
1376	GCR_cBin13623_Ctg1_226	7	663.3
1377	ESTNV_37528_690	7	664.5
1378	GCR_cBin27481_Ctg1_27	7	668.2
1379	GCR_cBin21396_Ctg1_111	7	668.2
1380	ESTNV_28144_328	7	668.7
1381	ESTNV_28144_760	7	668.7					1381
1382	GCR_cBin16567_Ctg1_142	7	668.7
1383	ESTNV_22395_848	7	672.5
1384	ESTNV_31166_154	7	674
1385	GCR_hBin31294_Ctg1_153	7	674.3						1385
1386	GCR_cBin25356_Ctg1_470	7	674.3
1387	GCR_cBin25356_Ctg1_418	7	674.3
1388	ESTV_15302_402	7	677.8
1389	ESTNV_21726_452	7	679.8
1390	GCR_cBin41930_Ctg1_83	7	679.8
1391	GCR_cBin47644_Ctg1_187	7	680.6
1392	GCR_rBin10963_Ctg1_238	7	680.6
1393	ESTV_16738_78	7	681.9						1393
1394	GCR_cBin2573_Ctg1_104	7	684.9
1395	ESTNV_34744_1961	7	685.8
1396	GCR_cBin22350_Ctg1_52	7	685.8
1397	GCR_cBin45458_Ctg1_136	7	687.6
1398	GCR_cBin34672_Ctg1_229	7	687.6
1399	GCR_cBin809_Ctg1_201	7	687.6
1400	ESTNV_32915_712	7	687.6
1401	ESTNV_14967_182	7	687.6
1402	ESTNV_34729_981	7	687.6
1403	GCR_cBin8189_Ctg1_244	7	688.5										1403
1404	ESTV_12484_478	7	689.1
1405	ESTNV_36968_1274	7	689.1
1406	ESTNV_36968_743	7	689.1
1407	ESTV_17605_239	7	689.1
1408	GCR_cBin18374_Ctg1_118	7	689.1
1409	GCR_cBin18374_Ctg1_105	7	689.1
1410	BASS12_B7_G07_130	7	689.7
1411	ESTNV_26008_459	7	690.8					1411		1411		1411	1411	1411
1412	GCR_cBin21512_Ctg1_44	7	691.5
1413	GCR_cBin28120_Ctg1_268	7	692.8					1413
1414	ESTNV_36013_2241	7	693.3					1414					1414
1415	ESTNV_32708_850	7	693.3
1416	GCR_cBin38451_Ctg1_189	7	693.3
1417	GCR_cBin30865_Ctg1_102	7	698.8
1418	GCR_cBin45656_Ctg1_97	7	698.8
1419	GCR_cBin42596_Ctg1_102	7	698.8
1420	GCR_cBin11377_Ctg1_140	7	698.9					1420					1420	1420
1421	ESTV_16308_425	7	699.3					1421					1421
1422	ESTV_13593_258	7	699.4
1423	ESTNV_31728_258	7	699.4						1423
1424	ESTV_15777_567	7	700.5
1425	ESTV_15777_536	7	700.5
1426	ESTNV_35432_2607	7	704.9
1427	GCR_cBin19107_Ctg1_671	7	710.2
1428	ESTV_21099_340	7	712.9
1429	GCR_cBin12808_Ctg1_224	7	714
1430	ESTNV_36122_1316	7	714.1
1431	GCR_cBin2379_Ctg1_66	7	714.2
1432	GCR_cBin21453_Ctg1_223	7	716.4					1432
1433	GCR_cBin5899_Ctg1_417	7	717.8
1434	GCR_cBin7756_Ctg1_139	7	719.1
1435	GCR_cBin3490_Ctg1_183	7	719.3				1435						1435
1436	GCR_cBin7131_Ctg1_79	7	719.7
1437	ESTNV_29766_750	7	720
1438	ESTNV_35672_515	7	720.1
1439	ESTNV_35690_125	7	725
1440	ESTNV_35690_572	7	725
1441	ESTNV_35690_451	7	725
1442	ESTV_16258_579	7	729.5
1443	GCR_cBin9345_Ctg1_202	7	729.5
1444	ESTNV_35910_1392	7	729.5
1445	GCR_cBin49738_Ctg1_177	7	730.7
1446	GCR_cBin16356_Ctg1_132	7	737.7
1447	GCR_cBin12831_Ctg1_296	7	737.7					1447						1447
1448	GCR_cBin39072_Ctg1_132	7	738.8
1449	GCR_cBin7094_Ctg1_55	7	738.8
1450	ESTV_21906_1095	7	739								1450
1451	GCR_cBin29189_Ctg1_169	7	739										1451
1452	ESTV_17632_161	7	739										1452
1453	GCR_cBin27153_Ctg1_220	7	637.8				1453	1453			1453		1453	1453
1454	ESTNV_31830_1794	7	637.8
1455	ESTNV_35976_1169	8	739			739
1456	ESTV_18537_221	8	740.5			740.5
1457	GCR_cBin48054_Ctg1_138	8	740.5			740.5
1458	GCR_cBin4705_Ctg1_403	8	740.6			740.6
1459	GCR_cBin18472_Ctg1_339	8	740.6			740.6
1460	ESTNV_35947_1630	8	743	743		743
1461	ESTNV_35947_533	8	743	743		743
1462	ESTNV_30562_773	8	743.7	743.7		743.7			1462
1463	ESTNV_35025_1140	8	745.5	745.5					1463
1464	GCR_cBin13760_Ctg1_304	8	750.1
1465	GCR_cBin13760_Ctg1_161	8	750.3
1466	GCR_cBin13760_Ctg1_383	8	750.3
1467	ESTNV_36745_1460	8	751.1
1468	ESTV_17107_247	8	751.5
1469	GCR_cBin3425_Ctg1_442	8	752.2
1470	GCR_cBin3425_Ctg1_312	8	752.2
1471	ESTNV_37052_1616	8	755.3
1472	GCR_cBin28025_Ctg1_243	8	757.6
1473	GCR_cBin28025_Ctg1_222	8	757.6
1474	GCR_cBin1521_Ctg1_643	8	759.5				1474
1475	GCR_cBin24512_Ctg1_75	8	760.8
1476	ESTNV_36248_934	8	761.1
1477	GCR_cBin49589_Ctg1_81	8	761.5
1478	GCR_cBin17204_Ctg1_155	8	761.5
1479	GCR_cBin28511_Ctg1_23	8	761.5										1479
1480	GCR_cBin17324_Ctg1_144	8	762.6
1481	ESTNV_34863_1151	8	768.5
1482	GCR_cBin3299_Ctg1_307	8	770.1				1482
1483	ESTNV_23296_180	8	775.8					1483					1483
1484	GCR_hBin29007_Ctg1_87	8	776.9						1484
1485	ESTNV_31773_53	8	778.6
1486	ESTV_16180_121	8	779
1487	GCR_cBin26410_Ctg1_112	8	779
1488	GCR_cBin26410_Ctg1_90	8	779
1489	ESTV_15784_1161	8	780.5
1490	ESTNV_37358_2427	8	781.5				1490						1490
1491	GCR_cBin19208_Ctg1_173	8	781.5
1492	GCR_cBin17808_Ctg1_148	8	783.5
1493	ESTNV_24285_397	8	783.8										1493	1493
1494	ESTNV_32516_218	8	787.7										1494
1495	GCR_cBin7801_Ctg1_180	8	787.7
1496	ESTV_15004_676	8	787.7
1497	ESTNV_32182_566	8	787.7						1497			1497
1498	GCR_cBin31289_Ctg1_132	8	788.1				1498		1498				1498
1499	GCR_cBin11333_Ctg1_286	8	791.2
1500	GCR_cBin3169_Ctg1_169	8	739
1501	GCR_cBin42200_Ctg1_91	9	791.2
1502	GCR_cBin42200_Ctg1_95	9	791.2
1503	GCR_cBin239_Ctg1_169	9	791.2
1504	ESTNV_29680_674	9	791.3
1505	ESTNV_33205_897	9	791.3
1506	GCR_cBin14097_Ctg1_178	9	794.7	794.7
1507	ESTNV_26544_1247	9	794.7	794.7
1508	GCR_cBin38274_Ctg1_27	9	795.2	795.2
1509	GCR_cBin5269_Ctg1_195	9	795.6	795.6
1510	GCR_cBin5269_Ctg1_474	9	795.6	795.6
1511	GCR_cBin3933_Ctg1_163	9	795.6	795.6
1512	ESTV_15042_307	9	795.8	795.8
1513	GCR_cBin28975_Ctg1_226	9	799.9
1514	ESTNV_32289_411	9	801
1515	GCR_cBin2362_Ctg1_251	9	801
1516	ESTNV_28214_231	9	803.8
1517	ESTNV_28214_555	9	803.8
1518	ESTNV_27759_1199	9	803.8
1519	GCR_cBin1585_Ctg1_195	9	803.8
1520	GCR_cBin4366_Ctg1_105	9	805.7					1520			1520
1521	GCR_cBin4366_Ctg1_176	9	805.7
1522	GCR_cBin13956_Ctg1_331	9	806.2
1523	GCR_cBin12977_Ctg1_112	9	807					1523	1523
1524	GCR_cBin12977_Ctg1_237	9	807					1524	1524		1524
1525	ESTNV_34961_80	9	807
1526	GCR_cBin37279_Ctg1_86	9	811.8	811.8
1527	GCR_cBin37279_Ctg1_81	9	811.8	811.8
1528	GCR_cBin8386_Ctg1_676	9	817.5						1528
1529	GCR_cBin30976_Ctg1_63	9	817.9				1529	1529					1529
1530	GCR_cBin24220_Ctg1_225	9	818.4						1530
1531	ESTNV_35673_1875	9	820.7
1532	GCR_cBin49462_Ctg1_84	9	820.8
1533	GCR_cBin27009_Ctg1_308	9	822.9
1534	GCR_rBin1856_Ctg1_222	9	822.9
1535	GCR_cBin13869_Ctg1_114	9	824.7					1535
1536	ESTV_13981_575	9	824.7
1537	GCR_cBin4944_Ctg1_147	9	824.7						1537
1538	ESTV_13981_262	9	824.7								1538
1539	GCR_cBin15072_Ctg1_49	9	825.5					1539
1540	ESTNV_36111_168	9	827.9	827.9
1541	ESTNV_28158_742	9	827.9	827.9									1541
1542	ESTNV_35355_689	9	829.3	829.3
1543	GCR_cBin26051_Ctg1_42	9	830.6	830.6
1544	ESTV_12726_105	9	830.6	830.6
1545	GCR_cBin10734_Ctg1_109	9	830.6	830.6
1546	GCR_cBin26051_Ctg1_70	9	830.6	830.6
1547	ESTNV_36208_198	9	831.1	831.1					1547
1548	GCR_cBin6462_Ctg1_186	9	831.2	831.2
1549	GCR_cBin45958_Ctg1_101	9	831.2	831.2
1550	GCR_cBin29197_Ctg1_216	9	833.5	833.5
1551	ESTNV_25537_258	9	833.5	833.5
1552	ESTNV_29795_449	9	833.5	833.5
1553	ESTV_15429_132	9	835.7						1553
1554	ESTNV_15831_94	9	835.7
1555	GCR_cBin6250_Ctg1_251	9	835.7
1556	GCR_cBin3754_Ctg1_259	9	835.7										1556
1557	GCR_cBin3754_Ctg1_228	9	835.7										1557
1558	GCR_cBin3754_Ctg1_594	9	835.7										1558
1559	GCR_cBin3754_Ctg1_41	9	835.7										1559
1560	GCR_cBin26747_Ctg1_31	9	835.8
1561	ESTNV_30244_819	9	836.2
1562	ESTNV_14745_283	9	836.4
1563	ESTNV_34952_829	9	836.4					1563	1563		1563
1564	ESTV_15610_550	9	836.6
1565	ESTV_15610_240	9	836.6
1566	GCR_cBin3500_Ctg1_117	9	837.1
1567	GCR_cBin4389_Ctg1_128	9	837.1
1568	ESTNV_34703_1491	9	837.1
1569	ESTNV_34543_968	9	838.6
1570	GCR_cBin11350_Ctg1_305	9	838.6
1571	GCR_cBin4844_Ctg1_156	9	838.9								1571
1572	GCR_cBin2544_Ctg1_325	9	840.6				1572
1573	GCR_cBin34603_Ctg1_167	9	840.6
1574	ESTV_15835_504	9	840.6
1575	GCR_cBin2544_Ctg1_162	9	840.6				1575
1576	ESTNV_33832_1008	9	840.6
1577	ESTNV_20667_551	9	841.8								1577
1578	ESTNV_34171_1369	9	842.3
1579	ESTV_21963_1181	9	842.5
1580	GCR_cBin41827_Ctg1_83	9	842.5				1580						1580	1580
1581	GCR_cBin26895_Ctg1_24	9	842.7
1582	ESTNV_30897_1543	9	843					1582
1583	ESTNV_35495_1382	9	843						1583
1584	ESTNV_30897_1203	9	843					1584
1585	AY388596_a	9	843.3				1585		1585
1586	ESTNV_24170_237	9	843.4
1587	GCR_cBin30873_Ctg1_172	9	843.5
1588	GCR_cBin30873_Ctg1_139	9	843.5
1589	BASS129_B7_H01_304	9	843.5
1590	GCR_cBin28105_Ctg1_38	9	843.5				1590	1590					1590
1591	ESTV_19994_671	9	843.5
1592	GCR_cBin28719_Ctg1_116	9	843.6
1593	GCR_cBin8054_Ctg1_165	9	843.6				1593
1594	GCR_cBin8054_Ctg1_188	9	843.6				1594
1595	GCR_cBin19861_Ctg1_85	9	843.6
1596	GCR_cBin48350_Ctg1_134	9	843.8				1596		1596
1597	GCR_cBin4002_Ctg1_381	9	844.4
1598	ESTV_14916_453	9	844.4
1599	ESTNV_27979_576	9	844.4
1600	ESTNV_32192_1558	9	844.7
1601	ESTV_15879_611	9	844.7						1601
1602	ESTNV_23739_381	9	844.7
1603	ESTV_19711_366	9	844.8					1603
1604	ESTV_13635_227	9	845.2				1604
1605	ESTNV_29704_289	9	845.2
1606	ESTNV_20098_519	9	845.2
1607	ESTNV_33217_90	9	845.2
1608	ESTNV_34884_1206	9	845.2				1608
1609	ESTV_14349_383	9	845.2
1610	ESTNV_35838_905	9	845.4
1611	GCR_cBin18835_Ctg1_75	9	845.7					1611
1612	ESTNV_29052_323	9	845.9						1612
1613	ESTNV_32947_518	9	846
1614	GCR_cBin31170_Ctg1_155	9	846.1						1614
1615	ESTNV_27280_539	9	846.1
1616	GCR_cBin25742_Ctg1_41	9	846.1				1616						1616
1617	ESTNV_24561_296	9	846.1
1618	ESTNV_22407_388	9	846.1
1619	GCR_cBin45434_Ctg1_46	9	846.3
1620	ESTV_17059_1233	9	846.6
1621	ESTNV_30759_457	9	846.7
1622	GCR_cBin42429_Ctg1_275	9	846.9
1623	ESTNV_22452_442	9	846.9
1624	GCR_cBin8471_Ctg1_221	9	846.9						1624
1625	GCR_cBin11079_Ctg1_122	9	847.6
1626	ESTNV_30621_599	9	848
1627	GCR_cBin22085_Ctg1_210	9	848
1628	GCR_cBin2378_Ctg1_68	9	848.1
1629	GCR_cBin30984_Ctg1_227	9	848.1
1630	ESTNV_32533_974	9	848.2
1631	GCR_cBin42990_Ctg1_183	9	848.3
1632	ESTNV_34114_2251	9	848.3
1633	ESTNV_30339_661	9	848.3
1634	ESTV_13800_155	9	848.3
1635	BASS128_B7_A05_396	9	848.3
1636	ESTNV_33123_802	9	848.3
1637	ESTNV_31138_1794	9	848.6						1637
1638	ESTV_20910_520	9	848.8
1639	ESTNV_26771_357	9	848.8
1640	ESTNV_29458_67	9	848.8
1641	GCR_cBin13913_Ctg1_67	9	849.2						1641
1642	ESTNV_27138_262	9	849.2				1642
1643	ESTV_16811_56	9	849.7
1644	GCR_cBin28089_Ctg1_225	9	850.1
1645	GCR_cBin46344_Ctg1_63	9	851.4
1646	GCR_cBin17287_Ctg1_341	9	851.6
1647	GCR_cBin17287_Ctg1_347	9	851.6
1648	ESTNV_32815_1072	9	851.6										1648
1649	ESTNV_35257_1292	9	851.6				1649	1649
1650	GCR_cBin23979_Ctg1_93	9	852
1651	ESTV_15660_357	9	852
1652	GCR_cBin47813_Ctg1_45	9	852.7				1652		1652
1653	ESTNV_23587_307	9	852.8
1654	ESTNV_35761_1981	9	853.8
1655	ESTNV_25066_386	9	854.4
1656	GCR_cBin7319_Ctg1_197	9	854.4
1657	ESTNV_29818_733	9	854.4
1658	GCR_cBin31123_Ctg1_140	9	854.4
1659	GCR_cBin26429_Ctg1_427	9	854.6
1660	GCR_cBin27809_Ctg1_258	9	854.6					1660	1660		1660		1660
1661	GCR_cBin9275_Ctg1_530	9	855
1662	GCR_cBin34264_Ctg1_201	9	855
1663	ESTV_17454_240	9	855
1664	GCR_cBin25151_Ctg1_314	9	856					1664					1664
1665	GCR_cBin18586_Ctg1_37	9	856.1				1665	1665					1665	1665
1666	GCR_cBin31323_Ctg1_269	9	856.1
1667	GCR_cBin1523_Ctg1_267	9	856.1				1667
1668	ESTV_20067_369	9	856.1						1668
1669	GCR_cBin15388_Ctg1_87	9	857			857			1669
1670	ESTNV_35603_888	9	857			857
1671	GCR_cBin2118_Ctg1_175	9	858.3			858.3
1672	ESTNV_36494_153	9	858.3			858.3	1672		1672
1673	ESTNV_34955_1039	9	858.6			858.6
1674	ESTNV_34955_1215	9	858.6			858.6
1675	ESTV_19379_358	9	859.5		859.5	859.5
1676	GCR_cBin20475_Ctg1_43	9	859.5		859.5	859.5			1676
1677	ESTNV_33105_1177	9	860.5		860.5	860.5
1678	ESTV_16287_822	9	860.5		860.5	860.5
1679	ESTV_16452_1030	9	860.9		860.9	860.9
1680	ESTNV_34379_298	9	861.2		861.2	861.2			1680
1681	GCR_cBin42637_Ctg1_200	9	861.2		861.2	861.2		1681	1681
1682	ESTNV_21259_337	9	861.2		861.2	861.2
1683	ESTNV_29649_636	9	861.2		861.2	861.2
1684	ESTNV_34928_1678	9	861.2		861.2	861.2
1685	GCR_cBin1305_Ctg1_324	9	861.7		861.7	861.7
1686	GCR_hBin534_Ctg1_202	9	861.7		861.7	861.7
1687	GCR_cBin26849_Ctg1_164	9	861.7		861.7	861.7			1687		1687
1688	GCR_cBin34498_Ctg1_99	9	861.8		861.8	861.8					1688
1689	ESTNV_35363_511	9	862.7		862.7	862.7			1689
1690	ESTNV_31226_482	9	862.8		862.8	862.8	1690		1690				1690
1691	ESTNV_31226_313	9	862.8		862.8	862.8
1692	GCR_cBin31103_Ctg1_204	9	863.2		863.2	863.2	1692
1693	GCR_cBin46790_Ctg1_21	9	863.2		863.2	863.2
1694	GCR_cBin31103_Ctg1_155	9	863.2		863.2	863.2	1694						1694
1695	GCR_cBin5691_Ctg1_70	9	863.2		863.2	863.2
1696	GCR_cBin1069_Ctg1_48	9	863.2		863.2	863.2			1696
1697	ESTNV_34364_237	9	863.5		863.5	863.5					1697
1698	ESTNV_33805_1291	9	863.5		863.5	863.5
1699	ESTV_14302_526	9	863.5		863.5	863.5
1700	ESTV_14302_573	9	863.5		863.5	863.5
1701	ESTV_21979_63	9	863.6		863.6	863.6
1702	ESTNV_29161_372	9	863.6		863.6	863.6
1703	GCR_cBin33723_Ctg1_116	9	863.6		863.6	863.6
1704	GCR_cBin626_Ctg1_214	9	864.5		864.5	864.5			1704
1705	GCR_cBin19458_Ctg1_218	9	864.6		864.6	864.6
1706	GCR_cBin46328_Ctg1_67	9	864.8		864.8	864.8
1707	GCR_cBin43418_Ctg1_79	9	864.8		864.8	864.8	1707		1707
1708	ESTNV_25635_721	9	864.8		864.8	864.8	1708		1708
1709	GCR_cBin6611_Ctg1_379	9	866.4	866.4		866.4
1710	ESTNV_15783_204	9	866.4	866.4		866.4
1711	GCR_cBin21225_Ctg1_149	9	866.7	866.7		866.7		1711	1711
1712	ESTNV_33151_631	9	867.3	867.3
1713	GCR_cBin35196_Ctg1_476	9	867.3	867.3					1713
1714	ESTNV_32148_1877	9	867.3	867.3
1715	GCR_cBin25134_Ctg1_192	9	867.3	867.3
1716	GCR_cBin33022_Ctg1_83	9	867.6	867.6			1716		1716
1717	ESTV_16422_134	9	867.6	867.6							1717
1718	GCR_cBin34177_Ctg1_218	9	867.6	867.6
1719	GCR_cBin43702_Ctg1_167	9	868.7	868.7
1720	ESTNV_22917_549	9	869.2
1721	ESTNV_26650_383	9	869.2
1722	GCR_cBin2879_Ctg1_425	9	869.3					1722
1723	GCR_cBin8681_Ctg1_39	9	870.5
1724	ESTNV_33547_529	9	871				1724
1725	ESTNV_31630_748	9	872
1726	GCR_cBin1280_Ctg1_527	9	872
1727	ESTNV_34639_1192	9	873.6					1727	1727				1727
1728	ESTNV_32778_323	9	873.8						1728		1728
1729	ESTNV_35992_1081	9	873.8								1729
1730	ESTNV_27437_1281	9	873.8
1731	GCR_cBin8866_Ctg1_131	9	873.8
1732	GCR_cBin3748_Ctg1_76	9	875.2
1733	ESTNV_23182_326	9	875.2
1734	GCR_cBin28234_Ctg1_102	9	875.4						1734
1735	GCR_cBin25285_Ctg1_40	9	875.9
1736	ESTNV_18696_207	9	876.8
1737	ESTNV_33065_574	9	877.1
1738	ESTNV_33065_318	9	877.1
1739	GCR_cBin40294_Ctg1_76	9	877.5
1740	GCR_cBin6845_Ctg1_149	9	877.5
1741	GCR_cBin22147_Ctg1_75	9	877.8
1742	GCR_cBin1708_Ctg1_43	9	877.8
1743	GCR_cBin1058_Ctg1_236	9	877.8						1743
1744	ESTNV_31240_1536	9	877.9
1745	GCR_cBin21689_Ctg1_170	9	877.9
1746	ESTNV_32685_763	9	877.9								1746		1746
1747	ESTV_16939_335	9	878
1748	GCR_cBin2635_Ctg1_182	9	878
1749	GCR_cBin28698_Ctg1_182	9	878
1750	GCR_cBin2635_Ctg1_167	9	878
1751	GCR_cBin315_Ctg1_207	9	878.2
1752	GCR_cBin22764_Ctg1_497	9	878.2
1753	GCR_cBin22764_Ctg1_550	9	878.2
1754	GCR_cBin22764_Ctg1_561	9	878.2
1755	GCR_cBin50954_Ctg1_86	9	878.9
1756	ESTNV_35673_1182	9	791.2
1757	ESTV_16207_498	9	791.2
1758	ESTNV_37632_86	9	791.2
1759	GCR_cBin1188_Ctg1_179	10	878.9					1759
1760	ESTNV_36923_393	10	878.9
1761	GCR_cBin12421_Ctg1_46	10	878.9
1762	GCR_cBin7811_Ctg1_451	10	880.4
1763	GCR_hBin34135_Ctg1_23	10	880.4
1764	GCR_cBin25441_Ctg1_174	10	883.4
1765	GCR_cBin14911_Ctg1_42	10	889
1766	GCR_cBin44185_Ctg1_196	10	894.6
1767	ESTV_15919_533	10	894.9
1768	GCR_cBin51715_Ctg1_128	10	894.9
1769	ESTNV_32455_522	10	895.4
1770	GCR_cBin45968_Ctg1_120	10	895.5						1770
1771	ESTNV_36281_727	10	898
1772	ESTNV_36281_2042	10	898
1773	GCR_cBin39713_Ctg1_235	10	898
1774	ESTNV_36281_1871	10	898
1775	ESTNV_36281_1295	10	898
1776	ESTNV_36281_1632	10	898
1777	ESTNV_34168_1263	10	898										1777	1777
1778	ESTNV_33513_1102	10	898
1779	ESTV_14892_586	10	899.4
1780	GCR_cBin35859_Ctg1_196	10	900.1						1780
1781	ESTNV_36677_1536	10	900.1
1782	ESTNV_36677_1922	10	900.1				1782
1783	GCR_cBin4643_Ctg1_127	10	900.4
1784	GCR_cBin19292_Ctg1_380	10	901.8
1785	ESTNV_35523_1456	10	901.8
1786	ESTNV_36433_1555	10	902.3
1787	GCR_cBin3306_Ctg1_168	10	902.3
1788	ESTNV_36433_1950	10	902.3
1789	GCR_cBin17864_Ctg1_150	10	902.5
1790	ESTNV_36986_597	10	904.6
1791	ESTV_21147_1072	10	905.6											1791
1792	GCR_cBin33114_Ctg1_92	10	905.6										1792
1793	ESTNV_36810_65	10	905.6				1793	1793					1793
1794	ESTV_16692_1970	10	905.7
1795	GCR_cBin3147_Ctg1_137	10	905.7
1796	ESTNV_36845_1371	10	905.7										1796
1797	ESTNV_35041_801	10	905.9
1798	ESTNV_35041_1348	10	905.9
1799	ESTV_16371_552	10	908.1
1800	ESTNV_35121_518	10	908.1
1801	ESTNV_35121_752	10	908.1
1802	ESTV_16913_418	10	908.1
1803	ESTV_14649_80	10	908.3						1803
1804	ESTV_16913_1267	10	908.3						1804
1805	GCR_cBin24946_Ctg1_79	10	909.4
1806	ESTV_13701_302	10	909.8						1806
1807	GCR_cBin45340_Ctg1_211	10	909.8
1808	GCR_cBin40148_Ctg1_35	10	910.6
1809	ESTV_12124_433	10	913
1810	ESTV_21816_1279	10	913
1811	ESTNV_31133_241	10	913.3
1812	ESTNV_26452_754	10	913.3
1813	BASS110_B7_E03_92	10	913.3						1813
1814	ESTNV_28049_192	10	913.6										1814
1815	GCR_cBin18601_Ctg1_45	10	913.7
1816	GCR_cBin6025_Ctg1_537	10	913.7					1816			1816
1817	ESTNV_28052_478	10	914			914			1817
1818	ESTNV_28052_855	10	914			914
1819	ESTNV_30276_856	10	914			914
1820	ESTNV_30276_714	10	914			914
1821	ESTNV_32130_141	10	916	916		916
1822	GCR_cBin39814_Ctg1_35	10	916	916		916	1822	1822			1822			1822
1823	GCR_cBin17810_Ctg1_125	10	916.6	916.6		916.6
1824	ESTNV_23622_155	10	916.6	916.6		916.6
1825	ESTV_14130_560	10	916.6	916.6		916.6
1826	ESTNV_35071_967	10	916.6	916.6		916.6
1827	ESTNV_30499_655	10	916.6	916.6		916.6	1827	1827					1827
1828	ESTNV_31751_1321	10	916.6	916.6		916.6
1829	ESTNV_34539_501	10	916.6	916.6		916.6	1829
1830	ESTNV_35071_1373	10	916.6	916.6		916.6
1831	ESTV_14130_622	10	916.6	916.6		916.6
1832	ESTNV_26637_285	10	916.8	916.8		916.8			1832
1833	GCR_cBin17810_Ctg1_86	10	917.1	917.1		917.1		1833
1834	ESTNV_25964_603	10	918.6	918.6		918.6
1835	GCR_cBin28532_Ctg1_81	10	918.6	918.6		918.6
1836	GCR_cBin5819_Ctg1_243	10	918.6	918.6		918.6			1836
1837	GCR_cBin34335_Ctg1_230	10	918.9	918.9		918.9
1838	GCR_cBin5344_Ctg1_337	10	919.1	919.1		919.1			1838
1839	GCR_cBin5344_Ctg1_326	10	919.1	919.1		919.1			1839
1840	GCR_cBin8502_Ctg1_66	10	919.5	919.5		919.5
1841	ESTNV_26827_289	10	919.8	919.8		919.8
1842	ESTNV_26827_412	10	919.8	919.8		919.8
1843	GCR_cBin41814_Ctg1_223	10	920.1	920.1					1843
1844	ESTV_17112_405	10	920.1	920.1			1844						1844
1845	ESTNV_37483_223	10	920.1	920.1			1845
1846	GCR_cBin18645_Ctg1_223	10	920.1	920.1									1846
1847	ESTV_14791_343	10	920.4	920.4
1848	ESTV_14791_582	10	920.4	920.4
1849	GCR_cBin2237_Ctg1_217	10	920.4
1850	GCR_cBin922_Ctg1_20	10	920.8					1850	1850		1850
1851	ESTV_21346_907	10	920.8				1851						1851
1852	GCR_cBin76_Ctg1_69	10	920.8
1853	GCR_cBin45228_Ctg1_98	10	920.8
1854	ESTNV_33245_565	10	920.8				1854						1854
1855	ESTNV_35598_1331	10	920.8
1856	ESTNV_36312_462	10	920.8
1857	GCR_hBin7070_Ctg1_36	10	921
1858	GCR_cBin17484_Ctg1_144	10	921.5					1858
1859	GCR_cBin47719_Ctg1_156	10	921.5						1859
1860	GCR_cBin49276_Ctg1_154	10	921.6				1860		1860
1861	ESTNV_15248_422	10	921.6				1861						1861
1862	ESTV_17053_1027	10	921.8
1863	GCR_cBin22360_Ctg1_176	10	922.4
1864	GCR_cBin18557_Ctg1_186	10	922.4
1865	GCR_cBin18557_Ctg1_274	10	922.4
1866	ESTNV_19560_73	10	922.9					1866
1867	ESTNV_35139_823	10	923.3
1868	ESTNV_36166_316	10	923.3
1869	GCR_cBin51840_Ctg1_131	10	923.3
1870	GCR_cBin23134_Ctg2_256	10	923.3
1871	ESTNV_26532_660	10	923.3
1872	ESTNV_25511_539	10	923.3
1873	ESTV_14463_297	10	924.1
1874	ESTNV_37393_717	10	924.1
1875	ESTNV_35927_2269	10	924.1
1876	GCR_cBin25772_Ctg1_101	10	924.1
1877	GCR_cBin11397_Ctg1_153	10	925
1878	GCR_cBin11397_Ctg1_74	10	925
1879	ESTV_16387_486	10	925.6
1880	GCR_cBin27054_Ctg1_106	10	925.6
1881	GCR_cBin28864_Ctg1_111	10	925.6
1882	GCR_cBin20218_Ctg1_151	10	925.8
1883	ESTV_14579_490	10	926.2
1884	ESTNV_37186_1092	10	926.2
1885	ESTNV_35927_502	10	926.9											1885
1886	GCR_cBin42890_Ctg1_41	10	927.2
1887	GCR_cBin15186_Ctg1_175	10	927.2				1887	1887					1887
1888	GCR_cBin39920_Ctg1_80	10	927.2
1889	GCR_cBin46229_Ctg1_267	10	927.2
1890	ESTNV_28366_1826	10	927.2				1890
1891	ESTNV_27467_282	10	927.8				1891	1891					1891	1891
1892	ESTNV_32918_452	10	928.6
1893	ESTNV_34873_1803	10	929.2						1893
1894	BASS113_B7_B10_576	10	929.3								1894
1895	BASS113_B7_B10_353	10	929.3
1896	GCR_cBin32079_Ctg1_125	10	929.3					1896
1897	GCR_cBin2718_Ctg1_97	10	929.3
1898	GCR_cBin2718_Ctg1_226	10	929.3
1899	GCR_cBin2718_Ctg1_329	10	929.3
1900	GCR_cBin2718_Ctg1_238	10	929.3
1901	GCR_cBin2718_Ctg1_343	10	929.3
1902	ESTNV_32904_1871	10	929.6
1903	GCR_cBin24610_Ctg1_43	10	930.3
1904	GCR_cBin8909_Ctg1_187	10	931.2
1905	GCR_cBin34736_Ctg1_207	10	932										1905
1906	ESTNV_29846_236	10	932.4
1907	GCR_cBin38998_Ctg1_201	10	932.5					1907					1907	1907
1908	GCR_cBin8357_Ctg1_100	10	932.5
1909	GCR_cBin8357_Ctg1_85	10	932.5
1910	GCR_cBin8357_Ctg1_294	10	932.5
1911	GCR_cBin24902_Ctg1_166	10	932.5
1912	GCR_cBin8357_Ctg1_235	10	932.5
1913	GCR_cBin41789_Ctg1_111	10	933.2
1914	GCR_cBin19003_Ctg1_46	10	933.8
1915	GCR_cBin11531_Ctg1_130	10	933.8
1916	ESTV_14058_333	10	933.8					1916
1917	ESTNV_36054_822	10	933.8					1917					1917	1917
1918	ESTNV_30706_221	10	934.2					1918					1918
1919	GCR_cBin4409_Ctg1_62	10	934.3
1920	GCR_cBin38059_Ctg1_209	10	934.3
1921	ESTNV_34745_483	10	934.4
1922	ESTNV_34745_1760	10	934.4
1923	GCR_cBin38998_Ctg1_202	10	934.4					1923					1923	1923
1924	GCR_cBin16836_Ctg1_207	10	934.4						1924		1924
1925	GCR_cBin16343_Ctg1_209	10	934.4
1926	GCR_cBin44074_Ctg1_25	10	934.4
1927	ESTNV_34697_551	10	935.8
1928	ESTNV_34716_1070	10	935.8
1929	ESTNV_31441_573	10	936
1930	GCR_cBin22893_Ctg1_88	10	936.1
1931	GCR_cBin4813_Ctg1_307	10	936.3
1932	ESTNV_29977_638	10	936.3
1933	GCR_cBin26759_Ctg1_213	10	936.7
1934	GCR_cBin10938_Ctg1_42	10	937.9						1934
1935	ESTNV_37738_59	10	939.1					1935
1936	ESTV_16215_274	10	939.1
1937	ESTV_16215_414	10	939.1
1938	GCR_cBin31216_Ctg1_247	10	939.1
1939	GCR_cBin2273_Ctg1_35	10	941
1940	ESTV_14825_661	10	941
1941	GCR_cBin4994_Ctg1_401	10	941
1942	ESTV_14825_93	10	941
1943	GCR_cBin28992_Ctg1_137	10	941.8					1943	1943				1943
1944	ESTNV_27898_719	10	941.8
1945	GCR_cBin26604_Ctg1_42	10	941.8
1946	GCR_rBin10918_Ctg1_244	10	941.9						1946
1947	ESTNV_29897_904	10	941.9
1948	GCR_cBin8941_Ctg1_434	10	942.1
1949	GCR_hBin41931_Ctg1_47	10	942.1
1950	ESTNV_35051_1659	10	943.2				1950						1950
1951	GCR_cBin781_Ctg1_430	10	943.4
1952	GCR_cBin28815_Ctg1_209	10	943.5								1952		1952
1953	ESTV_14184_131	10	943.5
1954	GCR_cBin45632_Ctg1_117	10	943.7
1955	GCR_cBin35394_Ctg1_44	10	944.5
1956	GCR_cBin4906_Ctg1_655	10	945.1
1957	GCR_cBin12488_Ctg1_395	10	945.2
1958	GCR_cBin12488_Ctg1_457	10	945.2
1959	GCR_cBin25743_Ctg1_25	10	945.2
1960	ESTNV_20578_482	10	945.2
1961	GCR_cBin25743_Ctg1_97	10	945.2
1962	ESTNV_20578_223	10	945.5				1962	1962					1962
1963	GCR_cBin39726_Ctg1_187	10	945.5				1963						1963	1963
1964	GCR_cBin19243_Ctg1_95	10	945.5
1965	GCR_cBin26390_Ctg1_53	10	946.5						1965
1966	ESTNV_33812_148	10	946.6
1967	ESTNV_36078_879	10	946.8
1968	GCR_cBin34735_Ctg1_132	10	946.8
1969	GCR_cBin5168_Ctg1_69	10	947.1
1970	ESTNV_28929_421	10	947.1
1971	ESTV_14342_96	10	947.3
1972	ESTV_14342_489	10	947.3
1973	GCR_cBin21832_Ctg1_235	10	947.7					1973
1974	ESTV_16209_1298	10	947.7
1975	ESTV_16209_1226	10	947.7
1976	GCR_cBin42115_Ctg1_45	10	948.1
1977	ESTV_15698_1140	10	948.3
1978	ESTNV_31163_234	10	948.3
1979	GCR_cBin23711_Ctg1_46	10	948.5
1980	ESTNV_33615_786	10	948.5
1981	GCR_hBin6113_Ctg1_164	10	948.5
1982	GCR_cBin10783_Ctg1_214	10	948.5
1983	ESTNV_33615_1853	10	948.5
1984	ESTNV_33615_253	10	948.5
1985	GCR_cBin2281_Ctg1_31	10	948.5
1986	GCR_cBin20606_Ctg1_43	10	948.5
1987	GCR_cBin3562_Ctg1_54	10	948.5						1987
1988	GCR_cBin6718_Ctg1_184	10	948.5
1989	ESTNV_31184_704	10	948.5
1990	GCR_cBin25935_Ctg1_106	10	948.5
1991	ESTV_19149_210	10	948.5
1992	ESTNV_34414_656	10	948.5				1992	1992					1992	1992
1993	ESTNV_34414_179	10	948.5
1994	ESTNV_35456_785	10	948.5					1994
[truncated: 2,637 more rows]
