# Supplementary material for: Footprints of Directional Selection in Wild Atlantic Salmon Populations: Evidence for Parasite-Driven Evolution?
Source: PLoS One. 2014 Mar 26;9(3):e91672. doi: 10.1371/journal.pone.0091672 (PMC3966780; doi:10.1371/journal.pone.0091672)
Supplement: Table S5 — Detailed list of all significant single test results with design 1, 2 or 3. (XLSX) [file pone.0091672.s008.xlsx]

## Sheet: Sheet1
Table S5. Detailed list of all significant (p ≤ 0.01) single test results with design 1, 2 or 3. Genomic regions including "parasite" and "salinity" outliers based on Design4 (Arlequin 3.5) are marked with red and blue font color.
Design details				Chr1							Chr2		Chr3		Chr4			Chr5		Chr6				Chr7		Chr8		Chr9						Chr10		Chr11		Chr12		Chr13				Chr14			Chr15		Chr16
	margins of a candidate region, cM			21-25.5	28-32.5		71.1- 75.2				163.5-165.4				347.2-349			433.8-435.7		536.2- 541.8	556.1-560.5					743-745.5		794.7-795.8	811.8	827.9-833.5		866.4-868.7		916-620.4		993.2-1001.2				1120-1120.3	1159.9-1164.9	1172.3-1176.9		1253-1257	1260.6-1262.7				1385.2-1389.2
Design1	population(s) for which a significant result was detected			Sys			Sys				Sys															Sys				Sys				Sys		Sys				Sys		Sys		Sys					Sys
LL_low GD					Pya		Pya								Pya					Pya	Pya									Pya
																		Pis		Pis								Pis	Pis			Pis									Pis				Pis
	margins of a candidate region, cM							82.1-85.6							340.1-349							596.6-597.7									859.5-864.8					989.8-998.2
	population pairs for which a significant result was detected														Pya_Tul							Pya_Tul									Pya_Tul					Pya_Tul
Design2								Pya_Yap							Pya_Yap							Pya_Yap														Pya_Yap
Sys, Pya_Barents								Pya_Leb							Pya_Leb							Pya_Leb
								Sys_Tul							Sys_Tul							Sys_Tul									Sys_Tul					Sys_Tul
																						Sys_Yap														Sys_Yap
																						Sys_Leb									Sys_Leb					Sys_Leb
	margins of a candidate region, cM		0.1-3.3						89.5-94.7				235.1-237.8		343.5-349	384.7-386.1						596.6-601.9				739-743.7					857-866.7			914-919.8				1099.6-1105.2
	population pairs for which a significant result was detected		Pya_Tor						Pya_Tor				Pya_Tor		Pya_Tor											Pya_Tor					Pya_Tor							Pya_Tor
Design3			Pya_Vin						Pya_Vin				Pya_Vin		Pya_Vin	Pya_Vin										Pya_Vin					Pya_Vin			Pya_Vin				Pya_Vin
Sys_Pya_Baltic									Pya_Kun													Pya_Kun												Pya_Kun				Pya_Kun
			Sys_Tor																							Sys_Tor					Sys_Tor
			Sys_Vin												Sys_Vin																Sys_Vin
									Sys_Kun				Sys_Kun			Sys_Kun						Sys_Kun									Sys_Kun			Sys_Kun				Sys_Kun
[truncated: 2 more columns]
