# Supplementary material for: Footprints of Directional Selection in Wild Atlantic Salmon Populations: Evidence for Parasite-Driven Evolution?
Source: PLoS One. 2014 Mar 26;9(3):e91672. doi: 10.1371/journal.pone.0091672 (PMC3966780; doi:10.1371/journal.pone.0091672)
Supplement: Table S6 — Significant genome region/outlier tests from each design that contributed to the six identified regions suggested to be affected by "parasite" or "salinity"- influenced selection. (XLSX) [file pone.0091672.s009.xlsx]

## Sheet: Sheet1
Table S6. Significant genome region/outlier tests from each design that contributed to the six identified regions suggested to be affected by "parasite" or "salinity"- influenced selection. For Design 4, the number of outlier SNPs falling within the candidate region is also presented.
Design	Comparison	Population(s) involved	Signal of selection	Resulting Parasite regions			Resulting Salinity Regons
				Chr 10	Chr 11	Chr 23	Chr4	Chr 6	Chr 9
				significant tests			significant tests
1	Landlocked	LL_SYS	reduced GD	Sys	Sys	Sys
		LL_PIS				Pis			Pis
		LL_PYA				Pya	Pya
2	Ladoga and Onega vs Barents Sea	LL_PYA vs. B_LEB	elvated Fst			Pya_Leb	Pya_Leb	Pya_Leb
		LL_PYA vs. B_TUL			Pya_Tul		Pya_Tul	Pya_Tul	Pya_Tul
		LL_PYA vs. BW_YAP			Pya_Yap		Pya_Yap	Pya_Yap
		LL_SYS vs. B_LEB			Sys_Leb	Sys_Leb		Sys_Leb
		LL_SYS vs. B_TUL			Sys_Tul	Sys_Tul	Sys_Tul	Sys_Tul	Sys_Tul
		LL_SYS vs. BW_YAP			Sys_Yap	Sys_Yap		Sys_Yap
3	Ladoga and Onega vs Baltic	LL_PYA vs. BA_KUN	elvated Fst	Pya_Kun				Pya_Kun
		LL_PYA vs. BA_TOR					Pya_Tor		Pya_Tor
		LL_PYA vs. BA_VIN		Pya_Vin			Pya_Vin		Pya_Vin
		LL_SYS vs. BA_KUN		Sys_Kun				Sys_Kun	Sys_Kun
		LL_SYS vs. BA_TOR							Sys_Tor
		LL_SYS vs. BA_VIN					Sys_Vin		Sys_Vin
4a + 4b	Atl_LL + Atl_BA		elevated Fct				1	1	5
4a + 4c	Atl_LL + BA_LL		elevated Fct	2	3	2
