# Supplementary material for: Footprints of Directional Selection in Wild Atlantic Salmon Populations: Evidence for Parasite-Driven Evolution?
Source: PLoS One. 2014 Mar 26;9(3):e91672. doi: 10.1371/journal.pone.0091672 (PMC3966780; doi:10.1371/journal.pone.0091672)
Supplement: Table S7 — List of the 2857 SNP loci with a significant BLAST match and GO annotation. (XLSX) [file pone.0091672.s010.xlsx]

## Sheet: Sheet1
Table S7. List of the 2857 SNP loci with a significant BLAST match and GO annotation (GO database as of 05.04.2013), used subsequently for enrichment tests and functional analysis
SNP_ID, Illumina platform sequencing strand, type of polymorohism (SNP), SNP sequences (SourceSequence) and best sequence of the blast search (TopGenomicSequence),
Uniprot accession number (Uniprot_ACC), Uniprot ID, e-value of the best blast hit,
Gene ontology terms (either Cellular component, molecular function or biologicl process) associated with the identified assumedly orthologous protein and the number of different terms (count) assigned to each category
SNP_ID	IluminaStrand	SNP	SourceSequence	TopGenomicSequence	Uniprot_ACC.	Uniprot_ID	e-value	C (cellular_component)	F (molecular_function)	P (biological_process)	C_count	F_count	P_count
ESTNV_26964_711	TOP	[A/G]	TCTAACATCTTAACTCCCCTTGTGTTTTGATGGGACTAAGATTTTCTGTA[A/G]CAAAAAGCCCTAGAATGTCTTATTTTTTCCTCTAATTTGGACTAAAACAT	TCTAACATCTTAACTCCCCTTGTGTTTTGATGGGACTAAGATTTTCTGTA[A/G]CAAAAAGCCCTAGAATGTCTTATTTTTTCCTCTAATTTGGACTAAAACAT	P63104	1433Z_HUMAN	4e-135	GO:0005654: 14-3-3 protein zeta/delta; GO:0005737: 14-3-3 protein zeta/delta; GO:0005739: 14-3-3 protein zeta/delta; GO:0005829: 14-3-3 protein zeta/delta; GO:0014069: 14-3-3 protein zeta/delta; GO:0031252: 14-3-3 protein zeta/delta; GO:0042470: 14-3-3 protein zeta/delta; GO:0043234: 14-3-3 protein zeta/delta; GO:0048471: 14-3-3 protein zeta/delta;	GO:0005515: 14-3-3 protein zeta/delta; GO:0008134: 14-3-3 protein zeta/delta; GO:0019904: 14-3-3 protein zeta/delta;	GO:0002553: 14-3-3 protein zeta/delta; GO:0006626: 14-3-3 protein zeta/delta; GO:0007165: 14-3-3 protein zeta/delta; GO:0007596: 14-3-3 protein zeta/delta; GO:0010467: 14-3-3 protein zeta/delta; GO:0016070: 14-3-3 protein zeta/delta; GO:0016071: 14-3-3 protein zeta/delta; GO:0030168: 14-3-3 protein zeta/delta; GO:0042493: 14-3-3 protein zeta/delta; GO:0043066: 14-3-3 protein zeta/delta;	9	3	10
ESTNV_26964_592	BOT	[T/C]	ATAACCGTGTGGAGGACGTCAGCAGCTGTAACCGTACCAGATAATCGTGT[A/G]GAGAAAGAGAACAAGCCTATGGAGGGTGAGGGAACAACTCATCGAATTTG	ATAACCGTGTGGAGGACGTCAGCAGCTGTAACCGTACCAGATAATCGTGT[A/G]GAGAAAGAGAACAAGCCTATGGAGGGTGAGGGAACAACTCATCGAATTTG	P63104	1433Z_HUMAN	4e-135	GO:0005654: 14-3-3 protein zeta/delta; GO:0005737: 14-3-3 protein zeta/delta; GO:0005739: 14-3-3 protein zeta/delta; GO:0005829: 14-3-3 protein zeta/delta; GO:0014069: 14-3-3 protein zeta/delta; GO:0031252: 14-3-3 protein zeta/delta; GO:0042470: 14-3-3 protein zeta/delta; GO:0043234: 14-3-3 protein zeta/delta; GO:0048471: 14-3-3 protein zeta/delta;	GO:0005515: 14-3-3 protein zeta/delta; GO:0008134: 14-3-3 protein zeta/delta; GO:0019904: 14-3-3 protein zeta/delta;	GO:0002553: 14-3-3 protein zeta/delta; GO:0006626: 14-3-3 protein zeta/delta; GO:0007165: 14-3-3 protein zeta/delta; GO:0007596: 14-3-3 protein zeta/delta; GO:0010467: 14-3-3 protein zeta/delta; GO:0016070: 14-3-3 protein zeta/delta; GO:0016071: 14-3-3 protein zeta/delta; GO:0030168: 14-3-3 protein zeta/delta; GO:0042493: 14-3-3 protein zeta/delta; GO:0043066: 14-3-3 protein zeta/delta;	9	3	10
ESTNV_35810_833	BOT	[T/G]	TTGAGACAGAGACCCTCCTGTATGGGCCCGGGCAGACAGAGGCTTGTGAA[A/C]GAGAAACTGATGTCTGGATATGGCAGCAGGAGGGATGCTCCCATGTGACT	TTGAGACAGAGACCCTCCTGTATGGGCCCGGGCAGACAGAGGCTTGTGAA[A/C]GAGAAACTGATGTCTGGATATGGCAGCAGGAGGGATGCTCCCATGTGACT	P46952	3HAO_HUMAN	3e-123	GO:0005829: 3-hydroxyanthranilate 3; GO:0005829: 3-hydroxyanthranilate 3; GO:0031966: 3-hydroxyanthranilate 3;	GO:0000334: 3-hydroxyanthranilate 3; GO:0000334: 3-hydroxyanthranilate 3; GO:0008198: 3-hydroxyanthranilate 3; GO:0009055: 3-hydroxyanthranilate 3; GO:0019825: 3-hydroxyanthranilate 3;	GO:0006569: 3-hydroxyanthranilate 3; GO:0009435: 3-hydroxyanthranilate 3; GO:0010043: 3-hydroxyanthranilate 3; GO:0019805: 3-hydroxyanthranilate 3; GO:0034641: 3-hydroxyanthranilate 3; GO:0044281: 3-hydroxyanthranilate 3; GO:0046686: 3-hydroxyanthranilate 3; GO:0070050: 3-hydroxyanthranilate 3;	3	5	8
ESTNV_35810_643	TOP	[A/C]	GTGATTCAGGAGTTTTTTGCGTCGGAGCAGCACAGAACAGGCAAGCCAAA[A/C]CCAGATGAGGTCTACAGACAGCCTCCCTTCCCCATGAACACCATGCATGT	GTGATTCAGGAGTTTTTTGCGTCGGAGCAGCACAGAACAGGCAAGCCAAA[A/C]CCAGATGAGGTCTACAGACAGCCTCCCTTCCCCATGAACACCATGCATGT	P46952	3HAO_HUMAN	2e-123	GO:0005829: 3-hydroxyanthranilate 3; GO:0005829: 3-hydroxyanthranilate 3; GO:0031966: 3-hydroxyanthranilate 3;	GO:0000334: 3-hydroxyanthranilate 3; GO:0000334: 3-hydroxyanthranilate 3; GO:0008198: 3-hydroxyanthranilate 3; GO:0009055: 3-hydroxyanthranilate 3; GO:0019825: 3-hydroxyanthranilate 3;	GO:0006569: 3-hydroxyanthranilate 3; GO:0009435: 3-hydroxyanthranilate 3; GO:0010043: 3-hydroxyanthranilate 3; GO:0019805: 3-hydroxyanthranilate 3; GO:0034641: 3-hydroxyanthranilate 3; GO:0044281: 3-hydroxyanthranilate 3; GO:0046686: 3-hydroxyanthranilate 3; GO:0070050: 3-hydroxyanthranilate 3;	3	5	8
ESTNV_36724_118	TOP	[A/G]	AGCATGAAAGAAACCCAAAACTGCAGTATGTGGACCAATACCATAAAACA[A/G]AAAACAGGTATGCAAGAGTAACACTTGCTACTAATAAATGAGATAATTAT	AGCATGAAAGAAACCCAAAACTGCAGTATGTGGACCAATACCATAAAACA[A/G]AAAACAGGTATGCAAGAGTAACACTTGCTACTAATAAATGAGATAATTAT	A8MYV6	A8MYV6_HUMAN	0	GO:0005634: Hypoxia-inducible factor 1-alpha; GO:0005730: Hypoxia-inducible factor 1-alpha; GO:0005737: Hypoxia-inducible factor 1-alpha;	GO:0003677: Hypoxia-inducible factor 1-alpha; GO:0003700: Hypoxia-inducible factor 1-alpha; GO:0004871: Hypoxia-inducible factor 1-alpha; GO:0046983: Hypoxia-inducible factor 1-alpha;	GO:0006351: Hypoxia-inducible factor 1-alpha;	3	4	1
GCR_cBin26140_Ctg1_33	BOT	[T/A]	CTAGATATCAGGACAGCAATTACTCACCTCGT[A/T]CTGGACAAATATTTTTTCTTAACAAGTCGCACGCAAAGGATTTACTTTAG	CTAGATATCAGGACAGCAATTACTCACCTCGT[A/T]CTGGACAAATATTTTTTCTTAACAAGTCGCACGCAAAGGATTTACTTTAG	A8MZ56	A8MZ56_HUMAN	2e-24	GO:0030904: Vacuolar protein sorting-associated protein 26A;		GO:0007034: Vacuolar protein sorting-associated protein 26A;	1	0	1
ESTNV_29115_481	TOP	[A/C]	GCCATAAGGTAAAGAGACACGTGCAAACTGCATCTAGGTTTTGCAGTTCT[A/C]TAGATATGTTGAAACAATTGATGTCCAAAGGTTCTTCTGCATAGGTCACT	GCCATAAGGTAAAGAGACACGTGCAAACTGCATCTAGGTTTTGCAGTTCT[A/C]TAGATATGTTGAAACAATTGATGTCCAAAGGTTCTTCTGCATAGGTCACT	Q8N2K0	ABD12_HUMAN	2e-106	GO:0016021: Monoacylglycerol lipase ABHD12;	GO:0047372: Monoacylglycerol lipase ABHD12;		1	1	0
GCR_cBin31010_Ctg1_231	BOT	[T/G]	GAGATGAGTTTGAATATCAGTTCTGAAGCACACTGCTCTGCACTAACAGC[T/G]GTTTCAATCTTTCAATGCCCTCTTATTCACTGCATTACGATCATATTAGC	GCTAATATGATCGTAATGCAGTGAATAAGAGGGCATTGAAAGATTGAAAC[A/C]GCTGTTAGTGCAGAGCAGTGTGCTTCAGAACTGATATTCAAACTCATCTC	P21399	ACOC_HUMAN	0	GO:0005737: Cytoplasmic aconitate hydratase; GO:0005737: Cytoplasmic aconitate hydratase; GO:0005739: Cytoplasmic aconitate hydratase; GO:0005794: Cytoplasmic aconitate hydratase; GO:0005783: Cytoplasmic aconitate hydratase; GO:0005829: Cytoplasmic aconitate hydratase;	GO:0003723: Cytoplasmic aconitate hydratase; GO:0003723: Cytoplasmic aconitate hydratase; GO:0003994: Cytoplasmic aconitate hydratase; GO:0005515: Cytoplasmic aconitate hydratase; GO:0030350: Cytoplasmic aconitate hydratase; GO:0046872: Cytoplasmic aconitate hydratase; GO:0048027: Cytoplasmic aconitate hydratase; GO:0052632: Cytoplasmic aconitate hydratase; GO:0052633: Cytoplasmic aconitate hydra…	GO:0006099: Cytoplasmic aconitate hydratase; GO:0006101: Cytoplasmic aconitate hydratase; GO:0006417: Cytoplasmic aconitate hydratase; GO:0006879: Cytoplasmic aconitate hydratase; GO:0009791: Cytoplasmic aconitate hydratase; GO:0010040: Cytoplasmic aconitate hydratase; GO:0050892: Cytoplasmic aconitate hydratase;	6	10	7
GCR_cBin26855_Ctg1_110	TOP	[A/C]	TTTTTATCACTCAGAGGGATCTCTCCTGTCTGTCTGCAAGAACCAGATAC[A/C]GGCTATTCTGCAATTACATGATATAGCACAGCT	TTTTTATCACTCAGAGGGATCTCTCCTGTCTGTCTGCAAGAACCAGATAC[A/C]GGCTATTCTGCAATTACATGATATAGCACAGCT	P21399	ACOC_HUMAN	0	GO:0005737: Cytoplasmic aconitate hydratase; GO:0005737: Cytoplasmic aconitate hydratase; GO:0005739: Cytoplasmic aconitate hydratase; GO:0005794: Cytoplasmic aconitate hydratase; GO:0005783: Cytoplasmic aconitate hydratase; GO:0005829: Cytoplasmic aconitate hydratase;	GO:0003723: Cytoplasmic aconitate hydratase; GO:0003723: Cytoplasmic aconitate hydratase; GO:0003994: Cytoplasmic aconitate hydratase; GO:0005515: Cytoplasmic aconitate hydratase; GO:0030350: Cytoplasmic aconitate hydratase; GO:0046872: Cytoplasmic aconitate hydratase; GO:0048027: Cytoplasmic aconitate hydratase; GO:0052632: Cytoplasmic aconitate hydratase; GO:0052633: Cytoplasmic aconitate hydra…	GO:0006099: Cytoplasmic aconitate hydratase; GO:0006101: Cytoplasmic aconitate hydratase; GO:0006417: Cytoplasmic aconitate hydratase; GO:0006879: Cytoplasmic aconitate hydratase; GO:0009791: Cytoplasmic aconitate hydratase; GO:0010040: Cytoplasmic aconitate hydratase; GO:0050892: Cytoplasmic aconitate hydratase;	6	10	7
GCR_cBin2124_Ctg1_298	BOT	[T/C]	TGAGAAGTTAGATTACTGTTACGCTAGGCCTACATCTCCATAGCATAACA[T/C]ACCCTGAATGAATTTTATCCACACTTAACATCCCAGACAGCGCAAACAGG	CCTGTTTGCGCTGTCTGGGATGTTAAGTGTGGATAAAATTCATTCAGGGT[A/G]TGTTATGCTATGGAGATGTAGGCCTAGCGTAACAGTAATCTAACTTCTCA	P60709	ACTB_HUMAN	0	GO:0005737: Actin; GO:0005829: Actin; GO:0005856: Actin; GO:0030529: Actin; GO:0030424: Actin; GO:0030863: Actin; GO:0035267: Actin; GO:0070688: Actin;	GO:0005200: Actin; GO:0005515: Actin; GO:0005524: Actin; GO:0019901: Actin; GO:0019894: Actin; GO:0030957: Actin; GO:0050998: Actin;	GO:0006457: Actin; GO:0006928: Actin; GO:0007411: Actin; GO:0007596: Actin; GO:0034329: Actin; GO:0034332: Actin; GO:0044267: Actin; GO:0045216: Actin; GO:0051084: Actin; GO:0051592: Actin;	8	7	10
ESTNV_35823_463	TOP	[A/C]	CAGTGTGTCACTGTATTTTTCGACCCCACTTTATCAGTGTTTTCAACTTG[A/C]CCCACGGCACTCAATGACAAGGTTCCGCAACTCCTCCTGAGCCTTCTCTA	CAGTGTGTCACTGTATTTTTCGACCCCACTTTATCAGTGTTTTCAACTTG[A/C]CCCACGGCACTCAATGACAAGGTTCCGCAACTCCTCCTGAGCCTTCTCTA	P18089	ADA2B_HUMAN	0	GO:0005886: Alpha-2B adrenergic receptor; GO:0005887: Alpha-2B adrenergic receptor;	GO:0004938: Alpha-2B adrenergic receptor; GO:0005515: Alpha-2B adrenergic receptor; GO:0051379: Alpha-2B adrenergic receptor;	GO:0000165: Alpha-2B adrenergic receptor; GO:0001525: Alpha-2B adrenergic receptor; GO:0003056: Alpha-2B adrenergic receptor; GO:0007186: Alpha-2B adrenergic receptor; GO:0007267: Alpha-2B adrenergic receptor; GO:0007596: Alpha-2B adrenergic receptor; GO:0010700: Alpha-2B adrenergic receptor; GO:0010700: Alpha-2B adrenergic receptor; GO:0030168: Alpha-2B adrenergic receptor; GO:0032811: Alpha-2B …	2	3	16
ESTV_21602_820	TOP	[A/G]	TTCCGGAGTGCAGAGTCCTGTAAGGTGGAGCCAGACGCAGGTCCCTGTTT[T/C]GGGATGGTGCAGCGCTACTTCTACAACTCCACCAGTATGGGCTGTCAGCT	AGCTGACAGCCCATACTGGTGGAGTTGTAGAAGTAGCGCTGCACCATCCC[A/G]AAACAGGGACCTGCGTCTGGCTCCACCTTACAGGACTCTGCACTCCGGAA	P02760	AMBP_HUMAN	2e-102	GO:0005576: Protein AMBP; GO:0005886: Protein AMBP;	GO:0004867: Protein AMBP; GO:0020037: Protein AMBP; GO:0019855: Protein AMBP; GO:0019862: Protein AMBP; GO:0036094: Protein AMBP; GO:0042803: Protein AMBP; GO:0046904: Protein AMBP;	GO:0007155: Protein AMBP; GO:0007565: Protein AMBP; GO:0018298: Protein AMBP; GO:0019048: Protein AMBP; GO:0042167: Protein AMBP; GO:0046329: Protein AMBP; GO:0050777: Protein AMBP;	2	7	7
GCR_cBin32777_Ctg1_66	BOT	[G/C]	GTCATGTTTGATCATAGGAAGTCATAGAAAGTAAGAATTTGTTGCAATGA[C/G]AGGGAAGTGGGACTCCGTCATTTGTACAAGATCTTTTGAAACATGTCAAA	GTCATGTTTGATCATAGGAAGTCATAGAAAGTAAGAATTTGTTGCAATGA[C/G]AGGGAAGTGGGACTCCGTCATTTGTACAAGATCTTTTGAAACATGTCAAA	P27216	ANX13_HUMAN	1e-48	GO:0005886: Annexin A13; GO:0005886: Annexin A13;	GO:0005509: Annexin A13; GO:0005544: Annexin A13;	GO:0030154: Annexin A13;	2	2	1
GCR_cBin19598_Ctg1_176	BOT	[T/C]	AAATGCTGAGCTACATTGTATGCAAAAACATTTGGGACATTATATTATGT[T/C]ATACTAATACAGAGAAAAATATTTTAGTTAAACAAGTAATACAAAAAAAT	ATTTTTTTGTATTACTTGTTTAACTAAAATATTTTTCTCTGTATTAGTAT[A/G]ACATAATATAATGTCCCAAATGTTTTTGCATACAATGTAGCTCAGCATTT	Q9Y2T2	AP3M1_HUMAN	1e-56	GO:0005764: AP-3 complex subunit mu-1; GO:0005794: AP-3 complex subunit mu-1; GO:0030131: AP-3 complex subunit mu-1;	GO:0005515: AP-3 complex subunit mu-1;	GO:0006622: AP-3 complex subunit mu-1; GO:0008089: AP-3 complex subunit mu-1; GO:0048490: AP-3 complex subunit mu-1;	3	1	3
ESTNV_28987_832	BOT	[T/G]	CATTGTTTTGTGAGAAAACCATCAGTAGAGTTGAAAATGCGATTGAAACC[A/C]ATTTAACTTGTTTTTGTTGTTCGGTTGGCGCGTTACGTCATCACGCATCT	CATTGTTTTGTGAGAAAACCATCAGTAGAGTTGAAAATGCGATTGAAACC[A/C]ATTTAACTTGTTTTTGTTGTTCGGTTGGCGCGTTACGTCATCACGCATCT	Q9UBL3	ASH2L_HUMAN	0	GO:0005634: Set1/Ash2 histone methyltransferase complex subunit ASH2; GO:0035097: Set1/Ash2 histone methyltransferase complex subunit ASH2; GO:0035097: Set1/Ash2 histone methyltransferase complex subunit ASH2; GO:0048188: Set1/Ash2 histone methyltransferase complex subunit ASH2;	GO:0003677: Set1/Ash2 histone methyltransferase complex subunit ASH2; GO:0005515: Set1/Ash2 histone methyltransferase complex subunit ASH2; GO:0042800: Set1/Ash2 histone methyltransferase complex subunit ASH2; GO:0044212: Set1/Ash2 histone methyltransferase complex subunit ASH2; GO:0046872: Set1/Ash2 histone methyltransferase complex subunit ASH2;	GO:0006351: Set1/Ash2 histone methyltransferase complex subunit ASH2; GO:0006355: Set1/Ash2 histone methyltransferase complex subunit ASH2; GO:0006366: Set1/Ash2 histone methyltransferase complex subunit ASH2; GO:0006974: Set1/Ash2 histone methyltransferase complex subunit ASH2; GO:0008284: Set1/Ash2 histone methyltransferase complex subunit ASH2; GO:0030097: Set1/Ash2 histone methyltransferase c…	4	5	9
ESTNV_35593_589	TOP	[A/G]	GCCCCATCTTAAGTTAATCTTAAATCTCAACTTTGAAACACTGCGGTCCC[T/C]CTTTGAGCACTGTGACATACTGTAGGTCACAGTGACATTCAGAGCATGCT	AGCATGCTCTGAATGTCACTGTGACCTACAGTATGTCACAGTGCTCAAAG[A/G]GGGACCGCAGTGTTTCAAAGTTGAGATTTAAGATTAACTTAAGATGGGGC	B0AZS9	B0AZS9_HUMAN	1e-49	GO:0005740: BCL2/adenovirus E1B 19 kDa protein-interacting protein 3-like; GO:0016021: BCL2/adenovirus E1B 19 kDa protein-interacting protein 3-like;	GO:0042802: BCL2/adenovirus E1B 19 kDa protein-interacting protein 3-like;	GO:0043065: BCL2/adenovirus E1B 19 kDa protein-interacting protein 3-like;	2	1	1
ESTNV_35593_1402	BOT	[T/C]	CTTTGCCTCCTCCCCCCAAAAACACCCTTTATAAACAATTACACCCAAAA[T/C]AGGAGGAAAAGGGAACATGACCTCACTTCGTCCTTGAAAAGCTAATACAA	TTGTATTAGCTTTTCAAGGACGAAGTGAGGTCATGTTCCCTTTTCCTCCT[A/G]TTTTGGGTGTAATTGTTTATAAAGGGTGTTTTTGGGGGGAGGAGGCAAAG	B0AZS9	B0AZS9_HUMAN	1e-49	GO:0005740: BCL2/adenovirus E1B 19 kDa protein-interacting protein 3-like; GO:0016021: BCL2/adenovirus E1B 19 kDa protein-interacting protein 3-like;	GO:0042802: BCL2/adenovirus E1B 19 kDa protein-interacting protein 3-like;	GO:0043065: BCL2/adenovirus E1B 19 kDa protein-interacting protein 3-like;	2	1	1
GCR_cBin698_Ctg1_125	TOP	[A/G]	GTAGACGACGAGAAGCCATACACACGCAGGGGAGTGCTCTCTACGGTCAA[T/C]AGCCTATTTTAATCCACTTGGCTTCCTAGCCCTTGTCACTATACAAGGCA	TGCCTTGTATAGTGACAAGGGCTAGGAAGCCAAGTGGATTAAAATAGGCT[A/G]TTGACCGTAGAGAGCACTCCCCTGCGTGTGTATGGCTTCTCGTCGTCTAC	B3KTI1	B3KTI1_HUMAN	6e-72		GO:0003824: Alpha-amylase 2B; GO:0043169: Alpha-amylase 2B;	GO:0005975: Alpha-amylase 2B;	0	2	1
ESTNV_32069_319	TOP	[A/C]	GACAATGAAAAATCATAGTTTAACCCCTATTCCTGCACCAAAGGGAACAC[A/C]GATGAGCTTCGTGATTTACGTAAATTCACTGAAAACCCAGACTAACACAT	GACAATGAAAAATCATAGTTTAACCCCTATTCCTGCACCAAAGGGAACAC[A/C]GATGAGCTTCGTGATTTACGTAAATTCACTGAAAACCCAGACTAACACAT	B5MC34	B5MC34_HUMAN	9e-56		GO:0003840: Gamma-glutamyltranspeptidase 1;	GO:0006749: Gamma-glutamyltranspeptidase 1;	0	1	1
GCR_cBin26178_Ctg1_157	BOT	[T/A]	CAGGGCACCCTTTGGAATAAGACCATGCTCTCAATGTTGTTGTCCCCTGA[A/T]TAAATAAAGAATAATAAAAAACACCAACAATTAAGACCCTGCCCGGCCGC	GCGGCCGGGCAGGGTCTTAATTGTTGGTGTTTTTTATTATTCTTTATTTA[A/T]TCAGGGGACAACAACATTGAGAGCATGGTCTTATTCCAAAGGGTGCCCTG	B7Z5F2	B7Z5F2_HUMAN	5e-57		GO:0003964: Uncharacterized protein;		0	1	0
GCR_hBin16230_Ctg1_42	BOT	[T/C]	CTAGATTGTGCTTGACAATTTCTGCTGATTTATGAGTGGAG[A/G]CTTCATCTGTTGGATTCCTATTGAATAGTCCTGATAGAAAGCCTGGCTTT	CTAGATTGTGCTTGACAATTTCTGCTGATTTATGAGTGGAG[A/G]CTTCATCTGTTGGATTCCTATTGAATAGTCCTGATAGAAAGCCTGGCTTT	B7Z5F2	B7Z5F2_HUMAN	2e-122		GO:0003964: Uncharacterized protein;		0	1	0
GCR_cBin31757_Ctg1_238	BOT	[T/G]	TAGCCATTTATTAACTGATGTATCTGTGAGAAATTTTTTACGGAAGACAG[A/C]CAATACGAATAAGGTATCACAACACTCACTTTTTGACTGAATCAGCACCT	TAGCCATTTATTAACTGATGTATCTGTGAGAAATTTTTTACGGAAGACAG[A/C]CAATACGAATAAGGTATCACAACACTCACTTTTTGACTGAATCAGCACCT	B7Z5F2	B7Z5F2_HUMAN	4e-176		GO:0003964: Uncharacterized protein;		0	1	0
GCR_cBin45827_Ctg1_60	BOT	[T/G]	CTAATCAGGCATGAAAGATTTGTTATTCAGAACGGGACATCATGCAGAGA[T/G]AGAGTAAACAGCAAAACATTCTCATTCTCAATTAAGGGCGATATTTCAGG	CCTGAAATATCGCCCTTAATTGAGAATGAGAATGTTTTGCTGTTTACTCT[A/C]TCTCTGCATGATGTCCCGTTCTGAATAACAAATCTTTCATGCCTGATTAG	B7Z5F2	B7Z5F2_HUMAN	4e-38		GO:0003964: Uncharacterized protein;		0	1	0
GCR_cBin46046_Ctg1_198	BOT	[T/G]	GAGATTCAGTATATAGCACTTTTCAGAAGTTCTCGGTGTTAAATTGAGAT[A/C]ACTGGGTCAAGCATCCAATTGCGTCAAGCACGGCTGCTATATTGCTCCAG	GAGATTCAGTATATAGCACTTTTCAGAAGTTCTCGGTGTTAAATTGAGAT[A/C]ACTGGGTCAAGCATCCAATTGCGTCAAGCACGGCTGCTATATTGCTCCAG	B7Z5F2	B7Z5F2_HUMAN	1e-122		GO:0003964: Uncharacterized protein;		0	1	0
ESTNV_35163_1993	TOP	[A/T]	ACCGCAAACATAGCTGCCATGGATTCTTGTTAAAACAATTTAAAAAAAAA[A/T]TATAGCATACTATCAACTATTTCAAGTAATTTTTCAAGCAATCAATATTG	ACCGCAAACATAGCTGCCATGGATTCTTGTTAAAACAATTTAAAAAAAAA[A/T]TATAGCATACTATCAACTATTTCAAGTAATTTTTCAAGCAATCAATATTG	B7Z5F2	B7Z5F2_HUMAN	1e-164		GO:0003964: Uncharacterized protein;		0	1	0
GCR_cBin1019_Ctg1_221	TOP	[A/G]	CATACCCCATGACTGATGGTGAACGAAGGTAGTAAGGACTTCTGGGAATC[A/G]CAGTTCTGTTCTCTGTTTCCTTCTGCATCCACATCTTCCCCTGCATGTCT	CATACCCCATGACTGATGGTGAACGAAGGTAGTAAGGACTTCTGGGAATC[A/G]CAGTTCTGTTCTCTGTTTCCTTCTGCATCCACATCTTCCCCTGCATGTCT	B7Z5F2	B7Z5F2_HUMAN	2e-56		GO:0003964: Uncharacterized protein;		0	1	0
ESTNV_29851_266	BOT	[T/C]	CCCCATTCCATCATTTCAGTTCACGTGTGTCTATTTTTATTTCCTCTGTG[T/C]TGAGACCACCCTTCAAATGAATATCTGTCTTTCTGTTCTTCAATGTGAAA	TTTCACATTGAAGAACAGAAAGACAGATATTCATTTGAAGGGTGGTCTCA[A/G]CACAGAGGAAATAAAAATAGACACACGTGAACTGAAATGATGGAATGGGG	B7Z5F2	B7Z5F2_HUMAN	1e-122		GO:0003964: Uncharacterized protein;		0	1	0
GCR_hBin18139_Ctg1_60	TOP	[A/C]	CAAAGGGGTTAAAATGTCACCCAGAGAGTATTCCAATACGACAAGCTAAG[A/C]TAGAGCTAAATTCAATTGCAACCACTTCCCCCCAACTTGGAACGTGTGAT	CAAAGGGGTTAAAATGTCACCCAGAGAGTATTCCAATACGACAAGCTAAG[A/C]TAGAGCTAAATTCAATTGCAACCACTTCCCCCCAACTTGGAACGTGTGAT	B7Z5F2	B7Z5F2_HUMAN	1e-48		GO:0003964: Uncharacterized protein;		0	1	0
ESTV_15074_164	BOT	[T/C]	GTGCAATAAAATGATGTCTAATCAACACTTCCATTGTTATACATTTACAG[A/G]CATTCTATGCGCATGCATGAAATAAATCCACGATTTCACTTGCTTACTAT	GTGCAATAAAATGATGTCTAATCAACACTTCCATTGTTATACATTTACAG[A/G]CATTCTATGCGCATGCATGAAATAAATCCACGATTTCACTTGCTTACTAT	B7Z5F2	B7Z5F2_HUMAN	9e-123		GO:0003964: Uncharacterized protein;		0	1	0
GCR_hBin46188_Ctg1_237	TOP	[A/T]	CAGGCAAACATGTCAATCCTACTGGGGTGTCTGAACTATAAAAACATGAG[A/T]CGAAGAAATATAAATCAATTTACATGCTGTGTTACAG	CAGGCAAACATGTCAATCCTACTGGGGTGTCTGAACTATAAAAACATGAG[A/T]CGAAGAAATATAAATCAATTTACATGCTGTGTTACAG	B7Z5F2	B7Z5F2_HUMAN	0		GO:0003964: Uncharacterized protein;		0	1	0
ESTV_21365_54	BOT	[T/C]	CGAGGGGTTAGTAGACCAGAGTGGGGAAACTTTCGTTGCTTCCCAAACGT[A/G]AAAGGGATCAACACGGATTTCAAAATCTGGCAAGATCTACCTATCTCTGG	CGAGGGGTTAGTAGACCAGAGTGGGGAAACTTTCGTTGCTTCCCAAACGT[A/G]AAAGGGATCAACACGGATTTCAAAATCTGGCAAGATCTACCTATCTCTGG	B7Z5F2	B7Z5F2_HUMAN	3e-144		GO:0003964: Uncharacterized protein;		0	1	0
ESTNV_24363_306	BOT	[T/G]	CTACACATCAAACACATATCATTCATATTTAGCCATGGCCGTCCACTGAT[T/G]TTAATTGGGATTTATTTATCTGTATCATGTTAAACCAAGGGGCCATCAAT	ATTGATGGCCCCTTGGTTTAACATGATACAGATAAATAAATCCCAATTAA[A/C]ATCAGTGGACGGCCATGGCTAAATATGAATGATATGTGTTTGATGTGTAG	B7Z5F2	B7Z5F2_HUMAN	0		GO:0003964: Uncharacterized protein;		0	1	0
GCR_cBin7278_Ctg1_101	TOP	[A/C]	GGCAGAATGGTCAACAATGGTTTCTCTCAGAACATGTTCTGTATNCTTAC[T/G]TTGTTCACTGTCACAAGTTCAATTGATATTGCTATTGCGGGGGGATACAT	ATGTATCCCCCCGCAATAGCAATATCAATTGAACTTGTGACAGTGAACAA[A/C]GTAAGNATACAGAACATGTTCTGAGAGAAACCATTGTTGACCATTCTGCC	B7Z5F2	B7Z5F2_HUMAN	3e-134		GO:0003964: Uncharacterized protein;		0	1	0
GCR_cBin34_Ctg1_596	TOP	[A/C]	GCATTGCTCTTCCTTCATTAGGAATAGAATGGTCCAACGACAGTAGATAA[A/C]ATGTTGGGCGCATTAACTGATTTTATGTTTTCTGTTCTTTTCTAG	GCATTGCTCTTCCTTCATTAGGAATAGAATGGTCCAACGACAGTAGATAA[A/C]ATGTTGGGCGCATTAACTGATTTTATGTTTTCTGTTCTTTTCTAG	B7Z5N8	B7Z5N8_HUMAN	6e-104	GO:0005634: Homeobox protein Hox-B3;	GO:0000979: Homeobox protein Hox-B3; GO:0003700: Homeobox protein Hox-B3;	GO:0000122: Homeobox protein Hox-B3; GO:0009952: Homeobox protein Hox-B3; GO:0021546: Homeobox protein Hox-B3; GO:0021615: Homeobox protein Hox-B3; GO:0030878: Homeobox protein Hox-B3; GO:0048704: Homeobox protein Hox-B3; GO:0050767: Homeobox protein Hox-B3; GO:0051216: Homeobox protein Hox-B3; GO:0060216: Homeobox protein Hox-B3; GO:0060324: Homeobox protein Hox-B3;	1	2	10
ESTNV_34296_693	BOT	[T/A]	ATGAGGCTCAAATGCTTCCTAAATCCACCACAGTTAAAAACCAAAAAATA[A/T]CAGAAGATGGGGAGGAACAGACTGGCTACAGTATATGACCATGCAGATAG	ATGAGGCTCAAATGCTTCCTAAATCCACCACAGTTAAAAACCAAAAAATA[A/T]CAGAAGATGGGGAGGAACAGACTGGCTACAGTATATGACCATGCAGATAG	B7Z7X8	B7Z7X8_HUMAN	0		GO:0003924: cDNA FLJ51152; GO:0005525: cDNA FLJ51152;		0	2	0
ESTNV_33470_753	BOT	[T/C]	GACATCCCATGACCGTGTAGCTGGATTTCACTGTTTTTGTGCCATATGTT[T/C]TTCAACAGCAGCAGGGGAAGGGTTGAATAACCCCTGTCGTGTTGAGAGTC	GACTCTCAACACGACAGGGGTTATTCAACCCTTCCCCTGCTGCTGTTGAA[A/G]AACATATGGCACAAAAACAGTGAAATCCAGCTACACGGTCATGGGATGTC	Q9UL15	BAG5_HUMAN	6e-79	GO:0016234: BAG family molecular chaperone regulator 5; GO:0048471: BAG family molecular chaperone regulator 5;	GO:0031625: BAG family molecular chaperone regulator 5; GO:0051087: BAG family molecular chaperone regulator 5;	GO:0006457: BAG family molecular chaperone regulator 5; GO:0031397: BAG family molecular chaperone regulator 5; GO:0051444: BAG family molecular chaperone regulator 5; GO:0061084: BAG family molecular chaperone regulator 5; GO:0070997: BAG family molecular chaperone regulator 5; GO:0090083: BAG family molecular chaperone regulator 5;	2	2	6
ESTV_16673_1575	BOT	[T/C]	AGTAACATGTTATAGATTTCTCATTTCTAANTTGATATGTGCTTNACTTG[A/G]ACAGAATGTTACAGGAGTCATCAAGCCAGTGATGCGTAGTGTTAGTGAAA	AGTAACATGTTATAGATTTCTCATTTCTAANTTGATATGTGCTTNACTTG[A/G]ACAGAATGTTACAGGAGTCATCAAGCCAGTGATGCGTAGTGTTAGTGAAA	Q93088	BHMT1_HUMAN	0	GO:0005737: Betaine--homocysteine S-methyltransferase 1; GO:0005829: Betaine--homocysteine S-methyltransferase 1; GO:0043234: Betaine--homocysteine S-methyltransferase 1;	GO:0008898: Betaine--homocysteine S-methyltransferase 1; GO:0008270: Betaine--homocysteine S-methyltransferase 1; GO:0032403: Betaine--homocysteine S-methyltransferase 1; GO:0047150: Betaine--homocysteine S-methyltransferase 1; GO:0047150: Betaine--homocysteine S-methyltransferase 1;	GO:0000096: Betaine--homocysteine S-methyltransferase 1; GO:0006579: Betaine--homocysteine S-methyltransferase 1; GO:0006479: Betaine--homocysteine S-methyltransferase 1; GO:0009086: Betaine--homocysteine S-methyltransferase 1; GO:0034641: Betaine--homocysteine S-methyltransferase 1; GO:0044281: Betaine--homocysteine S-methyltransferase 1; GO:0050666: Betaine--homocysteine S-methyltransferase 1;	3	5	7
ESTNV_22623_238	TOP	[A/G]	ATCCTACGCTCACTAGAGGAGAAGTACGTGGCCATCATGAAGAAGCTCCA[A/G]TTTGACACCTTTGAGATGGTCTCGGAGGACGATGACGGGAAGCTGGTGTT	ATCCTACGCTCACTAGAGGAGAAGTACGTGGCCATCATGAAGAAGCTCCA[A/G]TTTGACACCTTTGAGATGGTCTCGGAGGACGATGACGGGAAGCTGGTGTT	Q9NR09	BIRC6_HUMAN	0	GO:0000922: Baculoviral IAP repeat-containing protein 6; GO:0005575: Baculoviral IAP repeat-containing protein 6; GO:0005802: Baculoviral IAP repeat-containing protein 6; GO:0005768: Baculoviral IAP repeat-containing protein 6; GO:0005794: Baculoviral IAP repeat-containing protein 6; GO:0005815: Baculoviral IAP repeat-containing protein 6; GO:0016020: Baculoviral IAP repeat-containing protein 6; …	GO:0004842: Baculoviral IAP repeat-containing protein 6; GO:0004869: Baculoviral IAP repeat-containing protein 6; GO:0005515: Baculoviral IAP repeat-containing protein 6;	GO:0006468: Baculoviral IAP repeat-containing protein 6; GO:0006915: Baculoviral IAP repeat-containing protein 6; GO:0007067: Baculoviral IAP repeat-containing protein 6; GO:0008284: Baculoviral IAP repeat-containing protein 6; GO:0016567: Baculoviral IAP repeat-containing protein 6; GO:0032465: Baculoviral IAP repeat-containing protein 6; GO:0042127: Baculoviral IAP repeat-containing protein 6; …	8	3	12
ESTNV_25685_546	BOT	[T/C]	CAGCAAAACATAAACAACAACAACATCGATCCTCCCAGCTGGCAGTCCTC[T/C]CACCCCACGCTACGGGAGAGGAATGCCTTGATGTTCAACAATGAACTCAT	ATGAGTTCATTGTTGAACATCAAGGCATTCCTCTCCCGTAGCGTGGGGTG[A/G]GAGGACTGCCAGCTGGGAGGATCGATGTTGTTGTTGTTTATGTTTTGCTG	Q96KE9	BTBD6_HUMAN	0	GO:0000932: BTB/POZ domain-containing protein 6;			1	0	0
GCR_cBin31719_Ctg1_177	TOP	[A/C]	TGCAGCTCTGACTGCAAATTGTAGGAGCTACATGTCCTCCCATTGCCATC[A/C]AACCATTAGTACCTGTGTGAATTATAATATGTTTGGCTCAATTTAATTTG	TGCAGCTCTGACTGCAAATTGTAGGAGCTACATGTCCTCCCATTGCCATC[A/C]AACCATTAGTACCTGTGTGAATTATAATATGTTTGGCTCAATTTAATTTG	C9J4P0	C9J4P0_HUMAN	5e-30	GO:0005923: Claudin-12;	GO:0005198: Claudin-12;		1	1	0
ESTNV_28515_410	TOP	[C/G]	TTTCCTTTCCATTAACAACATTGACGGGGGAAATAAAAACCAATCAATAA[C/G]TTGCAAATATTGTTTTTCACATTTGATTCACTTTTGAAATATCAGCAGAT	TTTCCTTTCCATTAACAACATTGACGGGGGAAATAAAAACCAATCAATAA[C/G]TTGCAAATATTGTTTTTCACATTTGATTCACTTTTGAAATATCAGCAGAT	Q9NV96	CC50A_HUMAN	5e-158	GO:0005783: Cell cycle control protein 50A; GO:0016021: Cell cycle control protein 50A;	GO:0005515: Cell cycle control protein 50A;	GO:0036010: Cell cycle control protein 50A; GO:0070863: Cell cycle control protein 50A;	2	1	2
ESTNV_26437_1349	TOP	[A/G]	ATTTGTGTGCTTTCTCATTCCCATTATGGTGAGAACCTGGGAATGCTTGA[A/G]CACGGAAAGTATCACTCGAGTTTAACAAAATGGAATAACATTGCGGATAA	ATTTGTGTGCTTTCTCATTCCCATTATGGTGAGAACCTGGGAATGCTTGA[A/G]CACGGAAAGTATCACTCGAGTTTAACAAAATGGAATAACATTGCGGATAA	Q9BZW8	CD244_HUMAN	6e-77	GO:0005886: Natural killer cell receptor 2B4; GO:0009897: Natural killer cell receptor 2B4; GO:0016021: Natural killer cell receptor 2B4;	GO:0004872: Natural killer cell receptor 2B4; GO:0005515: Natural killer cell receptor 2B4;	GO:0007165: Natural killer cell receptor 2B4; GO:0007596: Natural killer cell receptor 2B4; GO:0050900: Natural killer cell receptor 2B4;	3	2	3
GCR_cBin36565_Ctg1_226	BOT	[T/C]	ACTTGATTGATAGACTGCTTTTCAAACATTGTACAGTAGTTGTGGCTAGG[A/G]CTGGGAATTGCCAGCGACCTCATGATGCAATATTTTCATGATACTTAGGT	ACTTGATTGATAGACTGCTTTTCAAACATTGTACAGTAGTTGTGGCTAGG[A/G]CTGGGAATTGCCAGCGACCTCATGATGCAATATTTTCATGATACTTAGGT	Q8IZ13	CE054_HUMAN	2e-69	GO:0005739: Transposon-derived Buster3 transposase-like protein;			1	0	0
ESTV_13371_209	TOP	[A/C]	AAGAGGTGGAGGAGAAGACTGAGGCAGCACTGCAGCAGAGTCAGAGGGAA[A/C]GCCGATCAGGACGGTTGTACACAGTGAGCGTGGCCTTGCCTGGTTCTGTC	AAGAGGTGGAGGAGAAGACTGAGGCAGCACTGCAGCAGAGTCAGAGGGAA[A/C]GCCGATCAGGACGGTTGTACACAGTGAGCGTGGCCTTGCCTGGTTCTGTC	Q5T280	CI114_HUMAN	1e-161	GO:0005575: Uncharacterized protein C9orf114;	GO:0003674: Uncharacterized protein C9orf114;	GO:0008150: Uncharacterized protein C9orf114;	1	1	1
ESTV_15992_330	TOP	[A/G]	GCCTACCACGTCTGGAGGTATATGAGCCGGCCGGTGATGAGTGGTCCAGG[T/C]CTCTATGATCCAACAACAATCATGAACGCTGACATCCTGGCTTTCTGTCA	TGACAGAAAGCCAGGATGTCAGCGTTCATGATTGTTGTTGGATCATAGAG[A/G]CCTGGACCACTCATCACCGGCCGGCTCATATACCTCCAGACGTGGTAGGC	O95406	CNIH_HUMAN	5e-74	GO:0000139: Protein cornichon homolog; GO:0005789: Protein cornichon homolog; GO:0016021: Protein cornichon homolog;		GO:0006955: Protein cornichon homolog; GO:0007165: Protein cornichon homolog; GO:0016192: Protein cornichon homolog; GO:0035556: Protein cornichon homolog;	3	0	4
ESTV_20115_337	TOP	[A/G]	GGGCTGAAGAAGCTCCATCTGAAGAGAGCTACAGAGGAGTACCTTGAAGA[A/G]GAGCATCCCTGCCACTGCCGGCCCTGCCACAACAACGGGCAGCCCCTGCT	GGGCTGAAGAAGCTCCATCTGAAGAGAGCTACAGAGGAGTACCTTGAAGA[A/G]GAGCATCCCTGCCACTGCCGGCCCTGCCACAACAACGGGCAGCCCCTGCT	P10643	CO7_HUMAN	0	GO:0005579: Complement component C7; GO:0005576: Complement component C7;		GO:0006956: Complement component C7; GO:0006957: Complement component C7; GO:0006958: Complement component C7; GO:0019835: Complement component C7; GO:0045087: Complement component C7;	2	0	5
GCR_hBin38301_Ctg1_117	BOT	[T/A]	AACAATAGGCAGCAATCATACTTGAGTCTTACCTTCTCGCCCGGTTCTCC[A/T]ACATGTCCTCTTGGACCCTTGGCTCCAATAAGGCCCTATCAGGCAGTATA	TATACTGCCTGATAGGGCCTTATTGGAGCCAAGGGTCCAAGAGGACATGT[A/T]GGAGAACCGGGCGAGAAGGTAAGACTCAAGTATGATTGCTGCCTATTGTT	Q02388	CO7A1_HUMAN	0	GO:0005576: Collagen alpha-1(VII) chain; GO:0005590: Collagen alpha-1(VII) chain; GO:0005604: Collagen alpha-1(VII) chain; GO:0005788: Collagen alpha-1(VII) chain; GO:0031012: Collagen alpha-1(VII) chain;	GO:0004867: Collagen alpha-1(VII) chain; GO:0005515: Collagen alpha-1(VII) chain;	GO:0007155: Collagen alpha-1(VII) chain; GO:0008544: Collagen alpha-1(VII) chain; GO:0030198: Collagen alpha-1(VII) chain;	5	2	3
ESTNV_28147_868	TOP	[A/T]	CAACCACTACAAATAAGGGCTGTGTTTTGTGTAAGCTTACCCTGCTGTGA[A/T]GATTTGGTAACGGTGTAAATCTCTCTAGGTCAAGGTGACTTTTAAAAACA	CAACCACTACAAATAAGGGCTGTGTTTTGTGTAAGCTTACCCTGCTGTGA[A/T]GATTTGGTAACGGTGTAAATCTCTCTAGGTCAAGGTGACTTTTAAAAACA	Q9Y3A0	COQ4_HUMAN	3e-45	GO:0005743: Ubiquinone biosynthesis protein COQ4 homolog; GO:0005739: Ubiquinone biosynthesis protein COQ4 homolog;		GO:0006744: Ubiquinone biosynthesis protein COQ4 homolog;	2	0	1
GCR_cBin21639_Ctg1_129	BOT	[T/C]	AATGACGAGGATCTGAGCCTGTTCTCGGGAAAGCAGTATGTCCTTCACGT[T/C]GGGCTCGTGGGATTCGTTAAAGGAAAAACAGGATTCTGCCAGTTCGTGGT	ACCACGAACTGGCAGAATCCTGTTTTTCCTTTAACGAATCCCACGAGCCC[A/G]ACGTGAAGGACATACTGCTTTCCCGAGAACAGGCTCAGATCCTCGTCATT	P24468	COT2_HUMAN	8e-108	GO:0005634: COUP transcription factor 2;	GO:0001972: COUP transcription factor 2; GO:0003707: COUP transcription factor 2; GO:0003714: COUP transcription factor 2; GO:0003700: COUP transcription factor 2; GO:0003700: COUP transcription factor 2; GO:0004879: COUP transcription factor 2; GO:0005515: COUP transcription factor 2; GO:0008270: COUP transcription factor 2; GO:0042803: COUP transcription factor 2; GO:0043565: COUP transcription…	GO:0000122: COUP transcription factor 2; GO:0001764: COUP transcription factor 2; GO:0001937: COUP transcription factor 2; GO:0006357: COUP transcription factor 2; GO:0006629: COUP transcription factor 2; GO:0007165: COUP transcription factor 2; GO:0007519: COUP transcription factor 2; GO:0010596: COUP transcription factor 2; GO:0009952: COUP transcription factor 2; GO:0009956: COUP transcription…	1	10	21
BASS114_B6A_B06_105	BOT	[T/G]	AATGCATCACTGAATCTGTGAATTATACTTGGGGTTTGGGCAGAATTAATTTTAGTTCAC[T/G]GTTCTCNANAAATAAATTAAGGCTTCTCAGGTATGCGTGTTCAGTTTACATCAAATTCAA	TTGAATTTGATGTAAACTGAACACGCATACCTGAGAAGCCTTAATTTATTTNTNGAGAAC[A/C]GTGAACTAAAATTAATTCTGCCCAAACCCCAAGTATAATTCACAGATTCAGTGATGCATT	P00395	COX1_HUMAN	2e-61	GO:0005743: Cytochrome c oxidase subunit 1; GO:0016021: Cytochrome c oxidase subunit 1; GO:0070469: Cytochrome c oxidase subunit 1;	GO:0004129: Cytochrome c oxidase subunit 1; GO:0005506: Cytochrome c oxidase subunit 1; GO:0005515: Cytochrome c oxidase subunit 1; GO:0009055: Cytochrome c oxidase subunit 1; GO:0020037: Cytochrome c oxidase subunit 1;	GO:0006123: Cytochrome c oxidase subunit 1; GO:0006979: Cytochrome c oxidase subunit 1; GO:0007568: Cytochrome c oxidase subunit 1; GO:0009060: Cytochrome c oxidase subunit 1; GO:0021549: Cytochrome c oxidase subunit 1; GO:0022904: Cytochrome c oxidase subunit 1; GO:0044281: Cytochrome c oxidase subunit 1; GO:0046688: Cytochrome c oxidase subunit 1; GO:0051602: Cytochrome c oxidase subunit 1;	3	5	9
ESTNV_34569_753	TOP	[A/C]	GCTGACAGGCATGCAGGTGTACCTGGGAGAGAGGGAGTAGTCTGGGTGCT[T/G]GTTGTGCTGTTTCAGGACAGGAGCACCACTTTAAATCCCTCCTGCTGGAT	ATCCAGCAGGAGGGATTTAAAGTGGTGCTCCTGTCCTGAAACAGCACAAC[A/C]AGCACCCAGACTACTCCCTCTCTCCCAGGTACACCTGCATGCCTGTCAGC	P31327	CPSM_HUMAN	0	GO:0005730: Carbamoyl-phosphate synthase ammonia; GO:0005743: Carbamoyl-phosphate synthase ammonia; GO:0005759: Carbamoyl-phosphate synthase ammonia; GO:0042645: Carbamoyl-phosphate synthase ammonia; GO:0043234: Carbamoyl-phosphate synthase ammonia;	GO:0004175: Carbamoyl-phosphate synthase ammonia; GO:0004087: Carbamoyl-phosphate synthase ammonia; GO:0005509: Carbamoyl-phosphate synthase ammonia; GO:0005515: Carbamoyl-phosphate synthase ammonia; GO:0005543: Carbamoyl-phosphate synthase ammonia; GO:0005524: Carbamoyl-phosphate synthase ammonia; GO:0016595: Carbamoyl-phosphate synthase ammonia; GO:0032403: Carbamoyl-phosphate synthase ammonia;…	GO:0000050: Carbamoyl-phosphate synthase ammonia; GO:0000050: Carbamoyl-phosphate synthase ammonia; GO:0005980: Carbamoyl-phosphate synthase ammonia; GO:0006543: Carbamoyl-phosphate synthase ammonia; GO:0007494: Carbamoyl-phosphate synthase ammonia; GO:0009636: Carbamoyl-phosphate synthase ammonia; GO:0010043: Carbamoyl-phosphate synthase ammonia; GO:0019240: Carbamoyl-phosphate synthase ammonia;…	5	9	28
ESTV_14468_119	BOT	[T/C]	CCGATCCACTAGTGGGAAATGAGAACATCTCTGCTGTGTATTAAGGCTGA[T/C]TCCTCTAGATAACACAAAGACAGAAAATAACACAAAATGGTGGTCCCGAA	TTCGGGACCACCATTTTGTGTTATTTTCTGTCTTTGTGTTATCTAGAGGA[A/G]TCAGCCTTAATACACAGCAGAGATGTTCTCATTTCCCACTAGTGGATCGG	P50238	CRIP1_HUMAN	4e-44	GO:0005737: Cysteine-rich protein 1;	GO:0003680: Cysteine-rich protein 1; GO:0008270: Cysteine-rich protein 1; GO:0008301: Cysteine-rich protein 1; GO:0042277: Cysteine-rich protein 1;	GO:0006915: Cysteine-rich protein 1; GO:0006955: Cysteine-rich protein 1; GO:0007507: Cysteine-rich protein 1; GO:0008283: Cysteine-rich protein 1; GO:0010468: Cysteine-rich protein 1; GO:0010033: Cysteine-rich protein 1; GO:0010043: Cysteine-rich protein 1; GO:0060741: Cysteine-rich protein 1; GO:0071493: Cysteine-rich protein 1; GO:0071236: Cysteine-rich protein 1;	1	4	10
GCR_cBin42179_Ctg1_350	BOT	[T/C]	CACATAGTTAGTCAGGTCTTATAAAAGCCCCTGTGGTTATTAGTGCAGTA[T/C]ACCAGNACTACAAGAGCTGAATTAAGACATGCTGACAGGAGAGCCAGCCC	GGGCTGGCTCTCCTGTCAGCATGTCTTAATTCAGCTCTTGTAGTNCTGGT[A/G]TACTGCACTAATAACCACAGGGGCTTTTATAAGACCTGACTAACTATGTG	A8MPP1	D11L8_HUMAN	2e-131	GO:0005730: Putative ATP-dependent RNA helicase DDX11-like protein 8;	GO:0003677: Putative ATP-dependent RNA helicase DDX11-like protein 8; GO:0003723: Putative ATP-dependent RNA helicase DDX11-like protein 8; GO:0004003: Putative ATP-dependent RNA helicase DDX11-like protein 8; GO:0005524: Putative ATP-dependent RNA helicase DDX11-like protein 8;		1	4	0
GCR_hBin44277_Ctg1_106	TOP	[A/C]	GGCCACAACAAGCATTGTACAGTATGCTGGCATGTTCATTTCTACAAGAT[A/C]AATTCTGTGCAGTGCAATAAAACTCTGTTGATGATGGAAAGCAGTGACGT	GGCCACAACAAGCATTGTACAGTATGCTGGCATGTTCATTTCTACAAGAT[A/C]AATTCTGTGCAGTGCAATAAAACTCTGTTGATGATGGAAAGCAGTGACGT	Q2PZI1	D19L1_HUMAN	3e-31	GO:0016021: Protein dpy-19 homolog 1;			1	0	0
GCR_cBin28586_Ctg1_147	BOT	[T/C]	GCAAGACCAACACTTACAAGGACTTCGTATCATACAGTATGCTTGTCAAA[T/C]GAGACGGCCGCGTTTCGCGCCCTAATAACCCACAAACCTGTATCTGCCAT	ATGGCAGATACAGGTTTGTGGGTTATTAGGGCGCGAAACGCGGCCGTCTC[A/G]TTTGACAAGCATACTGTATGATACGAAGTCCTTGTAAGTGTTGGTCTTGC	D3YTK1	D3YTK1_HUMAN	1e-40	GO:0005622: B-cell lymphoma/leukemia 11B;	GO:0003676: B-cell lymphoma/leukemia 11B; GO:0008270: B-cell lymphoma/leukemia 11B;		1	2	0
GCR_cBin6340_Ctg1_59	TOP	[A/C]	AAAAATTGATATGTAGCCTAAGGTTTTTGAAAGCAATTGTTGCGTTTAAC[A/C]GCCTATAGAGGAATTTAATCAATCAGCACCACCCACGTTTGGACAG	AAAAATTGATATGTAGCCTAAGGTTTTTGAAAGCAATTGTTGCGTTTAAC[A/C]GCCTATAGAGGAATTTAATCAATCAGCACCACCCACGTTTGGACAG	D6RDX9	D6RDX9_HUMAN	8e-21	GO:0005634: DNA polymerase kappa;	GO:0003684: DNA polymerase kappa; GO:0003887: DNA polymerase kappa;	GO:0006281: DNA polymerase kappa;	1	2	1
ESTNV_28108_776	BOT	[T/G]	GGCCAGCAGGCAGAGCCCCTGGTCATTGACCTAAAGGATTTATTCCAGGT[A/C]ATCTTCAACATGAAGAAGAAGTCCGAGGCCTCACAGAAGGGTGGGAGTAA	GGCCAGCAGGCAGAGCCCCTGGTCATTGACCTAAAGGATTTATTCCAGGT[A/C]ATCTTCAACATGAAGAAGAAGTCCGAGGCCTCACAGAAGGGTGGGAGTAA	P98082	DAB2_HUMAN	9e-153	GO:0005634: Disabled homolog 2; GO:0005905: Disabled homolog 2; GO:0016324: Disabled homolog 2; GO:0030665: Disabled homolog 2; GO:0070022: Disabled homolog 2;	GO:0005515: Disabled homolog 2; GO:0008022: Disabled homolog 2; GO:0038024: Disabled homolog 2; GO:0035615: Disabled homolog 2; GO:0046332: Disabled homolog 2;	GO:0000904: Disabled homolog 2; GO:0001701: Disabled homolog 2; GO:0001934: Disabled homolog 2; GO:0006915: Disabled homolog 2; GO:0006898: Disabled homolog 2; GO:0006907: Disabled homolog 2; GO:0007588: Disabled homolog 2; GO:0008283: Disabled homolog 2; GO:0010718: Disabled homolog 2; GO:0010862: Disabled homolog 2; GO:0015031: Disabled homolog 2; GO:0016055: Disabled homolog 2; GO:0030308: Dis…	5	5	26
ESTNV_35253_493	TOP	[A/G]	CGGTCAGCCAGCTTCTCGTCCCCAAGCACACCCGTCCTCCAAGCCTTGGT[T/C]AGCATGGTATTGTAGGCCCAGTAGTAACCCACCAGCTCTTCCGATCCAAA	TTTGGATCGGAAGAGCTGGTGGGTTACTACTGGGCCTACAATACCATGCT[A/G]ACCAAGGCTTGGAGGACGGGTGTGCTTGGGGACGAGAAGCTGGCTGACCG	O75140	DEPD5_HUMAN	0	GO:0005622: DEP domain-containing protein 5;		GO:0035556: DEP domain-containing protein 5;	1	0	1
ESTNV_35287_375	TOP	[A/G]	GCGCTAGTAGTTATGCTAACAGTAGCTTCACTAGAACCTCCCTGGTCCAG[T/C]GTCTTGCCTTACATTCCGTTGGGAGAAATAAAAAATAAAGTCTGGACTGC	GCAGTCCAGACTTTATTTTTTATTTCTCCCAACGGAATGTAAGGCAAGAC[A/G]CTGGACCAGGGAGGTTCTAGTGAAGCTACTGTTAGCATAACTACTAGCGC	O94777	DPM2_HUMAN	3e-19	GO:0000506: Dolichol phosphate-mannose biosynthesis regulatory protein; GO:0000506: Dolichol phosphate-mannose biosynthesis regulatory protein; GO:0005789: Dolichol phosphate-mannose biosynthesis regulatory protein; GO:0030176: Dolichol phosphate-mannose biosynthesis regulatory protein; GO:0033185: Dolichol phosphate-mannose biosynthesis regulatory protein;	GO:0004582: Dolichol phosphate-mannose biosynthesis regulatory protein; GO:0005515: Dolichol phosphate-mannose biosynthesis regulatory protein;	GO:0006488: Dolichol phosphate-mannose biosynthesis regulatory protein; GO:0006501: Dolichol phosphate-mannose biosynthesis regulatory protein; GO:0006506: Dolichol phosphate-mannose biosynthesis regulatory protein; GO:0016254: Dolichol phosphate-mannose biosynthesis regulatory protein; GO:0018279: Dolichol phosphate-mannose biosynthesis regulatory protein; GO:0031647: Dolichol phosphate-mannose …	5	2	9
GCR_cBin12902_Ctg1_491	BOT	[T/C]	ATGAATTTACAAACGCGCAACACTTGAATATTGCCGGTGTTGAAAAACTA[T/C]GCGTAATTAAGTTGCTAGCAGCACAGTTAACGTTTGTCACCAATGC	GCATTGGTGACAAACGTTAACTGTGCTGCTAGCAACTTAATTACGC[A/G]TAGTTTTTCAACACCGGCAATATTCAAGTGTTGCGCGTTTGTAAATTCAT	Q8NCM8	DYHC2_HUMAN	0	GO:0005794: Cytoplasmic dynein 2 heavy chain 1; GO:0005829: Cytoplasmic dynein 2 heavy chain 1; GO:0005874: Cytoplasmic dynein 2 heavy chain 1; GO:0005886: Cytoplasmic dynein 2 heavy chain 1; GO:0030286: Cytoplasmic dynein 2 heavy chain 1; GO:0031512: Cytoplasmic dynein 2 heavy chain 1; GO:0035085: Cytoplasmic dynein 2 heavy chain 1; GO:0045177: Cytoplasmic dynein 2 heavy chain 1;	GO:0003774: Cytoplasmic dynein 2 heavy chain 1; GO:0003777: Cytoplasmic dynein 2 heavy chain 1; GO:0005524: Cytoplasmic dynein 2 heavy chain 1; GO:0016887: Cytoplasmic dynein 2 heavy chain 1;	GO:0007018: Cytoplasmic dynein 2 heavy chain 1; GO:0007030: Cytoplasmic dynein 2 heavy chain 1; GO:0007368: Cytoplasmic dynein 2 heavy chain 1; GO:0008105: Cytoplasmic dynein 2 heavy chain 1; GO:0009953: Cytoplasmic dynein 2 heavy chain 1; GO:0016485: Cytoplasmic dynein 2 heavy chain 1; GO:0019886: Cytoplasmic dynein 2 heavy chain 1; GO:0030326: Cytoplasmic dynein 2 heavy chain 1; GO:0030900: Cyt…	8	4	10
GCR_cBin50585_Ctg1_139	BOT	[G/C]	CACATACACAAAATAAAACAAAATCCTATTAGGTGGTCATTGTANAAGAA[C/G]ACAGCATATAGTTATTACAAGCAAGTTAAGCCAAAAATAAATATTGAATG	CACATACACAAAATAAAACAAAATCCTATTAGGTGGTCATTGTANAAGAA[C/G]ACAGCATATAGTTATTACAAGCAAGTTAAGCCAAAAATAAATATTGAATG	Q8NCM8	DYHC2_HUMAN	0	GO:0005794: Cytoplasmic dynein 2 heavy chain 1; GO:0005829: Cytoplasmic dynein 2 heavy chain 1; GO:0005874: Cytoplasmic dynein 2 heavy chain 1; GO:0005886: Cytoplasmic dynein 2 heavy chain 1; GO:0030286: Cytoplasmic dynein 2 heavy chain 1; GO:0031512: Cytoplasmic dynein 2 heavy chain 1; GO:0035085: Cytoplasmic dynein 2 heavy chain 1; GO:0045177: Cytoplasmic dynein 2 heavy chain 1;	GO:0003774: Cytoplasmic dynein 2 heavy chain 1; GO:0003777: Cytoplasmic dynein 2 heavy chain 1; GO:0005524: Cytoplasmic dynein 2 heavy chain 1; GO:0016887: Cytoplasmic dynein 2 heavy chain 1;	GO:0007018: Cytoplasmic dynein 2 heavy chain 1; GO:0007030: Cytoplasmic dynein 2 heavy chain 1; GO:0007368: Cytoplasmic dynein 2 heavy chain 1; GO:0008105: Cytoplasmic dynein 2 heavy chain 1; GO:0009953: Cytoplasmic dynein 2 heavy chain 1; GO:0016485: Cytoplasmic dynein 2 heavy chain 1; GO:0019886: Cytoplasmic dynein 2 heavy chain 1; GO:0030326: Cytoplasmic dynein 2 heavy chain 1; GO:0030900: Cyt…	8	4	10
ESTNV_33213_337	BOT	[T/A]	TAAAGTCAATGGACAAATAATCACAGCAATGTTTTAACTGCATTATATAT[A/T]TTTTTTCTTCAGTTTTCACTGAATGTGATACTGCTGAACTACAAAAGAAA	TAAAGTCAATGGACAAATAATCACAGCAATGTTTTAACTGCATTATATAT[A/T]TTTTTTCTTCAGTTTTCACTGAATGTGATACTGCTGAACTACAAAAGAAA	E7ET07	E7ET07_HUMAN	1e-20		GO:0008270: Inhibitor of growth protein 3;		0	1	0
GCR_cBin705_Ctg1_366	BOT	[T/C]	AAGAGTCAACTAATAGTCTGAACTGCATTATCCCTGTCCACAGGGACATA[T/C]ACATCATCAATCATCAGCTTCTACATTCTACAGTATTTGCCTTCCATCTG	CAGATGGAAGGCAAATACTGTAGAATGTAGAAGCTGATGATTGATGATGT[A/G]TATGTCCCTGTGGACAGGGATAATGCAGTTCAGACTATTAGTTGACTCTT	E9PD35	E9PD35_HUMAN	0	GO:0005887: Vascular endothelial growth factor receptor 3;	GO:0005021: Vascular endothelial growth factor receptor 3; GO:0005524: Vascular endothelial growth factor receptor 3;	GO:0048010: Vascular endothelial growth factor receptor 3;	1	2	1
GCR_cBin28945_Ctg1_147	TOP	[A/G]	TAATAAATGACACTTCATAGAATTTGACATATTTACCCTCTTTAGGGTGC[T/C]AATTGTCATATTCTGCTGCGTTATAAACTCAATATGATGCGAACTTCAGC	GCTGAAGTTCGCATCATATTGAGTTTATAACGCAGCAGAATATGACAATT[A/G]GCACCCTAAAGAGGGTAAATATGTCAAATTCTATGAAGTGTCATTTATTA	E9PKY2	E9PKY2_HUMAN	2e-41	GO:0005730: Terminal uridylyltransferase 4; GO:0005737: Terminal uridylyltransferase 4;	GO:0003676: Terminal uridylyltransferase 4; GO:0008270: Terminal uridylyltransferase 4; GO:0016779: Terminal uridylyltransferase 4;		2	3	0
ESTNV_34783_687	TOP	[A/G]	CTAGAGAAAGCTGTGGGATAGTCTACTGCTTCTTGCCTTGAAGAATGAGT[A/G]GTATATTTATTATACTGTATGTACACAAAGACAAGAGTCCAATATGTGTA	CTAGAGAAAGCTGTGGGATAGTCTACTGCTTCTTGCCTTGAAGAATGAGT[A/G]GTATATTTATTATACTGTATGTACACAAAGACAAGAGTCCAATATGTGTA	Q9UKR5	ERG28_HUMAN	2e-65	GO:0005789: Probable ergosterol biosynthetic protein 28; GO:0016021: Probable ergosterol biosynthetic protein 28; GO:0030133: Probable ergosterol biosynthetic protein 28;	GO:0003674: Probable ergosterol biosynthetic protein 28;	GO:0008150: Probable ergosterol biosynthetic protein 28; GO:0016126: Probable ergosterol biosynthetic protein 28;	3	1	2
GCR_cBin1185_Ctg1_145	TOP	[A/G]	ACTTCCTGTGACACTCACTCAGGCCCCCCATCCAGCATTGGGGAATATCC[T/C]GCTCCTCCTCTGCCCCTTATTTACTGCAATTCTTCACATTTTGTCATTGG	CCAATGACAAAATGTGAAGAATTGCAGTAAATAAGGGGCAGAGGAGGAGC[A/G]GGATATTCCCCAATGCTGGATGGGGGGCCTGAGTGAGTGTCACAGGAAGT	F8VZR1	F8VZR1_HUMAN	3e-95	GO:0016021: HLA class II histocompatibility antigen; GO:0042613: HLA class II histocompatibility antigen;		GO:0002504: HLA class II histocompatibility antigen; GO:0006955: HLA class II histocompatibility antigen;	2	0	2
ESTNV_33934_55	BOT	[T/G]	TTTTTTTTTTTTTTAAGGTTTTACTGAAGAGTTTAATGAATTATAGAAAT[A/C]TAACAATTTACTTTTAAACAGAAAGAAATCTGTTGCTGAAATAGAAAGGC	TTTTTTTTTTTTTTAAGGTTTTACTGAAGAGTTTAATGAATTATAGAAAT[A/C]TAACAATTTACTTTTAAACAGAAAGAAATCTGTTGCTGAAATAGAAAGGC	Q99853	FOXB1_HUMAN	3e-163	GO:0005634: Forkhead box protein B1; GO:0005667: Forkhead box protein B1;	GO:0003705: Forkhead box protein B1; GO:0003690: Forkhead box protein B1; GO:0008134: Forkhead box protein B1; GO:0008301: Forkhead box protein B1; GO:0043565: Forkhead box protein B1;	GO:0001756: Forkhead box protein B1; GO:0001655: Forkhead box protein B1; GO:0007595: Forkhead box protein B1; GO:0007412: Forkhead box protein B1; GO:0007420: Forkhead box protein B1; GO:0007389: Forkhead box protein B1; GO:0008542: Forkhead box protein B1; GO:0009790: Forkhead box protein B1; GO:0009888: Forkhead box protein B1; GO:0021510: Forkhead box protein B1; GO:0021767: Forkhead box prot…	2	5	23
GCR_cBin24032_Ctg1_76	BOT	[T/A]	GGACAGGGGTGAGCAACTCATGTTGGTTTCACCTCAAGTCTAG[A/T]GGACAGGGGTGAGCAACTCATGTTTGTGGGGGCCGGGAACTTCTGCTGGG	GGACAGGGGTGAGCAACTCATGTTGGTTTCACCTCAAGTCTAG[A/T]GGACAGGGGTGAGCAACTCATGTTTGTGGGGGCCGGGAACTTCTGCTGGG	Q9H469	FXL15_HUMAN	3e-90	GO:0005737: F-box/LRR-repeat protein 15; GO:0019005: F-box/LRR-repeat protein 15;	GO:0004842: F-box/LRR-repeat protein 15; GO:0005515: F-box/LRR-repeat protein 15;	GO:0000086: F-box/LRR-repeat protein 15; GO:0009953: F-box/LRR-repeat protein 15; GO:0016567: F-box/LRR-repeat protein 15; GO:0030282: F-box/LRR-repeat protein 15; GO:0030513: F-box/LRR-repeat protein 15; GO:0031146: F-box/LRR-repeat protein 15;	2	2	6
GCR_cBin698_Ctg1_215	TOP	[A/G]	TATACAAGGCAGGCTACACCTCAGAGAGCTCTCTACGCGAGAGGAAGATT[A/G]GGATTNACCCCTTGCTGCAGACATGGAAGAGGAGTAGAACTATTGGAGAG	TATACAAGGCAGGCTACACCTCAGAGAGCTCTCTACGCGAGAGGAAGATT[A/G]GGATTNACCCCTTGCTGCAGACATGGAAGAGGAGTAGAACTATTGGAGAG	G3V4W8	G3V4W8_HUMAN	3e-12	GO:0005634: Tyrosyl-DNA phosphodiesterase 1;	GO:0008081: Tyrosyl-DNA phosphodiesterase 1;	GO:0006281: Tyrosyl-DNA phosphodiesterase 1;	1	1	1
GCR_cBin17189_Ctg1_418	TOP	[A/G]	CAGTTGAAAACAGAAAACTCTACCAAAATAACCACTGACACATTTACCAA[T/C]TTCACTCACTGAAACTACTACACACATCATGAAACACTTGTCCCAACTGC	GCAGTTGGGACAAGTGTTTCATGATGTGTGTAGTAGTTTCAGTGAGTGAA[A/G]TTGGTAAATGTGTCAGTGGTTATTTTGGTAGAGTTTTCTGTTTTCAACTG	G3XAE2	G3XAE2_HUMAN	5e-52		GO:0004725: Protein tyrosine phosphatase;		0	1	0
ESTNV_36853_78	BOT	[G/C]	CGAACAGGACAGGGAGAGACGTCCCTTGTTTCAGGTGATAGCTTAATTCT[C/G]TCTAAGCAGTCCTTTACACACTCCTATATTCTTCGGACGTCTTCCTTCCC	CGAACAGGACAGGGAGAGACGTCCCTTGTTTCAGGTGATAGCTTAATTCT[C/G]TCTAAGCAGTCCTTTACACACTCCTATATTCTTCGGACGTCTTCCTTCCC	Q14376	GALE_HUMAN	0	GO:0005829: UDP-glucose 4-epimerase;	GO:0000166: UDP-glucose 4-epimerase; GO:0003978: UDP-glucose 4-epimerase; GO:0003978: UDP-glucose 4-epimerase; GO:0042803: UDP-glucose 4-epimerase; GO:0050662: UDP-glucose 4-epimerase;	GO:0005975: UDP-glucose 4-epimerase; GO:0019388: UDP-glucose 4-epimerase; GO:0019388: UDP-glucose 4-epimerase; GO:0044237: UDP-glucose 4-epimerase; GO:0044281: UDP-glucose 4-epimerase;	1	5	5
GCR_cBin5720_Ctg1_153	TOP	[C/G]	TCATATTCTGGCCAGCCAGACTGAGTTGGGTAGCTGTCTGTAAACAGTTA[C/G]CTCATTTGACTGGTCGTTCTTAAAACTTTACATGAAGCCAGAATATGGTA	TCATATTCTGGCCAGCCAGACTGAGTTGGGTAGCTGTCTGTAAACAGTTA[C/G]CTCATTTGACTGGTCGTTCTTAAAACTTTACATGAAGCCAGAATATGGTA	P23378	GCSP_HUMAN	0	GO:0005739: Glycine dehydrogenase decarboxylating;	GO:0004375: Glycine dehydrogenase decarboxylating; GO:0009055: Glycine dehydrogenase decarboxylating; GO:0016829: Glycine dehydrogenase decarboxylating; GO:0030170: Glycine dehydrogenase decarboxylating;	GO:0006546: Glycine dehydrogenase decarboxylating;	1	4	1
GCR_cBin42387_Ctg1_56	TOP	[A/G]	GTCTAAAGCTGCAGCCTACCACTGCAACAAAGAGCTATGTGGTCCACAGC[A/G]TTGACAACGTTCCCTCACAGAGGCACAGAAGTGAGACCAGAGAGAGGAAC	GTCTAAAGCTGCAGCCTACCACTGCAACAAAGAGCTATGTGGTCCACAGC[A/G]TTGACAACGTTCCCTCACAGAGGCACAGAAGTGAGACCAGAGAGAGGAAC	P23378	GCSP_HUMAN	0	GO:0005739: Glycine dehydrogenase decarboxylating;	GO:0004375: Glycine dehydrogenase decarboxylating; GO:0009055: Glycine dehydrogenase decarboxylating; GO:0016829: Glycine dehydrogenase decarboxylating; GO:0030170: Glycine dehydrogenase decarboxylating;	GO:0006546: Glycine dehydrogenase decarboxylating;	1	4	1
GCR_cBin40533_Ctg1_184	TOP	[A/G]	CAACCCAGGGCACCAGGCCATGCAAAATGTTGCTGAACGTTCATCCTTAC[A/G]TCAGAACATGGGCTTATGTCAGAACTGGAAAATCTCTGACTTCCAAGCA	CAACCCAGGGCACCAGGCCATGCAAAATGTTGCTGAACGTTCATCCTTAC[A/G]TCAGAACATGGGCTTATGTCAGAACTGGAAAATCTCTGACTTCCAAGCA	P23378	GCSP_HUMAN	0	GO:0005739: Glycine dehydrogenase decarboxylating;	GO:0004375: Glycine dehydrogenase decarboxylating; GO:0009055: Glycine dehydrogenase decarboxylating; GO:0016829: Glycine dehydrogenase decarboxylating; GO:0030170: Glycine dehydrogenase decarboxylating;	GO:0006546: Glycine dehydrogenase decarboxylating;	1	4	1
ESTNV_15285_387	BOT	[G/C]	TGAGAAAGAAACAGACAGTGAATGTGTCGCTCACGGGTTGCCAAGTTGCT[C/G]CACAAGGATTTTCACCGAGTTTAAAATGGCAGCGGCAGCAAGTCAGCAAC	TGAGAAAGAAACAGACAGTGAATGTGTCGCTCACGGGTTGCCAAGTTGCT[C/G]CACAAGGATTTTCACCGAGTTTAAAATGGCAGCGGCAGCAAGTCAGCAAC	O14893	GEMI2_HUMAN	1e-118	GO:0005634: Gem-associated protein 2; GO:0005654: Gem-associated protein 2; GO:0005681: Gem-associated protein 2; GO:0005737: Gem-associated protein 2; GO:0005829: Gem-associated protein 2; GO:0015030: Gem-associated protein 2;	GO:0005515: Gem-associated protein 2;	GO:0000245: Gem-associated protein 2; GO:0000375: Gem-associated protein 2; GO:0000387: Gem-associated protein 2; GO:0006397: Gem-associated protein 2; GO:0008380: Gem-associated protein 2; GO:0010467: Gem-associated protein 2; GO:0016070: Gem-associated protein 2; GO:0034660: Gem-associated protein 2;	6	1	8
GCR_cBin43132_Ctg1_139	BOT	[T/C]	TCTCTCTCAGGGAGTTCCAGGAAGCATCCACAACAAAGCAAAGCTGTCTC[A/G]CCGAGTCTCACGGAGACGATAGATAAACAAACGCACGTTATTTTCTGCTC	TCTCTCTCAGGGAGTTCCAGGAAGCATCCACAACAAAGCAAAGCTGTCTC[A/G]CCGAGTCTCACGGAGACGATAGATAAACAAACGCACGTTATTTTCTGCTC	Q9NXP7	GIN1_HUMAN	2e-24		GO:0003676: Gypsy retrotransposon integrase-like protein 1;	GO:0015074: Gypsy retrotransposon integrase-like protein 1;	0	1	1
ESTNV_30332_660	BOT	[T/C]	TTAAATCGTTTTCTGACCGATGCATGCTACATTTGGATCGGTTTGGGGTC[T/C]GTGGACCGGTGCACCTATATCTTAAAACATTTCAAATCGGGGACTGATGC	GCATCAGTCCCCGATTTGAAATGTTTTAAGATATAGGTGCACCGGTCCAC[A/G]GACCCCAAACCGATCCAAATGTAGCATGCATCGGTCAGAAAACGATTTAA	Q04446	GLGB_HUMAN	3e-16	GO:0005829: 1;	GO:0003844: 1; GO:0004553: 1; GO:0043169: 1;	GO:0005978: 1; GO:0005978: 1; GO:0005975: 1; GO:0005977: 1; GO:0006006: 1; GO:0006091: 1; GO:0044281: 1;	1	3	7
ESTNV_36384_1752	BOT	[T/C]	GAAATTAAATGTGCACATACTGTACTGTAACTCATAAAAATGCTTCATAC[T/C]GGCTGTATTTGTATTTTGAAAGTTATGTATCTTGAAAGCTGATATGCAAA	TTTGCATATCAGCTTTCAAGATACATAACTTTCAAAATACAAATACAGCC[A/G]GTATGAAGCATTTTTATGAGTTACAGTACAGTATGTGCACATTTAATTTC	Q8TDQ7	GNPI2_HUMAN	0	GO:0005737: Glucosamine-6-phosphate isomerase 2;	GO:0004342: Glucosamine-6-phosphate isomerase 2; GO:0016787: Glucosamine-6-phosphate isomerase 2;	GO:0005975: Glucosamine-6-phosphate isomerase 2; GO:0006044: Glucosamine-6-phosphate isomerase 2;	1	2	2
ESTNV_35964_989	TOP	[A/C]	GTGTCTGACGGCATGCTACCCGTAGCACTTACCACCCCCCATCCTGTCAC[A/C]TGGCACTGTGTGCCAACCTGGAGGTCTTTGCCAGACTTTGAAACCTCTTT	GTGTCTGACGGCATGCTACCCGTAGCACTTACCACCCCCCATCCTGTCAC[A/C]TGGCACTGTGTGCCAACCTGGAGGTCTTTGCCAGACTTTGAAACCTCTTT	P49863	GRAK_HUMAN	6e-17	GO:0005576: Granzyme K;	GO:0004252: Granzyme K; GO:0008236: Granzyme K;	GO:0006508: Granzyme K;	1	2	1
ESTNV_36426_226	TOP	[A/G]	AGATGAAGGAGCTGGCGGTGAAGAGGAGGCTTATCCTGGGGAACAAGAGT[T/C]TGTCTGAGGATGAGAAGAACACTAGGCTGCAGGACCTCATGCTGAAGAAC	GTTCTTCAGCATGAGGTCCTGCAGCCTAGTGTTCTTCTCATCCTCAGACA[A/G]ACTCTTGTTCCCCAGGATAAGCCTCCTCTTCACCGCCAGCTCCTTCATCT	H0YJD4	H0YJD4_HUMAN	9e-177	GO:0005622: E3 ubiquitin-protein ligase HECTD1;	GO:0016881: E3 ubiquitin-protein ligase HECTD1;	GO:0006464: E3 ubiquitin-protein ligase HECTD1;	1	1	1
ESTNV_35898_1062	TOP	[A/G]	CTTTTCGCTGAGAGGATAGTGAATCCATCGCCTGGTCCATCTTCCACTGT[T/C]GAGTTGGCTACGACAGCCTCTTTATCATTTTCTGTGCTCTTCCTTGGCTT	AAGCCAAGGAAGAGCACAGAAAATGATAAAGAGGCTGTCGTAGCCAACTC[A/G]ACAGTGGAAGATGGACCAGGCGATGGATTCACTATCCTCTCAGCGAAAAG	Q9P0M6	H2AW_HUMAN	0	GO:0001740: Core histone macro-H2A.2; GO:0000786: Core histone macro-H2A.2; GO:0005634: Core histone macro-H2A.2;	GO:0003677: Core histone macro-H2A.2; GO:0046982: Core histone macro-H2A.2;	GO:0006334: Core histone macro-H2A.2; GO:0007549: Core histone macro-H2A.2; GO:0016568: Core histone macro-H2A.2;	3	2	3
ESTV_16768_432	TOP	[A/T]	GGCTAACTGTCCACACAGACCGTCTACCGTCCTGACTACCATCCGTCATC[A/T]CTTTATCCCCAGATAGTCTAATGCTGTCCTGATGCAACTTATTTCACTGT	ACAGTGAAATAAGTTGCATCAGGACAGCATTAGACTATCTGGGGATAAAG[A/T]GATGACGGATGGTAGTCAGGACGGTAGACGGTCTGTGTGGACAGTTAGCC	P49773	HINT1_HUMAN	9e-68	GO:0005634: Histidine triad nucleotide-binding protein 1; GO:0005737: Histidine triad nucleotide-binding protein 1; GO:0005856: Histidine triad nucleotide-binding protein 1; GO:0005886: Histidine triad nucleotide-binding protein 1;	GO:0005080: Histidine triad nucleotide-binding protein 1; GO:0016787: Histidine triad nucleotide-binding protein 1;	GO:0007165: Histidine triad nucleotide-binding protein 1;	4	2	1
GCR_cBin52844_Ctg1_180	BOT	[T/C]	CTACAAGGTAGACTTAACCCTTGTCTGTTTCTCTGATCCATGGTCAGTCC[T/C]ATGTGTTTGGGCAGAGGTTGCCTTCCTCACATGCTGTCCAGCTGCCCTGT	ACAGGGCAGCTGGACAGCATGTGAGGAAGGCAACCTCTGCCCAAACACAT[A/G]GGACTGACCATGGATCAGAGAAACAGACAAGGGTTAAGTCTACCTTGTAG	Q96JK4	HIPL1_HUMAN	0	GO:0005575: HHIP-like protein 1; GO:0005576: HHIP-like protein 1; GO:0016020: HHIP-like protein 1;	GO:0003674: HHIP-like protein 1; GO:0005044: HHIP-like protein 1; GO:0016901: HHIP-like protein 1; GO:0048038: HHIP-like protein 1;	GO:0005975: HHIP-like protein 1; GO:0008150: HHIP-like protein 1;	3	4	2
ESTV_15080_392	TOP	[A/G]	GTCCACCAGCCAGCCCAGTCCGTCAGAGGTCTAAGCAGGTCTTGTTGGAT[T/C]AGATCAGCTCAGTAAGGCTGGTAGTTGTTCTGGTGGGTTGTGACCTCTCG	CGAGAGGTCACAACCCACCAGAACAACTACCAGCCTTACTGAGCTGATCT[A/G]ATCCAACAAGACCTGCTTAGACCTCTGACGGACTGGGCTGGCTGGTGGAC	O14979	HNRDL_HUMAN	2e-107	GO:0005634: Heterogeneous nuclear ribonucleoprotein D-like; GO:0005737: Heterogeneous nuclear ribonucleoprotein D-like;	GO:0000166: Heterogeneous nuclear ribonucleoprotein D-like; GO:0003690: Heterogeneous nuclear ribonucleoprotein D-like; GO:0003697: Heterogeneous nuclear ribonucleoprotein D-like; GO:0008143: Heterogeneous nuclear ribonucleoprotein D-like;	GO:0006351: Heterogeneous nuclear ribonucleoprotein D-like; GO:0006355: Heterogeneous nuclear ribonucleoprotein D-like; GO:0006396: Heterogeneous nuclear ribonucleoprotein D-like;	2	4	3
GCR_cBin41946_Ctg1_167	BOT	[T/C]	AAGGCCCTCATCCCCGTAATTCGCAGGAGACAGAGACGGAGGTANCGTGG[A/G]CGAAGATCCAGGTGCCTTGTTAGTATCCGCCGCCGAGATGGTCATCTACC	AAGGCCCTCATCCCCGTAATTCGCAGGAGACAGAGACGGAGGTANCGTGG[A/G]CGAAGATCCAGGTGCCTTGTTAGTATCCGCCGCCGAGATGGTCATCTACC	P31276	HXC13_HUMAN	2e-78	GO:0005634: Homeobox protein Hox-C13;	GO:0003700: Homeobox protein Hox-C13; GO:0005515: Homeobox protein Hox-C13; GO:0043565: Homeobox protein Hox-C13;	GO:0001942: Homeobox protein Hox-C13; GO:0006351: Homeobox protein Hox-C13; GO:0007275: Homeobox protein Hox-C13; GO:0009653: Homeobox protein Hox-C13; GO:0009952: Homeobox protein Hox-C13; GO:0043587: Homeobox protein Hox-C13;	1	3	6
GCR_cBin37146_Ctg1_312	BOT	[G/C]	CAAAAAAAGTCAGGAAGAGACAGATAGCTCAAGAGGTATGCTTAGATATG[C/G]ATTTTTACATAAAATTAAGCATAATGATTATGGCTCTAA	TTAGAGCCATAATCATTATGCTTAATTTTATGTAAAAAT[C/G]CATATCTAAGCATACCTCTTGAGCTATCTGTCTCTTCCTGACTTTTTTTG	P31249	HXD3_HUMAN	4e-127	GO:0005634: Homeobox protein Hox-D3;	GO:0003700: Homeobox protein Hox-D3; GO:0043565: Homeobox protein Hox-D3;	GO:0006351: Homeobox protein Hox-D3; GO:0007160: Homeobox protein Hox-D3; GO:0007219: Homeobox protein Hox-D3; GO:0010628: Homeobox protein Hox-D3; GO:0009952: Homeobox protein Hox-D3; GO:0021615: Homeobox protein Hox-D3; GO:0030878: Homeobox protein Hox-D3; GO:0045666: Homeobox protein Hox-D3; GO:0048704: Homeobox protein Hox-D3; GO:0051216: Homeobox protein Hox-D3;	1	2	10
GCR_cBin19367_Ctg1_143	TOP	[A/G]	TGGACTGCTACGTTGACTGATTTCTCTACAGTTTTTCTCTCCGAAGAGAT[A/G]TCCTCTCCTCTGTTGTCAACGTCTGAGCGGTGACAACTAAAGCCTTCTGT	TGGACTGCTACGTTGACTGATTTCTCTACAGTTTTTCTCTCCGAAGAGAT[A/G]TCCTCTCCTCTGTTGTCAACGTCTGAGCGGTGACAACTAAAGCCTTCTGT	I3L2C5	I3L2C5_HUMAN	1e-59		GO:0046872: Ankyrin repeat and FYVE domain-containing protein 1;		0	1	0
GCR_cBin13749_Ctg1_171	BOT	[T/C]	ATGGAACAGCGGGGACTGTGAAGAGGTAGAGGTGGAGACAGGCATATGCA[T/C]ACACGTACATTGTAATATTGTTGTATGGTGGTATTCTACATTTTGTTTTG	CAAAACAAAATGTAGAATACCACCATACAACAATATTACAATGTACGTGT[A/G]TGCATATGCCTGTCTCCACCTCTACCTCTTCACAGTCCCCGCTGTTCCAT	P31785	IL2RG_HUMAN	1e-27	GO:0005886: Cytokine receptor common subunit gamma; GO:0005887: Cytokine receptor common subunit gamma; GO:0009897: Cytokine receptor common subunit gamma;	GO:0004911: Cytokine receptor common subunit gamma; GO:0004913: Cytokine receptor common subunit gamma; GO:0004917: Cytokine receptor common subunit gamma; GO:0005515: Cytokine receptor common subunit gamma; GO:0019976: Cytokine receptor common subunit gamma;	GO:0006955: Cytokine receptor common subunit gamma; GO:0007165: Cytokine receptor common subunit gamma; GO:0019048: Cytokine receptor common subunit gamma; GO:0038110: Cytokine receptor common subunit gamma; GO:0038111: Cytokine receptor common subunit gamma; GO:0035771: Cytokine receptor common subunit gamma;	3	5	6
ESTV_13344_491	TOP	[A/C]	CACCCAGCCAGTAACTCGGAGACATGAANCCTCGCTGTGACCCTGTTACT[T/G]AAGTATTTTCCATCTTGGCACACTCGCTTTCTGTTCTCAGGAAATTGTGC	GCACAATTTCCTGAGAACAGAAAGCGAGTGTGCCAAGATGGAAAATACTT[A/C]AGTAACAGGGTCACAGCGAGGNTTCATGTCTCCGAGTTACTGGCTGGGTG	Q8NI17	IL31R_HUMAN	2e-40	GO:0005886: Interleukin-31 receptor subunit alpha; GO:0016021: Interleukin-31 receptor subunit alpha;	GO:0003713: Interleukin-31 receptor subunit alpha; GO:0004896: Interleukin-31 receptor subunit alpha; GO:0019901: Interleukin-31 receptor subunit alpha; GO:0019955: Interleukin-31 receptor subunit alpha;	GO:0000165: Interleukin-31 receptor subunit alpha; GO:0006952: Interleukin-31 receptor subunit alpha; GO:0007259: Interleukin-31 receptor subunit alpha; GO:0007169: Interleukin-31 receptor subunit alpha; GO:0008284: Interleukin-31 receptor subunit alpha; GO:0019221: Interleukin-31 receptor subunit alpha; GO:0030224: Interleukin-31 receptor subunit alpha; GO:0030225: Interleukin-31 receptor subuni…	2	4	14
ESTNV_34322_888	TOP	[A/T]	TGAAAAATGTGAAGTGTGTTGGGAGTTTGCTTGGTTTTTTTGTGCTTGAG[A/T]ATTGTCATGGAATGGGTGTGTTCCATTGGGAACTGATTCTGGATGCAGTG	CACTGCATCCAGAATCAGTTCCCAATGGAACACACCCATTCCATGACAAT[A/T]CTCAAGCACAAAAAAACCAAGCAAACTCCCAACACACTTCACATTTTTCA	Q9H1K1	ISCU_HUMAN	2e-79	GO:0005634: Iron-sulfur cluster assembly enzyme ISCU; GO:0005737: Iron-sulfur cluster assembly enzyme ISCU; GO:0005739: Iron-sulfur cluster assembly enzyme ISCU; GO:0005829: Iron-sulfur cluster assembly enzyme ISCU;	GO:0005506: Iron-sulfur cluster assembly enzyme ISCU; GO:0005515: Iron-sulfur cluster assembly enzyme ISCU; GO:0032947: Iron-sulfur cluster assembly enzyme ISCU; GO:0051536: Iron-sulfur cluster assembly enzyme ISCU;	GO:0009399: Iron-sulfur cluster assembly enzyme ISCU; GO:0016226: Iron-sulfur cluster assembly enzyme ISCU;	4	4	2
ESTV_13245_584	TOP	[A/C]	GCTGGTGTTCCCCAAGACCAAGTTCTCCATGGTGCTGCCTGAGGCCGAGG[A/C]AGCCCTGGCCGAACTGCCGGGGGTCCGCAGCGTGGTGCTGTTCGGGGTGG	GCTGGTGTTCCCCAAGACCAAGTTCTCCATGGTGCTGCCTGAGGCCGAGG[A/C]AGCCCTGGCCGAACTGCCGGGGGTCCGCAGCGTGGTGCTGTTCGGGGTGG	Q96CN7	ISOC1_HUMAN	2e-144	GO:0005777: Isochorismatase domain-containing protein 1;	GO:0003674: Isochorismatase domain-containing protein 1; GO:0003824: Isochorismatase domain-containing protein 1;	GO:0008150: Isochorismatase domain-containing protein 1;	1	2	1
GCR_cBin7483_Ctg1_160	TOP	[A/G]	ATTTTGAACATTCTATGAGAAAAGTGGTAGTGTTGTTACCAATATGTGTC[A/G]AGTCTCTTATGAGCCAAAGGTGTTAATAAATGGTGTTATTGAC	ATTTTGAACATTCTATGAGAAAAGTGGTAGTGTTGTTACCAATATGTGTC[A/G]AGTCTCTTATGAGCCAAAGGTGTTAATAAATGGTGTTATTGAC	J3KQL0	J3KQL0_HUMAN	0		GO:0003824: Carbamoyl-phosphate synthase ammonia; GO:0005524: Carbamoyl-phosphate synthase ammonia; GO:0046872: Carbamoyl-phosphate synthase ammonia;	GO:0006543: Carbamoyl-phosphate synthase ammonia; GO:0070409: Carbamoyl-phosphate synthase ammonia;	0	3	2
GCR_cBin7278_Ctg1_140	BOT	[T/C]	TGTATGCTTACTTTGTTCACTGTCACAAGTTCAATTGATATTGCNATTGC[A/G]GGGGGATACATTGGACAATTGTAACACAGGTTAGTTGTAAACAGGTTAAA	TGTATGCTTACTTTGTTCACTGTCACAAGTTCAATTGATATTGCNATTGC[A/G]GGGGGATACATTGGACAATTGTAACACAGGTTAGTTGTAAACAGGTTAAA	J3KQL0	J3KQL0_HUMAN	0		GO:0003824: Carbamoyl-phosphate synthase ammonia; GO:0005524: Carbamoyl-phosphate synthase ammonia; GO:0046872: Carbamoyl-phosphate synthase ammonia;	GO:0006543: Carbamoyl-phosphate synthase ammonia; GO:0070409: Carbamoyl-phosphate synthase ammonia;	0	3	2
ESTNV_28270_603	BOT	[T/C]	TTGTTCCAGGCTTTGGTGGGGTTGATGCGTATGAGGTGGGGATGATGGTA[A/G]AAGAGCTGCAGATAGTGTTGGACAGACAGACAGCAGCACAAACCTTTAGG	TTGTTCCAGGCTTTGGTGGGGTTGATGCGTATGAGGTGGGGATGATGGTA[A/G]AAGAGCTGCAGATAGTGTTGGACAGACAGACAGCAGCACAAACCTTTAGG	J3KQL0	J3KQL0_HUMAN	0		GO:0003824: Carbamoyl-phosphate synthase ammonia; GO:0005524: Carbamoyl-phosphate synthase ammonia; GO:0046872: Carbamoyl-phosphate synthase ammonia;	GO:0006543: Carbamoyl-phosphate synthase ammonia; GO:0070409: Carbamoyl-phosphate synthase ammonia;	0	3	2
GCR_cBin26140_Ctg1_118	TOP	[A/G]	AAAGGATTTACTTTAGACACTAGACAAGGCCCACATCCCTGTCATTGGTA[A/G]GAGAAAGAGACTGAGATATCTGGGACGTAGGTCGGGGTGCCTTGTAAGTA	AAAGGATTTACTTTAGACACTAGACAAGGCCCACATCCCTGTCATTGGTA[A/G]GAGAAAGAGACTGAGATATCTGGGACGTAGGTCGGGGTGCCTTGTAAGTA	J3QQZ1	J3QQZ1_HUMAN	0	GO:0001518: Sodium channel protein type 4 subunit alpha;	GO:0005248: Sodium channel protein type 4 subunit alpha;		1	1	0
GCR_cBin43281_Ctg1_51	TOP	[A/G]	CTAGACGTTTCAAATGTACAATAACAGCACTGGATCTGCATGGAAAGGCT[A/G]CAGGAACTATTATGACCCTGTGCCAACTCCCTCCACAGTTACATAAGCAG	CTAGACGTTTCAAATGTACAATAACAGCACTGGATCTGCATGGAAAGGCT[A/G]CAGGAACTATTATGACCCTGTGCCAACTCCCTCCACAGTTACATAAGCAG	J3QSE8	J3QSE8_HUMAN	7e-135	GO:0005634: Fanconi anemia group J protein;	GO:0003677: Fanconi anemia group J protein; GO:0004003: Fanconi anemia group J protein; GO:0005524: Fanconi anemia group J protein;		1	3	0
ESTNV_32753_1727	TOP	[A/G]	CGCCCCGACACAGTGCCTTTCCCCGAGCCCGGCGGTCCCATGATAACCGC[T/C]CGGAATATCCTTTGTAGAAGCATTTTCCAATGTTGTTGTTAATGTTGTAA	TTACAACATTAACAACAACATTGGAAAATGCTTCTACAAAGGATATTCCG[A/G]GCGGTTATCATGGGACCGCCGGGCTCGGGGAAAGGCACTGTGTCGGGGCG	P27144	KAD4_HUMAN	1e-11	GO:0005759: Adenylate kinase isoenzyme 4; GO:0005739: Adenylate kinase isoenzyme 4;	GO:0004017: Adenylate kinase isoenzyme 4; GO:0005525: Adenylate kinase isoenzyme 4; GO:0005524: Adenylate kinase isoenzyme 4; GO:0046899: Adenylate kinase isoenzyme 4;	GO:0010243: Adenylate kinase isoenzyme 4; GO:0014070: Adenylate kinase isoenzyme 4; GO:0046033: Adenylate kinase isoenzyme 4; GO:0046034: Adenylate kinase isoenzyme 4; GO:0046039: Adenylate kinase isoenzyme 4;	2	4	5
ESTV_11898_329	TOP	[A/G]	ACCAAAACAGCGAGGAGTTTAGCCTCACACCGTTTGTTGTTGCGGAAGTC[A/G]GCCCGNATCTNCCGTCAAAATACATATATTATTTTACAAACATGTAGAAC	ACCAAAACAGCGAGGAGTTTAGCCTCACACCGTTTGTTGTTGCGGAAGTC[A/G]GCCCGNATCTNCCGTCAAAATACATATATTATTTTACAAACATGTAGAAC	Q7L273	KCTD9_HUMAN	1e-135			GO:0051260: BTB/POZ domain-containing protein KCTD9;	0	0	1
ESTV_11898_340	TOP	[A/C]	GAGGAGTTTAGCCTCACACCGTTTGTTGTTGCGGAAGTCNGCCCNAATCT[T/G]CCGTCAAAATACATATATTATTTTACAAACATGTAGAACCTTTTACGCCA	TGGCGTAAAAGGTTCTACATGTTTGTAAAATAATATATGTATTTTGACGG[A/C]AGATTNGGGCNGACTTCCGCAACAACAAACGGTGTGAGGCTAAACTCCTC	Q7L273	KCTD9_HUMAN	1e-135			GO:0051260: BTB/POZ domain-containing protein KCTD9;	0	0	1
GCR_cBin25193_Ctg1_80	TOP	[A/G]	CCTTCTCTAGGAAGTAACGATAGAATTAGCCCATGCCAATGAGATACATG[A/G]ACACTGAAAAGACCATATAAAAGTCAATAATTGTCCTGTGTACAGTATGT	CCTTCTCTAGGAAGTAACGATAGAATTAGCCCATGCCAATGAGATACATG[A/G]ACACTGAAAAGACCATATAAAAGTCAATAATTGTCCTGTGTACAGTATGT	Q86VH2	KIF27_HUMAN	0	GO:0005737: Kinesin-like protein KIF27; GO:0005874: Kinesin-like protein KIF27; GO:0005929: Kinesin-like protein KIF27;	GO:0003777: Kinesin-like protein KIF27; GO:0005524: Kinesin-like protein KIF27;	GO:0007018: Kinesin-like protein KIF27; GO:0042384: Kinesin-like protein KIF27;	3	2	2
ESTNV_32983_812	BOT	[T/C]	AAGAGGGAGGCTTGTGTTTTTCTCTAGTGGGTCCCTATGTGTAACTACAG[T/C]CCATTAACTGTGCCCCCCGCGGCACCCCACCGAAGAGAAACACAGCGGTG	CACCGCTGTGTTTCTCTTCGGTGGGGTGCCGCGGGGGGCACAGTTAATGG[A/G]CTGTAGTTACACATAGGGACCCACTAGAGAAAAACACAAGCCTCCCTCTT	Q8TBQ9	KISHA_HUMAN	3e-29	GO:0000139: Protein kish-A; GO:0016021: Protein kish-A;			2	0	0
ESTNV_32740_1792	BOT	[T/A]	AGCTGATTTGACTCCCAAATGTTGGCATGGAAATGCAAGCTTTTGTAAAC[A/T]AATTTGAAATCAGAGTTTGTAATTGCGATATGTTTTATGCTGTATTTGAC	GTCAAATACAGCATAAAACATATCGCAATTACAAACTCTGATTTCAAATT[A/T]GTTTACAAAAGCTTGCATTTCCATGCCAACATTTGGGAGTCAAATCAGCT	Q9NVR0	KLH11_HUMAN	0	GO:0005576: Kelch-like protein 11;			1	0	0
ESTNV_25321_192	TOP	[A/G]	TCAACCAGCAAAAAAAAAGTGGTGGCTGTGGTGGGAGGTGGTTTGGTTGG[T/C]GCCTTGAATGCCTGCTACTTTGCAAAAAGAGGTTTTCAAGTAGAGGTCTT	AAGACCTCTACTTGAAAACCTCTTTTTGCAAAGTAGCAGGCATTCAAGGC[A/G]CCAACCAAACCACCTCCCACCACAGCCACCACTTTTTTTTTGCTGGTTGA	O15229	KMO_HUMAN	0	GO:0005743: Kynurenine 3-monooxygenase; GO:0005741: Kynurenine 3-monooxygenase; GO:0005829: Kynurenine 3-monooxygenase; GO:0016021: Kynurenine 3-monooxygenase;	GO:0004502: Kynurenine 3-monooxygenase; GO:0016174: Kynurenine 3-monooxygenase; GO:0050660: Kynurenine 3-monooxygenase;	GO:0006569: Kynurenine 3-monooxygenase; GO:0009435: Kynurenine 3-monooxygenase; GO:0009651: Kynurenine 3-monooxygenase; GO:0019441: Kynurenine 3-monooxygenase; GO:0034641: Kynurenine 3-monooxygenase; GO:0044281: Kynurenine 3-monooxygenase; GO:0070189: Kynurenine 3-monooxygenase;	4	3	7
ESTNV_34251_1165	BOT	[T/C]	AGGACCCCAAAGCTCCACACGTCACTCTTACAGGAGAACTTGAAATAGTT[T/C]ATACACTCTGGGGCGTACCATTTCACTGGCCACTTCCCATGGCCTTTTGC	GCAAAAGGCCATGGGAAGTGGCCAGTGAAATGGTACGCCCCAGAGTGTAT[A/G]AACTATTTCAAGTTCTCCTGTAAGAGTGACGTGTGGAGCTTTGGGGTCCT	P43405	KSYK_HUMAN	0	GO:0005829: Tyrosine-protein kinase SYK; GO:0005829: Tyrosine-protein kinase SYK; GO:0005886: Tyrosine-protein kinase SYK; GO:0019815: Tyrosine-protein kinase SYK; GO:0032009: Tyrosine-protein kinase SYK; GO:0042101: Tyrosine-protein kinase SYK;	GO:0004672: Tyrosine-protein kinase SYK; GO:0004715: Tyrosine-protein kinase SYK; GO:0004715: Tyrosine-protein kinase SYK; GO:0004716: Tyrosine-protein kinase SYK; GO:0005178: Tyrosine-protein kinase SYK; GO:0005515: Tyrosine-protein kinase SYK; GO:0005524: Tyrosine-protein kinase SYK; GO:0019901: Tyrosine-protein kinase SYK; GO:0019904: Tyrosine-protein kinase SYK;	GO:0001525: Tyrosine-protein kinase SYK; GO:0001945: Tyrosine-protein kinase SYK; GO:0002554: Tyrosine-protein kinase SYK; GO:0002250: Tyrosine-protein kinase SYK; GO:0002281: Tyrosine-protein kinase SYK; GO:0002283: Tyrosine-protein kinase SYK; GO:0002366: Tyrosine-protein kinase SYK; GO:0006468: Tyrosine-protein kinase SYK; GO:0007159: Tyrosine-protein kinase SYK; GO:0007229: Tyrosine-protein k…	6	9	47
ESTNV_24638_210	BOT	[G/C]	AGAAACCTCAAAGCATTGTGGTGTCCTTGTCCAGTGATCCAGTGGAAGAG[C/G]ACTTTGAGGGCGACGTGGGTTTGCAGGTAAACGTCAACTTCCTGGCTAAG	CTTAGCCAGGAAGTTGACGTTTACCTGCAAACCCACGTCGCCCTCAAAGT[C/G]CTCTTCCACTGGATCACTGGACAAGGACACCACAATGCTTTGAGGTTTCT	Q3ZCW2	LEGL_HUMAN	2e-31	GO:0005622: Galectin-related protein;	GO:0030246: Galectin-related protein;		1	1	0
ESTNV_28684_665	TOP	[A/G]	AAACGCGGGGCAGGTGGTGACGGGCAACCTGACGCCTTACTTCCTGTCTG[T/C]GTGTAAGCCCAACTACACCGGCACCGAGTGTCGCTTCAACCACCAGTTCA	TGAACTGGTGGTTGAAGCGACACTCGGTGCCGGTGTAGTTGGGCTTACAC[A/G]CAGACAGGAAGTAAGGCGTCAGGTTGCCCGTCACCACCTGCCCCGCGTTT	Q8TBJ4	LPPR1_HUMAN	0	GO:0016021: Lipid phosphate phosphatase-related protein type 1;	GO:0003824: Lipid phosphate phosphatase-related protein type 1;	GO:0007399: Lipid phosphate phosphatase-related protein type 1;	1	1	1
GCR_cBin17465_Ctg1_129	TOP	[C/G]	CATAATCCACAATAATCCACTATTTACTTATGGCTACAGCCTGGAGTTTG[C/G]ATATTAGCGTCGTCAGATGTCACGAGCAGATTCAGACGCATTTCGGTTTA	TAAACCGAAATGCGTCTGAATCTGCTCGTGACATCTGACGACGCTAATAT[C/G]CAAACTCCAGGCTGTAGCCATAAGTAAATAGTGGATTATTGTGGATTATG	Q9P0L2	MARK1_HUMAN	9e-62	GO:0005737: Serine/threonine-protein kinase MARK1; GO:0005856: Serine/threonine-protein kinase MARK1; GO:0005886: Serine/threonine-protein kinase MARK1; GO:0015630: Serine/threonine-protein kinase MARK1;	GO:0001786: Serine/threonine-protein kinase MARK1; GO:0000287: Serine/threonine-protein kinase MARK1; GO:0004674: Serine/threonine-protein kinase MARK1; GO:0005524: Serine/threonine-protein kinase MARK1; GO:0005546: Serine/threonine-protein kinase MARK1; GO:0050321: Serine/threonine-protein kinase MARK1; GO:0070300: Serine/threonine-protein kinase MARK1;	GO:0000226: Serine/threonine-protein kinase MARK1; GO:0001764: Serine/threonine-protein kinase MARK1; GO:0006468: Serine/threonine-protein kinase MARK1; GO:0007010: Serine/threonine-protein kinase MARK1; GO:0007243: Serine/threonine-protein kinase MARK1; GO:0016055: Serine/threonine-protein kinase MARK1;	4	7	6
ESTNV_33875_378	TOP	[C/G]	TTTTATGCACATGTAGAGTGAGCCGTGGTAGGTGTTACCATTTTCCACAT[C/G]CATGTCCACTTCCCATGTGGAGGTGAGCATGCAAAGTCTCAGTCAGAGAT	TTTTATGCACATGTAGAGTGAGCCGTGGTAGGTGTTACCATTTTCCACAT[C/G]CATGTCCACTTCCCATGTGGAGGTGAGCATGCAAAGTCTCAGTCAGAGAT	Q99707	METH_HUMAN	0	GO:0005737: Methionine synthase; GO:0005829: Methionine synthase;	GO:0005542: Methionine synthase; GO:0008705: Methionine synthase; GO:0008898: Methionine synthase; GO:0008270: Methionine synthase; GO:0031419: Methionine synthase;	GO:0000096: Methionine synthase; GO:0006479: Methionine synthase; GO:0006805: Methionine synthase; GO:0007399: Methionine synthase; GO:0032259: Methionine synthase; GO:0034641: Methionine synthase; GO:0044281: Methionine synthase; GO:0046653: Methionine synthase; GO:0050667: Methionine synthase;	2	5	9
GCR_cBin45817_Ctg1_71	TOP	[A/G]	AATCCGTACATTTGCCACCCCACTGCCGTCCCCTTGGTGTATCCAAAGTC[A/G]TTTCAGGTGGGTGACCTCAGTGGGAGAAGTAGCACAGGCCCG	AATCCGTACATTTGCCACCCCACTGCCGTCCCCTTGGTGTATCCAAAGTC[A/G]TTTCAGGTGGGTGACCTCAGTGGGAGAAGTAGCACAGGCCCG	Q99707	METH_HUMAN	0	GO:0005737: Methionine synthase; GO:0005829: Methionine synthase;	GO:0005542: Methionine synthase; GO:0008705: Methionine synthase; GO:0008898: Methionine synthase; GO:0008270: Methionine synthase; GO:0031419: Methionine synthase;	GO:0000096: Methionine synthase; GO:0006479: Methionine synthase; GO:0006805: Methionine synthase; GO:0007399: Methionine synthase; GO:0032259: Methionine synthase; GO:0034641: Methionine synthase; GO:0044281: Methionine synthase; GO:0046653: Methionine synthase; GO:0050667: Methionine synthase;	2	5	9
ESTNV_31116_191	TOP	[A/T]	AGTAAATGAAAAATCAAGTTAACATTGAGACAGATTATTAAAATAGTCTC[A/T]TTTTATGGTGGAGTCTGTTGCGGGAAATCTAAAATGCAATTTTATTTACT	AGTAAATAAAATTGCATTTTAGATTTCCCGCAACAGACTCCACCATAAAA[A/T]GAGACTATTTTAATAATCTGTCTCAATGTTAACTTGATTTTTCATTTACT	Q99707	METH_HUMAN	0	GO:0005737: Methionine synthase; GO:0005829: Methionine synthase;	GO:0005542: Methionine synthase; GO:0008705: Methionine synthase; GO:0008898: Methionine synthase; GO:0008270: Methionine synthase; GO:0031419: Methionine synthase;	GO:0000096: Methionine synthase; GO:0006479: Methionine synthase; GO:0006805: Methionine synthase; GO:0007399: Methionine synthase; GO:0032259: Methionine synthase; GO:0034641: Methionine synthase; GO:0044281: Methionine synthase; GO:0046653: Methionine synthase; GO:0050667: Methionine synthase;	2	5	9
ESTNV_31863_1602	TOP	[A/T]	ATCTTAATCGTTCAGTGTTTTGTGAATTTGGGTTGAGCCAGGTCAATGAC[A/T]GTCTGAGCACTCTATGCAGACTCCTCGCTGGCTCTCTTGCGAGACTGGTC	ATCTTAATCGTTCAGTGTTTTGTGAATTTGGGTTGAGCCAGGTCAATGAC[A/T]GTCTGAGCACTCTATGCAGACTCCTCGCTGGCTCTCTTGCGAGACTGGTC	Q99707	METH_HUMAN	0	GO:0005737: Methionine synthase; GO:0005829: Methionine synthase;	GO:0005542: Methionine synthase; GO:0008705: Methionine synthase; GO:0008898: Methionine synthase; GO:0008270: Methionine synthase; GO:0031419: Methionine synthase;	GO:0000096: Methionine synthase; GO:0006479: Methionine synthase; GO:0006805: Methionine synthase; GO:0007399: Methionine synthase; GO:0032259: Methionine synthase; GO:0034641: Methionine synthase; GO:0044281: Methionine synthase; GO:0046653: Methionine synthase; GO:0050667: Methionine synthase;	2	5	9
ESTNV_26803_666	TOP	[A/G]	CAATGGTATCTAATTAGAGCTAAGTGTTTTTTGTTCTTCTCCCTGCGTAC[A/G]CCACATAATAATGGGTTATTTCAGACCTTTTAGTGTGTGCTGTCTAATTC	CAATGGTATCTAATTAGAGCTAAGTGTTTTTTGTTCTTCTCCCTGCGTAC[A/G]CCACATAATAATGGGTTATTTCAGACCTTTTAGTGTGTGCTGTCTAATTC	Q99707	METH_HUMAN	0	GO:0005737: Methionine synthase; GO:0005829: Methionine synthase;	GO:0005542: Methionine synthase; GO:0008705: Methionine synthase; GO:0008898: Methionine synthase; GO:0008270: Methionine synthase; GO:0031419: Methionine synthase;	GO:0000096: Methionine synthase; GO:0006479: Methionine synthase; GO:0006805: Methionine synthase; GO:0007399: Methionine synthase; GO:0032259: Methionine synthase; GO:0034641: Methionine synthase; GO:0044281: Methionine synthase; GO:0046653: Methionine synthase; GO:0050667: Methionine synthase;	2	5	9
ESTNV_26125_188	TOP	[A/C]	CTCAACCCCTCATATGATATCTTCAAAATGAAATCTCCAAACTGTCAAGT[A/C]AACTATCAAAATTAGCACAAACCAGATTAGACAATATTACAGTGGTACAT	CTCAACCCCTCATATGATATCTTCAAAATGAAATCTCCAAACTGTCAAGT[A/C]AACTATCAAAATTAGCACAAACCAGATTAGACAATATTACAGTGGTACAT	Q99707	METH_HUMAN	0	GO:0005737: Methionine synthase; GO:0005829: Methionine synthase;	GO:0005542: Methionine synthase; GO:0008705: Methionine synthase; GO:0008898: Methionine synthase; GO:0008270: Methionine synthase; GO:0031419: Methionine synthase;	GO:0000096: Methionine synthase; GO:0006479: Methionine synthase; GO:0006805: Methionine synthase; GO:0007399: Methionine synthase; GO:0032259: Methionine synthase; GO:0034641: Methionine synthase; GO:0044281: Methionine synthase; GO:0046653: Methionine synthase; GO:0050667: Methionine synthase;	2	5	9
ESTNV_32103_191	TOP	[A/C]	AAATGCACATAATACATTACACTGGCATCCAAGACATCCTTCATGCAAAT[T/G]ACATCCTATCTGATACATACTGCACATACGTCATCTCAAATGTCCACTGC	GCAGTGGACATTTGAGATGACGTATGTGCAGTATGTATCAGATAGGATGT[A/C]ATTTGCATGAAGGATGTCTTGGATGCCAGTGTAATGTATTATGTGCATTT	Q9H1A3	METL9_HUMAN	7e-117		GO:0005515: Methyltransferase-like protein 9;		0	1	0
ESTNV_34937_1396	BOT	[T/G]	GTGGACTTTGTCACTGTTAAAGACATCTGTGGAGGGCTGATGGCCTGGGC[A/C]CAGAAGATAGACCCCTCTTTCCCACAGTATTGACTCAATGTCACAGGTTC	GTGGACTTTGTCACTGTTAAAGACATCTGTGGAGGGCTGATGGCCTGGGC[A/C]CAGAAGATAGACCCCTCTTTCCCACAGTATTGACTCAATGTCACAGGTTC	O95396	MOCS3_HUMAN	2e-173	GO:0005829: Adenylyltransferase and sulfurtransferase MOCS3; GO:0005829: Adenylyltransferase and sulfurtransferase MOCS3;	GO:0004792: Adenylyltransferase and sulfurtransferase MOCS3; GO:0005515: Adenylyltransferase and sulfurtransferase MOCS3; GO:0005524: Adenylyltransferase and sulfurtransferase MOCS3; GO:0016779: Adenylyltransferase and sulfurtransferase MOCS3; GO:0016783: Adenylyltransferase and sulfurtransferase MOCS3; GO:0016783: Adenylyltransferase and sulfurtransferase MOCS3; GO:0042292: Adenylyltransferase a…	GO:0002098: Adenylyltransferase and sulfurtransferase MOCS3; GO:0006777: Adenylyltransferase and sulfurtransferase MOCS3; GO:0006766: Adenylyltransferase and sulfurtransferase MOCS3; GO:0006767: Adenylyltransferase and sulfurtransferase MOCS3; GO:0018192: Adenylyltransferase and sulfurtransferase MOCS3; GO:0032324: Adenylyltransferase and sulfurtransferase MOCS3; GO:0034227: Adenylyltransferase a…	2	8	8
GCR_rBin14981_Ctg1_193	BOT	[T/G]	GAAAGAGAGGGGAGCCAATCCACTCTGCTAACTGTGTGGGATGGAGAGGT[T/G]GACACCCAGAAGAGGGACAGGAGAGGGACAGGATCGGGGACAGAGTGAAT	ATTCACTCTGTCCCCGATCCTGTCCCTCTCCTGTCCCTCTTCTGGGTGTC[A/C]ACCTCTCCATCCCACACAGTTAGCAGAGTGGATTGGCTCCCCTCTCTTTC	Q8TF71	MOT10_HUMAN	7e-87	GO:0005886: Monocarboxylate transporter 10; GO:0016021: Monocarboxylate transporter 10; GO:0016323: Monocarboxylate transporter 10;		GO:0006811: Monocarboxylate transporter 10; GO:0006865: Monocarboxylate transporter 10; GO:0015801: Monocarboxylate transporter 10; GO:0055085: Monocarboxylate transporter 10;	3	0	4
ESTNV_30166_762	BOT	[G/C]	GGTGGAGACTGAGTCATGTGAACAAGGACTACTCTGTGTGTCCCTCCTAC[C/G]CCCCTGCTGTTATTGTCCCTCACTCCATAGACGATGAGACATTGGTGAAG	GGTGGAGACTGAGTCATGTGAACAAGGACTACTCTGTGTGTCCCTCCTAC[C/G]CCCCTGCTGTTATTGTCCCTCACTCCATAGACGATGAGACATTGGTGAAG	Q96QG7	MTMR9_HUMAN	0	GO:0005737: Myotubularin-related protein 9;	GO:0005515: Myotubularin-related protein 9; GO:0016791: Myotubularin-related protein 9; GO:0030234: Myotubularin-related protein 9;		1	3	0
ESTV_12810_403	BOT	[T/C]	TCGTCGTCNGAGGTGTCGCTGCTGCTGGTCTCCGTCTCCTCCGTNGTGTC[A/G]GTGGCCATTTTGAGGTTGCTGGTCTTCCACACGGCCAGGGAGTCGATGGG	TCGTCGTCNGAGGTGTCGCTGCTGCTGGTCTCCGTCTCCTCCGTNGTGTC[A/G]GTGGCCATTTTGAGGTTGCTGGTCTTCCACACGGCCAGGGAGTCGATGGG	P22033	MUTA_HUMAN	0	GO:0005739: Methylmalonyl-CoA mutase; GO:0005759: Methylmalonyl-CoA mutase;	GO:0004494: Methylmalonyl-CoA mutase; GO:0031419: Methylmalonyl-CoA mutase; GO:0046872: Methylmalonyl-CoA mutase; GO:0072341: Methylmalonyl-CoA mutase;	GO:0006635: Methylmalonyl-CoA mutase; GO:0009791: Methylmalonyl-CoA mutase; GO:0019626: Methylmalonyl-CoA mutase; GO:0044255: Methylmalonyl-CoA mutase; GO:0044281: Methylmalonyl-CoA mutase; GO:0050667: Methylmalonyl-CoA mutase;	2	4	6
GCR_cBin23510_Ctg1_150	BOT	[T/C]	TGTCAAGTAACAATGAATGCAGAGGGACCAGTAAACAGGGCATTTGCATA[T/C]GGGAGATTGTTTCATTACAGTGTGCCTCCCAACAAGCTGTTGATATGAGA	TCTCATATCAACAGCTTGTTGGGAGGCACACTGTAATGAAACAATCTCCC[A/G]TATGCAAATGCCCTGTTTACTGGTCCCTCTGCATTCATTGTTACTTGACA	P22033	MUTA_HUMAN	0	GO:0005739: Methylmalonyl-CoA mutase; GO:0005759: Methylmalonyl-CoA mutase;	GO:0004494: Methylmalonyl-CoA mutase; GO:0031419: Methylmalonyl-CoA mutase; GO:0046872: Methylmalonyl-CoA mutase; GO:0072341: Methylmalonyl-CoA mutase;	GO:0006635: Methylmalonyl-CoA mutase; GO:0009791: Methylmalonyl-CoA mutase; GO:0019626: Methylmalonyl-CoA mutase; GO:0044255: Methylmalonyl-CoA mutase; GO:0044281: Methylmalonyl-CoA mutase; GO:0050667: Methylmalonyl-CoA mutase;	2	4	6
GCR_cBin705_Ctg1_218	BOT	[T/C]	TGAGTGGCAGAGTCAGTCAGAGGTGGGTGATTTAATTGCCGTAGTGTTGG[A/G]GAGTTTTGATTTGTCAATCTTACCTGAGCACTGAGGCAAATAGGTGGAGA	TGAGTGGCAGAGTCAGTCAGAGGTGGGTGATTTAATTGCCGTAGTGTTGG[A/G]GAGTTTTGATTTGTCAATCTTACCTGAGCACTGAGGCAAATAGGTGGAGA	P22033	MUTA_HUMAN	0	GO:0005739: Methylmalonyl-CoA mutase; GO:0005759: Methylmalonyl-CoA mutase;	GO:0004494: Methylmalonyl-CoA mutase; GO:0031419: Methylmalonyl-CoA mutase; GO:0046872: Methylmalonyl-CoA mutase; GO:0072341: Methylmalonyl-CoA mutase;	GO:0006635: Methylmalonyl-CoA mutase; GO:0009791: Methylmalonyl-CoA mutase; GO:0019626: Methylmalonyl-CoA mutase; GO:0044255: Methylmalonyl-CoA mutase; GO:0044281: Methylmalonyl-CoA mutase; GO:0050667: Methylmalonyl-CoA mutase;	2	4	6
GCR_cBin17069_Ctg1_53	BOT	[T/C]	AGAACGTTTCTAGGGTGGCGCTCATTTATAGTGTTGCACTAGTTTCTAGT[A/G]AGGTGTTCGTTTCTATTGAGGTGCTACTTTCTAGCTAGTTTCCTTTGTGG	AGAACGTTTCTAGGGTGGCGCTCATTTATAGTGTTGCACTAGTTTCTAGT[A/G]AGGTGTTCGTTTCTATTGAGGTGCTACTTTCTAGCTAGTTTCCTTTGTGG	P22033	MUTA_HUMAN	0	GO:0005739: Methylmalonyl-CoA mutase; GO:0005759: Methylmalonyl-CoA mutase;	GO:0004494: Methylmalonyl-CoA mutase; GO:0031419: Methylmalonyl-CoA mutase; GO:0046872: Methylmalonyl-CoA mutase; GO:0072341: Methylmalonyl-CoA mutase;	GO:0006635: Methylmalonyl-CoA mutase; GO:0009791: Methylmalonyl-CoA mutase; GO:0019626: Methylmalonyl-CoA mutase; GO:0044255: Methylmalonyl-CoA mutase; GO:0044281: Methylmalonyl-CoA mutase; GO:0050667: Methylmalonyl-CoA mutase;	2	4	6
GCR_cBin21674_Ctg1_331	BOT	[T/A]	AGCATGGAATTATCTTGAGGATAGAACTGGAACAATATCCATAAAAAATT[A/T]GCTTGGTGGTTCCAGATCTGTTTGTGCTGTCTTACCAACTCCTATAGTCA	AGCATGGAATTATCTTGAGGATAGAACTGGAACAATATCCATAAAAAATT[A/T]GCTTGGTGGTTCCAGATCTGTTTGTGCTGTCTTACCAACTCCTATAGTCA	Q8NFP9	NBEA_HUMAN	6e-55	GO:0005802: Neurobeachin; GO:0005829: Neurobeachin; GO:0005886: Neurobeachin; GO:0012505: Neurobeachin;	GO:0019901: Neurobeachin;	GO:0008104: Neurobeachin;	4	1	1
ESTNV_21694_208	TOP	[A/G]	GAGGTGCCACTCCGCCCCACCGCCTGGCTGCCTGATGGAAAGGTCACCTC[T/C]ATACATCTGCCCAAAGGACGCACCCGGAGACTGTACTTCACATTGAAGAA	TTCTTCAATGTGAAGTACAGTCTCCGGGTGCGTCCTTTGGGCAGATGTAT[A/G]GAGGTGACCTTTCCATCAGGCAGCCAGGCGGTGGGGCGGAGTGGCACCTC	Q8TB73	NDNF_HUMAN	2e-84	GO:0005576: Protein NDNF; GO:0031012: Protein NDNF;	GO:0005539: Protein NDNF; GO:0008201: Protein NDNF;	GO:0001764: Protein NDNF; GO:0010811: Protein NDNF; GO:0010976: Protein NDNF; GO:0016049: Protein NDNF; GO:0019800: Protein NDNF; GO:0030198: Protein NDNF; GO:0043524: Protein NDNF;	2	2	7
BASS11_B7_G05_472	BOT	[T/G]	AGCAGCAGACAAATTATTTGTCAATGGTGGCATTTAGCAAGTTTAACATTCAGGAGAATT[T/G]GTTTTTTTGTTGGTTTGGAATGAAAAAAAACTAGCTGGGGGTTTGCGATTCAGATTGCGT	ACGCAATCTGAATCGCAAACCCCCAGCTAGTTTTTTTTCATTCCAAACCAACAAAAAAAC[A/C]AATTCTCCTGAATGTTAAACTTGCTAAATGCCACCATTGACAAATAATTTGTCTGCTGCT	Q86SG6	NEK8_HUMAN	1e-100	GO:0005737: Serine/threonine-protein kinase Nek8; GO:0005856: Serine/threonine-protein kinase Nek8; GO:0072372: Serine/threonine-protein kinase Nek8;	GO:0004674: Serine/threonine-protein kinase Nek8; GO:0005524: Serine/threonine-protein kinase Nek8; GO:0046872: Serine/threonine-protein kinase Nek8;		3	3	0
ESTNV_35486_240	TOP	[A/G]	CTATTCAGAAAAAGAAAGAAATCCTCAGTTTGTTTAAGACATAATTCACT[A/G]TACAAATCTAATGAAAGAAACATGAACAATTATATTTTCATGTCATTCTT	CTATTCAGAAAAAGAAAGAAATCCTCAGTTTGTTTAAGACATAATTCACT[A/G]TACAAATCTAATGAAAGAAACATGAACAATTATATTTTCATGTCATTCTT	O14745	NHRF1_HUMAN	1e-102	GO:0001726: Na(+)/H(+) exchange regulatory cofactor NHE-RF1; GO:0005634: Na(+)/H(+) exchange regulatory cofactor NHE-RF1; GO:0005737: Na(+)/H(+) exchange regulatory cofactor NHE-RF1; GO:0005813: Na(+)/H(+) exchange regulatory cofactor NHE-RF1; GO:0005886: Na(+)/H(+) exchange regulatory cofactor NHE-RF1; GO:0005902: Na(+)/H(+) exchange regulatory cofactor NHE-RF1; GO:0012505: Na(+)/H(+) exchange r…	GO:0005102: Na(+)/H(+) exchange regulatory cofactor NHE-RF1; GO:0005515: Na(+)/H(+) exchange regulatory cofactor NHE-RF1; GO:0008013: Na(+)/H(+) exchange regulatory cofactor NHE-RF1; GO:0019902: Na(+)/H(+) exchange regulatory cofactor NHE-RF1; GO:0017081: Na(+)/H(+) exchange regulatory cofactor NHE-RF1; GO:0030165: Na(+)/H(+) exchange regulatory cofactor NHE-RF1; GO:0031698: Na(+)/H(+) exchange r…	GO:0003096: Na(+)/H(+) exchange regulatory cofactor NHE-RF1; GO:0006461: Na(+)/H(+) exchange regulatory cofactor NHE-RF1; GO:0006915: Na(+)/H(+) exchange regulatory cofactor NHE-RF1; GO:0007191: Na(+)/H(+) exchange regulatory cofactor NHE-RF1; GO:0008285: Na(+)/H(+) exchange regulatory cofactor NHE-RF1; GO:0008285: Na(+)/H(+) exchange regulatory cofactor NHE-RF1; GO:0014067: Na(+)/H(+) exchange r…	15	10	26
ESTNV_35486_738	TOP	[A/C]	GATTGTCTGTCGTTCATCTTGTCAGAAGTACTAAAGCATGAAAGTCTCTG[T/G]AAATAAGATTGAAGATGAATCAGTCATCCACAAAGCGCCATCAGTTCCAG	CTGGAACTGATGGCGCTTTGTGGATGACTGATTCATCTTCAATCTTATTT[A/C]CAGAGACTTTCATGCTTTAGTACTTCTGACAAGATGAACGACAGACAATC	O14745	NHRF1_HUMAN	1e-102	GO:0001726: Na(+)/H(+) exchange regulatory cofactor NHE-RF1; GO:0005634: Na(+)/H(+) exchange regulatory cofactor NHE-RF1; GO:0005737: Na(+)/H(+) exchange regulatory cofactor NHE-RF1; GO:0005813: Na(+)/H(+) exchange regulatory cofactor NHE-RF1; GO:0005886: Na(+)/H(+) exchange regulatory cofactor NHE-RF1; GO:0005902: Na(+)/H(+) exchange regulatory cofactor NHE-RF1; GO:0012505: Na(+)/H(+) exchange r…	GO:0005102: Na(+)/H(+) exchange regulatory cofactor NHE-RF1; GO:0005515: Na(+)/H(+) exchange regulatory cofactor NHE-RF1; GO:0008013: Na(+)/H(+) exchange regulatory cofactor NHE-RF1; GO:0019902: Na(+)/H(+) exchange regulatory cofactor NHE-RF1; GO:0017081: Na(+)/H(+) exchange regulatory cofactor NHE-RF1; GO:0030165: Na(+)/H(+) exchange regulatory cofactor NHE-RF1; GO:0031698: Na(+)/H(+) exchange r…	GO:0003096: Na(+)/H(+) exchange regulatory cofactor NHE-RF1; GO:0006461: Na(+)/H(+) exchange regulatory cofactor NHE-RF1; GO:0006915: Na(+)/H(+) exchange regulatory cofactor NHE-RF1; GO:0007191: Na(+)/H(+) exchange regulatory cofactor NHE-RF1; GO:0008285: Na(+)/H(+) exchange regulatory cofactor NHE-RF1; GO:0008285: Na(+)/H(+) exchange regulatory cofactor NHE-RF1; GO:0014067: Na(+)/H(+) exchange r…	15	10	26
ESTNV_35486_385	BOT	[G/C]	TAGGATTTTACAATGGGTGTGATTGAACACTGGTTTGGACAGGTTGTTAA[C/G]TCAGGAATGTTTCAACTTTACACAAAGATAGAATGGTTAACTTTGGATTC	TAGGATTTTACAATGGGTGTGATTGAACACTGGTTTGGACAGGTTGTTAA[C/G]TCAGGAATGTTTCAACTTTACACAAAGATAGAATGGTTAACTTTGGATTC	O14745	NHRF1_HUMAN	1e-102	GO:0001726: Na(+)/H(+) exchange regulatory cofactor NHE-RF1; GO:0005634: Na(+)/H(+) exchange regulatory cofactor NHE-RF1; GO:0005737: Na(+)/H(+) exchange regulatory cofactor NHE-RF1; GO:0005813: Na(+)/H(+) exchange regulatory cofactor NHE-RF1; GO:0005886: Na(+)/H(+) exchange regulatory cofactor NHE-RF1; GO:0005902: Na(+)/H(+) exchange regulatory cofactor NHE-RF1; GO:0012505: Na(+)/H(+) exchange r…	GO:0005102: Na(+)/H(+) exchange regulatory cofactor NHE-RF1; GO:0005515: Na(+)/H(+) exchange regulatory cofactor NHE-RF1; GO:0008013: Na(+)/H(+) exchange regulatory cofactor NHE-RF1; GO:0019902: Na(+)/H(+) exchange regulatory cofactor NHE-RF1; GO:0017081: Na(+)/H(+) exchange regulatory cofactor NHE-RF1; GO:0030165: Na(+)/H(+) exchange regulatory cofactor NHE-RF1; GO:0031698: Na(+)/H(+) exchange r…	GO:0003096: Na(+)/H(+) exchange regulatory cofactor NHE-RF1; GO:0006461: Na(+)/H(+) exchange regulatory cofactor NHE-RF1; GO:0006915: Na(+)/H(+) exchange regulatory cofactor NHE-RF1; GO:0007191: Na(+)/H(+) exchange regulatory cofactor NHE-RF1; GO:0008285: Na(+)/H(+) exchange regulatory cofactor NHE-RF1; GO:0008285: Na(+)/H(+) exchange regulatory cofactor NHE-RF1; GO:0014067: Na(+)/H(+) exchange r…	15	10	26
ESTNV_35486_1270	TOP	[A/G]	GCAGGGACTTTCTTGGCTGAACGTTTCTGGTGAGCCCTCTCCTTGGCCTG[A/G]GCTAGAGACATGCTGAGGGCTAGGCCTGCATCAGACTCCTTAGCCGGAAC	GCAGGGACTTTCTTGGCTGAACGTTTCTGGTGAGCCCTCTCCTTGGCCTG[A/G]GCTAGAGACATGCTGAGGGCTAGGCCTGCATCAGACTCCTTAGCCGGAAC	O14745	NHRF1_HUMAN	1e-102	GO:0001726: Na(+)/H(+) exchange regulatory cofactor NHE-RF1; GO:0005634: Na(+)/H(+) exchange regulatory cofactor NHE-RF1; GO:0005737: Na(+)/H(+) exchange regulatory cofactor NHE-RF1; GO:0005813: Na(+)/H(+) exchange regulatory cofactor NHE-RF1; GO:0005886: Na(+)/H(+) exchange regulatory cofactor NHE-RF1; GO:0005902: Na(+)/H(+) exchange regulatory cofactor NHE-RF1; GO:0012505: Na(+)/H(+) exchange r…	GO:0005102: Na(+)/H(+) exchange regulatory cofactor NHE-RF1; GO:0005515: Na(+)/H(+) exchange regulatory cofactor NHE-RF1; GO:0008013: Na(+)/H(+) exchange regulatory cofactor NHE-RF1; GO:0019902: Na(+)/H(+) exchange regulatory cofactor NHE-RF1; GO:0017081: Na(+)/H(+) exchange regulatory cofactor NHE-RF1; GO:0030165: Na(+)/H(+) exchange regulatory cofactor NHE-RF1; GO:0031698: Na(+)/H(+) exchange r…	GO:0003096: Na(+)/H(+) exchange regulatory cofactor NHE-RF1; GO:0006461: Na(+)/H(+) exchange regulatory cofactor NHE-RF1; GO:0006915: Na(+)/H(+) exchange regulatory cofactor NHE-RF1; GO:0007191: Na(+)/H(+) exchange regulatory cofactor NHE-RF1; GO:0008285: Na(+)/H(+) exchange regulatory cofactor NHE-RF1; GO:0008285: Na(+)/H(+) exchange regulatory cofactor NHE-RF1; GO:0014067: Na(+)/H(+) exchange r…	15	10	26
ESTV_15739_295	BOT	[T/C]	AAGCATGAAGGCAAGTGGCNNNNNNNNAGCCATTTCATTCTCCTGCTACT[A/G]GGACTTGAGTTTATCTCCAAACAGGGCAACTTAAGAGTCCGTAGAGAAAG	AAGCATGAAGGCAAGTGGCNNNNNNNNAGCCATTTCATTCTCCTGCTACT[A/G]GGACTTGAGTTTATCTCCAAACAGGGCAACTTAAGAGTCCGTAGAGAAAG	Q9NXE4	NSMA3_HUMAN	0	GO:0000139: Sphingomyelin phosphodiesterase 4; GO:0005802: Sphingomyelin phosphodiesterase 4; GO:0005783: Sphingomyelin phosphodiesterase 4; GO:0005794: Sphingomyelin phosphodiesterase 4; GO:0005789: Sphingomyelin phosphodiesterase 4; GO:0016021: Sphingomyelin phosphodiesterase 4;	GO:0004767: Sphingomyelin phosphodiesterase 4; GO:0046872: Sphingomyelin phosphodiesterase 4; GO:0050290: Sphingomyelin phosphodiesterase 4;	GO:0006644: Sphingomyelin phosphodiesterase 4; GO:0006665: Sphingomyelin phosphodiesterase 4; GO:0006685: Sphingomyelin phosphodiesterase 4; GO:0006687: Sphingomyelin phosphodiesterase 4; GO:0044281: Sphingomyelin phosphodiesterase 4; GO:0046475: Sphingomyelin phosphodiesterase 4; GO:0046513: Sphingomyelin phosphodiesterase 4; GO:0071356: Sphingomyelin phosphodiesterase 4;	6	3	8
ESTNV_34055_242	TOP	[A/G]	AAGCATGAAGGCAAGTGGCAAAAAAAAAGCCATTTCATTCTCCTGCTACT[A/G]GGACTTGAGTTTATCTCCAAACAGGGCAACTTAAGAGTCCGTAGAGAAAG	AAGCATGAAGGCAAGTGGCAAAAAAAAAGCCATTTCATTCTCCTGCTACT[A/G]GGACTTGAGTTTATCTCCAAACAGGGCAACTTAAGAGTCCGTAGAGAAAG	Q9NXE4	NSMA3_HUMAN	0	GO:0000139: Sphingomyelin phosphodiesterase 4; GO:0005802: Sphingomyelin phosphodiesterase 4; GO:0005783: Sphingomyelin phosphodiesterase 4; GO:0005794: Sphingomyelin phosphodiesterase 4; GO:0005789: Sphingomyelin phosphodiesterase 4; GO:0016021: Sphingomyelin phosphodiesterase 4;	GO:0004767: Sphingomyelin phosphodiesterase 4; GO:0046872: Sphingomyelin phosphodiesterase 4; GO:0050290: Sphingomyelin phosphodiesterase 4;	GO:0006644: Sphingomyelin phosphodiesterase 4; GO:0006665: Sphingomyelin phosphodiesterase 4; GO:0006685: Sphingomyelin phosphodiesterase 4; GO:0006687: Sphingomyelin phosphodiesterase 4; GO:0044281: Sphingomyelin phosphodiesterase 4; GO:0046475: Sphingomyelin phosphodiesterase 4; GO:0046513: Sphingomyelin phosphodiesterase 4; GO:0071356: Sphingomyelin phosphodiesterase 4;	6	3	8
GCR_cBin1418_Ctg1_135	TOP	[A/C]	CTTTGGTTCAAATATTGCAGTGGCATTCTCGTCATATTTGTTTAAAGTAC[A/C]AAATGGGTATACCAGAATGCATAATCTGAAACAAACATCACTTGCTAGAT	CTTTGGTTCAAATATTGCAGTGGCATTCTCGTCATATTTGTTTAAAGTAC[A/C]AAATGGGTATACCAGAATGCATAATCTGAAACAAACATCACTTGCTAGAT	P52948	NUP98_HUMAN	8e-40	GO:0000776: Nuclear pore complex protein Nup98-Nup96; GO:0005635: Nuclear pore complex protein Nup98-Nup96; GO:0005635: Nuclear pore complex protein Nup98-Nup96; GO:0005654: Nuclear pore complex protein Nup98-Nup96; GO:0005643: Nuclear pore complex protein Nup98-Nup96; GO:0005643: Nuclear pore complex protein Nup98-Nup96; GO:0005829: Nuclear pore complex protein Nup98-Nup96; GO:0031080: Nuclear p…	GO:0005215: Nuclear pore complex protein Nup98-Nup96; GO:0005515: Nuclear pore complex protein Nup98-Nup96; GO:0017056: Nuclear pore complex protein Nup98-Nup96; GO:0042277: Nuclear pore complex protein Nup98-Nup96;	GO:0000059: Nuclear pore complex protein Nup98-Nup96; GO:0000087: Nuclear pore complex protein Nup98-Nup96; GO:0000278: Nuclear pore complex protein Nup98-Nup96; GO:0000236: Nuclear pore complex protein Nup98-Nup96; GO:0005975: Nuclear pore complex protein Nup98-Nup96; GO:0006260: Nuclear pore complex protein Nup98-Nup96; GO:0006913: Nuclear pore complex protein Nup98-Nup96; GO:0006999: Nuclear p…	10	4	17
GCR_cBin38737_Ctg1_101	TOP	[A/G]	TAGATCCGGTGTACTTGGTGACCAGCCTGGTGACGAGACCCAAACAGACA[T/C]GTGAACATGTCACCCTGTGTGTCACAATATCCCCACGTCACACCCAACCA	TGGTTGGGTGTGACGTGGGGATATTGTGACACACAGGGTGACATGTTCAC[A/G]TGTCTGTTTGGGTCTCGTCACCAGGCTGGTCACCAAGTACACCGGATCTA	O14841	OPLA_HUMAN	0	GO:0005829: 5-oxoprolinase;	GO:0005524: 5-oxoprolinase; GO:0017168: 5-oxoprolinase;	GO:0006750: 5-oxoprolinase; GO:0006805: 5-oxoprolinase; GO:0044281: 5-oxoprolinase;	1	2	3
GCR_cBin43670_Ctg1_77	TOP	[A/G]	CCCTCTCCTCTAGTTTTAGTTTCCTCTACCAGAGGTTTAAACTCAGACAG[A/G]GACACCCTCTCCTCTAGTTTTAATCTTTTACATCTCGTTCTAAGACCACC	CCCTCTCCTCTAGTTTTAGTTTCCTCTACCAGAGGTTTAAACTCAGACAG[A/G]GACACCCTCTCCTCTAGTTTTAATCTTTTACATCTCGTTCTAAGACCACC	Q969Q6	P2R3C_HUMAN	2e-68	"GO:0005634: Serine/threonine-protein phosphatase 2A regulatory subunit B subunit gamma"; "GO:0005813: Serine/threonine-protein phosphatase 2A regulatory subunit B subunit gamma";	GO:0005509: Serine/threonine-protein phosphatase 2A regulatory subunit B subunit gamma;		2	1	0
ESTNV_27947_584	BOT	[T/A]	ACACAAAAAAACTAGAGAACAAAATGAAAGAAAAAGGAGATGTACAGGTA[A/T]GGTAAAGTAGTGCAACAGACAGGGACAGTGTTGCAGCTCGGGTAGAGCCT	ACACAAAAAAACTAGAGAACAAAATGAAAGAAAAAGGAGATGTACAGGTA[A/T]GGTAAAGTAGTGCAACAGACAGGGACAGTGTTGCAGCTCGGGTAGAGCCT	Q13310	PABP4_HUMAN	5e-146	GO:0005634: Polyadenylate-binding protein 4; GO:0005737: Polyadenylate-binding protein 4; GO:0010494: Polyadenylate-binding protein 4; GO:0030529: Polyadenylate-binding protein 4;	GO:0000166: Polyadenylate-binding protein 4; GO:0005515: Polyadenylate-binding protein 4; GO:0008143: Polyadenylate-binding protein 4; GO:0008266: Polyadenylate-binding protein 4; GO:0017130: Polyadenylate-binding protein 4;	GO:0006396: Polyadenylate-binding protein 4; GO:0006401: Polyadenylate-binding protein 4; GO:0006412: Polyadenylate-binding protein 4; GO:0007596: Polyadenylate-binding protein 4;	4	5	4
ESTNV_36706_574	BOT	[T/G]	CCTCCACGGATGGGCCTGTGTGCAAAGATTTCCATTATTTGGAAAATAAT[A/C]ATTTTCCTATGATTGGTTTGATAGCAGTCAACAGTGCAGTTCACCATGAT	CCTCCACGGATGGGCCTGTGTGCAAAGATTTCCATTATTTGGAAAATAAT[A/C]ATTTTCCTATGATTGGTTTGATAGCAGTCAACAGTGCAGTTCACCATGAT	Q6ZNF0	PAPL_HUMAN	2e-173	GO:0005576: Iron/zinc purple acid phosphatase-like protein;	GO:0003993: Iron/zinc purple acid phosphatase-like protein; GO:0046872: Iron/zinc purple acid phosphatase-like protein;		1	2	0
ESTV_20675_499	BOT	[T/C]	GACCACATTCAATGAGACGGAGGAGAGCACCGTGGAGTACGGCCTGTGGG[A/G]CGGACGGCTGTTTGAGCTGACAGCCAAGGGCAAAGCTACTCTGTTTGTGG	GACCACATTCAATGAGACGGAGGAGAGCACCGTGGAGTACGGCCTGTGGG[A/G]CGGACGGCTGTTTGAGCTGACAGCCAAGGGCAAAGCTACTCTGTTTGTGG	Q6ZNF0	PAPL_HUMAN	2e-173	GO:0005576: Iron/zinc purple acid phosphatase-like protein;	GO:0003993: Iron/zinc purple acid phosphatase-like protein; GO:0046872: Iron/zinc purple acid phosphatase-like protein;		1	2	0
ESTNV_34021_1870	BOT	[T/C]	CTGGGGAACTGATGACTCTGTAGTCGCCAGTGTTCGGCCTCCTCCAAAAA[A/G]CCAAGAGCAACCCCTGTTTCTGCCATAGTGTTAATTTTACTATTTACCAA	CTGGGGAACTGATGACTCTGTAGTCGCCAGTGTTCGGCCTCCTCCAAAAA[A/G]CCAAGAGCAACCCCTGTTTCTGCCATAGTGTTAATTTTACTATTTACCAA	Q16342	PDCD2_HUMAN	2e-109	GO:0005634: Programmed cell death protein 2; GO:0005737: Programmed cell death protein 2;	GO:0003677: Programmed cell death protein 2; GO:0008270: Programmed cell death protein 2;	GO:0006915: Programmed cell death protein 2;	2	2	1
GCR_cBin42013_Ctg1_64	BOT	[T/C]	TCAAAGAAATTGATTAGTTATTGCGAGGAAAC[A/G]AAACATTTATTTCATTATCCAACTATCAGTTCACAGTCAGCATGTTGCCT	TCAAAGAAATTGATTAGTTATTGCGAGGAAAC[A/G]AAACATTTATTTCATTATCCAACTATCAGTTCACAGTCAGCATGTTGCCT	Q86TG7	PEG10_HUMAN	6e-66	GO:0005634: Retrotransposon-derived protein PEG10; GO:0005737: Retrotransposon-derived protein PEG10;	GO:0003677: Retrotransposon-derived protein PEG10; GO:0005515: Retrotransposon-derived protein PEG10; GO:0008270: Retrotransposon-derived protein PEG10;	GO:0006915: Retrotransposon-derived protein PEG10; GO:0030154: Retrotransposon-derived protein PEG10; GO:0030512: Retrotransposon-derived protein PEG10;	2	3	3
ESTV_16226_67	BOT	[T/C]	AGGGAGGGCTGTGTTTCCTGTGTTTGGTAAAGGAACTTAAACATGACTAC[T/C]GCCCATAAGTTGGTGATCGTCCGTCATGGCGAGAGTGAGTGGAACCAGTA	TACTGGTTCCACTCACTCTCGCCATGACGGACGATCACCAACTTATGGGC[A/G]GTAGTCATGTTTAAGTTCCTTTACCAAACACAGGAAACACAGCCCTCCCT	P15259	PGAM2_HUMAN	2e-147	GO:0005575: Phosphoglycerate mutase 2; GO:0005634: Phosphoglycerate mutase 2; GO:0005829: Phosphoglycerate mutase 2;	GO:0004082: Phosphoglycerate mutase 2; GO:0004083: Phosphoglycerate mutase 2; GO:0004619: Phosphoglycerate mutase 2; GO:0046538: Phosphoglycerate mutase 2; GO:0048037: Phosphoglycerate mutase 2;	GO:0005975: Phosphoglycerate mutase 2; GO:0006006: Phosphoglycerate mutase 2; GO:0006094: Phosphoglycerate mutase 2; GO:0006096: Phosphoglycerate mutase 2; GO:0006096: Phosphoglycerate mutase 2; GO:0006941: Phosphoglycerate mutase 2; GO:0007283: Phosphoglycerate mutase 2; GO:0044281: Phosphoglycerate mutase 2; GO:0046689: Phosphoglycerate mutase 2;	3	5	9
ESTV_14230_80	TOP	[A/C]	TTGACAGACACTCGATTTAGAACACAGCGATATACAGTCAGTACATAGAC[A/C]ATGTGCATATCTAGTGATATGGGATAAGAACATCATGAAAACCACAGAGT	TTGACAGACACTCGATTTAGAACACAGCGATATACAGTCAGTACATAGAC[A/C]ATGTGCATATCTAGTGATATGGGATAAGAACATCATGAAAACCACAGAGT	P08567	PLEK_HUMAN	1e-176	GO:0005576: Pleckstrin; GO:0005737: Pleckstrin; GO:0005829: Pleckstrin; GO:0032587: Pleckstrin;	GO:0005080: Pleckstrin; GO:0005515: Pleckstrin; GO:0042803: Pleckstrin; GO:0043325: Pleckstrin;	GO:0002576: Pleckstrin; GO:0002576: Pleckstrin; GO:0002244: Pleckstrin; GO:0006904: Pleckstrin; GO:0007229: Pleckstrin; GO:0007596: Pleckstrin; GO:0010572: Pleckstrin; GO:0010920: Pleckstrin; GO:0010925: Pleckstrin; GO:0030030: Pleckstrin; GO:0030168: Pleckstrin; GO:0031529: Pleckstrin; GO:0031532: Pleckstrin; GO:0030836: Pleckstrin; GO:0030845: Pleckstrin; GO:0030866: Pleckstrin; GO:0033625: Ple…	4	4	26
ESTNV_20700_631	TOP	[A/G]	CTAATAGTGTATGTTTACAGACAGTATGAACAAGCAGATGAGGGGATTCT[T/C]TCTCTCCGTTCCTTAGTGAGTGATTTCACAAGGTTTTGAGGTGTAGGAGA	TCTCCTACACCTCAAAACCTTGTGAAATCACTCACTAAGGAACGGAGAGA[A/G]AGAATCCCCTCATCTGCTTGTTCATACTGTCTGTAAACATACACTATTAG	Q9BXR3	POK2_HUMAN	0		GO:0003677: HERV-K_7p22.1 provirus ancestral Pol protein; GO:0003723: HERV-K_7p22.1 provirus ancestral Pol protein; GO:0003964: HERV-K_7p22.1 provirus ancestral Pol protein; GO:0004523: HERV-K_7p22.1 provirus ancestral Pol protein; GO:0008270: HERV-K_7p22.1 provirus ancestral Pol protein;	GO:0006278: HERV-K_7p22.1 provirus ancestral Pol protein; GO:0006310: HERV-K_7p22.1 provirus ancestral Pol protein; GO:0015074: HERV-K_7p22.1 provirus ancestral Pol protein;	0	5	3
GCR_cBin30294_Ctg1_36	BOT	[G/C]	CTAGAAAGACAGAGACAAGGAAAAATGTACGTTTT[C/G]TTCAAGTTATATTTTGTTGGTGGGATACAATGCATTTCAATGGTCCCACT	CTAGAAAGACAGAGACAAGGAAAAATGTACGTTTT[C/G]TTCAAGTTATATTTTGTTGGTGGGATACAATGCATTTCAATGGTCCCACT	Q9BXR3	POK2_HUMAN	0		GO:0003677: HERV-K_7p22.1 provirus ancestral Pol protein; GO:0003723: HERV-K_7p22.1 provirus ancestral Pol protein; GO:0003964: HERV-K_7p22.1 provirus ancestral Pol protein; GO:0004523: HERV-K_7p22.1 provirus ancestral Pol protein; GO:0008270: HERV-K_7p22.1 provirus ancestral Pol protein;	GO:0006278: HERV-K_7p22.1 provirus ancestral Pol protein; GO:0006310: HERV-K_7p22.1 provirus ancestral Pol protein; GO:0015074: HERV-K_7p22.1 provirus ancestral Pol protein;	0	5	3
GCR_cBin18615_Ctg1_159	TOP	[A/C]	TTTGGGTGTCCTCAGCAGAACGTGTTGCCATAAGCAAGTGGTCACTTCTG[T/G]GTTTCACTGCGCAAGAGGAGGTCTGTGGGGTTTGAGGAATATCAAGGCAG	CTGCCTTGATATTCCTCAAACCCCACAGACCTCCTCTTGCGCAGTGAAAC[A/C]CAGAAGTGACCACTTGCTTATGGCAACACGTTCTGCTGAGGACACCCAAA	Q9WJR5	POK3_HUMAN	6e-128		GO:0003723: HERV-K_19q12 provirus ancestral Pol protein; GO:0003677: HERV-K_19q12 provirus ancestral Pol protein; GO:0003964: HERV-K_19q12 provirus ancestral Pol protein; GO:0004523: HERV-K_19q12 provirus ancestral Pol protein; GO:0008270: HERV-K_19q12 provirus ancestral Pol protein;	GO:0006278: HERV-K_19q12 provirus ancestral Pol protein; GO:0006310: HERV-K_19q12 provirus ancestral Pol protein; GO:0015074: HERV-K_19q12 provirus ancestral Pol protein;	0	5	3
ESTV_15118_153	BOT	[T/C]	TGGTTGAGTTAAACTGTTTAGATGTGAAACTCTTTTGGGCGTATTTCACA[A/G]CCTTTGGTGAAATACTAAGTCATGAAGCTATACATATGCATACAGTAAAT	TGGTTGAGTTAAACTGTTTAGATGTGAAACTCTTTTGGGCGTATTTCACA[A/G]CCTTTGGTGAAATACTAAGTCATGAAGCTATACATATGCATACAGTAAAT	P63133	POK6_HUMAN	0		GO:0003677: HERV-K_8p23.1 provirus ancestral Pol protein; GO:0003723: HERV-K_8p23.1 provirus ancestral Pol protein; GO:0003964: HERV-K_8p23.1 provirus ancestral Pol protein; GO:0004523: HERV-K_8p23.1 provirus ancestral Pol protein; GO:0008270: HERV-K_8p23.1 provirus ancestral Pol protein;	GO:0006278: HERV-K_8p23.1 provirus ancestral Pol protein; GO:0006310: HERV-K_8p23.1 provirus ancestral Pol protein; GO:0015074: HERV-K_8p23.1 provirus ancestral Pol protein;	0	5	3
ESTNV_33535_713	TOP	[A/C]	TAGGTACTTCATATTTTAGGTACCATAGCCTAGATACTTTATATCTTAGA[T/G]GAGTAAAGACCTTTATATGAGTTACAGCACAGGTCTTCCTTTGCCAAGCA	TGCTTGGCAAAGGAAGACCTGTGCTGTAACTCATATAAAGGTCTTTACTC[A/C]TCTAAGATATAAAGTATCTAGGCTATGGTACCTAAAATATGAAGTACCTA	Q08209	PP2BA_HUMAN	0	GO:0005634: Serine/threonine-protein phosphatase 2B catalytic subunit alpha isoform; GO:0005730: Serine/threonine-protein phosphatase 2B catalytic subunit alpha isoform; GO:0005737: Serine/threonine-protein phosphatase 2B catalytic subunit alpha isoform; GO:0005739: Serine/threonine-protein phosphatase 2B catalytic subunit alpha isoform; GO:0005829: Serine/threonine-protein phosphatase 2B catalyt…	GO:0004722: Serine/threonine-protein phosphatase 2B catalytic subunit alpha isoform; GO:0005509: Serine/threonine-protein phosphatase 2B catalytic subunit alpha isoform; GO:0005515: Serine/threonine-protein phosphatase 2B catalytic subunit alpha isoform; GO:0005516: Serine/threonine-protein phosphatase 2B catalytic subunit alpha isoform; GO:0005516: Serine/threonine-protein phosphatase 2B catalyt…	GO:0000082: Serine/threonine-protein phosphatase 2B catalytic subunit alpha isoform; GO:0001975: Serine/threonine-protein phosphatase 2B catalytic subunit alpha isoform; GO:0006606: Serine/threonine-protein phosphatase 2B catalytic subunit alpha isoform; GO:0006470: Serine/threonine-protein phosphatase 2B catalytic subunit alpha isoform; GO:0006470: Serine/threonine-protein phosphatase 2B catalyt…	8	11	19
ESTNV_33535_853	TOP	[A/G]	TCCCAAATATCAACTCAAAATTACAAAATGGATTTGCCTTTTATTTAATA[T/C]GGCAGTGAAGCCCCAGCCTAGGGCCAGTCTACATAGAAATGTACATTGTA	TACAATGTACATTTCTATGTAGACTGGCCCTAGGCTGGGGCTTCACTGCC[A/G]TATTAAATAAAAGGCAAATCCATTTTGTAATTTTGAGTTGATATTTGGGA	Q08209	PP2BA_HUMAN	0	GO:0005634: Serine/threonine-protein phosphatase 2B catalytic subunit alpha isoform; GO:0005730: Serine/threonine-protein phosphatase 2B catalytic subunit alpha isoform; GO:0005737: Serine/threonine-protein phosphatase 2B catalytic subunit alpha isoform; GO:0005739: Serine/threonine-protein phosphatase 2B catalytic subunit alpha isoform; GO:0005829: Serine/threonine-protein phosphatase 2B catalyt…	GO:0004722: Serine/threonine-protein phosphatase 2B catalytic subunit alpha isoform; GO:0005509: Serine/threonine-protein phosphatase 2B catalytic subunit alpha isoform; GO:0005515: Serine/threonine-protein phosphatase 2B catalytic subunit alpha isoform; GO:0005516: Serine/threonine-protein phosphatase 2B catalytic subunit alpha isoform; GO:0005516: Serine/threonine-protein phosphatase 2B catalyt…	GO:0000082: Serine/threonine-protein phosphatase 2B catalytic subunit alpha isoform; GO:0001975: Serine/threonine-protein phosphatase 2B catalytic subunit alpha isoform; GO:0006606: Serine/threonine-protein phosphatase 2B catalytic subunit alpha isoform; GO:0006470: Serine/threonine-protein phosphatase 2B catalytic subunit alpha isoform; GO:0006470: Serine/threonine-protein phosphatase 2B catalyt…	8	11	19
ESTV_18722_351	TOP	[A/G]	AAAATTATTTGTAGTTACAACACTGTACTGCATGTCTCTTTACTTGTACC[A/G]TTTGTAAAATACTTAACTTATCTGTGACAGTCTAATTATCAACATGCTAA	AAAATTATTTGTAGTTACAACACTGTACTGCATGTCTCTTTACTTGTACC[A/G]TTTGTAAAATACTTAACTTATCTGTGACAGTCTAATTATCAACATGCTAA	Q8N8N7	PTGR2_HUMAN	2e-143	GO:0005737: Prostaglandin reductase 2;	GO:0000166: Prostaglandin reductase 2; GO:0008270: Prostaglandin reductase 2; GO:0036132: Prostaglandin reductase 2; GO:0047522: Prostaglandin reductase 2;	GO:0006693: Prostaglandin reductase 2;	1	4	1
ESTNV_36348_720	BOT	[T/G]	AAAGAGAGTTGTCCTGATGGAGTGGATGTCTACTTTGACAATGTGGGAGG[T/G]CCCATAAGCGATGCTGTAATAGCACAGATGAACAATGATGGTCACGTGAT	ATCACGTGACCATCATTGTTCATCTGTGCTATTACAGCATCGCTTATGGG[A/C]CCTCCCACATTGTCAAAGTAGACATCCACTCCATCAGGACAACTCTCTTT	Q8N8N7	PTGR2_HUMAN	1e-90	GO:0005737: Prostaglandin reductase 2;	GO:0000166: Prostaglandin reductase 2; GO:0008270: Prostaglandin reductase 2; GO:0036132: Prostaglandin reductase 2; GO:0047522: Prostaglandin reductase 2;	GO:0006693: Prostaglandin reductase 2;	1	4	1
GCR_cBin48650_Ctg1_186	BOT	[T/C]	ATTGCACAGGTATTAGATAGGTATTGGACATGTATTAGACTGCTGTTACA[T/C]GTTTATTACAACTATATTTGGCGTTTATTCCACGTGTTTTAGACAGTGAT	ATCACTGTCTAAAACACGTGGAATAAACGCCAAATATAGTTGTAATAAAC[A/G]TGTAACAGCAGTCTAATACATGTCCAATACCTATCTAATACCTGTGCAAT	P27708	PYR1_HUMAN	0	GO:0005634: CAD protein; GO:0005829: CAD protein; GO:0005829: CAD protein; GO:0016363: CAD protein; GO:0043025: CAD protein; GO:0043195: CAD protein; GO:0042995: CAD protein; GO:0043234: CAD protein;	GO:0004151: CAD protein; GO:0004151: CAD protein; GO:0004070: CAD protein; GO:0004070: CAD protein; GO:0004088: CAD protein; GO:0004088: CAD protein; GO:0004672: CAD protein; GO:0005524: CAD protein; GO:0019899: CAD protein; GO:0042802: CAD protein; GO:0046872: CAD protein; GO:0070335: CAD protein;	GO:0006206: CAD protein; GO:0006207: CAD protein; GO:0006541: CAD protein; GO:0006543: CAD protein; GO:0007565: CAD protein; GO:0009790: CAD protein; GO:0014075: CAD protein; GO:0017144: CAD protein; GO:0018107: CAD protein; GO:0031000: CAD protein; GO:0031100: CAD protein; GO:0033574: CAD protein; GO:0044205: CAD protein; GO:0044281: CAD protein; GO:0046134: CAD protein; GO:0046777: CAD protein;…	8	12	18
GCR_cBin33614_Ctg1_90	TOP	[A/G]	AGGGTTAGCTACAGCAACCACAAAATGAAAGCTTTCTTTCTATTTTACTC[A/G]TTTTTACTGTTCTTATCGAGAGTCCACTTTTAATCGTTGCATAGTATTGA	AGGGTTAGCTACAGCAACCACAAAATGAAAGCTTTCTTTCTATTTTACTC[A/G]TTTTTACTGTTCTTATCGAGAGTCCACTTTTAATCGTTGCATAGTATTGA	P27708	PYR1_HUMAN	0	GO:0005634: CAD protein; GO:0005829: CAD protein; GO:0005829: CAD protein; GO:0016363: CAD protein; GO:0043025: CAD protein; GO:0043195: CAD protein; GO:0042995: CAD protein; GO:0043234: CAD protein;	GO:0004151: CAD protein; GO:0004151: CAD protein; GO:0004070: CAD protein; GO:0004070: CAD protein; GO:0004088: CAD protein; GO:0004088: CAD protein; GO:0004672: CAD protein; GO:0005524: CAD protein; GO:0019899: CAD protein; GO:0042802: CAD protein; GO:0046872: CAD protein; GO:0070335: CAD protein;	GO:0006206: CAD protein; GO:0006207: CAD protein; GO:0006541: CAD protein; GO:0006543: CAD protein; GO:0007565: CAD protein; GO:0009790: CAD protein; GO:0014075: CAD protein; GO:0017144: CAD protein; GO:0018107: CAD protein; GO:0031000: CAD protein; GO:0031100: CAD protein; GO:0033574: CAD protein; GO:0044205: CAD protein; GO:0044281: CAD protein; GO:0046134: CAD protein; GO:0046777: CAD protein;…	8	12	18
ESTNV_36002_1472	BOT	[T/C]	TATACATTTTCACAATGTTGACTAATGCTGCCTCTAATTTCCCTGCTTTG[T/C]AATCAGTGTCAAATTTGGAAAATCTCTGACAACCTTTTATGTCTCATAGA	TCTATGAGACATAAAAGGTTGTCAGAGATTTTCCAAATTTGACACTGATT[A/G]CAAAGCAGGGAAATTAGAGGCAGCATTAGTCAACATTGTGAAAATGTATA	P27708	PYR1_HUMAN	0	GO:0005634: CAD protein; GO:0005829: CAD protein; GO:0005829: CAD protein; GO:0016363: CAD protein; GO:0043025: CAD protein; GO:0043195: CAD protein; GO:0042995: CAD protein; GO:0043234: CAD protein;	GO:0004151: CAD protein; GO:0004151: CAD protein; GO:0004070: CAD protein; GO:0004070: CAD protein; GO:0004088: CAD protein; GO:0004088: CAD protein; GO:0004672: CAD protein; GO:0005524: CAD protein; GO:0019899: CAD protein; GO:0042802: CAD protein; GO:0046872: CAD protein; GO:0070335: CAD protein;	GO:0006206: CAD protein; GO:0006207: CAD protein; GO:0006541: CAD protein; GO:0006543: CAD protein; GO:0007565: CAD protein; GO:0009790: CAD protein; GO:0014075: CAD protein; GO:0017144: CAD protein; GO:0018107: CAD protein; GO:0031000: CAD protein; GO:0031100: CAD protein; GO:0033574: CAD protein; GO:0044205: CAD protein; GO:0044281: CAD protein; GO:0046134: CAD protein; GO:0046777: CAD protein;…	8	12	18
GCR_cBin19824_Ctg1_145	BOT	[T/C]	GTGGCCATTTCCACCGTTCTCCTTGTCCAGGTTATCCACAAATCTGGTAA[T/C]TTATTTAGCTAATTTCAGTGTGATGTTTCTTTCCCTCCATTTGACCCGTA	TACGGGTCAAATGGAGGGAAAGAAACATCACACTGAAATTAGCTAAATAA[A/G]TTACCAGATTTGTGGATAACCTGGACAAGGAGAACGGTGGAAATGGCCAC	P27708	PYR1_HUMAN	0	GO:0005634: CAD protein; GO:0005829: CAD protein; GO:0005829: CAD protein; GO:0016363: CAD protein; GO:0043025: CAD protein; GO:0043195: CAD protein; GO:0042995: CAD protein; GO:0043234: CAD protein;	GO:0004151: CAD protein; GO:0004151: CAD protein; GO:0004070: CAD protein; GO:0004070: CAD protein; GO:0004088: CAD protein; GO:0004088: CAD protein; GO:0004672: CAD protein; GO:0005524: CAD protein; GO:0019899: CAD protein; GO:0042802: CAD protein; GO:0046872: CAD protein; GO:0070335: CAD protein;	GO:0006206: CAD protein; GO:0006207: CAD protein; GO:0006541: CAD protein; GO:0006543: CAD protein; GO:0007565: CAD protein; GO:0009790: CAD protein; GO:0014075: CAD protein; GO:0017144: CAD protein; GO:0018107: CAD protein; GO:0031000: CAD protein; GO:0031100: CAD protein; GO:0033574: CAD protein; GO:0044205: CAD protein; GO:0044281: CAD protein; GO:0046134: CAD protein; GO:0046777: CAD protein;…	8	12	18
GCR_cBin698_Ctg1_256	BOT	[T/A]	AGGAAGATTAGGATTCACCCCTTGCTGCAGACATGGAAGAGGAGTAGAAC[A/T]ATTGGNGAGATTCACTTCAAGACTTACAGAGTTCAGTGTATCCGGCCATC	GATGGCCGGATACACTGAACTCTGTAAGTCTTGAAGTGAATCTCNCCAAT[A/T]GTTCTACTCCTCTTCCATGTCTGCAGCAAGGGGTGAATCCTAATCTTCCT	P27708	PYR1_HUMAN	0	GO:0005634: CAD protein; GO:0005829: CAD protein; GO:0005829: CAD protein; GO:0016363: CAD protein; GO:0043025: CAD protein; GO:0043195: CAD protein; GO:0042995: CAD protein; GO:0043234: CAD protein;	GO:0004151: CAD protein; GO:0004151: CAD protein; GO:0004070: CAD protein; GO:0004070: CAD protein; GO:0004088: CAD protein; GO:0004088: CAD protein; GO:0004672: CAD protein; GO:0005524: CAD protein; GO:0019899: CAD protein; GO:0042802: CAD protein; GO:0046872: CAD protein; GO:0070335: CAD protein;	GO:0006206: CAD protein; GO:0006207: CAD protein; GO:0006541: CAD protein; GO:0006543: CAD protein; GO:0007565: CAD protein; GO:0009790: CAD protein; GO:0014075: CAD protein; GO:0017144: CAD protein; GO:0018107: CAD protein; GO:0031000: CAD protein; GO:0031100: CAD protein; GO:0033574: CAD protein; GO:0044205: CAD protein; GO:0044281: CAD protein; GO:0046134: CAD protein; GO:0046777: CAD protein;…	8	12	18
GCR_cBin46385_Ctg1_67	TOP	[A/G]	TTCTGTTTTTCTAACATTGTGTTGGGTGTAATTACGTCGATATATCTAGT[A/G]AACAANGGATAAGCAACAATGGGCGTGACGGATAGAAGTAGTCACTACAG	TTCTGTTTTTCTAACATTGTGTTGGGTGTAATTACGTCGATATATCTAGT[A/G]AACAANGGATAAGCAACAATGGGCGTGACGGATAGAAGTAGTCACTACAG	Q0VAN0	Q0VAN0_HUMAN	2e-38		GO:0004674: AKT2 protein; GO:0005543: AKT2 protein; GO:0005524: AKT2 protein;		0	3	0
ESTNV_28091_630	BOT	[T/C]	TCCAGTGATGCCATGAAGGAGTACAACAGAGTCCGTGTCTACCTCGACGA[A/G]AACTACAAATCCCAGGAGCATTTCACAGCACTAGGAAGTTGCTACTTTCT	TCCAGTGATGCCATGAAGGAGTACAACAGAGTCCGTGTCTACCTCGACGA[A/G]AACTACAAATCCCAGGAGCATTTCACAGCACTAGGAAGTTGCTACTTTCT	Q5T1B4	Q5T1B4_HUMAN	9e-82			GO:0046854: Inositol polyphosphate-5-phosphatase;	0	0	1
GCR_cBin37910_Ctg1_93	TOP	[A/G]	TGATGCAGGGTACTGATCCCAAACCCACTTGTTGGTTGTTGCCTATAGCT[A/G]GTATGGCCTCATCAACCTGAGTTGGGGTGATAATTATTGTCATTTGAATT	TGATGCAGGGTACTGATCCCAAACCCACTTGTTGGTTGTTGCCTATAGCT[A/G]GTATGGCCTCATCAACCTGAGTTGGGGTGATAATTATTGTCATTTGAATT	Q5T6N4	Q5T6N4_HUMAN	0		GO:0003779: Actin binding LIM protein 1; GO:0008270: Actin binding LIM protein 1;	GO:0007010: Actin binding LIM protein 1;	0	2	1
GCR_cBin32127_Ctg1_234	TOP	[A/G]	AGAATTAGACGGAAAGACTATTAAACTTCAAATCGTAAGTGCTTCCCCCC[A/G]ACCACNTCTCGATTGTCCTCTACTGTGTAAAGGGGAAGCTCCACGTTATA	AGAATTAGACGGAAAGACTATTAAACTTCAAATCGTAAGTGCTTCCCCCC[A/G]ACCACNTCTCGATTGTCCTCTACTGTGTAAAGGGGAAGCTCCACGTTATA	P62820	RAB1A_HUMAN	2e-32	GO:0005794: Ras-related protein Rab-1A; GO:0005783: Ras-related protein Rab-1A;	GO:0003924: Ras-related protein Rab-1A; GO:0005525: Ras-related protein Rab-1A;	GO:0006184: Ras-related protein Rab-1A; GO:0007264: Ras-related protein Rab-1A; GO:0015031: Ras-related protein Rab-1A; GO:0016192: Ras-related protein Rab-1A;	2	2	4
ESTNV_33113_353	BOT	[T/G]	GTTTTTATTATGTACTGGGATCCCTATACTGGTCAATTGAGACAAAAAAA[A/C]CCCACTATCAAACAAGAACAATGATGTATAGGAATATACAATAACAAAAT	GTTTTTATTATGTACTGGGATCCCTATACTGGTCAATTGAGACAAAAAAA[A/C]CCCACTATCAAACAAGAACAATGATGTATAGGAATATACAATAACAAAAT	P54725	RD23A_HUMAN	4e-105	GO:0000502: UV excision repair protein RAD23 homolog A; GO:0005634: UV excision repair protein RAD23 homolog A;	GO:0003684: UV excision repair protein RAD23 homolog A; GO:0003697: UV excision repair protein RAD23 homolog A; GO:0005515: UV excision repair protein RAD23 homolog A; GO:0031593: UV excision repair protein RAD23 homolog A;	GO:0006289: UV excision repair protein RAD23 homolog A; GO:0019048: UV excision repair protein RAD23 homolog A; GO:0032434: UV excision repair protein RAD23 homolog A; GO:0043161: UV excision repair protein RAD23 homolog A; GO:0045070: UV excision repair protein RAD23 homolog A;	2	4	5
GCR_cBin23307_Ctg1_194	TOP	[A/C]	CTCTGGAAACGGGCTAAATTTAGAAGGTCTGGGCATTGGTTAATNCAGGG[T/G]AATTTTGCCTCTGAGACCATTTTATGTAGCAGTCTATCTCAACTGCATGT	ACATGCAGTTGAGATAGACTGCTACATAAAATGGTCTCAGAGGCAAAATT[A/C]CCCTGNATTAACCAATGCCCAGACCTTCTAAATTTAGCCCGTTTCCAGAG	Q2PPJ7	RGPA2_HUMAN	0	GO:0005634: Ral GTPase-activating protein subunit alpha-2; GO:0005737: Ral GTPase-activating protein subunit alpha-2; GO:0005829: Ral GTPase-activating protein subunit alpha-2;	GO:0005096: Ral GTPase-activating protein subunit alpha-2; GO:0017123: Ral GTPase-activating protein subunit alpha-2; GO:0046982: Ral GTPase-activating protein subunit alpha-2;	GO:0032859: Ral GTPase-activating protein subunit alpha-2; GO:0032859: Ral GTPase-activating protein subunit alpha-2;	3	3	2
ESTNV_33760_518	TOP	[C/G]	TGTGTGTGGAGTCAGTGGCTGTTGTGTGGTCTAATGGCCCCAAGGTGGTG[C/G]TGTTGGCTCAGTTTTCATAAGACGAGAGGGGAGTGAGATCAGTGTCAAGG	CCTTGACACTGATCTCACTCCCCTCTCGTCTTATGAAAACTGAGCCAACA[C/G]CACCACCTTGGGGCCATTAGACCACACAACAGCCACTGACTCCACACACA	Q96CC6	RHDF1_HUMAN	0	GO:0000139: Inactive rhomboid protein 1; GO:0005789: Inactive rhomboid protein 1; GO:0016021: Inactive rhomboid protein 1;	GO:0004252: Inactive rhomboid protein 1; GO:0019838: Inactive rhomboid protein 1;	GO:0006508: Inactive rhomboid protein 1; GO:0008283: Inactive rhomboid protein 1; GO:0015031: Inactive rhomboid protein 1; GO:0016477: Inactive rhomboid protein 1; GO:0042058: Inactive rhomboid protein 1; GO:0050708: Inactive rhomboid protein 1; GO:0050709: Inactive rhomboid protein 1; GO:0061136: Inactive rhomboid protein 1;	3	2	8
ESTNV_33761_306	TOP	[A/G]	ATATCATTGTCCAGATCCCAAGGGCATGAGTTGGCTGGGGATGGTGTCTC[T/C]AGACAGGCACTTGATGAAATTGAATTAGGATGACCCAGGATGTGGCAAGC	GCTTGCCACATCCTGGGTCATCCTAATTCAATTTCATCAAGTGCCTGTCT[A/G]GAGACACCATCCCCAGCCAACTCATGCCCTTGGGATCTGGACAATGATAT	Q9HBH0	RHOF_HUMAN	8e-98	GO:0005829: Rho-related GTP-binding protein RhoF; GO:0005856: Rho-related GTP-binding protein RhoF; GO:0005886: Rho-related GTP-binding protein RhoF;	GO:0003924: Rho-related GTP-binding protein RhoF; GO:0005525: Rho-related GTP-binding protein RhoF;	GO:0006184: Rho-related GTP-binding protein RhoF; GO:0007015: Rho-related GTP-binding protein RhoF; GO:0007264: Rho-related GTP-binding protein RhoF; GO:0051056: Rho-related GTP-binding protein RhoF;	3	2	4
GCR_cBin21922_Ctg1_271	BOT	[T/C]	CAACAGGGACCTTCCATTGAATATTTAACCAATACTCTCTGTCTTTAGGT[T/C]TAGGGNAGCATAAAGCTTGCATTCCTACAGAAAGAATCTTAGGATTGGGT	ACCCAATCCTAAGATTCTTTCTGTAGGAATGCAAGCTTTATGCTNCCCTA[A/G]ACCTAAAGACAGAGAGTATTGGTTAAATATTCAATGGAAGGTCCCTGTTG	P23921	RIR1_HUMAN	0	GO:0005654: Ribonucleoside-diphosphate reductase large subunit; GO:0005829: Ribonucleoside-diphosphate reductase large subunit; GO:0005971: Ribonucleoside-diphosphate reductase large subunit;	GO:0004748: Ribonucleoside-diphosphate reductase large subunit; GO:0004748: Ribonucleoside-diphosphate reductase large subunit; GO:0005515: Ribonucleoside-diphosphate reductase large subunit; GO:0005524: Ribonucleoside-diphosphate reductase large subunit;	GO:0006260: Ribonucleoside-diphosphate reductase large subunit; GO:0006260: Ribonucleoside-diphosphate reductase large subunit; GO:0009263: Ribonucleoside-diphosphate reductase large subunit; GO:0015949: Ribonucleoside-diphosphate reductase large subunit; GO:0044281: Ribonucleoside-diphosphate reductase large subunit; GO:0051290: Ribonucleoside-diphosphate reductase large subunit; GO:0055086: Rib…	3	4	7
GCR_cBin21922_Ctg1_272	TOP	[A/C]	AACAGGGACCTTCCATTGAATATTTAACCAATACTCTCTGTCTTNAGGTC[T/G]AGGGCAGCATAAAGCTTGCATTCCTACAGAAAGAATCTTAGGATTGGGTT	AACCCAATCCTAAGATTCTTTCTGTAGGAATGCAAGCTTTATGCTGCCCT[A/C]GACCTNAAGACAGAGAGTATTGGTTAAATATTCAATGGAAGGTCCCTGTT	P23921	RIR1_HUMAN	0	GO:0005654: Ribonucleoside-diphosphate reductase large subunit; GO:0005829: Ribonucleoside-diphosphate reductase large subunit; GO:0005971: Ribonucleoside-diphosphate reductase large subunit;	GO:0004748: Ribonucleoside-diphosphate reductase large subunit; GO:0004748: Ribonucleoside-diphosphate reductase large subunit; GO:0005515: Ribonucleoside-diphosphate reductase large subunit; GO:0005524: Ribonucleoside-diphosphate reductase large subunit;	GO:0006260: Ribonucleoside-diphosphate reductase large subunit; GO:0006260: Ribonucleoside-diphosphate reductase large subunit; GO:0009263: Ribonucleoside-diphosphate reductase large subunit; GO:0015949: Ribonucleoside-diphosphate reductase large subunit; GO:0044281: Ribonucleoside-diphosphate reductase large subunit; GO:0051290: Ribonucleoside-diphosphate reductase large subunit; GO:0055086: Rib…	3	4	7
GCR_cBin17730_Ctg1_232	BOT	[T/G]	GTAAAGGCTGGGTTGATGTACTGGCTCTAATTTAAATGACCTAAACTTGT[A/C]ATTTGCTCTACCACAGGAACAGAACCATAGTTTGCCAGTGCTGTGATAAA	GTAAAGGCTGGGTTGATGTACTGGCTCTAATTTAAATGACCTAAACTTGT[A/C]ATTTGCTCTACCACAGGAACAGAACCATAGTTTGCCAGTGCTGTGATAAA	P23921	RIR1_HUMAN	0	GO:0005654: Ribonucleoside-diphosphate reductase large subunit; GO:0005829: Ribonucleoside-diphosphate reductase large subunit; GO:0005971: Ribonucleoside-diphosphate reductase large subunit;	GO:0004748: Ribonucleoside-diphosphate reductase large subunit; GO:0004748: Ribonucleoside-diphosphate reductase large subunit; GO:0005515: Ribonucleoside-diphosphate reductase large subunit; GO:0005524: Ribonucleoside-diphosphate reductase large subunit;	GO:0006260: Ribonucleoside-diphosphate reductase large subunit; GO:0006260: Ribonucleoside-diphosphate reductase large subunit; GO:0009263: Ribonucleoside-diphosphate reductase large subunit; GO:0015949: Ribonucleoside-diphosphate reductase large subunit; GO:0044281: Ribonucleoside-diphosphate reductase large subunit; GO:0051290: Ribonucleoside-diphosphate reductase large subunit; GO:0055086: Rib…	3	4	7
ESTNV_35278_946	TOP	[A/C]	CACTACTGTTTGATTACACCTGTACTATGAATCCTACAGAAGTCTGAAAT[T/G]GTTTTTTTGTTTGAACAATGGCCCTGCCTCTCATTTCCATCAAGGGTGTT	AACACCCTTGATGGAAATGAGAGGCAGGGCCATTGTTCAAACAAAAAAAC[A/C]ATTTCAGACTTCTGTAGGATTCATAGTACAGGTGTAATCAAACAGTAGTG	Q96GF1	RN185_HUMAN	2e-65	GO:0005741: E3 ubiquitin-protein ligase RNF185; GO:0016021: E3 ubiquitin-protein ligase RNF185;	GO:0008270: E3 ubiquitin-protein ligase RNF185; GO:0016874: E3 ubiquitin-protein ligase RNF185;	GO:0006914: E3 ubiquitin-protein ligase RNF185; GO:0016567: E3 ubiquitin-protein ligase RNF185;	2	2	2
GCR_cBin39664_Ctg1_85	BOT	[T/C]	CAAGTAGGGTCGGGGTCAATTCAGTAAGTAAATTGAAATAACATAAAACA[T/C]ACAAAAGTGTAAAAAAAATATTATTTTGGCAATGGGGCCTCGTATTAGAA	TTCTAATACGAGGCCCCATTGCCAAAATAATATTTTTTTTACACTTTTGT[A/G]TGTTTTATGTTATTTCAATTTACTTACTGAATTGACCCCGACCCTACTTG	P24928	RPB1_HUMAN	0	GO:0005634: DNA-directed RNA polymerase II subunit RPB1; GO:0005634: DNA-directed RNA polymerase II subunit RPB1; GO:0005730: DNA-directed RNA polymerase II subunit RPB1; GO:0005665: DNA-directed RNA polymerase II subunit RPB1; GO:0005654: DNA-directed RNA polymerase II subunit RPB1;	GO:0003677: DNA-directed RNA polymerase II subunit RPB1; GO:0003899: DNA-directed RNA polymerase II subunit RPB1; GO:0003968: DNA-directed RNA polymerase II subunit RPB1; GO:0004672: DNA-directed RNA polymerase II subunit RPB1; GO:0005515: DNA-directed RNA polymerase II subunit RPB1; GO:0031625: DNA-directed RNA polymerase II subunit RPB1; GO:0046872: DNA-directed RNA polymerase II subunit RPB1;	GO:0000398: DNA-directed RNA polymerase II subunit RPB1; GO:0006281: DNA-directed RNA polymerase II subunit RPB1; GO:0006283: DNA-directed RNA polymerase II subunit RPB1; GO:0006289: DNA-directed RNA polymerase II subunit RPB1; GO:0006370: DNA-directed RNA polymerase II subunit RPB1; GO:0006355: DNA-directed RNA polymerase II subunit RPB1; GO:0006366: DNA-directed RNA polymerase II subunit RPB1; …	5	7	16
GCR_cBin705_Ctg1_123	BOT	[T/C]	TCTCTGCTGTCAGTTGTGATGACTGGCATAAGGTGTCAGCGAGAGCTTTG[T/C]TGTTGGCAGCCGTCATCTCTCCCATGGGTGTCTGTGGTTTTGCCTGAGTG	CACTCAGGCAAAACCACAGACACCCATGGGAGAGATGACGGCTGCCAACA[A/G]CAAAGCTCTCGCTGACACCTTATGCCAGTCATCACAACTGACAGCAGAGA	P08865	RSSA_HUMAN	8e-161	GO:0005634: 40S ribosomal protein SA; GO:0005737: 40S ribosomal protein SA; GO:0005737: 40S ribosomal protein SA; GO:0005829: 40S ribosomal protein SA; GO:0005886: 40S ribosomal protein SA; GO:0022627: 40S ribosomal protein SA; GO:0030686: 40S ribosomal protein SA;	GO:0003735: 40S ribosomal protein SA; GO:0005515: 40S ribosomal protein SA; GO:0043022: 40S ribosomal protein SA;	GO:0000184: 40S ribosomal protein SA; GO:0000028: 40S ribosomal protein SA; GO:0000447: 40S ribosomal protein SA; GO:0000461: 40S ribosomal protein SA; GO:0006407: 40S ribosomal protein SA; GO:0006412: 40S ribosomal protein SA; GO:0006412: 40S ribosomal protein SA; GO:0006413: 40S ribosomal protein SA; GO:0006414: 40S ribosomal protein SA; GO:0006415: 40S ribosomal protein SA; GO:0006614: 40S rib…	7	3	19
GCR_cBin44622_Ctg1_29	TOP	[A/G]	CTAGAAATGTATACGTTTTGTACTCTTG[T/C]AGGAAGCAATCACTCCCTTATTAGACTACAAATTATCTATAACTAATAAC	GTTATTAGTTATAGATAATTTGTAGTCTAATAAGGGAGTGATTGCTTCCT[A/G]CAAGAGTACAAAACGTATACATTTCTAG	A6NKG5	RTL1_HUMAN	1e-57	GO:0016021: Retrotransposon-like protein 1;		GO:0007275: Retrotransposon-like protein 1;	1	0	1
GCR_cBin38208_Ctg1_21	BOT	[T/A]	CTAGAACCCAAACTGTAAAA[A/T]GTTTGCTGTTATTGTGCCTTTCTAGTGCGCCCACTTTCTAATTTAACGGA	CTAGAACCCAAACTGTAAAA[A/T]GTTTGCTGTTATTGTGCCTTTCTAGTGCGCCCACTTTCTAATTTAACGGA	A6NKG5	RTL1_HUMAN	3e-69	GO:0016021: Retrotransposon-like protein 1;		GO:0007275: Retrotransposon-like protein 1;	1	0	1
GCR_cBin3706_Ctg1_364	TOP	[A/G]	AGTATTAAAGGGGTGGTATACAGGTTATCTGGTCTATAAGACATATCTGT[A/G]TTTCTGCTTCTGTCTAG	AGTATTAAAGGGGTGGTATACAGGTTATCTGGTCTATAAGACATATCTGT[A/G]TTTCTGCTTCTGTCTAG	A6NKG5	RTL1_HUMAN	2e-37	GO:0016021: Retrotransposon-like protein 1;		GO:0007275: Retrotransposon-like protein 1;	1	0	1
GCR_cBin5917_Ctg1_208	TOP	[A/G]	CCATCGACTGGTATTTCCATCAATGAATAAGCTAGAAAGCATTATTTCGC[A/G]ATGGGATTTTTTTATATCGGCTTTTCCCACCAAAAGAAATGCGGACCAAA	CCATCGACTGGTATTTCCATCAATGAATAAGCTAGAAAGCATTATTTCGC[A/G]ATGGGATTTTTTTATATCGGCTTTTCCCACCAAAAGAAATGCGGACCAAA	A6NKG5	RTL1_HUMAN	2e-62	GO:0016021: Retrotransposon-like protein 1;		GO:0007275: Retrotransposon-like protein 1;	1	0	1
GCR_cBin41946_Ctg1_89	TOP	[C/G]	GCGATTACTCACCCCATACTGGAGGAATACTTTTTCTTCAACAAGTCTGA[C/G]GGGAANGATTTACTACAGACACCCCACAAGGCCCTCATCCCCGTAATTCG	GCGATTACTCACCCCATACTGGAGGAATACTTTTTCTTCAACAAGTCTGA[C/G]GGGAANGATTTACTACAGACACCCCACAAGGCCCTCATCCCCGTAATTCG	A6NKG5	RTL1_HUMAN	2e-62	GO:0016021: Retrotransposon-like protein 1;		GO:0007275: Retrotransposon-like protein 1;	1	0	1
BASS115_B6A_H02_496	BOT	[T/G]	GGTAACTTTGATTGTAAACTACATCAAACCACATTCACTGTTGCACTCCTGTTGAAAAAA[A/C]TATGTGGAGATATGGGTTCAGAGCGTGACAATGTTCTATTTCATACCAAGGCTTGGTGGT	GGTAACTTTGATTGTAAACTACATCAAACCACATTCACTGTTGCACTCCTGTTGAAAAAA[A/C]TATGTGGAGATATGGGTTCAGAGCGTGACAATGTTCTATTTCATACCAAGGCTTGGTGGT	A6NKG5	RTL1_HUMAN	2e-59	GO:0016021: Retrotransposon-like protein 1;		GO:0007275: Retrotransposon-like protein 1;	1	0	1
GCR_cBin33592_Ctg1_241	TOP	[A/G]	CAGGATCTTGTCTATTAATAGTAGTTTTCTATTGAAATGTATTGTGTGTT[T/C]ATTTCACCGTCAGCCTATTCTTTAGGTAAACTGCAGGCTAATGTAAAAGT	ACTTTTACATTAGCCTGCAGTTTACCTAAAGAATAGGCTGACGGTGAAAT[A/G]AACACACAATACATTTCAATAGAAAACTACTATTAATAGACAAGATCCTG	Q6R2W3	SCND3_HUMAN	4e-69	GO:0005634: SCAN domain-containing protein 3;	GO:0003676: SCAN domain-containing protein 3; GO:0003700: SCAN domain-containing protein 3; GO:0046983: SCAN domain-containing protein 3;	GO:0015074: SCAN domain-containing protein 3; GO:0016032: SCAN domain-containing protein 3;	1	3	2
GCR_cBin8947_Ctg1_161	TOP	[A/G]	CACAGTGCGTAAGTGAACCAATTTTTTTCGTGATCTATTGAGTGAGGCAA[A/G]TTAATTTTTGACCTAACTTCTGAGTTATTGGATTACTTGGTGGGGGGGCA	CACAGTGCGTAAGTGAACCAATTTTTTTCGTGATCTATTGAGTGAGGCAA[A/G]TTAATTTTTGACCTAACTTCTGAGTTATTGGATTACTTGGTGGGGGGGCA	O75533	SF3B1_HUMAN	0	GO:0005634: Splicing factor 3B subunit 1; GO:0005681: Splicing factor 3B subunit 1; GO:0005689: Splicing factor 3B subunit 1; GO:0005654: Splicing factor 3B subunit 1; GO:0016607: Splicing factor 3B subunit 1; GO:0071013: Splicing factor 3B subunit 1;	GO:0003682: Splicing factor 3B subunit 1;	GO:0000375: Splicing factor 3B subunit 1; GO:0000398: Splicing factor 3B subunit 1; GO:0000398: Splicing factor 3B subunit 1; GO:0000398: Splicing factor 3B subunit 1; GO:0008380: Splicing factor 3B subunit 1; GO:0009952: Splicing factor 3B subunit 1; GO:0010467: Splicing factor 3B subunit 1;	6	1	7
GCR_hBin35252_Ctg1_84	TOP	[A/G]	ACAGAACACATACAGTAGTACAGGTCTCTGAAAATAATTGAGTTACTGAG[T/C]GTAAAAGAGTTAGCTGTCCTCTCCCTGTCTTTTCTACACTGGCAGAGATA	TATCTCTGCCAGTGTAGAAAAGACAGGGAGAGGACAGCTAACTCTTTTAC[A/G]CTCAGTAACTCAATTATTTTCAGAGACCTGTACTACTGTATGTGTTCTGT	Q6AI14	SL9A4_HUMAN	2e-35	GO:0005886: Sodium/hydrogen exchanger 4; GO:0016021: Sodium/hydrogen exchanger 4; GO:0016324: Sodium/hydrogen exchanger 4; GO:0016323: Sodium/hydrogen exchanger 4;	GO:0015385: Sodium/hydrogen exchanger 4;	GO:0006811: Sodium/hydrogen exchanger 4; GO:0006885: Sodium/hydrogen exchanger 4; GO:0055085: Sodium/hydrogen exchanger 4;	4	1	3
GCR_cBin7800_Ctg1_739	TOP	[A/T]	CCTGGCACTGTGCCTTCCCATCACACACCTGCTGCTGGTCGATACACTTC[A/T]TCCCATGAGCACACTGGAACTGACCTGAGAGGTAGGAACCAATGAGCACA	TGTGCTCATTGGTTCCTACCTCTCAGGTCAGTTCCAGTGTGCTCATGGGA[A/T]GAAGTGTATCGACCAGCAGCAGGTGTGTGATGGGAAGGCACAGTGCCAGG	Q15796	SMAD2_HUMAN	7e-47	GO:0005634: Mothers against decapentaplegic homolog 2; GO:0005667: Mothers against decapentaplegic homolog 2; GO:0005654: Mothers against decapentaplegic homolog 2; GO:0005737: Mothers against decapentaplegic homolog 2; GO:0005829: Mothers against decapentaplegic homolog 2; GO:0032444: Mothers against decapentaplegic homolog 2; GO:0071141: Mothers against decapentaplegic homolog 2;	GO:0003677: Mothers against decapentaplegic homolog 2; GO:0003682: Mothers against decapentaplegic homolog 2; GO:0003700: Mothers against decapentaplegic homolog 2; GO:0003690: Mothers against decapentaplegic homolog 2; GO:0005160: Mothers against decapentaplegic homolog 2; GO:0005515: Mothers against decapentaplegic homolog 2; GO:0008134: Mothers against decapentaplegic homolog 2; GO:0019902: Mo…	GO:0000122: Mothers against decapentaplegic homolog 2; GO:0001657: Mothers against decapentaplegic homolog 2; GO:0001701: Mothers against decapentaplegic homolog 2; GO:0001707: Mothers against decapentaplegic homolog 2; GO:0006351: Mothers against decapentaplegic homolog 2; GO:0006367: Mothers against decapentaplegic homolog 2; GO:0007179: Mothers against decapentaplegic homolog 2; GO:0007179: Mo…	7	16	47
ESTNV_27944_196	BOT	[T/A]	AGACTGTGAGCTGTTGCTGAGTAGATTTCAGCAGACAGAATCGGTGCGAT[A/T]CGAGCTATTCTTGACGATATGGAAAGAGATGAAGTTCCAAAGTATTTTCT	AGACTGTGAGCTGTTGCTGAGTAGATTTCAGCAGACAGAATCGGTGCGAT[A/T]CGAGCTATTCTTGACGATATGGAAAGAGATGAAGTTCCAAAGTATTTTCT	Q16533	SNPC1_HUMAN	2e-72	GO:0005654: snRNA-activating protein complex subunit 1;	GO:0003677: snRNA-activating protein complex subunit 1;	GO:0006383: snRNA-activating protein complex subunit 1; GO:0006355: snRNA-activating protein complex subunit 1; GO:0010467: snRNA-activating protein complex subunit 1;	1	1	3
ESTNV_36480_1354	BOT	[T/A]	CTTACTAATAACAAGCCCTACAACCATTATAAGCTTCAATATAGTCTAAC[A/T]TTTTTCCCGAAAATGGAGTATGACATTAATTTGAATGAAAAGATCATAAT	ATTATGATCTTTTCATTCAAATTAATGTCATACTCCATTTTCGGGAAAAA[A/T]GTTAGACTATATTGAAGCTTATAATGGTTGTAGGGCTTGTTATTAGTAAG	Q01082	SPTB2_HUMAN	1e-71	GO:0005730: Spectrin beta chain; GO:0005737: Spectrin beta chain; GO:0005829: Spectrin beta chain; GO:0005886: Spectrin beta chain; GO:0008091: Spectrin beta chain; GO:0014731: Spectrin beta chain; GO:0031430: Spectrin beta chain; GO:0032437: Spectrin beta chain;	GO:0003779: Spectrin beta chain; GO:0005200: Spectrin beta chain; GO:0005515: Spectrin beta chain; GO:0005516: Spectrin beta chain; GO:0005543: Spectrin beta chain; GO:0030506: Spectrin beta chain; GO:0030506: Spectrin beta chain;	GO:0000281: Spectrin beta chain; GO:0007009: Spectrin beta chain; GO:0007182: Spectrin beta chain; GO:0007184: Spectrin beta chain; GO:0007411: Spectrin beta chain; GO:0043001: Spectrin beta chain; GO:0051693: Spectrin beta chain; GO:0071709: Spectrin beta chain; GO:0072661: Spectrin beta chain;	8	7	9
ESTNV_35762_168	BOT	[T/G]	GTTAAGACAGTTTCATAATAACAATTGATTCTCACTGTCAGAACAAAGTG[T/G]AAGCAATCATTGTCTATTTGACTTTTATTTCCCTTCAGCAATTGAAACAA	TTGTTTCAATTGCTGAAGGGAAATAAAAGTCAAATAGACAATGATTGCTT[A/C]CACTTTGTTCTGACAGTGAGAATCAATTGTTATTATGAAACTGTCTTAAC	P09132	SRP19_HUMAN	3e-56	GO:0005634: Signal recognition particle 19 kDa protein; GO:0005730: Signal recognition particle 19 kDa protein; GO:0005737: Signal recognition particle 19 kDa protein; GO:0005739: Signal recognition particle 19 kDa protein; GO:0005786: Signal recognition particle 19 kDa protein; GO:0005829: Signal recognition particle 19 kDa protein;	GO:0008312: Signal recognition particle 19 kDa protein;	GO:0006412: Signal recognition particle 19 kDa protein; GO:0006613: Signal recognition particle 19 kDa protein; GO:0006614: Signal recognition particle 19 kDa protein; GO:0010467: Signal recognition particle 19 kDa protein; GO:0042493: Signal recognition particle 19 kDa protein; GO:0044267: Signal recognition particle 19 kDa protein;	6	1	6
ESTNV_32327_914	TOP	[A/G]	TGAACAAACCAGACGAGGAACCAGCAAGCTAAAATCACCCAGCCCCATCT[A/G]TCTATCTCCTTTCCTCTACCCTTCACATCCCCCAGTCACCCTCCCAAAAA	TGAACAAACCAGACGAGGAACCAGCAAGCTAAAATCACCCAGCCCCATCT[A/G]TCTATCTCCTTTCCTCTACCCTTCACATCCCCCAGTCACCCTCCCAAAAA	P61764	STXB1_HUMAN	9e-32	GO:0005737: Syntaxin-binding protein 1; GO:0005739: Syntaxin-binding protein 1; GO:0005829: Syntaxin-binding protein 1; GO:0005886: Syntaxin-binding protein 1; GO:0005886: Syntaxin-binding protein 1; GO:0031091: Syntaxin-binding protein 1; GO:0043234: Syntaxin-binding protein 1;	GO:0000149: Syntaxin-binding protein 1; GO:0019905: Syntaxin-binding protein 1; GO:0017075: Syntaxin-binding protein 1; GO:0042802: Syntaxin-binding protein 1;	GO:0002576: Syntaxin-binding protein 1; GO:0006112: Syntaxin-binding protein 1; GO:0006904: Syntaxin-binding protein 1; GO:0007268: Syntaxin-binding protein 1; GO:0007269: Syntaxin-binding protein 1; GO:0007274: Syntaxin-binding protein 1; GO:0007412: Syntaxin-binding protein 1; GO:0014047: Syntaxin-binding protein 1; GO:0010807: Syntaxin-binding protein 1; GO:0015031: Syntaxin-binding protein 1;…	7	4	18
GCR_cBin28712_Ctg1_124	TOP	[A/C]	GTCGGCAGTGAGTGACATCGCTCATAGCCCGGGGGCGGGATGGTTGTCTG[T/G]CCCGGTCCTTTAGGGTGTTCAGCTGGTTGTTCTGGGCTTCCTGAAGCTGG	CCAGCTTCAGGAAGCCCAGAACAACCAGCTGAACACCCTAAAGGACCGGG[A/C]CAGACAACCATCCCGCCCCCGGGCTATGAGCGATGTCACTCACTGCCGAC	Q9H7C4	SYNCI_HUMAN	3e-32	GO:0005829: Syncoilin; GO:0005882: Syncoilin; GO:0030018: Syncoilin; GO:0031594: Syncoilin; GO:0042383: Syncoilin; GO:0048471: Syncoilin;	GO:0005198: Syncoilin;	GO:0045103: Syncoilin;	6	1	1
ESTNV_30484_927	TOP	[A/C]	TAGACCCCAAAACTCAAGTCTCTTTTCAAGGTTTCTGTCTCCTGGGTTTT[T/G]CCCTTTGGCCTGTGTGTTTCTTTGTTACCAAGCCCGCTTGTCACGTTCCT	AGGAACGTGACAAGCGGGCTTGGTAACAAAGAAACACACAGGCCAAAGGG[A/C]AAAACCCAGGAGACAGAAACCTTGAAAAGAGACTTGAGTTTTGGGGTCTA	Q10587	TEF_HUMAN	3e-90	GO:0005634: Thyrotroph embryonic factor;	GO:0003700: Thyrotroph embryonic factor; GO:0003690: Thyrotroph embryonic factor; GO:0042803: Thyrotroph embryonic factor; GO:0043565: Thyrotroph embryonic factor; GO:0046982: Thyrotroph embryonic factor;	GO:0006351: Thyrotroph embryonic factor; GO:0006357: Thyrotroph embryonic factor; GO:0045944: Thyrotroph embryonic factor; GO:0048511: Thyrotroph embryonic factor;	1	5	4
GCR_cBin38678_Ctg1_119	BOT	[T/C]	TGCATTGTTTTACATTGACCAGTAGAGGGCACCAGATAGCCAAACATTTA[T/C]CTACATACCAACGTAATATCATGGGGATTACCCTACTCTTCAAAATGTTT	AAACATTTTGAAGAGTAGGGTAATCCCCATGATATTACGTTGGTATGTAG[A/G]TAAATGTTTGGCTATCTGGTGCCCTCTACTGGTCAATGTAAAACAATGCA	Q8IWB9	TEX2_HUMAN	9e-166	GO:0016021: Testis-expressed sequence 2 protein;	GO:0003674: Testis-expressed sequence 2 protein; GO:0005543: Testis-expressed sequence 2 protein;	GO:0006665: Testis-expressed sequence 2 protein; GO:0007165: Testis-expressed sequence 2 protein;	1	2	2
ESTNV_23544_330	TOP	[A/C]	TTTCCCTGGTTGGGCATCACAGGACCGGTCTGGGGCTGGGACGGTGCCGG[T/G]GATCCAAACCCCCCAACCCAGGCTGGGGACTGGGACTGTCTTGAAAGGTT	AACCTTTCAAGACAGTCCCAGTCCCCAGCCTGGGTTGGGGGGTTTGGATC[A/C]CCGGCACCGTCCCAGCCCCAGACCGGTCCTGTGATGCCCAACCAGGGAAA	Q01085	TIAR_HUMAN	0	GO:0005634: Nucleolysin TIAR; GO:0005737: Nucleolysin TIAR; GO:0005764: Nucleolysin TIAR; GO:0010494: Nucleolysin TIAR;	GO:0000166: Nucleolysin TIAR; GO:0003723: Nucleolysin TIAR; GO:0017091: Nucleolysin TIAR;	GO:0006357: Nucleolysin TIAR; GO:0006915: Nucleolysin TIAR; GO:0006917: Nucleolysin TIAR; GO:0006952: Nucleolysin TIAR; GO:0007281: Nucleolysin TIAR; GO:0008284: Nucleolysin TIAR; GO:0017145: Nucleolysin TIAR;	4	3	7
GCR_cBin42440_Ctg1_139	TOP	[A/G]	CATATTGGTAAAATGATTTTAACATGTTGGACCATGGTATGCATATAGCC[A/G]GTGCATGGTCTATATTATCAGGTATGCTATTAGCAATTAGCATTATTACC	CATATTGGTAAAATGATTTTAACATGTTGGACCATGGTATGCATATAGCC[A/G]GTGCATGGTCTATATTATCAGGTATGCTATTAGCAATTAGCATTATTACC	O43615	TIM44_HUMAN	0	GO:0005743: Mitochondrial import inner membrane translocase subunit TIM44; GO:0005744: Mitochondrial import inner membrane translocase subunit TIM44; GO:0005739: Mitochondrial import inner membrane translocase subunit TIM44; GO:0005759: Mitochondrial import inner membrane translocase subunit TIM44;	GO:0005515: Mitochondrial import inner membrane translocase subunit TIM44; GO:0005524: Mitochondrial import inner membrane translocase subunit TIM44; GO:0015450: Mitochondrial import inner membrane translocase subunit TIM44; GO:0051087: Mitochondrial import inner membrane translocase subunit TIM44;	GO:0006626: Mitochondrial import inner membrane translocase subunit TIM44; GO:0044267: Mitochondrial import inner membrane translocase subunit TIM44;	4	4	2
ESTNV_28229_1264	BOT	[T/C]	GTAGGGATCGCCCTGCTATTGGTCTACCGCGCCTGGAAGGGCCCCGCCCC[A/G]TCTCCATGACGACAGCAAGACAACCACAGCCTCTTGACAGTTGCACTTAC	GTAGGGATCGCCCTGCTATTGGTCTACCGCGCCTGGAAGGGCCCCGCCCC[A/G]TCTCCATGACGACAGCAAGACAACCACAGCCTCTTGACAGTTGCACTTAC	Q0P6H9	TMM62_HUMAN	0	GO:0016021: Transmembrane protein 62;			1	0	0
ESTNV_26350_156	BOT	[G/C]	CACAGAGTTTGGACCAGGTAGATAATTGAAGAAATTGGGATATTAGTGCG[C/G]TTATAAGAGGTTACCAAGAGTGTGTGTGGTCTGAAGAACAATGTTTTAAT	ATTAAAACATTGTTCTTCAGACCACACACACTCTTGGTAACCTCTTATAA[C/G]CGCACTAATATCCCAATTTCTTCAATTATCTACCTGGTCCAAACTCTGTG	Q9NS69	TOM22_HUMAN	7e-20	GO:0005743: Mitochondrial import receptor subunit TOM22 homolog; GO:0005739: Mitochondrial import receptor subunit TOM22 homolog; GO:0005742: Mitochondrial import receptor subunit TOM22 homolog; GO:0016021: Mitochondrial import receptor subunit TOM22 homolog;	GO:0005515: Mitochondrial import receptor subunit TOM22 homolog; GO:0008320: Mitochondrial import receptor subunit TOM22 homolog; GO:0008320: Mitochondrial import receptor subunit TOM22 homolog;	GO:0006626: Mitochondrial import receptor subunit TOM22 homolog; GO:0045040: Mitochondrial import receptor subunit TOM22 homolog; GO:0044267: Mitochondrial import receptor subunit TOM22 homolog;	4	3	3
ESTNV_34453_617	TOP	[A/G]	GTGACTTAAAGGATCATGAAGAGATGACACTTACTAAAACAGTGGGGTTC[A/G]TATATGCTTATGACAAGTATTACATGCATTATAACCACAATGCATTACTA	GTGACTTAAAGGATCATGAAGAGATGACACTTACTAAAACAGTGGGGTTC[A/G]TATATGCTTATGACAAGTATTACATGCATTATAACCACAATGCATTACTA	Q9BWF2	TRAIP_HUMAN	3e-26	GO:0005737: TRAF-interacting protein; GO:0005886: TRAF-interacting protein; GO:0048471: TRAF-interacting protein;	GO:0005057: TRAF-interacting protein; GO:0005515: TRAF-interacting protein; GO:0008270: TRAF-interacting protein;	GO:0006917: TRAF-interacting protein; GO:0007165: TRAF-interacting protein; GO:0008283: TRAF-interacting protein;	3	3	3
GCR_cBin3018_Ctg1_120	TOP	[A/G]	TGCCACTCCTCAGTGTAGTCATGGCCCTGTCTCCTATGTGTGTATGTCAT[A/G]GGACTNTTCCTTCTCCCTTCATCTGACCTGACCTCAACCCACATTCCTCA	TGCCACTCCTCAGTGTAGTCATGGCCCTGTCTCCTATGTGTGTATGTCAT[A/G]GGACTNTTCCTTCTCCCTTCATCTGACCTGACCTCAACCCACATTCCTCA	Q14258	TRI25_HUMAN	2e-31	GO:0005634: E3 ubiquitin/ISG15 ligase TRIM25; GO:0005730: E3 ubiquitin/ISG15 ligase TRIM25; GO:0005737: E3 ubiquitin/ISG15 ligase TRIM25; GO:0005829: E3 ubiquitin/ISG15 ligase TRIM25; GO:0030054: E3 ubiquitin/ISG15 ligase TRIM25;	GO:0003700: E3 ubiquitin/ISG15 ligase TRIM25; GO:0004842: E3 ubiquitin/ISG15 ligase TRIM25; GO:0005515: E3 ubiquitin/ISG15 ligase TRIM25; GO:0008270: E3 ubiquitin/ISG15 ligase TRIM25;	GO:0006355: E3 ubiquitin/ISG15 ligase TRIM25; GO:0019048: E3 ubiquitin/ISG15 ligase TRIM25; GO:0032480: E3 ubiquitin/ISG15 ligase TRIM25; GO:0045087: E3 ubiquitin/ISG15 ligase TRIM25; GO:0051607: E3 ubiquitin/ISG15 ligase TRIM25;	5	4	5
GCR_cBin23673_Ctg1_272	TOP	[A/G]	GTTGGTACAGGAGGGTCAGGATAGGGAGCTGCAGAGGAAGGTAGAAGCAG[A/G]AATGTAGAGAGATGGAAATAGAATGCAGGTGAATTGAAACTTCTAG	GTTGGTACAGGAGGGTCAGGATAGGGAGCTGCAGAGGAAGGTAGAAGCAG[A/G]AATGTAGAGAGATGGAAATAGAATGCAGGTGAATTGAAACTTCTAG	Q9NX01	TXN4B_HUMAN	1e-82	GO:0005681: Thioredoxin-like protein 4B;		GO:0006397: Thioredoxin-like protein 4B; GO:0007067: Thioredoxin-like protein 4B; GO:0008380: Thioredoxin-like protein 4B;	1	0	3
GCR_cBin32127_Ctg1_245	TOP	[A/C]	GAAAGACTATTAAACTTCAAATCGTAAGTGCTTCCCCCCAACCANATCTC[T/G]ATTGTCCTCTACTGTGTAAAGGGGAAGCTCCACGTTATACTAACAAGTAT	ATACTTGTTAGTATAACGTGGAGCTTCCCCTTTACACAGTAGAGGACAAT[A/C]GAGATNTGGTTGGGGGGAAGCACTTACGATTTGAAGTTTAATAGTCTTTC	Q9UPU5	UBP24_HUMAN	1e-36		GO:0004221: Ubiquitin carboxyl-terminal hydrolase 24; GO:0008234: Ubiquitin carboxyl-terminal hydrolase 24;	GO:0006511: Ubiquitin carboxyl-terminal hydrolase 24;	0	2	1
ESTNV_27471_81	TOP	[A/G]	TTTAATAAAACTTGGGAAACAGATTCATACAACTGAGCATGAAAGGAGTA[T/C]ACTTGGTTCTGACATTGACAATTCATGCAATATGGACTTAGTTTCCTTGT	ACAAGGAAACTAAGTCCATATTGCATGAATTGTCAATGTCAGAACCAAGT[A/G]TACTCCTTTCATGCTCAGTTGTATGAATCTGTTTCCCAAGTTTTATTAAA	O00124	UBXN8_HUMAN	4e-42			GO:0007338: UBX domain-containing protein 8;	0	0	1
ESTNV_26586_283	TOP	[A/T]	CTGCGGAGCGAGCGCATGTTCACCAGGAACAAGACATGAAGCAACACCAG[A/T]GTCACTCCCCTGTTCTCTCATCCACTCCCATGGGATTTGGGTGCTATTTC	GAAATAGCACCCAAATCCCATGGGAGTGGATGAGAGAACAGGGGAGTGAC[A/T]CTGGTGTTGCTTCATGTCTTGTTCCTGGTGAACATGCGCTCGCTCCGCAG	P21281	VATB2_HUMAN	0	GO:0005794: V-type proton ATPase subunit B; GO:0005829: V-type proton ATPase subunit B; GO:0005829: V-type proton ATPase subunit B; GO:0005886: V-type proton ATPase subunit B; GO:0005902: V-type proton ATPase subunit B; GO:0012505: V-type proton ATPase subunit B; GO:0016021: V-type proton ATPase subunit B; GO:0033180: V-type proton ATPase subunit B; GO:0042470: V-type proton ATPase subunit B; GO:…	GO:0005524: V-type proton ATPase subunit B; GO:0015078: V-type proton ATPase subunit B; GO:0046961: V-type proton ATPase subunit B;	GO:0006879: V-type proton ATPase subunit B; GO:0008286: V-type proton ATPase subunit B; GO:0015991: V-type proton ATPase subunit B; GO:0015992: V-type proton ATPase subunit B; GO:0033572: V-type proton ATPase subunit B; GO:0055085: V-type proton ATPase subunit B; GO:0051701: V-type proton ATPase subunit B; GO:0090382: V-type proton ATPase subunit B;	10	3	8
ESTNV_36924_232	BOT	[T/G]	AAAGGAGGGACCGAACCTACACAACAGCCTCCCTTCAAATGTTGTCTAAC[A/C]GTACGAGTGTTGAAACTCGGGAGAATATGTATACTATGTACAGAGAGTGG	AAAGGAGGGACCGAACCTACACAACAGCCTCCCTTCAAATGTTGTCTAAC[A/C]GTACGAGTGTTGAAACTCGGGAGAATATGTATACTATGTACAGAGAGTGG	P45880	VDAC2_HUMAN	8e-149	GO:0005743: Voltage-dependent anion-selective channel protein 2; GO:0005741: Voltage-dependent anion-selective channel protein 2; GO:0005739: Voltage-dependent anion-selective channel protein 2; GO:0042645: Voltage-dependent anion-selective channel protein 2; GO:0046930: Voltage-dependent anion-selective channel protein 2;	GO:0000166: Voltage-dependent anion-selective channel protein 2; GO:0005515: Voltage-dependent anion-selective channel protein 2; GO:0008308: Voltage-dependent anion-selective channel protein 2; GO:0015288: Voltage-dependent anion-selective channel protein 2;	GO:0006820: Voltage-dependent anion-selective channel protein 2; GO:0032272: Voltage-dependent anion-selective channel protein 2; GO:2001243: Voltage-dependent anion-selective channel protein 2;	5	4	3
ESTNV_33627_835	BOT	[T/C]	TCTGGTTGTCGCTGGTCACAGTAAGCCGTCCTGCTCAAAAACTGAGGGCA[A/G]GGTGGAGAACTTGAAGGGGGCAAACTTGATACCTGTCCCATGATAGAACT	TCTGGTTGTCGCTGGTCACAGTAAGCCGTCCTGCTCAAAAACTGAGGGCA[A/G]GGTGGAGAACTTGAAGGGGGCAAACTTGATACCTGTCCCATGATAGAACT	Q9Y487	VPP2_HUMAN	0	GO:0000220: V-type proton ATPase 116 kDa subunit a isoform 2; GO:0001669: V-type proton ATPase 116 kDa subunit a isoform 2; GO:0005737: V-type proton ATPase 116 kDa subunit a isoform 2; GO:0005886: V-type proton ATPase 116 kDa subunit a isoform 2; GO:0010008: V-type proton ATPase 116 kDa subunit a isoform 2; GO:0016021: V-type proton ATPase 116 kDa subunit a isoform 2; GO:0030670: V-type proton A…	GO:0005515: V-type proton ATPase 116 kDa subunit a isoform 2; GO:0015078: V-type proton ATPase 116 kDa subunit a isoform 2;	GO:0006879: V-type proton ATPase 116 kDa subunit a isoform 2; GO:0006955: V-type proton ATPase 116 kDa subunit a isoform 2; GO:0008286: V-type proton ATPase 116 kDa subunit a isoform 2; GO:0015991: V-type proton ATPase 116 kDa subunit a isoform 2; GO:0033572: V-type proton ATPase 116 kDa subunit a isoform 2; GO:0051701: V-type proton ATPase 116 kDa subunit a isoform 2; GO:0055085: V-type proton A…	7	2	8
GCR_cBin32973_Ctg1_81	BOT	[T/G]	TTGTTGCAGGTTGGCCGCCGTTACCCTACAAGAGATAGGCGGGCACCAAG[A/C]CGCTTGGACTTGTACATAATTGTTGTTCATAATGTGGACAATTTAAGTAG	TTGTTGCAGGTTGGCCGCCGTTACCCTACAAGAGATAGGCGGGCACCAAG[A/C]CGCTTGGACTTGTACATAATTGTTGTTCATAATGTGGACAATTTAAGTAG	Q8IWB7	WDFY1_HUMAN	0	GO:0005634: WD repeat and FYVE domain-containing protein 1; GO:0005769: WD repeat and FYVE domain-containing protein 1; GO:0005829: WD repeat and FYVE domain-containing protein 1;	GO:0005545: WD repeat and FYVE domain-containing protein 1; GO:0008270: WD repeat and FYVE domain-containing protein 1;	GO:0008150: WD repeat and FYVE domain-containing protein 1;	3	2	1
ESTNV_33390_1703	TOP	[A/G]	TTCATGTCCTAAGAACTGACATTTAAAAAGTGTTTCAATGAATAACCTGC[T/C]ACAAGTAAATATAACGTTGTAAATGACGGGTTTCCCGAATTTGTCACGAT	ATCGTGACAAATTCGGGAAACCCGTCATTTACAACGTTATATTTACTTGT[A/G]GCAGGTTATTCATTGAAACACTTTTTAAATGTCAGTTCTTAGGACATGAA	Q9BSR8	YIPF4_HUMAN	2e-108	GO:0005783: Protein YIPF4; GO:0005794: Protein YIPF4; GO:0016021: Protein YIPF4;			3	0	0
GCR_cBin30905_Ctg1_38	TOP	[A/C]	CTAGATTTCATTCATTGATGTTGTTCTTCTAACATAC[T/G]TATAGTTTATGTACAGCAACAGGATAATGGAAATTGTTCAAAGACACATT	AATGTGTCTTTGAACAATTTCCATTATCCTGTTGCTGTACATAAACTATA[A/C]GTATGTTAGAAGAACAACATCAATGAATGAAATCTAG	Q49AG3	ZBED5_HUMAN	4e-126		GO:0003677: Zinc finger BED domain-containing protein 5; GO:0046872: Zinc finger BED domain-containing protein 5;		0	2	0
GCR_cBin33503_Ctg1_290	TOP	[A/G]	ATGTCTTGGAAATATGTCTTTCAGACATATTTTTTATGTCAGTTTGCTTA[T/C]TGGGACTATTCTAATTTAGCAGGGGCTGCATTTTTTGGTTCTCACCTAGG	CCTAGGTGAGAACCAAAAAATGCAGCCCCTGCTAAATTAGAATAGTCCCA[A/G]TAAGCAAACTGACATAAAAAATATGTCTGAAAGACATATTTCCAAGACAT	Q49AG3	ZBED5_HUMAN	2e-60		GO:0003677: Zinc finger BED domain-containing protein 5; GO:0046872: Zinc finger BED domain-containing protein 5;		0	2	0
GCR_cBin42907_Ctg1_150	TOP	[C/G]	GCTCTTTCTGATACTATATGGAAATCTAAATGTTTTACTTGAATGGCATG[C/G]TGAAGGAGGATTTGATAAAGTGATGCTCCTTTCTCTGCATCTGTCAATAC	GTATTGACAGATGCAGAGAAAGGAGCATCACTTTATCAAATCCTCCTTCA[C/G]CATGCCATTCAAGTAAAACATTTAGATTTCCATATAGTATCAGAAAGAGC	Q9UKY1	ZHX1_HUMAN	0	GO:0005634: Zinc fingers and homeoboxes protein 1;	GO:0003714: Zinc fingers and homeoboxes protein 1; GO:0003700: Zinc fingers and homeoboxes protein 1; GO:0005515: Zinc fingers and homeoboxes protein 1; GO:0008270: Zinc fingers and homeoboxes protein 1; GO:0043565: Zinc fingers and homeoboxes protein 1; GO:0046982: Zinc fingers and homeoboxes protein 1;	GO:0000122: Zinc fingers and homeoboxes protein 1; GO:0006351: Zinc fingers and homeoboxes protein 1; GO:0030154: Zinc fingers and homeoboxes protein 1; GO:0045892: Zinc fingers and homeoboxes protein 1;	1	6	4
GCR_cBin545_Ctg1_206	TOP	[A/C]	GCTTGGGCCTACTTCCCGAATGTTTGACTGTGATTCTGGCTCAGTTGACA[T/G]GCTGGTAAGTGATCAAGCTGTCATGTGACCTAATGCATTCACGGGTCACT	AGTGACCCGTGAATGCATTAGGTCACATGACAGCTTGATCACTTACCAGC[A/C]TGTCAACTGAGCCAGAATCACAGTCAAACATTCGGGAAGTAGGCCCAAGC	Q9UKY1	ZHX1_HUMAN	0	GO:0005634: Zinc fingers and homeoboxes protein 1;	GO:0003714: Zinc fingers and homeoboxes protein 1; GO:0003700: Zinc fingers and homeoboxes protein 1; GO:0005515: Zinc fingers and homeoboxes protein 1; GO:0008270: Zinc fingers and homeoboxes protein 1; GO:0043565: Zinc fingers and homeoboxes protein 1; GO:0046982: Zinc fingers and homeoboxes protein 1;	GO:0000122: Zinc fingers and homeoboxes protein 1; GO:0006351: Zinc fingers and homeoboxes protein 1; GO:0030154: Zinc fingers and homeoboxes protein 1; GO:0045892: Zinc fingers and homeoboxes protein 1;	1	6	4
GCR_cBin10083_Ctg1_32	BOT	[T/C]	TTACC[A/G]ACCTCTGCTTGCCCTTGACCTGCTTTTTGCCTGCCCCTGTTCGATTAATA	TTACC[A/G]ACCTCTGCTTGCCCTTGACCTGCTTTTTGCCTGCCCCTGTTCGATTAATA	Q9UKY1	ZHX1_HUMAN	0	GO:0005634: Zinc fingers and homeoboxes protein 1;	GO:0003714: Zinc fingers and homeoboxes protein 1; GO:0003700: Zinc fingers and homeoboxes protein 1; GO:0005515: Zinc fingers and homeoboxes protein 1; GO:0008270: Zinc fingers and homeoboxes protein 1; GO:0043565: Zinc fingers and homeoboxes protein 1; GO:0046982: Zinc fingers and homeoboxes protein 1;	GO:0000122: Zinc fingers and homeoboxes protein 1; GO:0006351: Zinc fingers and homeoboxes protein 1; GO:0030154: Zinc fingers and homeoboxes protein 1; GO:0045892: Zinc fingers and homeoboxes protein 1;	1	6	4
ESTNV_13218_450	TOP	[A/G]	GTTTACACTACAGCGTTGGTCCCTTTTGTATTGGCATTGAGTATTCATTT[T/C]GGAAGCAGTTTATCGTTTAAGAACCAAACGGAAGCAAACAGCAACACGAG	CTCGTGTTGCTGTTTGCTTCCGTTTGGTTCTTAAACGATAAACTGCTTCC[A/G]AAATGAATACTCAATGCCAATACAAAAGGGACCAACGCTGTAGTGTAAAC	Q9UDW3	ZMAT5_HUMAN	9e-55	GO:0005634: Zinc finger matrin-type protein 5; GO:0005730: Zinc finger matrin-type protein 5; GO:0005689: Zinc finger matrin-type protein 5; GO:0005737: Zinc finger matrin-type protein 5;	GO:0003676: Zinc finger matrin-type protein 5; GO:0008270: Zinc finger matrin-type protein 5;	GO:0006397: Zinc finger matrin-type protein 5; GO:0008380: Zinc finger matrin-type protein 5;	4	2	2
GCR_cBin9325_Ctg1_629	BOT	[G/C]	TGTGCAGCACAGAAAATACAGTACAATGAACAAGGGTGCCCCTTGTGTTG[C/G]TGTACACAGGCCAAGATGAGTCAGAGCTGGGCCATGGAGTGATGGTGGCA	TGCCACCATCACTCCATGGCCCAGCTCTGACTCATCTTGGCCTGTGTACA[C/G]CAACACAAGGGGCACCCTTGTTCATTGTACTGTATTTTCTGTGCTGCACA	Q96PM5	ZN363_HUMAN	2e-66	GO:0000151: RING finger and CHY zinc finger domain-containing protein 1; GO:0005634: RING finger and CHY zinc finger domain-containing protein 1; GO:0005730: RING finger and CHY zinc finger domain-containing protein 1; GO:0005737: RING finger and CHY zinc finger domain-containing protein 1; GO:0016607: RING finger and CHY zinc finger domain-containing protein 1;	GO:0002039: RING finger and CHY zinc finger domain-containing protein 1; GO:0005102: RING finger and CHY zinc finger domain-containing protein 1; GO:0004842: RING finger and CHY zinc finger domain-containing protein 1; GO:0005515: RING finger and CHY zinc finger domain-containing protein 1; GO:0008270: RING finger and CHY zinc finger domain-containing protein 1; GO:0042803: RING finger and CHY zi…	GO:0016567: RING finger and CHY zinc finger domain-containing protein 1; GO:0031398: RING finger and CHY zinc finger domain-containing protein 1; GO:0032436: RING finger and CHY zinc finger domain-containing protein 1; GO:0042787: RING finger and CHY zinc finger domain-containing protein 1; GO:0051865: RING finger and CHY zinc finger domain-containing protein 1;	5	6	5
GCR_cBin17329_Ctg2_166	TOP	[A/C]	ACTTTCCCCTGCCCTGTCCGATGGAGGTTTTTGTAGATGCTTGTGGTGCC[A/C]GAGCACCAGTACCCCCTCATCTGTATGGGCGTCAGCAAGGGCACGGAGCT	ACTTTCCCCTGCCCTGTCCGATGGAGGTTTTTGTAGATGCTTGTGGTGCC[A/C]GAGCACCAGTACCCCCTCATCTGTATGGGCGTCAGCAAGGGCACGGAGCT	A6NJC3	A6NJC3_HUMAN	2e-65		GO:0016758: UDP-glucuronosyltransferase 1 family polypeptide A1s;		0	1	0
GCR_hBin21648_Ctg1_137	TOP	[A/C]	GACTTTCCCCTGCCCTGTCCGATGGAGGTTTTTGAGATGCTTGTGGTGCC[A/C]GAGCACCAGTACCCCCTCATCTGTATGGGCGTCAGCAAGGGCACGGAGCT	GACTTTCCCCTGCCCTGTCCGATGGAGGTTTTTGAGATGCTTGTGGTGCC[A/C]GAGCACCAGTACCCCCTCATCTGTATGGGCGTCAGCAAGGGCACGGAGCT	A6NJC3	A6NJC3_HUMAN	2e-65		GO:0016758: UDP-glucuronosyltransferase 1 family polypeptide A1s;		0	1	0
GCR_cBin37519_Ctg1_244	TOP	[A/C]	TACACTTGTACCGTCTTTCAAACACAACTGAGACAGACTCATAAAATATG[A/C]ATTGTACAAAATGTGCAGTTCAAATCCTAACTTGTCTTTAGTTTGTGGAC	TACACTTGTACCGTCTTTCAAACACAACTGAGACAGACTCATAAAATATG[A/C]ATTGTACAAAATGTGCAGTTCAAATCCTAACTTGTCTTTAGTTTGTGGAC	P21399	ACOC_HUMAN	0	GO:0005737: Cytoplasmic aconitate hydratase; GO:0005737: Cytoplasmic aconitate hydratase; GO:0005739: Cytoplasmic aconitate hydratase; GO:0005794: Cytoplasmic aconitate hydratase; GO:0005783: Cytoplasmic aconitate hydratase; GO:0005829: Cytoplasmic aconitate hydratase;	GO:0003723: Cytoplasmic aconitate hydratase; GO:0003723: Cytoplasmic aconitate hydratase; GO:0003994: Cytoplasmic aconitate hydratase; GO:0005515: Cytoplasmic aconitate hydratase; GO:0030350: Cytoplasmic aconitate hydratase; GO:0046872: Cytoplasmic aconitate hydratase; GO:0048027: Cytoplasmic aconitate hydratase; GO:0052632: Cytoplasmic aconitate hydratase; GO:0052633: Cytoplasmic aconitate hydra…	GO:0006099: Cytoplasmic aconitate hydratase; GO:0006101: Cytoplasmic aconitate hydratase; GO:0006417: Cytoplasmic aconitate hydratase; GO:0006879: Cytoplasmic aconitate hydratase; GO:0009791: Cytoplasmic aconitate hydratase; GO:0010040: Cytoplasmic aconitate hydratase; GO:0050892: Cytoplasmic aconitate hydratase;	6	10	7
GCR_cBin5316_Ctg2_193	BOT	[T/A]	AAGCGCACCATGCCACTCAGGTAGGAGGTGTAGGCCTACAGACAAGTTGC[A/T]TTCATTATTATTTATTCATAGGTCATCAGCAGCTATTTCAGATAGGTTAG	CTAACCTATCTGAAATAGCTGCTGATGACCTATGAATAAATAATAATGAA[A/T]GCAACTTGTCTGTAGGCCTACACCTCCTACCTGAGTGGCATGGTGCGCTT	P21399	ACOC_HUMAN	0	GO:0005737: Cytoplasmic aconitate hydratase; GO:0005737: Cytoplasmic aconitate hydratase; GO:0005739: Cytoplasmic aconitate hydratase; GO:0005794: Cytoplasmic aconitate hydratase; GO:0005783: Cytoplasmic aconitate hydratase; GO:0005829: Cytoplasmic aconitate hydratase;	GO:0003723: Cytoplasmic aconitate hydratase; GO:0003723: Cytoplasmic aconitate hydratase; GO:0003994: Cytoplasmic aconitate hydratase; GO:0005515: Cytoplasmic aconitate hydratase; GO:0030350: Cytoplasmic aconitate hydratase; GO:0046872: Cytoplasmic aconitate hydratase; GO:0048027: Cytoplasmic aconitate hydratase; GO:0052632: Cytoplasmic aconitate hydratase; GO:0052633: Cytoplasmic aconitate hydra…	GO:0006099: Cytoplasmic aconitate hydratase; GO:0006101: Cytoplasmic aconitate hydratase; GO:0006417: Cytoplasmic aconitate hydratase; GO:0006879: Cytoplasmic aconitate hydratase; GO:0009791: Cytoplasmic aconitate hydratase; GO:0010040: Cytoplasmic aconitate hydratase; GO:0050892: Cytoplasmic aconitate hydratase;	6	10	7
ESTV_17233_535	TOP	[A/G]	GTCAGACTGTTACTGGCCGCTTGGAGGAGGGGGGTTGTCAGGGTAACGGG[A/G]GGTGTTTAGCTGGTCCTTCACATGATCCTNAGCCCCTGGATGGACGCCTC	GTCAGACTGTTACTGGCCGCTTGGAGGAGGGGGGTTGTCAGGGTAACGGG[A/G]GGTGTTTAGCTGGTCCTTCACATGATCCTNAGCCCCTGGATGGACGCCTC	Q92747	ARC1A_HUMAN	4e-148	GO:0005737: Actin-related protein 2/3 complex subunit 1A; GO:0015629: Actin-related protein 2/3 complex subunit 1A;	GO:0003779: Actin-related protein 2/3 complex subunit 1A;	GO:0030036: Actin-related protein 2/3 complex subunit 1A; GO:0030833: Actin-related protein 2/3 complex subunit 1A;	2	1	2
ESTNV_36697_1478	TOP	[A/G]	GCTCACTTCTTCTCGATGCGATCATCTGTTTTTACCACCCCTGTCCCAGA[A/G]TCGCTCGCTCACGCTCTCCAAGGGCATGTTGGGACGGACGGATGGGGTTG	GCTCACTTCTTCTCGATGCGATCATCTGTTTTTACCACCCCTGTCCCAGA[A/G]TCGCTCGCTCACGCTCTCCAAGGGCATGTTGGGACGGACGGATGGGGTTG	P61160	ARP2_HUMAN	0	GO:0005737: Actin-related protein 2; GO:0005885: Actin-related protein 2; GO:0005885: Actin-related protein 2; GO:0015629: Actin-related protein 2; GO:0042995: Actin-related protein 2;	GO:0003779: Actin-related protein 2; GO:0005524: Actin-related protein 2;	GO:0006928: Actin-related protein 2;	5	2	1
GCR_cBin34406_Ctg1_88	BOT	[T/C]	TCCGATACGGCAACTATCAAATCGGAGAAAAAATTATGAGTCCCTCTCAA[T/C]GCCACTTCACCCTCACCTACCTCGACACACAATCCTCCAATGAGAAGTAT	ATACTTCTCATTGGAGGATTGTGTGTCGAGGTAGGTGAGGGTGAAGTGGC[A/G]TTGAGAGGGACTCATAATTTTTTCTCCGATTTGATAGTTGCCGTATCGGA	P06576	ATPB_HUMAN	4e-167	GO:0005753: ATP synthase subunit beta; GO:0005754: ATP synthase subunit beta; GO:0005739: ATP synthase subunit beta; GO:0005759: ATP synthase subunit beta; GO:0005759: ATP synthase subunit beta; GO:0005886: ATP synthase subunit beta; GO:0009986: ATP synthase subunit beta; GO:0031966: ATP synthase subunit beta; GO:0042645: ATP synthase subunit beta;	GO:0005215: ATP synthase subunit beta; GO:0005509: ATP synthase subunit beta; GO:0005515: ATP synthase subunit beta; GO:0005524: ATP synthase subunit beta; GO:0008553: ATP synthase subunit beta; GO:0016887: ATP synthase subunit beta; GO:0030228: ATP synthase subunit beta; GO:0022857: ATP synthase subunit beta; GO:0042288: ATP synthase subunit beta; GO:0043499: ATP synthase subunit beta; GO:004693…	GO:0001525: ATP synthase subunit beta; GO:0006091: ATP synthase subunit beta; GO:0006172: ATP synthase subunit beta; GO:0006629: ATP synthase subunit beta; GO:0006754: ATP synthase subunit beta; GO:0006933: ATP synthase subunit beta; GO:0015991: ATP synthase subunit beta; GO:0015992: ATP synthase subunit beta; GO:0022904: ATP synthase subunit beta; GO:0042776: ATP synthase subunit beta; GO:004277…	9	12	13
GCR_cBin836_Ctg1_394	TOP	[A/C]	GGCTGGTTGGGGGGTGTGTGTGCGCATGTGTCCTGTCCCCACAAATAGTT[A/C]ATAATCAAACTGTGCCATTGACACAGCAACCAAA	GGCTGGTTGGGGGGTGTGTGTGCGCATGTGTCCTGTCCCCACAAATAGTT[A/C]ATAATCAAACTGTGCCATTGACACAGCAACCAAA	B7Z5F2	B7Z5F2_HUMAN	1e-120		GO:0003964: Uncharacterized protein;		0	1	0
ESTNV_35640_75	BOT	[G/C]	CACAGCTTTAACGAGAAACAGAAAGTTGACCGAACTAAGGTTGTTGTGAC[C/G]GTATGATAGAAACGACACTGTTACACAGCGCTCACCTCCATCATTCTGAA	TTCAGAATGATGGAGGTGAGCGCTGTGTAACAGTGTCGTTTCTATCATAC[C/G]GTCACAACAACCTTAGTTCGGTCAACTTTCTGTTTCTCGTTAAAGCTGTG	B7Z5F2	B7Z5F2_HUMAN	5e-121		GO:0003964: Uncharacterized protein;		0	1	0
GCR_cBin1859_Ctg1_276	TOP	[A/G]	ACAGGCAGGGCAACCACCCACACACACCCACACACACTGTAATGTCTACC[A/G]TATTTACAAACTGCATACACACGCG	ACAGGCAGGGCAACCACCCACACACACCCACACACACTGTAATGTCTACC[A/G]TATTTACAAACTGCATACACACGCG	B7Z5F2	B7Z5F2_HUMAN	3e-90		GO:0003964: Uncharacterized protein;		0	1	0
GCR_cBin32739_Ctg1_78	TOP	[A/G]	TTGGTAGAACTGAGGGAGACTAAATGGGATGGGATGTTATTTTAATGGGC[A/G]TCTAAGTATAAGATGGATCTGTATCACACCAAGCAAACTAATCACAATTA	TTGGTAGAACTGAGGGAGACTAAATGGGATGGGATGTTATTTTAATGGGC[A/G]TCTAAGTATAAGATGGATCTGTATCACACCAAGCAAACTAATCACAATTA	B7Z5F2	B7Z5F2_HUMAN	2e-161		GO:0003964: Uncharacterized protein;		0	1	0
ESTNV_29403_553	TOP	[A/G]	TAGCTACATGCCTTACCACAGACAGACAAACAAGTAAACCAATTATAATC[A/G]TTAGCCAAATTATTATTATAAAGGTGAGATGGAATGTAATAACTGTGATA	TAGCTACATGCCTTACCACAGACAGACAAACAAGTAAACCAATTATAATC[A/G]TTAGCCAAATTATTATTATAAAGGTGAGATGGAATGTAATAACTGTGATA	B7Z5F2	B7Z5F2_HUMAN	4e-169		GO:0003964: Uncharacterized protein;		0	1	0
ESTNV_34987_996	BOT	[T/C]	TGGTAACTTCAAAATGTATGGTGCTCGCCTTTATTGATTAAAATGAATAG[A/G]ATTGTTGTAGGAAGGTGCTTTTGCATGACACCCACATCAGAAAAGTGTAG	TGGTAACTTCAAAATGTATGGTGCTCGCCTTTATTGATTAAAATGAATAG[A/G]ATTGTTGTAGGAAGGTGCTTTTGCATGACACCCACATCAGAAAAGTGTAG	B7Z5F2	B7Z5F2_HUMAN	2e-95		GO:0003964: Uncharacterized protein;		0	1	0
GCR_cBin49210_Ctg1_198	TOP	[A/G]	GTTGAGGTCCTAAAAGAACAATACGTCAGACTCTCTTCACTTTAGCTGCA[A/G]AGTAGTAATAGTATTGTATGGCCACAGAAACATTGCCTGACGACTCATCC	GTTGAGGTCCTAAAAGAACAATACGTCAGACTCTCTTCACTTTAGCTGCA[A/G]AGTAGTAATAGTATTGTATGGCCACAGAAACATTGCCTGACGACTCATCC	B7Z5F2	B7Z5F2_HUMAN	9e-123		GO:0003964: Uncharacterized protein;		0	1	0
BASS113_B7_G12_644	BOT	[T/C]	CATTGTTTTTGTAAATGTTCTTCACACTGGGCGTTATTGGTTTATCTTGATAGGGTGATA[T/C]TTTATTCATGTTTTCTTCTTTGTTTCAACAATACATGACTTATGGAGTAATCGACTGAGT	ACTCAGTCGATTACTCCATAAGTCATGTATTGTTGAAACAAAGAAGAAAACATGAATAAA[A/G]TATCACCCTATCAAGATAAACCAATAACGCCCAGTGTGAAGAACATTTACAAAAACAATG	B7Z5F2	B7Z5F2_HUMAN	3e-51		GO:0003964: Uncharacterized protein;		0	1	0
ESTNV_29541_288	TOP	[A/C]	AGGAATGTACAGAATGCAATGTGCAAATGTACAGTTTCAGGACGGTAGTG[A/C]AGAATGCATAGAATCATTATATCTCCATATTTGATTCACATAGTTTATCT	AGGAATGTACAGAATGCAATGTGCAAATGTACAGTTTCAGGACGGTAGTG[A/C]AGAATGCATAGAATCATTATATCTCCATATTTGATTCACATAGTTTATCT	B7Z5F2	B7Z5F2_HUMAN	3e-78		GO:0003964: Uncharacterized protein;		0	1	0
GCR_cBin6974_Ctg1_77	TOP	[A/G]	GCATTTCATAGTCCCAAAAACAACCCGTAGCCCCCGCACCCTACCCTC[T/C]ATGCGCTTATGGAGATCTGAAGGCTTGGATAGGTGAAAGTAATATGGTGA	TCACCATATTACTTTCACCTATCCAAGCCTTCAGATCTCCATAAGCGCAT[A/G]GAGGGTAGGGTGCGGGGGCTACGGGTTGTTTTTGGGACTATGAAATGC	B7Z5F2	B7Z5F2_HUMAN	5e-114		GO:0003964: Uncharacterized protein;		0	1	0
GCR_cBin27619_Ctg1_193	TOP	[A/G]	AGGATACCTCTCTGGACATCATGTTGCATTTTGATTTGAGCTAATCCAGA[T/C]GGCCCAGGTACAAGATCATTAGATTAGGGTGGACAGTATAATGGGTAGGA	TCCTACCCATTATACTGTCCACCCTAATCTAATGATCTTGTACCTGGGCC[A/G]TCTGGATTAGCTCAAATCAAAATGCAACATGATGTCCAGAGAGGTATCCT	B7Z5F2	B7Z5F2_HUMAN	2e-167		GO:0003964: Uncharacterized protein;		0	1	0
GCR_hBin32129_Ctg1_119	TOP	[A/C]	AGGGACATGAAGTGTGATATTTGTCTGCCAAAATGTCATTTTCAAAGAAA[T/G]AAAAAGTTGAAGTTGATCATGGCTGAATCTGTGTGTTTTCTGCTTCTGCA	TGCAGAAGCAGAAAACACACAGATTCAGCCATGATCAACTTCAACTTTTT[A/C]TTTCTTTGAAAATGACATTTTGGCAGACAAATATCACACTTCATGTCCCT	B7Z5F2	B7Z5F2_HUMAN	8e-32		GO:0003964: Uncharacterized protein;		0	1	0
GCR_cBin22452_Ctg1_142	TOP	[A/G]	CTTGTGGAGAAACTCTTCCTTTGATGTTAACAAAGCAGGTTTGCAGCGGT[A/G]TGTTGNATAAATTAATAATTGGACTGAATTCCATAACATGTCCATGCAGG	CTTGTGGAGAAACTCTTCCTTTGATGTTAACAAAGCAGGTTTGCAGCGGT[A/G]TGTTGNATAAATTAATAATTGGACTGAATTCCATAACATGTCCATGCAGG	B7Z5F2	B7Z5F2_HUMAN	9e-75		GO:0003964: Uncharacterized protein;		0	1	0
BASS118_B7_B11_702	TOP	[A/G]	TTTAGAGTCCCCCTGGAATGCACTTTTCAAAAAANCAAACGAAACACAATGAGAACTGTG[T/C]AAGTCCTTGTTCCAGAGTCTTGTCTCCTCATGCATTTGGTCTTGAGGATAATTGTGCTGT	ACAGCACAATTATCCTCAAGACCAAATGCATGAGGAGACAAGACTCTGGAACAAGGACTT[A/G]CACAGTTCTCATTGTGTTTCGTTTGNTTTTTTGAAAAGTGCATTCCAGGGGGACTCTAAA	B7Z5F2	B7Z5F2_HUMAN	4e-119		GO:0003964: Uncharacterized protein;		0	1	0
GCR_cBin16342_Ctg1_468	TOP	[A/G]	AGAATGTTGAGGGCCGCGCGAACATTATTCTGCCCCCGAAAACACTCGCG[T/C]GCCATACACTTTTTTTGGGATAAAATACATTTCAATGCTCGTTTTAATGT	ACATTAAAACGAGCATTGAAATGTATTTTATCCCAAAAAAAGTGTATGGC[A/G]CGCGAGTGTTTTCGGGGGCAGAATAATGTTCGCGCGGCCCTCAACATTCT	P08236	BGLR_HUMAN	6e-22	GO:0043202: Beta-glucuronidase; GO:0043231: Beta-glucuronidase;	GO:0004566: Beta-glucuronidase; GO:0043169: Beta-glucuronidase;	GO:0006027: Beta-glucuronidase; GO:0005975: Beta-glucuronidase; GO:0030203: Beta-glucuronidase; GO:0030212: Beta-glucuronidase; GO:0030214: Beta-glucuronidase; GO:0044281: Beta-glucuronidase;	2	2	6
ESTNV_22661_681	BOT	[T/C]	AGAATATATCGAGATCTCCAAGGGAAGAGAGATGGACTGATTGCAAGAGC[T/C]GCAGCGAAAGTGACCGCTCAGTTGGCTGCAAAGTATCCCAGGGCCCTCTC	GAGAGGGCCCTGGGATACTTTGCAGCCAACTGAGCGGTCACTTTCGCTGC[A/G]GCTCTTGCAATCAGTCCATCTCTCTTCCCTTGGAGATCTCGATATATTCT	C9J2Y9	C9J2Y9_HUMAN	0	GO:0005634: DNA-directed RNA polymerase; GO:0005730: DNA-directed RNA polymerase;	GO:0003677: DNA-directed RNA polymerase; GO:0003899: DNA-directed RNA polymerase; GO:0032549: DNA-directed RNA polymerase;	GO:0006351: DNA-directed RNA polymerase;	2	3	1
ESTNV_37675_1953	TOP	[A/G]	GTCACGGTGCCAGAGGACACCAAGGAGGGAGCTACGCTGCTCAAAATAGA[T/C]GCCAAGGACCCAGAGGGCAAAGAGATACTGTTCAAGATGGAGGGAGACAC	GTGTCTCCCTCCATCTTGAACAGTATCTCTTTGCCCTCTGGGTCCTTGGC[A/G]TCTATTTTGAGCAGCGTAGCTCCCTCCTTGGTGTCCTCTGGCACCGTGAC	Q12864	CAD17_HUMAN	1e-176	GO:0016021: Cadherin-17; GO:0016323: Cadherin-17;	GO:0005509: Cadherin-17; GO:0005427: Cadherin-17; GO:0005215: Cadherin-17;	GO:0006810: Cadherin-17; GO:0007155: Cadherin-17; GO:0007156: Cadherin-17; GO:0016339: Cadherin-17;	2	3	4
ESTV_16288_295	BOT	[G/C]	ACAAGGCATAACTAACTGTAATGTGATTATATTTACCATCATTGGTTATA[C/G]CTGGATGTCTAATGAATTATAACAGACTTAGGTCATACAGTGTATAATAA	ACAAGGCATAACTAACTGTAATGTGATTATATTTACCATCATTGGTTATA[C/G]CTGGATGTCTAATGAATTATAACAGACTTAGGTCATACAGTGTATAATAA	Q9NNX6	CD209_HUMAN	4e-13	GO:0005576: CD209 antigen; GO:0005737: CD209 antigen; GO:0005886: CD209 antigen; GO:0016020: CD209 antigen; GO:0016021: CD209 antigen;	GO:0005537: CD209 antigen; GO:0030246: CD209 antigen; GO:0042605: CD209 antigen; GO:0046790: CD209 antigen; GO:0046872: CD209 antigen;	GO:0006897: CD209 antigen; GO:0007157: CD209 antigen; GO:0007159: CD209 antigen; GO:0009988: CD209 antigen; GO:0019048: CD209 antigen; GO:0019882: CD209 antigen; GO:0019062: CD209 antigen; GO:0019079: CD209 antigen; GO:0035556: CD209 antigen; GO:0042129: CD209 antigen; GO:0045087: CD209 antigen; GO:0046795: CD209 antigen; GO:0046968: CD209 antigen;	5	5	13
GCR_cBin21125_Ctg1_53	TOP	[A/C]	AGAATTCAGGTGACCCGGATTGGGCTTATTGGGATCACCTGCTGGATGAC[T/G]ATTTAGGTGGTTCCTCTGTGGACTGGGCCAGTTGCTCAGGTCTCATGTTT	AAACATGAGACCTGAGCAACTGGCCCAGTCCACAGAGGAACCACCTAAAT[A/C]GTCATCCAGCAGGTGATCCCAATAAGCCCAATCCGGGTCACCTGAATTCT	Q8IZ13	CE054_HUMAN	2e-69	GO:0005739: Transposon-derived Buster3 transposase-like protein;			1	0	0
ESTNV_34451_135	TOP	[A/G]	AAGTGAAACATGCATAGGTGTAAGCCATAGTCTTGTTTTAACATCAAGGG[A/G]AATTTTTTTTTTTGACTTCAATAATAAACTGAAATTGTGCTTAAAGCATT	AAGTGAAACATGCATAGGTGTAAGCCATAGTCTTGTTTTAACATCAAGGG[A/G]AATTTTTTTTTTTGACTTCAATAATAAACTGAAATTGTGCTTAAAGCATT	Q16740	CLPP_HUMAN	5e-16	GO:0005739: Putative ATP-dependent Clp protease proteolytic subunit; GO:0005759: Putative ATP-dependent Clp protease proteolytic subunit;	GO:0004252: Putative ATP-dependent Clp protease proteolytic subunit; GO:0005515: Putative ATP-dependent Clp protease proteolytic subunit; GO:0005524: Putative ATP-dependent Clp protease proteolytic subunit; GO:0008233: Putative ATP-dependent Clp protease proteolytic subunit;	GO:0006508: Putative ATP-dependent Clp protease proteolytic subunit;	2	4	1
GCR_cBin31996_Ctg1_226	BOT	[T/A]	ATTTCATTTAAAAAACATCTGTTTAATTACTGGTGCCTTTACAGAAATAA[A/T]TCAAATAATTCAAAATACTACAGAGCAATGAGTTGTGGATTGTTTAAAGC	ATTTCATTTAAAAAACATCTGTTTAATTACTGGTGCCTTTACAGAAATAA[A/T]TCAAATAATTCAAAATACTACAGAGCAATGAGTTGTGGATTGTTTAAAGC	P24468	COT2_HUMAN	8e-108	GO:0005634: COUP transcription factor 2;	GO:0001972: COUP transcription factor 2; GO:0003707: COUP transcription factor 2; GO:0003714: COUP transcription factor 2; GO:0003700: COUP transcription factor 2; GO:0003700: COUP transcription factor 2; GO:0004879: COUP transcription factor 2; GO:0005515: COUP transcription factor 2; GO:0008270: COUP transcription factor 2; GO:0042803: COUP transcription factor 2; GO:0043565: COUP transcription…	GO:0000122: COUP transcription factor 2; GO:0001764: COUP transcription factor 2; GO:0001937: COUP transcription factor 2; GO:0006357: COUP transcription factor 2; GO:0006629: COUP transcription factor 2; GO:0007165: COUP transcription factor 2; GO:0007519: COUP transcription factor 2; GO:0010596: COUP transcription factor 2; GO:0009952: COUP transcription factor 2; GO:0009956: COUP transcription…	1	10	21
ESTV_16262_1716	TOP	[A/G]	GACAACCAGGGTCTGCTGATGCCAAAACGACCAATCAAACTGAGGCTGGA[A/G]CCCCGTAGCAACACGCCTAGCAACACCACCGTCACCTCTCTTTAGTGTCC	GACAACCAGGGTCTGCTGATGCCAAAACGACCAATCAAACTGAGGCTGGA[A/G]CCCCGTAGCAACACGCCTAGCAACACCACCGTCACCTCTCTTTAGTGTCC	P08684	CP3A4_HUMAN	0	GO:0005737: Cytochrome P450 3A4; GO:0005789: Cytochrome P450 3A4; GO:0009986: Cytochrome P450 3A4; GO:0016021: Cytochrome P450 3A4; GO:0043231: Cytochrome P450 3A4;	GO:0004497: Cytochrome P450 3A4; GO:0004497: Cytochrome P450 3A4; GO:0005496: Cytochrome P450 3A4; GO:0005506: Cytochrome P450 3A4; GO:0008395: Cytochrome P450 3A4; GO:0009055: Cytochrome P450 3A4; GO:0016491: Cytochrome P450 3A4; GO:0016712: Cytochrome P450 3A4; GO:0019899: Cytochrome P450 3A4; GO:0019825: Cytochrome P450 3A4; GO:0020037: Cytochrome P450 3A4; GO:0030343: Cytochrome P450 3A4; GO:…	GO:0006629: Cytochrome P450 3A4; GO:0006805: Cytochrome P450 3A4; GO:0006706: Cytochrome P450 3A4; GO:0008202: Cytochrome P450 3A4; GO:0008209: Cytochrome P450 3A4; GO:0009822: Cytochrome P450 3A4; GO:0016098: Cytochrome P450 3A4; GO:0017144: Cytochrome P450 3A4; GO:0042359: Cytochrome P450 3A4; GO:0042737: Cytochrome P450 3A4; GO:0042737: Cytochrome P450 3A4; GO:0042738: Cytochrome P450 3A4; GO:…	5	18	16
ESTNV_36516_128	BOT	[G/C]	ATCAGACATTTATTTTATGATTTACATCAGACCAGAAGAGACAAAATATT[C/G]ATCAACATGAACACACATGAACTTTATTAATTACTATTTTTCAGTGCACT	ATCAGACATTTATTTTATGATTTACATCAGACCAGAAGAGACAAAATATT[C/G]ATCAACATGAACACACATGAACTTTATTAATTACTATTTTTCAGTGCACT	Q99062	CSF3R_HUMAN	3e-80	GO:0005576: Granulocyte colony-stimulating factor receptor; GO:0005887: Granulocyte colony-stimulating factor receptor;	GO:0004872: Granulocyte colony-stimulating factor receptor; GO:0004896: Granulocyte colony-stimulating factor receptor;	GO:0007155: Granulocyte colony-stimulating factor receptor; GO:0006952: Granulocyte colony-stimulating factor receptor; GO:0007165: Granulocyte colony-stimulating factor receptor; GO:0030593: Granulocyte colony-stimulating factor receptor;	2	2	4
ESTNV_35822_817	TOP	[A/G]	TCTTCCTCAGCAAGGATGAATTCCAGCTTCATGGCATCAGGAACAGTGAT[A/G]TGGTCAGTGAACTGAGGGTCCAGATACTTCAGCAGATCCTCAATCTTTTT	TCTTCCTCAGCAAGGATGAATTCCAGCTTCATGGCATCAGGAACAGTGAT[A/G]TGGTCAGTGAACTGAGGGTCCAGATACTTCAGCAGATCCTCAATCTTTTT	O75935	DCTN3_HUMAN	7e-64	GO:0000777: Dynactin subunit 3; GO:0005813: Dynactin subunit 3; GO:0005819: Dynactin subunit 3; GO:0005829: Dynactin subunit 3; GO:0005869: Dynactin subunit 3; GO:0030496: Dynactin subunit 3; GO:0032154: Dynactin subunit 3; GO:0048471: Dynactin subunit 3;	GO:0005515: Dynactin subunit 3; GO:0005198: Dynactin subunit 3;	GO:0000086: Dynactin subunit 3; GO:0000278: Dynactin subunit 3; GO:0000910: Dynactin subunit 3; GO:0007067: Dynactin subunit 3; GO:0007017: Dynactin subunit 3; GO:0019886: Dynactin subunit 3;	8	2	6
GCR_cBin29831_Ctg1_68	BOT	[G/C]	TTTGTTTGTGCTCTCTTGCCAACTCTATGTCGATGA[C/G]AGACAGTGAGTTGGCAACATAGCAGAAATAGACTGGCACTCAAGCTAAGA	TTTGTTTGTGCTCTCTTGCCAACTCTATGTCGATGA[C/G]AGACAGTGAGTTGGCAACATAGCAGAAATAGACTGGCACTCAAGCTAAGA	Q9P2D7	DYH1_HUMAN	0	GO:0005737: Dynein heavy chain 1; GO:0005858: Dynein heavy chain 1; GO:0005874: Dynein heavy chain 1; GO:0030286: Dynein heavy chain 1; GO:0035085: Dynein heavy chain 1;	GO:0003777: Dynein heavy chain 1; GO:0005524: Dynein heavy chain 1; GO:0016887: Dynein heavy chain 1;	GO:0001539: Dynein heavy chain 1; GO:0007018: Dynein heavy chain 1; GO:0009612: Dynein heavy chain 1;	5	3	3
GCR_cBin13800_Ctg1_159	BOT	[T/C]	AGCAGGCTTGGGGAGGTTCAGGTTGGTCATGATGTCCACAAACTCTTCCA[T/C]GCTCTTGGTCAGGCGGGGGTTAAACCTCCTCTCCTCGCCCACGGTGGAGG	CCTCCACCGTGGGCGAGGAGAGGAGGTTTAACCCCCGCCTGACCAAGAGC[A/G]TGGAAGAGTTTGTGGACATCATGACCAACCTGAACCTCCCCAAGCCTGCT	O95571	ETHE1_HUMAN	2e-104	GO:0005634: Protein ETHE1; GO:0005730: Protein ETHE1; GO:0005737: Protein ETHE1; GO:0005739: Protein ETHE1; GO:0005759: Protein ETHE1;	GO:0016787: Protein ETHE1; GO:0046872: Protein ETHE1; GO:0050313: Protein ETHE1;	GO:0000096: Protein ETHE1; GO:0000098: Protein ETHE1; GO:0034641: Protein ETHE1; GO:0044281: Protein ETHE1; GO:0070221: Protein ETHE1;	5	3	5
GCR_cBin1755_Ctg1_224	BOT	[T/C]	TCCTCCAAGTTTTTGGCAGTCTCAGGGAGTTTGCTCCGATCGTTCACCAC[A/G]TGAAGTGATTATGCTGCAAATGGCCCTTTTGTTATCTTGGGGAGGCAGTC	TCCTCCAAGTTTTTGGCAGTCTCAGGGAGTTTGCTCCGATCGTTCACCAC[A/G]TGAAGTGATTATGCTGCAAATGGCCCTTTTGTTATCTTGGGGAGGCAGTC	F8VPD4	F8VPD4_HUMAN	2e-135		GO:0004070: Glutamine-dependent carbamoyl-phosphate synthase; GO:0005524: Glutamine-dependent carbamoyl-phosphate synthase; GO:0016597: Glutamine-dependent carbamoyl-phosphate synthase; GO:0016812: Glutamine-dependent carbamoyl-phosphate synthase; GO:0046872: Glutamine-dependent carbamoyl-phosphate synthase;	GO:0006207: Glutamine-dependent carbamoyl-phosphate synthase; GO:0006543: Glutamine-dependent carbamoyl-phosphate synthase; GO:0070409: Glutamine-dependent carbamoyl-phosphate synthase;	0	5	3
BASS13_B7_B07_761	TOP	[A/G]	AGCAATCAGCCAAACTGTCGAAAGTGATGTCATCGTGAAAGTAGTGTAACCAAATTGTGA[T/C]GTGTGTTCCAAGCTAAATGCTAAATGCTACAGTCTCCCAACCGCTGAGAACATGACACGC	GCGTGTCATGTTCTCAGCGGTTGGGAGACTGTAGCATTTAGCATTTAGCTTGGAACACAC[A/G]TCACAATTTGGTTACACTACTTTCACGATGACATCACTTTCGACAGTTTGGCTGATTGCT	P49327	FAS_HUMAN	4e-46	GO:0005737: Fatty acid synthase; GO:0005739: Fatty acid synthase; GO:0005794: Fatty acid synthase; GO:0005829: Fatty acid synthase; GO:0005886: Fatty acid synthase; GO:0042470: Fatty acid synthase; GO:0042587: Fatty acid synthase;	GO:0000166: Fatty acid synthase; GO:0004312: Fatty acid synthase; GO:0004313: Fatty acid synthase; GO:0004314: Fatty acid synthase; GO:0004315: Fatty acid synthase; GO:0004316: Fatty acid synthase; GO:0004317: Fatty acid synthase; GO:0004319: Fatty acid synthase; GO:0004320: Fatty acid synthase; GO:0005515: Fatty acid synthase; GO:0008270: Fatty acid synthase; GO:0016295: Fatty acid synthase; GO:…	GO:0006112: Fatty acid synthase; GO:0006766: Fatty acid synthase; GO:0006767: Fatty acid synthase; GO:0006631: Fatty acid synthase; GO:0006633: Fatty acid synthase; GO:0015939: Fatty acid synthase; GO:0019432: Fatty acid synthase; GO:0031325: Fatty acid synthase; GO:0035338: Fatty acid synthase; GO:0044255: Fatty acid synthase; GO:0044281: Fatty acid synthase;	7	15	11
ESTV_21966_300	BOT	[T/C]	GCTGAGGGTGGCAAGCTGGTCATCGATGGACACAAAATCACTGTGTTCCA[T/C]GAGAGAGACCCAGCTAACATCAAGTGGGGAGATGCTGGTGCCACCTATGT	ACATAGGTGGCACCAGCATCTCCCCACTTGATGTTAGCTGGGTCTCTCTC[A/G]TGGAACACAGTGATTTTGTGTCCATCGATGACCAGCTTGCCACCCTCAGC	P04406	G3P_HUMAN	0	GO:0005634: Glyceraldehyde-3-phosphate dehydrogenase; GO:0005737: Glyceraldehyde-3-phosphate dehydrogenase; GO:0005737: Glyceraldehyde-3-phosphate dehydrogenase; GO:0005737: Glyceraldehyde-3-phosphate dehydrogenase; GO:0005811: Glyceraldehyde-3-phosphate dehydrogenase; GO:0005829: Glyceraldehyde-3-phosphate dehydrogenase; GO:0005829: Glyceraldehyde-3-phosphate dehydrogenase; GO:0005886: Glycerald…	GO:0004365: Glyceraldehyde-3-phosphate dehydrogenase; GO:0004365: Glyceraldehyde-3-phosphate dehydrogenase; GO:0005515: Glyceraldehyde-3-phosphate dehydrogenase; GO:0008017: Glyceraldehyde-3-phosphate dehydrogenase; GO:0035605: Glyceraldehyde-3-phosphate dehydrogenase; GO:0050661: Glyceraldehyde-3-phosphate dehydrogenase; GO:0051287: Glyceraldehyde-3-phosphate dehydrogenase;	GO:0000226: Glyceraldehyde-3-phosphate dehydrogenase; GO:0005975: Glyceraldehyde-3-phosphate dehydrogenase; GO:0006006: Glyceraldehyde-3-phosphate dehydrogenase; GO:0006094: Glyceraldehyde-3-phosphate dehydrogenase; GO:0006096: Glyceraldehyde-3-phosphate dehydrogenase; GO:0006096: Glyceraldehyde-3-phosphate dehydrogenase; GO:0006096: Glyceraldehyde-3-phosphate dehydrogenase; GO:0035606: Glycerald…	10	7	11
ESTNV_29967_108	BOT	[T/C]	GTGATGCAACCAATTGTTCTATCCTGCACGCTGAAGGAACCAAACTTTAT[T/C]TATCGGTGGTTTAATTGAGAATGAGATCGTCGTTGAACATCAATGTCAAT	ATTGACATTGATGTTCAACGACGATCTCATTCTCAATTAAACCACCGATA[A/G]ATAAAGTTTGGTTCCTTCAGCGTGCAGGATAGAACAATTGGTTGCATCAC	G8JLE1	G8JLE1_HUMAN	4e-118		GO:0008474: Lysosomal thioesterase PPT2;	GO:0006464: Lysosomal thioesterase PPT2;	0	1	1
ESTNV_33967_1368	TOP	[A/G]	CCCAATCCCCATGTAAGAGGAAAGGTTTAAACATTTAAGGGGGGTAGGAG[A/G]AGCAGAAGTAAAGCAGCTCATTAATTCACTGTACGTTTAAAAGACATGCT	CCCAATCCCCATGTAAGAGGAAAGGTTTAAACATTTAAGGGGGGTAGGAG[A/G]AGCAGAAGTAAAGCAGCTCATTAATTCACTGTACGTTTAAAAGACATGCT	P52565	GDIR1_HUMAN	2e-99	GO:0001772: Rho GDP-dissociation inhibitor 1; GO:0005829: Rho GDP-dissociation inhibitor 1; GO:0005856: Rho GDP-dissociation inhibitor 1;	GO:0005096: Rho GDP-dissociation inhibitor 1; GO:0005094: Rho GDP-dissociation inhibitor 1; GO:0005515: Rho GDP-dissociation inhibitor 1;	GO:0006928: Rho GDP-dissociation inhibitor 1; GO:0007162: Rho GDP-dissociation inhibitor 1; GO:0007264: Rho GDP-dissociation inhibitor 1; GO:0007266: Rho GDP-dissociation inhibitor 1; GO:0032880: Rho GDP-dissociation inhibitor 1; GO:0043066: Rho GDP-dissociation inhibitor 1; GO:0048011: Rho GDP-dissociation inhibitor 1; GO:0051056: Rho GDP-dissociation inhibitor 1; GO:0050770: Rho GDP-dissociatio…	3	3	11
ESTNV_33967_1551	BOT	[T/C]	CAGCTAGCAAGACACACACACAGTAGAGCGAGAGCAATGTCGTGGTGCAC[A/G]TATCTGCACATTTGTGACACATGCAATTTTCAGAGACCACTTTTGGGTCG	CAGCTAGCAAGACACACACACAGTAGAGCGAGAGCAATGTCGTGGTGCAC[A/G]TATCTGCACATTTGTGACACATGCAATTTTCAGAGACCACTTTTGGGTCG	P52565	GDIR1_HUMAN	2e-99	GO:0001772: Rho GDP-dissociation inhibitor 1; GO:0005829: Rho GDP-dissociation inhibitor 1; GO:0005856: Rho GDP-dissociation inhibitor 1;	GO:0005096: Rho GDP-dissociation inhibitor 1; GO:0005094: Rho GDP-dissociation inhibitor 1; GO:0005515: Rho GDP-dissociation inhibitor 1;	GO:0006928: Rho GDP-dissociation inhibitor 1; GO:0007162: Rho GDP-dissociation inhibitor 1; GO:0007264: Rho GDP-dissociation inhibitor 1; GO:0007266: Rho GDP-dissociation inhibitor 1; GO:0032880: Rho GDP-dissociation inhibitor 1; GO:0043066: Rho GDP-dissociation inhibitor 1; GO:0048011: Rho GDP-dissociation inhibitor 1; GO:0051056: Rho GDP-dissociation inhibitor 1; GO:0050770: Rho GDP-dissociatio…	3	3	11
GCR_cBin31996_Ctg1_169	TOP	[A/G]	ATAAGGCATAGGTGGTGCATCAAATAAACTAGGGAAGACAAGCTTCCCCC[A/G]AATTAAATTTCATTTAAAAAACATCTGTTTAATTACTGGTGCCTTTACAG	ATAAGGCATAGGTGGTGCATCAAATAAACTAGGGAAGACAAGCTTCCCCC[A/G]AATTAAATTTCATTTAAAAAACATCTGTTTAATTACTGGTGCCTTTACAG	Q9NXP7	GIN1_HUMAN	1e-18		GO:0003676: Gypsy retrotransposon integrase-like protein 1;	GO:0015074: Gypsy retrotransposon integrase-like protein 1;	0	1	1
ESTNV_30411_506	TOP	[A/C]	GAAGACACGGAGAAGGTGACAGAAACCCCCAGCTCTGTTTGGGCCATTTC[A/C]AAACACCAGTGGACTGGGACTGTCTGGGAGTCAGAAGGGAGAGAGCGGAT	GAAGACACGGAGAAGGTGACAGAAACCCCCAGCTCTGTTTGGGCCATTTC[A/C]AAACACCAGTGGACTGGGACTGTCTGGGAGTCAGAAGGGAGAGAGCGGAT	P38646	GRP75_HUMAN	0	GO:0005730: Stress-70 protein; GO:0005737: Stress-70 protein; GO:0005739: Stress-70 protein; GO:0005739: Stress-70 protein; GO:0009986: Stress-70 protein; GO:0042645: Stress-70 protein;	GO:0005515: Stress-70 protein; GO:0005524: Stress-70 protein; GO:0051082: Stress-70 protein;	GO:0006457: Stress-70 protein; GO:0006611: Stress-70 protein; GO:0006626: Stress-70 protein; GO:0043066: Stress-70 protein; GO:0044267: Stress-70 protein;	6	3	5
ESTV_8181_51	TOP	[A/G]	TTTTTAACTTTTGGTATTTTTATTGCACAAATCTAAAATAGACTTGCAAA[T/C]TTTGAGATATACCATATATACATAATACACCTACATGTGTTGTGCGTATG	CATACGCACAACACATGTAGGTGTATTATGTATATATGGTATATCTCAAA[A/G]TTTGCAAGTCTATTTTAGATTTGTGCAATAAAAATACCAAAAGTTAAAAA	H0YDA9	H0YDA9_HUMAN	3e-138	GO:0005634: Round spermatid basic protein 1;			1	0	0
GCR_cBin27851_Ctg1_590	TOP	[A/G]	CAAACACAGAGAGACAGGGAACGAGACAACTCACTCTGTCACGTCAACCG[A/G]CCCCCAGACCTGGACTTTGAGATAGACACCGGGACAGCCTCCACTGTGGA	CAAACACAGAGAGACAGGGAACGAGACAACTCACTCTGTCACGTCAACCG[A/G]CCCCCAGACCTGGACTTTGAGATAGACACCGGGACAGCCTCCACTGTGGA	Q9BSE4	HERP2_HUMAN	1e-82	GO:0016021: Homocysteine-responsive endoplasmic reticulum-resident ubiquitin-like domain member 2 protein;		GO:0006986: Homocysteine-responsive endoplasmic reticulum-resident ubiquitin-like domain member 2 protein; GO:0007283: Homocysteine-responsive endoplasmic reticulum-resident ubiquitin-like domain member 2 protein;	1	0	2
ESTNV_23083_64	TOP	[A/G]	TATTTATTGCATTCTGACAAAATTATTTACAAAAACCCAATACTTCTTTA[T/C]AGACACACAAATTAATATTTACATCATTACTCTACTGGCTCGTTTTCCCC	GGGGAAAACGAGCCAGTAGAGTAATGATGTAAATATTAATTTGTGTGTCT[A/G]TAAAGAAGTATTGGGTTTTTGTAAATAATTTTGTCAGAATGCAATAAATA	P08887	IL6RA_HUMAN	3e-30	GO:0005576: Interleukin-6 receptor subunit alpha; GO:0005576: Interleukin-6 receptor subunit alpha; GO:0005615: Interleukin-6 receptor subunit alpha; GO:0005615: Interleukin-6 receptor subunit alpha; GO:0005886: Interleukin-6 receptor subunit alpha; GO:0005896: Interleukin-6 receptor subunit alpha; GO:0009986: Interleukin-6 receptor subunit alpha; GO:0016324: Interleukin-6 receptor subunit alpha;…	GO:0004897: Interleukin-6 receptor subunit alpha; GO:0004915: Interleukin-6 receptor subunit alpha; GO:0005138: Interleukin-6 receptor subunit alpha; GO:0005515: Interleukin-6 receptor subunit alpha; GO:0019899: Interleukin-6 receptor subunit alpha; GO:0019981: Interleukin-6 receptor subunit alpha; GO:0042803: Interleukin-6 receptor subunit alpha; GO:0070119: Interleukin-6 receptor subunit alpha;	GO:0002548: Interleukin-6 receptor subunit alpha; GO:0002690: Interleukin-6 receptor subunit alpha; GO:0002690: Interleukin-6 receptor subunit alpha; GO:0002384: Interleukin-6 receptor subunit alpha; GO:0002446: Interleukin-6 receptor subunit alpha; GO:0006953: Interleukin-6 receptor subunit alpha; GO:0008284: Interleukin-6 receptor subunit alpha; GO:0008284: Interleukin-6 receptor subunit alpha;…	9	8	35
ESTNV_34868_337	BOT	[G/C]	AACATCCTGGTGATCGGTACCTACGTCTACTTCAACCGGCTGAAGACCGG[C/G]ACTGATGTGTTCCTGCTCAGCCTGTCCATCGCCGACTTGCTGTTCGCCGT	ACGGCGAACAGCAAGTCGGCGATGGACAGGCTGAGCAGGAACACATCAGT[C/G]CCGGTCTTCAGCCGGTTGAAGTAGACGTAGGTACCGATCACCAGGATGTT	J3KSS9	J3KSS9_HUMAN	3e-91	GO:0016021: C-C chemokine receptor type 7;	GO:0016493: C-C chemokine receptor type 7;		1	1	0
ESTNV_37136_732	BOT	[T/C]	CAGCAGGTTGCCGCTGAGTATGGCAGGGCCTCCCGTCTGAAGTCAGTCTG[T/C]GTCTATGGTGGAGCCCCCAAAGGACCCCAGATTCGGGACCTTGAGCGAGG	CCTCGCTCAAGGTCCCGAATCTGGGGTCCTTTGGGGGCTCCACCATAGAC[A/G]CAGACTGACTTCAGACGGGAGGCCCTGCCATACTCAGCGGCAACCTGCTG	J3KTA4	J3KTA4_HUMAN	6e-136	GO:0005634: Probable ATP-dependent RNA helicase DDX5;	GO:0003676: Probable ATP-dependent RNA helicase DDX5; GO:0003712: Probable ATP-dependent RNA helicase DDX5; GO:0003724: Probable ATP-dependent RNA helicase DDX5; GO:0005524: Probable ATP-dependent RNA helicase DDX5; GO:0008026: Probable ATP-dependent RNA helicase DDX5;		1	5	0
ESTNV_30757_471	TOP	[A/G]	ATTCAACAGTATTCACACATTAGTGGTCTGTACCTGTGTGGCCACTCTGC[A/G]GGGGCCCACCTGGCTGCTATGATCCTCTCTACAGACTGGTCTCAGTACAG	ATTCAACAGTATTCACACATTAGTGGTCTGTACCTGTGTGGCCACTCTGC[A/G]GGGGCCCACCTGGCTGCTATGATCCTCTCTACAGACTGGTCTCAGTACAG	Q63HM1	KFA_HUMAN	1e-79	GO:0005634: Kynurenine formamidase; GO:0005829: Kynurenine formamidase;	GO:0004061: Kynurenine formamidase;	GO:0006569: Kynurenine formamidase; GO:0019441: Kynurenine formamidase; GO:0034641: Kynurenine formamidase; GO:0044281: Kynurenine formamidase;	2	1	4
ESTNV_36510_599	TOP	[A/G]	TACACTAAGAGACTGGGGGCAGAGAAAGAGGTGGAGGTGATTGGTGGAGC[T/C]GATATGTACCATGCGCGGTGCAGGAAGTGTTACGGTGGCTTGATGGATGT	ACATCCATCAAGCCACCGTAACACTTCCTGCACCGCGCATGGTACATATC[A/G]GCTCCACCAATCACCTCCACCTCTTTCTCTGCCCCCAGTCTCTTAGTGTA	P04183	KITH_HUMAN	6e-103	GO:0005829: Thymidine kinase;	GO:0004797: Thymidine kinase; GO:0005524: Thymidine kinase; GO:0008270: Thymidine kinase; GO:0019206: Thymidine kinase;	GO:0006260: Thymidine kinase; GO:0006139: Thymidine kinase; GO:0006206: Thymidine kinase; GO:0009165: Thymidine kinase; GO:0043097: Thymidine kinase; GO:0044281: Thymidine kinase; GO:0051289: Thymidine kinase; GO:0055086: Thymidine kinase;	1	4	8
ESTV_15688_494	TOP	[A/G]	TCTACTGGTAATGATCAGAGTTGCAGGGTGGNGAGGAGTTTCCGTGGCGA[T/C]GTAGTGTTGTCAAGCAGTTTCTCTGTCATCACATGCGGTGGTGTCTCGTC	GACGAGACACCACCGCATGTGATGACAGAGAAACTGCTTGACAACACTAC[A/G]TCGCCACGGAAACTCCTCNCCACCCTGCAACTCTGATCATTACCAGTAGA	P04183	KITH_HUMAN	8e-101	GO:0005829: Thymidine kinase;	GO:0004797: Thymidine kinase; GO:0005524: Thymidine kinase; GO:0008270: Thymidine kinase; GO:0019206: Thymidine kinase;	GO:0006260: Thymidine kinase; GO:0006139: Thymidine kinase; GO:0006206: Thymidine kinase; GO:0009165: Thymidine kinase; GO:0043097: Thymidine kinase; GO:0044281: Thymidine kinase; GO:0051289: Thymidine kinase; GO:0055086: Thymidine kinase;	1	4	8
GCR_cBin3280_Ctg1_135	BOT	[T/C]	AGTGCATTGATCCGAGACCAAGGTTGTGCATTCCTTGACAGTAACAAAGA[T/C]GGCAANATCTGGGAGGGTAGAATACATGCCTCTAGTAATCGACGGCAACA	TGTTGCCGTCGATTACTAGAGGCATGTATTCTACCCTCCCAGATNTTGCC[A/G]TCTTTGTTACTGTCAAGGAATGCACAACCTTGGTCTCGGATCAATGCACT	Q8N2S1	LTBP4_HUMAN	3e-43	GO:0005578: Latent-transforming growth factor beta-binding protein 4; GO:0005615: Latent-transforming growth factor beta-binding protein 4; GO:0031012: Latent-transforming growth factor beta-binding protein 4;	GO:0005024: Latent-transforming growth factor beta-binding protein 4; GO:0005509: Latent-transforming growth factor beta-binding protein 4; GO:0005178: Latent-transforming growth factor beta-binding protein 4; GO:0005515: Latent-transforming growth factor beta-binding protein 4; GO:0005539: Latent-transforming growth factor beta-binding protein 4; GO:0050431: Latent-transforming growth factor bet…	GO:0001558: Latent-transforming growth factor beta-binding protein 4; GO:0006457: Latent-transforming growth factor beta-binding protein 4; GO:0007179: Latent-transforming growth factor beta-binding protein 4; GO:0007275: Latent-transforming growth factor beta-binding protein 4; GO:0017015: Latent-transforming growth factor beta-binding protein 4; GO:0030162: Latent-transforming growth factor bet…	3	6	8
ESTNV_33477_1310	BOT	[T/C]	CATTACCTATTGCGACAATTTGTCATGACATGGAAATAGACATAACACAT[A/G]TAAAATACTTGCAAGTGTGTGTACAGGGACTTTTCTGAAGGAGGTCATTA	CATTACCTATTGCGACAATTTGTCATGACATGGAAATAGACATAACACAT[A/G]TAAAATACTTGCAAGTGTGTGTACAGGGACTTTTCTGAAGGAGGTCATTA	P28300	LYOX_HUMAN	2e-27	GO:0005581: Protein-lysine 6-oxidase; GO:0005615: Protein-lysine 6-oxidase; GO:0005634: Protein-lysine 6-oxidase;	GO:0004720: Protein-lysine 6-oxidase; GO:0005507: Protein-lysine 6-oxidase; GO:0005515: Protein-lysine 6-oxidase;	GO:0001568: Protein-lysine 6-oxidase; GO:0006464: Protein-lysine 6-oxidase; GO:0030199: Protein-lysine 6-oxidase; GO:0030324: Protein-lysine 6-oxidase; GO:0042493: Protein-lysine 6-oxidase; GO:0042060: Protein-lysine 6-oxidase; GO:0048251: Protein-lysine 6-oxidase; GO:0048545: Protein-lysine 6-oxidase;	3	3	8
ESTNV_34118_596	TOP	[A/G]	TTTATTACAAAGAGGTTACAAAAGGTTGAGGACTTTTGAATCATCAACCA[T/C]GGGTGGACAGGACAACAGCCATCAATGGTAGAAGCAACTACAGTCTGAGC	GCTCAGACTGTAGTTGCTTCTACCATTGATGGCTGTTGTCCTGTCCACCC[A/G]TGGTTGATGATTCAAAAGTCCTCAACCTTTTGTAACCTCTTTGTAATAAA	Q86UE4	LYRIC_HUMAN	2e-11	GO:0005634: Protein LYRIC; GO:0005730: Protein LYRIC; GO:0005737: Protein LYRIC; GO:0005783: Protein LYRIC; GO:0005789: Protein LYRIC; GO:0005923: Protein LYRIC; GO:0016021: Protein LYRIC; GO:0016324: Protein LYRIC; GO:0016604: Protein LYRIC; GO:0031965: Protein LYRIC; GO:0046581: Protein LYRIC; GO:0048471: Protein LYRIC;	GO:0001085: Protein LYRIC; GO:0003713: Protein LYRIC; GO:0005515: Protein LYRIC; GO:0051059: Protein LYRIC;	GO:0000122: Protein LYRIC; GO:0010508: Protein LYRIC; GO:0031663: Protein LYRIC; GO:0043066: Protein LYRIC; GO:0043123: Protein LYRIC; GO:0045766: Protein LYRIC; GO:0051092: Protein LYRIC; GO:0051897: Protein LYRIC; GO:0070830: Protein LYRIC;	12	4	9
GCR_cBin11134_Ctg1_164	TOP	[A/G]	AGCTGGCTGATGATGTAACGAGGGATGTCCGTCTTCATCAGGTGTCCCTC[T/C]TTGGCGTGGTCCTCCGCTGCCTCCAGCAGGTGATAGAACTCCTCTGGGTT	AACCCAGAGGAGTTCTATCACCTGCTGGAGGCAGCGGAGGACCACGCCAA[A/G]GAGGGACACCTGATGAAGACGGACATCCCTCGTTACATCATCAGCCAGCT	Q9Y2H9	MAST1_HUMAN	0	GO:0005737: Microtubule-associated serine/threonine-protein kinase 1; GO:0005856: Microtubule-associated serine/threonine-protein kinase 1; GO:0005886: Microtubule-associated serine/threonine-protein kinase 1;	GO:0000287: Microtubule-associated serine/threonine-protein kinase 1; GO:0004674: Microtubule-associated serine/threonine-protein kinase 1; GO:0005515: Microtubule-associated serine/threonine-protein kinase 1; GO:0005524: Microtubule-associated serine/threonine-protein kinase 1;	GO:0006468: Microtubule-associated serine/threonine-protein kinase 1; GO:0007010: Microtubule-associated serine/threonine-protein kinase 1; GO:0007243: Microtubule-associated serine/threonine-protein kinase 1;	3	4	3
ESTV_16902_235	TOP	[A/C]	CCGGTTCTGGATGGGGTTGTGATGGAGCTGCAGGACTGTGCTCTCCCACT[A/C]CTGAGGGAGGTCATCCCCACCGACAAGGTGGAGCTGGGCTTCAAGGATCT	CCGGTTCTGGATGGGGTTGTGATGGAGCTGCAGGACTGTGCTCTCCCACT[A/C]CTGAGGGAGGTCATCCCCACCGACAAGGTGGAGCTGGGCTTCAAGGATCT	P40925	MDHC_HUMAN	0	GO:0005737: Malate dehydrogenase; GO:0005813: Malate dehydrogenase; GO:0005829: Malate dehydrogenase;	GO:0000166: Malate dehydrogenase; GO:0004470: Malate dehydrogenase; GO:0030060: Malate dehydrogenase; GO:0047860: Malate dehydrogenase;	GO:0005975: Malate dehydrogenase; GO:0006006: Malate dehydrogenase; GO:0006094: Malate dehydrogenase; GO:0006099: Malate dehydrogenase; GO:0006108: Malate dehydrogenase; GO:0044262: Malate dehydrogenase; GO:0044281: Malate dehydrogenase;	3	4	7
ESTNV_36582_634	BOT	[T/C]	GTCATCATCTGGGGCAACCACTCATCTACCCAGTACCCCGACGTGCACCA[T/C]GCCATGGTCAACGTGCATGGCAAAGAGGTGGAGGCGTACAACGCCGTGAA	TTCACGGCGTTGTACGCCTCCACCTCTTTGCCATGCACGTTGACCATGGC[A/G]TGGTGCACGTCGGGGTACTGGGTAGATGAGTGGTTGCCCCAGATGATGAC	P40925	MDHC_HUMAN	0	GO:0005737: Malate dehydrogenase; GO:0005813: Malate dehydrogenase; GO:0005829: Malate dehydrogenase;	GO:0000166: Malate dehydrogenase; GO:0004470: Malate dehydrogenase; GO:0030060: Malate dehydrogenase; GO:0047860: Malate dehydrogenase;	GO:0005975: Malate dehydrogenase; GO:0006006: Malate dehydrogenase; GO:0006094: Malate dehydrogenase; GO:0006099: Malate dehydrogenase; GO:0006108: Malate dehydrogenase; GO:0044262: Malate dehydrogenase; GO:0044281: Malate dehydrogenase;	3	4	7
GCR_cBin11134_Ctg1_43	TOP	[A/G]	GTGTCCTGA[T/C]GTAACAAGGAGTGTCCATCTTCATTAATTGTATGTGTGTCTCACCCTCCA	TGGAGGGTGAGACACACATACAATTAATGAAGATGGACACTCCTTGTTAC[A/G]TCAGGACAC	Q99707	METH_HUMAN	0	GO:0005737: Methionine synthase; GO:0005829: Methionine synthase;	GO:0005542: Methionine synthase; GO:0008705: Methionine synthase; GO:0008898: Methionine synthase; GO:0008270: Methionine synthase; GO:0031419: Methionine synthase;	GO:0000096: Methionine synthase; GO:0006479: Methionine synthase; GO:0006805: Methionine synthase; GO:0007399: Methionine synthase; GO:0032259: Methionine synthase; GO:0034641: Methionine synthase; GO:0044281: Methionine synthase; GO:0046653: Methionine synthase; GO:0050667: Methionine synthase;	2	5	9
ESTNV_33243_1092	BOT	[T/C]	TTTCCCAAACAGTGTATGAGTGTCACTCCAAGCCTTTCCCCTGTTCAGAT[T/C]GCCCAGAATGTGTGTGTCTATATC	GATATAGACACACACATTCTGGGC[A/G]ATCTGAACAGGGGAAAGGCTTGGAGTGACACTCATACACTGTTTGGGAAA	Q99707	METH_HUMAN	0	GO:0005737: Methionine synthase; GO:0005829: Methionine synthase;	GO:0005542: Methionine synthase; GO:0008705: Methionine synthase; GO:0008898: Methionine synthase; GO:0008270: Methionine synthase; GO:0031419: Methionine synthase;	GO:0000096: Methionine synthase; GO:0006479: Methionine synthase; GO:0006805: Methionine synthase; GO:0007399: Methionine synthase; GO:0032259: Methionine synthase; GO:0034641: Methionine synthase; GO:0044281: Methionine synthase; GO:0046653: Methionine synthase; GO:0050667: Methionine synthase;	2	5	9
GCR_cBin12401_Ctg1_186	BOT	[T/C]	ATAGCATGCTGATAAAGTAACAGTTGAGGTGCATGGTTGAGCAGGCCATG[A/G]ACTACAACCCTCTTGCTAGCCAGGCTAGAGTACACTCTTAGAAAAAATGG	ATAGCATGCTGATAAAGTAACAGTTGAGGTGCATGGTTGAGCAGGCCATG[A/G]ACTACAACCCTCTTGCTAGCCAGGCTAGAGTACACTCTTAGAAAAAATGG	Q99707	METH_HUMAN	0	GO:0005737: Methionine synthase; GO:0005829: Methionine synthase;	GO:0005542: Methionine synthase; GO:0008705: Methionine synthase; GO:0008898: Methionine synthase; GO:0008270: Methionine synthase; GO:0031419: Methionine synthase;	GO:0000096: Methionine synthase; GO:0006479: Methionine synthase; GO:0006805: Methionine synthase; GO:0007399: Methionine synthase; GO:0032259: Methionine synthase; GO:0034641: Methionine synthase; GO:0044281: Methionine synthase; GO:0046653: Methionine synthase; GO:0050667: Methionine synthase;	2	5	9
ESTV_16905_208	TOP	[A/G]	ATCACCACTACAAATGGAGTTGTGGTAGTGACACAAGTTTTCCCCTTGGC[A/G]GAGAGTGGCAAGGCTTCAGTGCCACTTCTGAATGTCACTCCCCAAATCCA	ATCACCACTACAAATGGAGTTGTGGTAGTGACACAAGTTTTCCCCTTGGC[A/G]GAGAGTGGCAAGGCTTCAGTGCCACTTCTGAATGTCACTCCCCAAATCCA	Q99707	METH_HUMAN	0	GO:0005737: Methionine synthase; GO:0005829: Methionine synthase;	GO:0005542: Methionine synthase; GO:0008705: Methionine synthase; GO:0008898: Methionine synthase; GO:0008270: Methionine synthase; GO:0031419: Methionine synthase;	GO:0000096: Methionine synthase; GO:0006479: Methionine synthase; GO:0006805: Methionine synthase; GO:0007399: Methionine synthase; GO:0032259: Methionine synthase; GO:0034641: Methionine synthase; GO:0044281: Methionine synthase; GO:0046653: Methionine synthase; GO:0050667: Methionine synthase;	2	5	9
ESTNV_26671_385	BOT	[T/G]	GTGGATGTTGCATTGAATTTCATGTGCATTATTAGAGTATAACAAAAATA[A/C]ATCTCTGAAAATAACGACATCGATACCTACCCTACTATACCAACCCCACA	GTGGATGTTGCATTGAATTTCATGTGCATTATTAGAGTATAACAAAAATA[A/C]ATCTCTGAAAATAACGACATCGATACCTACCCTACTATACCAACCCCACA	P26572	MGAT1_HUMAN	3e-177	GO:0000139: Alpha-1; GO:0016021: Alpha-1;	GO:0003827: Alpha-1; GO:0008375: Alpha-1; GO:0046872: Alpha-1;	GO:0001701: Alpha-1; GO:0005975: Alpha-1; GO:0006049: Alpha-1; GO:0006486: Alpha-1; GO:0018279: Alpha-1; GO:0043687: Alpha-1; GO:0044267: Alpha-1;	2	3	7
ESTNV_31895_1189	BOT	[T/G]	TGATGACAGTGGAGCTACGTTGATAGGGGAGCCTGGTTCTTATTTTAATA[T/G]TGATTGTGGGAACTTGGGAGGATCAAATTGTACTGAATGTCTTAATAACT	AGTTATTAAGACATTCAGTACAATTTGATCCTCCCAAGTTCCCACAATCA[A/C]TATTAAAATAAGAACCAGGCTCCCCTATCAACGTAGCTCCACTGTCATCA	Q2QL34	MP17L_HUMAN	4e-26	GO:0005777: Mpv17-like protein; GO:0005778: Mpv17-like protein; GO:0016021: Mpv17-like protein;	GO:0003674: Mpv17-like protein; GO:0005102: Mpv17-like protein;	GO:0072593: Mpv17-like protein;	3	2	1
GCR_cBin1955_Ctg1_60	BOT	[T/C]	TTTTCTATTTTTCTGCCTGTGGTTTCTT[A/G]TAGGGATATTTACTGGATGTTACGCTGATGAAGTGGCTTCAATAAAAATA	TTTTCTATTTTTCTGCCTGTGGTTTCTT[A/G]TAGGGATATTTACTGGATGTTACGCTGATGAAGTGGCTTCAATAAAAATA	P42345	MTOR_HUMAN	0	GO:0000139: Serine/threonine-protein kinase mTOR; GO:0005737: Serine/threonine-protein kinase mTOR; GO:0005764: Serine/threonine-protein kinase mTOR; GO:0005741: Serine/threonine-protein kinase mTOR; GO:0005789: Serine/threonine-protein kinase mTOR; GO:0005829: Serine/threonine-protein kinase mTOR; GO:0005942: Serine/threonine-protein kinase mTOR; GO:0012505: Serine/threonine-protein kinase mTOR;…	GO:0001030: Serine/threonine-protein kinase mTOR; GO:0001031: Serine/threonine-protein kinase mTOR; GO:0001032: Serine/threonine-protein kinase mTOR; GO:0001156: Serine/threonine-protein kinase mTOR; GO:0004674: Serine/threonine-protein kinase mTOR; GO:0004674: Serine/threonine-protein kinase mTOR; GO:0005515: Serine/threonine-protein kinase mTOR; GO:0005524: Serine/threonine-protein kinase mTOR;…	GO:0001938: Serine/threonine-protein kinase mTOR; GO:0001934: Serine/threonine-protein kinase mTOR; GO:0005979: Serine/threonine-protein kinase mTOR; GO:0006468: Serine/threonine-protein kinase mTOR; GO:0007165: Serine/threonine-protein kinase mTOR; GO:0007173: Serine/threonine-protein kinase mTOR; GO:0007281: Serine/threonine-protein kinase mTOR; GO:0007584: Serine/threonine-protein kinase mTOR;…	16	13	44
ESTV_17538_85	TOP	[A/G]	ACCTGCTTTACTGATCATGGCTAACTATGACATGGTTCTGCAGTGCTGGG[A/G]GCCAGTGGAGGCTGACTACAACAATCACGGAGGACTAGTTCTGAGCCGTC	ACCTGCTTTACTGATCATGGCTAACTATGACATGGTTCTGCAGTGCTGGG[A/G]GCCAGTGGAGGCTGACTACAACAATCACGGAGGACTAGTTCTGAGCCGTC	P02144	MYG_HUMAN	3e-27		GO:0005344: Myoglobin; GO:0005506: Myoglobin; GO:0020037: Myoglobin; GO:0019825: Myoglobin;	GO:0001666: Myoglobin; GO:0007507: Myoglobin; GO:0009725: Myoglobin; GO:0031444: Myoglobin; GO:0042542: Myoglobin; GO:0043353: Myoglobin; GO:0050873: Myoglobin;	0	4	7
ESTNV_32001_1134	TOP	[A/G]	TTGGTATACAATTATTTGTATGATAGCAAGCATGGCTGAATGAGCAGTCA[A/G]CTATAGAATGCACTATTTAAATCTATGATAGATGTTGCATTTCAAGTATG	TTGGTATACAATTATTTGTATGATAGCAAGCATGGCTGAATGAGCAGTCA[A/G]CTATAGAATGCACTATTTAAATCTATGATAGATGTTGCATTTCAAGTATG	P35579	MYH9_HUMAN	2e-57	GO:0001725: Myosin-9; GO:0001726: Myosin-9; GO:0001772: Myosin-9; GO:0001931: Myosin-9; GO:0005634: Myosin-9; GO:0005737: Myosin-9; GO:0005826: Myosin-9; GO:0005819: Myosin-9; GO:0005829: Myosin-9; GO:0005886: Myosin-9; GO:0005913: Myosin-9; GO:0008180: Myosin-9; GO:0008305: Myosin-9; GO:0015629: Myosin-9; GO:0016460: Myosin-9; GO:0031252: Myosin-9; GO:0031594: Myosin-9; GO:0030863: Myosin-9; GO:…	GO:0000146: Myosin-9; GO:0003774: Myosin-9; GO:0003779: Myosin-9; GO:0005515: Myosin-9; GO:0005516: Myosin-9; GO:0005524: Myosin-9; GO:0016887: Myosin-9; GO:0030898: Myosin-9; GO:0042803: Myosin-9; GO:0043531: Myosin-9; GO:0043495: Myosin-9; GO:0051015: Myosin-9; GO:0051015: Myosin-9;	GO:0000212: Myosin-9; GO:0000910: Myosin-9; GO:0001768: Myosin-9; GO:0001701: Myosin-9; GO:0001525: Myosin-9; GO:0006200: Myosin-9; GO:0006509: Myosin-9; GO:0007132: Myosin-9; GO:0007229: Myosin-9; GO:0007411: Myosin-9; GO:0007520: Myosin-9; GO:0008360: Myosin-9; GO:0015031: Myosin-9; GO:0016337: Myosin-9; GO:0030048: Myosin-9; GO:0030220: Myosin-9; GO:0030224: Myosin-9; GO:0031532: Myosin-9; GO:…	20	13	23
ESTNV_32001_1243	BOT	[T/C]	AAAAGTTGGCTGCTCTCTCCGGTCACCTCACTCAGGTATAGGCTTGGATG[T/C]GTCGCTGGGCAGATCCATCTCCTCATCACTGTCCCCCATGCCTGTGCGAT	ATCGCACAGGCATGGGGGACAGTGATGAGGAGATGGATCTGCCCAGCGAC[A/G]CATCCAAGCCTATACCTGAGTGAGGTGACCGGAGAGAGCAGCCAACTTTT	P35579	MYH9_HUMAN	2e-57	GO:0001725: Myosin-9; GO:0001726: Myosin-9; GO:0001772: Myosin-9; GO:0001931: Myosin-9; GO:0005634: Myosin-9; GO:0005737: Myosin-9; GO:0005826: Myosin-9; GO:0005819: Myosin-9; GO:0005829: Myosin-9; GO:0005886: Myosin-9; GO:0005913: Myosin-9; GO:0008180: Myosin-9; GO:0008305: Myosin-9; GO:0015629: Myosin-9; GO:0016460: Myosin-9; GO:0031252: Myosin-9; GO:0031594: Myosin-9; GO:0030863: Myosin-9; GO:…	GO:0000146: Myosin-9; GO:0003774: Myosin-9; GO:0003779: Myosin-9; GO:0005515: Myosin-9; GO:0005516: Myosin-9; GO:0005524: Myosin-9; GO:0016887: Myosin-9; GO:0030898: Myosin-9; GO:0042803: Myosin-9; GO:0043531: Myosin-9; GO:0043495: Myosin-9; GO:0051015: Myosin-9; GO:0051015: Myosin-9;	GO:0000212: Myosin-9; GO:0000910: Myosin-9; GO:0001768: Myosin-9; GO:0001701: Myosin-9; GO:0001525: Myosin-9; GO:0006200: Myosin-9; GO:0006509: Myosin-9; GO:0007132: Myosin-9; GO:0007229: Myosin-9; GO:0007411: Myosin-9; GO:0007520: Myosin-9; GO:0008360: Myosin-9; GO:0015031: Myosin-9; GO:0016337: Myosin-9; GO:0030048: Myosin-9; GO:0030220: Myosin-9; GO:0030224: Myosin-9; GO:0031532: Myosin-9; GO:…	20	13	23
GCR_cBin16365_Ctg1_475	TOP	[A/C]	ACCCACCTGACCCAACAGGCTTCAACACACATGGAAGAGGTAAATAATCT[A/C]TTTTAACAGCAGTGAG	ACCCACCTGACCCAACAGGCTTCAACACACATGGAAGAGGTAAATAATCT[A/C]TTTTAACAGCAGTGAG	P16435	NCPR_HUMAN	7e-113	GO:0005739: NADPH--cytochrome P450 reductase; GO:0005789: NADPH--cytochrome P450 reductase; GO:0005783: NADPH--cytochrome P450 reductase; GO:0043231: NADPH--cytochrome P450 reductase;	GO:0004128: NADPH--cytochrome P450 reductase; GO:0003958: NADPH--cytochrome P450 reductase; GO:0003958: NADPH--cytochrome P450 reductase; GO:0005506: NADPH--cytochrome P450 reductase; GO:0005515: NADPH--cytochrome P450 reductase; GO:0009055: NADPH--cytochrome P450 reductase; GO:0010181: NADPH--cytochrome P450 reductase; GO:0016787: NADPH--cytochrome P450 reductase; GO:0019899: NADPH--cytochrome P…	GO:0003420: NADPH--cytochrome P450 reductase; GO:0007584: NADPH--cytochrome P450 reductase; GO:0009437: NADPH--cytochrome P450 reductase; GO:0009812: NADPH--cytochrome P450 reductase; GO:0019395: NADPH--cytochrome P450 reductase; GO:0018393: NADPH--cytochrome P450 reductase; GO:0032332: NADPH--cytochrome P450 reductase; GO:0032770: NADPH--cytochrome P450 reductase; GO:0042493: NADPH--cytochrome P…	4	12	23
ESTV_15445_193	BOT	[T/C]	AGCGTTCTGTCACTCAGTCATGCTGTTACTATACAGACACCGTAACATTC[T/C]GAATACAGATACCGGTAGTACAAACACCTGCCCAAACACGTCATCATATC	GATATGATGACGTGTTTGGGCAGGTGTTTGTACTACCGGTATCTGTATTC[A/G]GAATGTTACGGTGTCTGTATAGTAACAGCATGACTGAGTGACAGAACGCT	Q15818	NPTX1_HUMAN	1e-171	GO:0030133: Neuronal pentraxin-1;	GO:0046872: Neuronal pentraxin-1;	GO:0006810: Neuronal pentraxin-1; GO:0007268: Neuronal pentraxin-1; GO:0007417: Neuronal pentraxin-1; GO:0060385: Neuronal pentraxin-1;	1	1	4
GCR_cBin27851_Ctg1_509	TOP	[A/T]	TGTGGTTCAGAGAAGCGGAGGGGCAGCTAGGGACACAGCGTTGACGATCC[A/T]CAGAGTTCAGCTGGAGGAATGAGAGAAGCACAAACACAGAGAGACAGGGA	TCCCTGTCTCTCTGTGTTTGTGCTTCTCTCATTCCTCCAGCTGAACTCTG[A/T]GGATCGTCAACGCTGTGTCCCTAGCTGCCCCTCCGCTTCTCTGAACCACA	Q9BX93	PG12B_HUMAN	3e-91	GO:0005576: Group XIIB secretory phospholipase A2-like protein;	GO:0004623: Group XIIB secretory phospholipase A2-like protein; GO:0005509: Group XIIB secretory phospholipase A2-like protein;	GO:0016042: Group XIIB secretory phospholipase A2-like protein;	1	2	1
ESTNV_29209_356	TOP	[A/G]	GGCAGTAGAAAGCACACTATCATTTTCCCCATTTAGATAAATACTCTACA[T/C]GCTGGTCCTGATTCTGTTGTTGGATGCTGTAAATACCCTATTAGCTGGTC	GACCAGCTAATAGGGTATTTACAGCATCCAACAACAGAATCAGGACCAGC[A/G]TGTAGAGTATTTATCTAAATGGGGAAAATGATAGTGTGCTTTCTACTGCC	P18669	PGAM1_HUMAN	7e-23	GO:0005829: Phosphoglycerate mutase 1; GO:0005829: Phosphoglycerate mutase 1;	GO:0004082: Phosphoglycerate mutase 1; GO:0004083: Phosphoglycerate mutase 1; GO:0004619: Phosphoglycerate mutase 1; GO:0004619: Phosphoglycerate mutase 1; GO:0019901: Phosphoglycerate mutase 1;	GO:0005975: Phosphoglycerate mutase 1; GO:0006006: Phosphoglycerate mutase 1; GO:0006094: Phosphoglycerate mutase 1; GO:0006096: Phosphoglycerate mutase 1; GO:0006110: Phosphoglycerate mutase 1; GO:0043456: Phosphoglycerate mutase 1; GO:0044281: Phosphoglycerate mutase 1; GO:0045730: Phosphoglycerate mutase 1;	2	5	8
GCR_cBin6804_Ctg1_170	TOP	[A/C]	TCCTTAACACCTTTATCACTGTTAACCCCCCTCTCTCCTCTTCCTGGACT[A/C]TTTTCNAGTACAGATTGCCCTTTGGCCAATGTCCTTGGAGTTTCAGCCCT	TCCTTAACACCTTTATCACTGTTAACCCCCCTCTCTCCTCTTCCTGGACT[A/C]TTTTCNAGTACAGATTGCCCTTTGGCCAATGTCCTTGGAGTTTCAGCCCT	O95427	PIGN_HUMAN	2e-116	GO:0005789: GPI ethanolamine phosphate transferase 1; GO:0016021: GPI ethanolamine phosphate transferase 1;	GO:0016740: GPI ethanolamine phosphate transferase 1;	GO:0006501: GPI ethanolamine phosphate transferase 1; GO:0016254: GPI ethanolamine phosphate transferase 1; GO:0043687: GPI ethanolamine phosphate transferase 1; GO:0044267: GPI ethanolamine phosphate transferase 1;	2	1	4
ESTNV_35592_1024	TOP	[A/G]	CACAACCTGCTACTTCACCAGGAGGGAGCCAAGATGGCGGTGCGCCTGGC[T/C]GACGGCCTGCAGCGAATGGTGCCTCTGCTGAAGAAGAGCAACCCCAAGTT	AACTTGGGGTTGCTCTTCTTCAGCAGAGGCACCATTCGCTGCAGGCCGTC[A/G]GCCAGGCGCACCGCCATCTTGGCTCCCTCCTGGTGAAGTAGCAGGTTGTG	P14923	PLAK_HUMAN	0	GO:0005634: Junction plakoglobin; GO:0005667: Junction plakoglobin; GO:0005737: Junction plakoglobin; GO:0005829: Junction plakoglobin; GO:0005856: Junction plakoglobin; GO:0005886: Junction plakoglobin; GO:0005886: Junction plakoglobin; GO:0005911: Junction plakoglobin; GO:0005913: Junction plakoglobin; GO:0005915: Junction plakoglobin; GO:0005915: Junction plakoglobin; GO:0005916: Junction plak…	GO:0003713: Junction plakoglobin; GO:0005198: Junction plakoglobin; GO:0005198: Junction plakoglobin; GO:0005199: Junction plakoglobin; GO:0005515: Junction plakoglobin; GO:0019901: Junction plakoglobin; GO:0019903: Junction plakoglobin; GO:0042803: Junction plakoglobin; GO:0045294: Junction plakoglobin; GO:0045296: Junction plakoglobin;	GO:0000122: Junction plakoglobin; GO:0000902: Junction plakoglobin; GO:0003136: Junction plakoglobin; GO:0003181: Junction plakoglobin; GO:0003308: Junction plakoglobin; GO:0002159: Junction plakoglobin; GO:0007016: Junction plakoglobin; GO:0007016: Junction plakoglobin; GO:0007369: Junction plakoglobin; GO:0007398: Junction plakoglobin; GO:0007399: Junction plakoglobin; GO:0016331: Junction plak…	25	10	30
ESTNV_29391_150	TOP	[A/G]	AGGCTTTTAGATTAAGTGGTAACTGAAAGGTTGCCTAACATGGAAGGACG[A/G]AGGAAAGGGGAAGGTTTGGGCAATTGAGGAAATTGAGATGAGAAAACTCT	AGGCTTTTAGATTAAGTGGTAACTGAAAGGTTGCCTAACATGGAAGGACG[A/G]AGGAAAGGGGAAGGTTTGGGCAATTGAGGAAATTGAGATGAGAAAACTCT	P63133	POK6_HUMAN	5e-129		GO:0003677: HERV-K_8p23.1 provirus ancestral Pol protein; GO:0003723: HERV-K_8p23.1 provirus ancestral Pol protein; GO:0003964: HERV-K_8p23.1 provirus ancestral Pol protein; GO:0004523: HERV-K_8p23.1 provirus ancestral Pol protein; GO:0008270: HERV-K_8p23.1 provirus ancestral Pol protein;	GO:0006278: HERV-K_8p23.1 provirus ancestral Pol protein; GO:0006310: HERV-K_8p23.1 provirus ancestral Pol protein; GO:0015074: HERV-K_8p23.1 provirus ancestral Pol protein;	0	5	3
ESTNV_31893_467	BOT	[T/C]	CAGAAAAACTCAATGAAGTAAAGAAGAAGAAAAAATAAAACAATGCACTC[A/G]GTCCTCATCACTGCAGGTTGTGTATCATCTCCTCCTTGGCGATGAGATGT	CAGAAAAACTCAATGAAGTAAAGAAGAAGAAAAAATAAAACAATGCACTC[A/G]GTCCTCATCACTGCAGGTTGTGTATCATCTCCTCCTTGGCGATGAGATGT	O00232	PSD12_HUMAN	5e-67	GO:0005654: 26S proteasome non-ATPase regulatory subunit 12; GO:0005829: 26S proteasome non-ATPase regulatory subunit 12; GO:0005838: 26S proteasome non-ATPase regulatory subunit 12; GO:0022624: 26S proteasome non-ATPase regulatory subunit 12;		GO:0000075: 26S proteasome non-ATPase regulatory subunit 12; GO:0000082: 26S proteasome non-ATPase regulatory subunit 12; GO:0000084: 26S proteasome non-ATPase regulatory subunit 12; GO:0000209: 26S proteasome non-ATPase regulatory subunit 12; GO:0000278: 26S proteasome non-ATPase regulatory subunit 12; GO:0000216: 26S proteasome non-ATPase regulatory subunit 12; GO:0002474: 26S proteasome non-AT…	4	0	23
ESTNV_31893_226	BOT	[T/A]	AACAAAGTACATGCCCAAATTGTGGTAGATAAATTGGGAGACCACTCTAA[A/T]CAGTGTAATTCGTATTACATCAGTGGGACGAGAGATAGTAACATATGGCC	AACAAAGTACATGCCCAAATTGTGGTAGATAAATTGGGAGACCACTCTAA[A/T]CAGTGTAATTCGTATTACATCAGTGGGACGAGAGATAGTAACATATGGCC	O00232	PSD12_HUMAN	5e-67	GO:0005654: 26S proteasome non-ATPase regulatory subunit 12; GO:0005829: 26S proteasome non-ATPase regulatory subunit 12; GO:0005838: 26S proteasome non-ATPase regulatory subunit 12; GO:0022624: 26S proteasome non-ATPase regulatory subunit 12;		GO:0000075: 26S proteasome non-ATPase regulatory subunit 12; GO:0000082: 26S proteasome non-ATPase regulatory subunit 12; GO:0000084: 26S proteasome non-ATPase regulatory subunit 12; GO:0000209: 26S proteasome non-ATPase regulatory subunit 12; GO:0000278: 26S proteasome non-ATPase regulatory subunit 12; GO:0000216: 26S proteasome non-ATPase regulatory subunit 12; GO:0002474: 26S proteasome non-AT…	4	0	23
ESTNV_23531_462	TOP	[C/G]	ACCTGTTTCATCTGGTTTAAAGTGGTTTGACCCATGCGGAGAGACAGAGA[C/G]AGGCCTGAGAGATGGTTTGGTCCAGAGGGGATGGAGGTGAGATTGGAGGG	ACCTGTTTCATCTGGTTTAAAGTGGTTTGACCCATGCGGAGAGACAGAGA[C/G]AGGCCTGAGAGATGGTTTGGTCCAGAGGGGATGGAGGTGAGATTGGAGGG	P11498	PYC_HUMAN	0	GO:0005743: Pyruvate carboxylase; GO:0005739: Pyruvate carboxylase; GO:0005759: Pyruvate carboxylase;	GO:0004075: Pyruvate carboxylase; GO:0004736: Pyruvate carboxylase; GO:0005524: Pyruvate carboxylase; GO:0009374: Pyruvate carboxylase; GO:0046872: Pyruvate carboxylase;	GO:0005975: Pyruvate carboxylase; GO:0006006: Pyruvate carboxylase; GO:0006090: Pyruvate carboxylase; GO:0006094: Pyruvate carboxylase; GO:0006094: Pyruvate carboxylase; GO:0006107: Pyruvate carboxylase; GO:0006629: Pyruvate carboxylase; GO:0044281: Pyruvate carboxylase;	3	5	8
ESTNV_33458_777	BOT	[T/C]	ACTAAGCATGGCCACAAAGGTATAGTGCCTATGGCCATTCATACACACTA[T/C]GCTTGTCCGATTAAAAACATAAACAAATATTATTATGAGGCAAGATATGC	GCATATCTTGCCTCATAATAATATTTGTTTATGTTTTTAATCGGACAAGC[A/G]TAGTGTGTATGAATGGCCATAGGCACTATACCTTTGTGGCCATGCTTAGT	P11498	PYC_HUMAN	0	GO:0005743: Pyruvate carboxylase; GO:0005739: Pyruvate carboxylase; GO:0005759: Pyruvate carboxylase;	GO:0004075: Pyruvate carboxylase; GO:0004736: Pyruvate carboxylase; GO:0005524: Pyruvate carboxylase; GO:0009374: Pyruvate carboxylase; GO:0046872: Pyruvate carboxylase;	GO:0005975: Pyruvate carboxylase; GO:0006006: Pyruvate carboxylase; GO:0006090: Pyruvate carboxylase; GO:0006094: Pyruvate carboxylase; GO:0006094: Pyruvate carboxylase; GO:0006107: Pyruvate carboxylase; GO:0006629: Pyruvate carboxylase; GO:0044281: Pyruvate carboxylase;	3	5	8
GCR_cBin18961_Ctg1_75	TOP	[C/G]	TTGGGAGGCGTGTAAAACAGGTAGGCCCTAACTTGTCCTCCAGCCCTTCA[C/G]TTCAGCCAGTCAGTTCTCTTATCTACTTGTACAGGTAATCATTATGTGCA	TGCACATAATGATTACCTGTACAAGTAGATAAGAGAACTGACTGGCTGAA[C/G]TGAAGGGCTGGAGGACAAGTTAGGGCCTACCTGTTTTACACGCCTCCCAA	P27708	PYR1_HUMAN	0	GO:0005634: CAD protein; GO:0005829: CAD protein; GO:0005829: CAD protein; GO:0016363: CAD protein; GO:0043025: CAD protein; GO:0043195: CAD protein; GO:0042995: CAD protein; GO:0043234: CAD protein;	GO:0004151: CAD protein; GO:0004151: CAD protein; GO:0004070: CAD protein; GO:0004070: CAD protein; GO:0004088: CAD protein; GO:0004088: CAD protein; GO:0004672: CAD protein; GO:0005524: CAD protein; GO:0019899: CAD protein; GO:0042802: CAD protein; GO:0046872: CAD protein; GO:0070335: CAD protein;	GO:0006206: CAD protein; GO:0006207: CAD protein; GO:0006541: CAD protein; GO:0006543: CAD protein; GO:0007565: CAD protein; GO:0009790: CAD protein; GO:0014075: CAD protein; GO:0017144: CAD protein; GO:0018107: CAD protein; GO:0031000: CAD protein; GO:0031100: CAD protein; GO:0033574: CAD protein; GO:0044205: CAD protein; GO:0044281: CAD protein; GO:0046134: CAD protein; GO:0046777: CAD protein;…	8	12	18
BASS118_B7_B11_507	TOP	[A/G]	GGCTTCTTCTGATAGGTGTATTTGAACGTGTCGGAGGACGATTCGTCCGCGCAGCGAGCC[A/G]ATGGGAGGAGAGCCGGCGGCCATGATGGAGCTCGCCACAGGAGCCAAGCTCGGAAATATT	GGCTTCTTCTGATAGGTGTATTTGAACGTGTCGGAGGACGATTCGTCCGCGCAGCGAGCC[A/G]ATGGGAGGAGAGCCGGCGGCCATGATGGAGCTCGCCACAGGAGCCAAGCTCGGAAATATT	P27708	PYR1_HUMAN	0	GO:0005634: CAD protein; GO:0005829: CAD protein; GO:0005829: CAD protein; GO:0016363: CAD protein; GO:0043025: CAD protein; GO:0043195: CAD protein; GO:0042995: CAD protein; GO:0043234: CAD protein;	GO:0004151: CAD protein; GO:0004151: CAD protein; GO:0004070: CAD protein; GO:0004070: CAD protein; GO:0004088: CAD protein; GO:0004088: CAD protein; GO:0004672: CAD protein; GO:0005524: CAD protein; GO:0019899: CAD protein; GO:0042802: CAD protein; GO:0046872: CAD protein; GO:0070335: CAD protein;	GO:0006206: CAD protein; GO:0006207: CAD protein; GO:0006541: CAD protein; GO:0006543: CAD protein; GO:0007565: CAD protein; GO:0009790: CAD protein; GO:0014075: CAD protein; GO:0017144: CAD protein; GO:0018107: CAD protein; GO:0031000: CAD protein; GO:0031100: CAD protein; GO:0033574: CAD protein; GO:0044205: CAD protein; GO:0044281: CAD protein; GO:0046134: CAD protein; GO:0046777: CAD protein;…	8	12	18
GCR_cBin50373_Ctg1_78	TOP	[A/C]	CTCAACATTACTGCAGCTTCCAGGCTTCATATGTCCCTGCTAGTCCGATA[A/C]AAATATACAAAATAGAAGGTCAAATAACATTTGGAAATGTTAAAAATATA	CTCAACATTACTGCAGCTTCCAGGCTTCATATGTCCCTGCTAGTCCGATA[A/C]AAATATACAAAATAGAAGGTCAAATAACATTTGGAAATGTTAAAAATATA	P27708	PYR1_HUMAN	0	GO:0005634: CAD protein; GO:0005829: CAD protein; GO:0005829: CAD protein; GO:0016363: CAD protein; GO:0043025: CAD protein; GO:0043195: CAD protein; GO:0042995: CAD protein; GO:0043234: CAD protein;	GO:0004151: CAD protein; GO:0004151: CAD protein; GO:0004070: CAD protein; GO:0004070: CAD protein; GO:0004088: CAD protein; GO:0004088: CAD protein; GO:0004672: CAD protein; GO:0005524: CAD protein; GO:0019899: CAD protein; GO:0042802: CAD protein; GO:0046872: CAD protein; GO:0070335: CAD protein;	GO:0006206: CAD protein; GO:0006207: CAD protein; GO:0006541: CAD protein; GO:0006543: CAD protein; GO:0007565: CAD protein; GO:0009790: CAD protein; GO:0014075: CAD protein; GO:0017144: CAD protein; GO:0018107: CAD protein; GO:0031000: CAD protein; GO:0031100: CAD protein; GO:0033574: CAD protein; GO:0044205: CAD protein; GO:0044281: CAD protein; GO:0046134: CAD protein; GO:0046777: CAD protein;…	8	12	18
ESTNV_27342_254	TOP	[A/G]	TCCCCCACTAAGGATTTAGATTTGTGAGGACAAGCTTATCCTGGATCTGT[A/G]TCTAGGGCAATTTCACCCCAGAGCCATTTTAGGCTGGGTGGGCTCAATCA	TCCCCCACTAAGGATTTAGATTTGTGAGGACAAGCTTATCCTGGATCTGT[A/G]TCTAGGGCAATTTCACCCCAGAGCCATTTTAGGCTGGGTGGGCTCAATCA	Q19R18	Q19R18_HUMAN	4e-129	GO:0016021: T calcium channel alpha 1G subunit variant 17;	GO:0005245: T calcium channel alpha 1G subunit variant 17;		1	1	0
GCR_cBin28164_Ctg1_223	TOP	[A/G]	TACACCCTGAATTTCAATGAGATAAAATTTAGATTT[T/C]TATTCACTGGCCTACACACATTACCTCATAATGTCAATTGTTTTTGAAAT	ATTTCAAAAACAATTGACATTATGAGGTAATGTGTGTAGGCCAGTGAATA[A/G]AAATCTAAATTTTATCTCATTGAAATTCAGGGTGTA	Q5ST81	Q5ST81_HUMAN	0	GO:0005634: Tubulin beta chain; GO:0005737: Tubulin beta chain; GO:0005874: Tubulin beta chain; GO:0005886: Tubulin beta chain; GO:0015630: Tubulin beta chain;	GO:0003924: Tubulin beta chain; GO:0005200: Tubulin beta chain; GO:0005525: Tubulin beta chain; GO:0032403: Tubulin beta chain; GO:0042277: Tubulin beta chain;	GO:0007067: Tubulin beta chain; GO:0007018: Tubulin beta chain; GO:0030182: Tubulin beta chain; GO:0051225: Tubulin beta chain; GO:0051258: Tubulin beta chain;	5	5	5
GCR_hBin13605_Ctg1_93	BOT	[T/G]	ATTTTGACCAGGTCTTTCGTAGTTTAACTAAAGTTTGATCTGCTAGACTT[A/C]AATAGCTGGTCTGTACACATCTGTATGTTAGAATACTGTGGCATCCCATC	ATTTTGACCAGGTCTTTCGTAGTTTAACTAAAGTTTGATCTGCTAGACTT[A/C]AATAGCTGGTCTGTACACATCTGTATGTTAGAATACTGTGGCATCCCATC	Q6IC75	Q6IC75_HUMAN	1e-39	GO:0030131: ADP-ribosylation factor-binding protein GGA1; GO:0044431: ADP-ribosylation factor-binding protein GGA1;		GO:0006886: ADP-ribosylation factor-binding protein GGA1; GO:0016192: ADP-ribosylation factor-binding protein GGA1;	2	0	2
GCR_cBin7112_Ctg1_397	TOP	[A/C]	GGAAAGACCTAGTTAAGCAGCACATCTTGCTCTTCATTGTAGTCAAAGGG[A/C]TAATACTTAAGAAACTTGTTGAAAATCCCAAATTGTTTGCAGTCAACTTA	GGAAAGACCTAGTTAAGCAGCACATCTTGCTCTTCATTGTAGTCAAAGGG[A/C]TAATACTTAAGAAACTTGTTGAAAATCCCAAATTGTTTGCAGTCAACTTA	Q6IC75	Q6IC75_HUMAN	1e-39	GO:0030131: ADP-ribosylation factor-binding protein GGA1; GO:0044431: ADP-ribosylation factor-binding protein GGA1;		GO:0006886: ADP-ribosylation factor-binding protein GGA1; GO:0016192: ADP-ribosylation factor-binding protein GGA1;	2	0	2
GCR_cBin37669_Ctg1_32	TOP	[A/G]	[T/C]ATCGAAGAGAAGGGCGTGAGGATGAAACTAACGGTAATCGACACTCCCGG	CCGGGAGTGTCGATTACCGTTAGTTTCATCCTCACGCCCTTCTCTTCGAT[A/G]	Q6IC75	Q6IC75_HUMAN	1e-39	GO:0030131: ADP-ribosylation factor-binding protein GGA1; GO:0044431: ADP-ribosylation factor-binding protein GGA1;		GO:0006886: ADP-ribosylation factor-binding protein GGA1; GO:0016192: ADP-ribosylation factor-binding protein GGA1;	2	0	2
GCR_cBin283_Ctg1_120	BOT	[T/A]	CTACTGTATGTCTTAAAGAATGGCCCGTACAGTCAACAGCTGCCTGTGTG[A/T]TGTGTNTTGATTGTAGCAGCAGGCTGTATGTAGGGGTCTATGGGAGAGGT	ACCTCTCCCATAGACCCCTACATACAGCCTGCTGCTACAATCAANACACA[A/T]CACACAGGCAGCTGTTGACTGTACGGGCCATTCTTTAAGACATACAGTAG	Q9HBD4	Q9HBD4_HUMAN	0	GO:0000792: Transcription activator BRG1; GO:0005719: Transcription activator BRG1; GO:0005726: Transcription activator BRG1; GO:0071564: Transcription activator BRG1; GO:0071565: Transcription activator BRG1;	GO:0000977: Transcription activator BRG1; GO:0003682: Transcription activator BRG1; GO:0004386: Transcription activator BRG1; GO:0005524: Transcription activator BRG1; GO:0008134: Transcription activator BRG1;	GO:0000122: Transcription activator BRG1; GO:0000902: Transcription activator BRG1; GO:0001570: Transcription activator BRG1; GO:0001832: Transcription activator BRG1; GO:0001835: Transcription activator BRG1; GO:0001889: Transcription activator BRG1; GO:0006338: Transcription activator BRG1; GO:0006346: Transcription activator BRG1; GO:0007403: Transcription activator BRG1; GO:0010424: Transcrip…	5	5	24
ESTNV_24376_271	TOP	[A/G]	TAACAGAGTAATATTCCACAGACTGATGATAGGTAATAGTCAAGACTTAC[A/G]TTGATAAATGAACAATAACAGTTTGGGGAAACAAAGGACTTGTCATATGT	TAACAGAGTAATATTCCACAGACTGATGATAGGTAATAGTCAAGACTTAC[A/G]TTGATAAATGAACAATAACAGTTTGGGGAAACAAAGGACTTGTCATATGT	P20339	RAB5A_HUMAN	3e-139	GO:0001726: Ras-related protein Rab-5A; GO:0005769: Ras-related protein Rab-5A; GO:0005886: Ras-related protein Rab-5A; GO:0010008: Ras-related protein Rab-5A; GO:0015629: Ras-related protein Rab-5A; GO:0030139: Ras-related protein Rab-5A; GO:0031901: Ras-related protein Rab-5A; GO:0042470: Ras-related protein Rab-5A; GO:0045121: Ras-related protein Rab-5A;	GO:0003924: Ras-related protein Rab-5A; GO:0005515: Ras-related protein Rab-5A; GO:0005525: Ras-related protein Rab-5A; GO:0019003: Ras-related protein Rab-5A;	GO:0006897: Ras-related protein Rab-5A; GO:0007264: Ras-related protein Rab-5A; GO:0007596: Ras-related protein Rab-5A; GO:0007399: Ras-related protein Rab-5A; GO:0015031: Ras-related protein Rab-5A; GO:0030154: Ras-related protein Rab-5A; GO:0045921: Ras-related protein Rab-5A; GO:0051489: Ras-related protein Rab-5A; GO:2000286: Ras-related protein Rab-5A;	9	4	9
ESTNV_37039_99	BOT	[T/C]	GTTACTTTCTCTCTGTCTGAAACTCTCACAGACTGTTACACAGAGAGCAG[T/C]GGGAGCTGACTCAAGCTAAGCAGCATGCAGGCTATCAAATGTGTTGTTGT	ACAACAACACATTTGATAGCCTGCATGCTGCTTAGCTTGAGTCAGCTCCC[A/G]CTGCTCTCTGTGTAACAGTCTGTGAGAGTTTCAGACAGAGAGAAAGTAAC	P15153	RAC2_HUMAN	9e-119	GO:0005635: Ras-related C3 botulinum toxin substrate 2; GO:0005829: Ras-related C3 botulinum toxin substrate 2; GO:0005886: Ras-related C3 botulinum toxin substrate 2;	GO:0003924: Ras-related C3 botulinum toxin substrate 2; GO:0005525: Ras-related C3 botulinum toxin substrate 2;	GO:0007165: Ras-related C3 botulinum toxin substrate 2; GO:0007264: Ras-related C3 botulinum toxin substrate 2; GO:0007596: Ras-related C3 botulinum toxin substrate 2; GO:0007411: Ras-related C3 botulinum toxin substrate 2; GO:0008284: Ras-related C3 botulinum toxin substrate 2; GO:0010310: Ras-related C3 botulinum toxin substrate 2; GO:0030031: Ras-related C3 botulinum toxin substrate 2; GO:0030…	3	2	12
ESTV_17470_405	TOP	[A/G]	CACCGAAAGGAGCCCAAGAGTCAGGATATTTACTTGAGGCTCCTGGTCAA[A/G]CTGTACAGATTCCTGGCCCGTCGCTCCACTGCTCCCTTCAACAAGGTGGT	CACCGAAAGGAGCCCAAGAGTCAGGATATTTACTTGAGGCTCCTGGTCAA[A/G]CTGTACAGATTCCTGGCCCGTCGCTCCACTGCTCCCTTCAACAAGGTGGT	Q07020	RL18_HUMAN	2e-96	GO:0005829: 60S ribosomal protein L18; GO:0022625: 60S ribosomal protein L18;	GO:0003723: 60S ribosomal protein L18; GO:0003735: 60S ribosomal protein L18;	GO:0000184: 60S ribosomal protein L18; GO:0006412: 60S ribosomal protein L18; GO:0006412: 60S ribosomal protein L18; GO:0006413: 60S ribosomal protein L18; GO:0006414: 60S ribosomal protein L18; GO:0006415: 60S ribosomal protein L18; GO:0006614: 60S ribosomal protein L18; GO:0010467: 60S ribosomal protein L18; GO:0016032: 60S ribosomal protein L18; GO:0016070: 60S ribosomal protein L18; GO:001607…	2	2	14
ESTNV_16766_113	TOP	[A/T]	TAAGGATGGCTAGCTGCGGCGAGGTTGACCACTCTGTAAGCTCGCTCCCA[A/T]CCAGTAAGAAGGGGAGTGGTGACTCTGCCTGCTCTGGTTCCAGTGGCTCA	TAAGGATGGCTAGCTGCGGCGAGGTTGACCACTCTGTAAGCTCGCTCCCA[A/T]CCAGTAAGAAGGGGAGTGGTGACTCTGCCTGCTCTGGTTCCAGTGGCTCA	Q9NTX7	RN146_HUMAN	6e-101	GO:0005634: E3 ubiquitin-protein ligase RNF146; GO:0005829: E3 ubiquitin-protein ligase RNF146;	GO:0004842: E3 ubiquitin-protein ligase RNF146; GO:0005515: E3 ubiquitin-protein ligase RNF146; GO:0008270: E3 ubiquitin-protein ligase RNF146; GO:0072572: E3 ubiquitin-protein ligase RNF146;	GO:0016055: E3 ubiquitin-protein ligase RNF146; GO:0042787: E3 ubiquitin-protein ligase RNF146; GO:0051865: E3 ubiquitin-protein ligase RNF146; GO:0070936: E3 ubiquitin-protein ligase RNF146; GO:0090263: E3 ubiquitin-protein ligase RNF146;	2	4	5
ESTNV_33243_235	TOP	[A/G]	TCTCATAGACGCATTCAAATATTCCTTCTCCTTTCGGCGTTGCATTCTCC[A/G]TCGATTCCTTTGACTTTCTCTTGACTTTTCCTTTCCTCTGGACAGATTCA	TCTCATAGACGCATTCAAATATTCCTTCTCCTTTCGGCGTTGCATTCTCC[A/G]TCGATTCCTTTGACTTTCTCTTGACTTTTCCTTTCCTCTGGACAGATTCA	P62280	RS11_HUMAN	3e-17	GO:0005829: 40S ribosomal protein S11; GO:0005840: 40S ribosomal protein S11; GO:0022627: 40S ribosomal protein S11;	GO:0003735: 40S ribosomal protein S11; GO:0019843: 40S ribosomal protein S11;	GO:0000184: 40S ribosomal protein S11; GO:0006412: 40S ribosomal protein S11; GO:0006412: 40S ribosomal protein S11; GO:0006412: 40S ribosomal protein S11; GO:0006413: 40S ribosomal protein S11; GO:0006414: 40S ribosomal protein S11; GO:0006415: 40S ribosomal protein S11; GO:0006614: 40S ribosomal protein S11; GO:0010467: 40S ribosomal protein S11; GO:0016032: 40S ribosomal protein S11; GO:001607…	3	2	15
ESTV_17405_76	TOP	[C/G]	TCCACTATGCCCGTTGCCAGGAGTTGGGTTTGTCGCAAGACATACGTCAC[C/G]CCCCGCCGCCCCTTCGAGAAGTCTCGTCTCGACCAGGAGCTTAAACTTAT	TCCACTATGCCCGTTGCCAGGAGTTGGGTTTGTCGCAAGACATACGTCAC[C/G]CCCCGCCGCCCCTTCGAGAAGTCTCGTCTCGACCAGGAGCTTAAACTTAT	P46781	RS9_HUMAN	3e-105	GO:0005730: 40S ribosomal protein S9; GO:0005737: 40S ribosomal protein S9; GO:0005840: 40S ribosomal protein S9; GO:0005829: 40S ribosomal protein S9; GO:0022627: 40S ribosomal protein S9; GO:0030529: 40S ribosomal protein S9;	GO:0003735: 40S ribosomal protein S9; GO:0005515: 40S ribosomal protein S9; GO:0019843: 40S ribosomal protein S9; GO:0045182: 40S ribosomal protein S9;	GO:0000184: 40S ribosomal protein S9; GO:0006412: 40S ribosomal protein S9; GO:0006412: 40S ribosomal protein S9; GO:0006412: 40S ribosomal protein S9; GO:0006413: 40S ribosomal protein S9; GO:0006414: 40S ribosomal protein S9; GO:0006415: 40S ribosomal protein S9; GO:0006417: 40S ribosomal protein S9; GO:0006614: 40S ribosomal protein S9; GO:0008284: 40S ribosomal protein S9; GO:0010467: 40S rib…	6	4	17
GCR_cBin14440_Ctg1_49	BOT	[T/C]	TGCCATCGAAATGTTAGCTGTTAAAATTAGATTAAACAATAATATTAA[A/G]GGATTACAAATCTGTGGTTTAAAAACTAAGGTGTTTTTTTTCTTCAACAA	TGCCATCGAAATGTTAGCTGTTAAAATTAGATTAAACAATAATATTAA[A/G]GGATTACAAATCTGTGGTTTAAAAACTAAGGTGTTTTTTTTCTTCAACAA	A6NKG5	RTL1_HUMAN	2e-62	GO:0016021: Retrotransposon-like protein 1;		GO:0007275: Retrotransposon-like protein 1;	1	0	1
ESTNV_35394_1479	TOP	[A/G]	TAATAATGATTAGATCCTCCAAGTGCTCCTCTTCAGCTGTTTCAACTTTG[T/C]CCTCTGGGTATTCCATGACAACATCCATTTACGTCTGTCTCAGTGTAAAC	GTTTACACTGAGACAGACGTAAATGGATGTTGTCATGGAATACCCAGAGG[A/G]CAAAGTTGAAACAGCTGAAGAGGAGCACTTGGAGGATCTAATCATTATTA	A6NKG5	RTL1_HUMAN	1e-57	GO:0016021: Retrotransposon-like protein 1;		GO:0007275: Retrotransposon-like protein 1;	1	0	1
ESTNV_32552_113	BOT	[T/G]	TGTTTATTCACAACAGTAAGACTTATTTATAGAAATGACATATATAAAAA[A/C]AGCCATCTCTGCTTCTCTTTCTCCTTGTCCTGTCCTCCTTCACTTCTTGG	TGTTTATTCACAACAGTAAGACTTATTTATAGAAATGACATATATAAAAA[A/C]AGCCATCTCTGCTTCTCTTTCTCCTTGTCCTGTCCTCCTTCACTTCTTGG	P23297	S10A1_HUMAN	2e-31	GO:0005634: Protein S100-A1; GO:0016529: Protein S100-A1; GO:0043234: Protein S100-A1;	GO:0005509: Protein S100-A1; GO:0005515: Protein S100-A1; GO:0042802: Protein S100-A1; GO:0042803: Protein S100-A1; GO:0044548: Protein S100-A1; GO:0051117: Protein S100-A1;	GO:0000122: Protein S100-A1; GO:0008016: Protein S100-A1; GO:0035556: Protein S100-A1;	3	6	3
ESTNV_23711_205	TOP	[A/C]	TTATATTGCAAAACATCTTTTTTTGGTTGGCCACTAATATTGTTAGAAAT[T/G]GACTCAATTGACACATCTTCAAAACATATTTTCTTCATTTGAAGCATTTG	CAAATGCTTCAAATGAAGAAAATATGTTTTGAAGATGTGTCAATTGAGTC[A/C]ATTTCTAACAATATTAGTGGCCAACCAAAAAAAGATGTTTTGCAATATAA	Q8WU79	SMAP2_HUMAN	6e-28	GO:0005634: Stromal membrane-associated protein 2; GO:0005730: Stromal membrane-associated protein 2; GO:0005737: Stromal membrane-associated protein 2;	GO:0008060: Stromal membrane-associated protein 2; GO:0008270: Stromal membrane-associated protein 2;	GO:0032312: Stromal membrane-associated protein 2;	3	2	1
ESTV_21377_436	BOT	[T/A]	TGACAAAAACTAAACACACAACAGCAAACGCATGCCAGACAAAATAAAAT[A/T]AAAAAAGTGGGAAAGAGTATGGTAACCACCACCATATTTAAGGTGTGTGT	TGACAAAAACTAAACACACAACAGCAAACGCATGCCAGACAAAATAAAAT[A/T]AAAAAAGTGGGAAAGAGTATGGTAACCACCACCATATTTAAGGTGTGTGT	Q16514	TAF12_HUMAN	2e-85	GO:0000125: Transcription initiation factor TFIID subunit 12; GO:0005669: Transcription initiation factor TFIID subunit 12; GO:0005654: Transcription initiation factor TFIID subunit 12; GO:0030914: Transcription initiation factor TFIID subunit 12; GO:0030914: Transcription initiation factor TFIID subunit 12; GO:0033276: Transcription initiation factor TFIID subunit 12;	GO:0003713: Transcription initiation factor TFIID subunit 12; GO:0003677: Transcription initiation factor TFIID subunit 12; GO:0003700: Transcription initiation factor TFIID subunit 12; GO:0004402: Transcription initiation factor TFIID subunit 12; GO:0005515: Transcription initiation factor TFIID subunit 12; GO:0008134: Transcription initiation factor TFIID subunit 12; GO:0046982: Transcription i…	GO:0006352: Transcription initiation factor TFIID subunit 12; GO:0006366: Transcription initiation factor TFIID subunit 12; GO:0006367: Transcription initiation factor TFIID subunit 12; GO:0006367: Transcription initiation factor TFIID subunit 12; GO:0006368: Transcription initiation factor TFIID subunit 12; GO:0010467: Transcription initiation factor TFIID subunit 12; GO:0016032: Transcription i…	6	7	9
ESTV_21702_136	BOT	[T/C]	TGTTTTGGGGTACAGCTGTTCCCATCATAAGTATTTCAGTAAAATCTTCC[A/G]ACGAAAATAAGCAATGGCTGCACCAAAGATGCCAAATGGTGGGATGAAAA	TGTTTTGGGGTACAGCTGTTCCCATCATAAGTATTTCAGTAAAATCTTCC[A/G]ACGAAAATAAGCAATGGCTGCACCAAAGATGCCAAATGGTGGGATGAAAA	P50991	TCPD_HUMAN	0	GO:0005634: T-complex protein 1 subunit delta; GO:0005730: T-complex protein 1 subunit delta; GO:0005737: T-complex protein 1 subunit delta; GO:0005737: T-complex protein 1 subunit delta; GO:0005813: T-complex protein 1 subunit delta; GO:0005832: T-complex protein 1 subunit delta; GO:0005829: T-complex protein 1 subunit delta; GO:0005874: T-complex protein 1 subunit delta; GO:0042470: T-complex p…	GO:0005524: T-complex protein 1 subunit delta; GO:0051082: T-complex protein 1 subunit delta;	GO:0006457: T-complex protein 1 subunit delta; GO:0044267: T-complex protein 1 subunit delta; GO:0051084: T-complex protein 1 subunit delta;	9	2	3
ESTNV_23431_381	TOP	[A/G]	TGAAAAGCCCTATAAAAACATCAAATCAAAGTCCCAAACACTTTCTCAAA[A/G]GCTTGCCTATCCACCACACGTCCCAGTCTAGTCGAGAAGTACAGCGTCTC	TGAAAAGCCCTATAAAAACATCAAATCAAAGTCCCAAACACTTTCTCAAA[A/G]GCTTGCCTATCCACCACACGTCCCAGTCTAGTCGAGAAGTACAGCGTCTC	Q96B77	TM186_HUMAN	2e-43	GO:0005739: Transmembrane protein 186; GO:0016021: Transmembrane protein 186;			2	0	0
ESTV_19947_986	TOP	[C/G]	AAGATCTTGAATGCATCTGGTTTTACTACACTGTTGATGCCCTCTGTGTT[C/G]GCGATGGTACCAGTGGTGCCCAAGGCGTCGTAGTACTGCTTGTTGCTCAT	AAGATCTTGAATGCATCTGGTTTTACTACACTGTTGATGCCCTCTGTGTT[C/G]GCGATGGTACCAGTGGTGCCCAAGGCGTCGTAGTACTGCTTGTTGCTCAT	Q9NZQ9	TMOD4_HUMAN	6e-139	GO:0005737: Tropomodulin-4; GO:0005856: Tropomodulin-4;	GO:0003779: Tropomodulin-4; GO:0005523: Tropomodulin-4;	GO:0006936: Tropomodulin-4;	2	2	1
GCR_cBin25027_Ctg1_137	BOT	[T/C]	CTCCCATCCTAGAGAGACCACTGGAGATCGACTGTCCTCCCAACCTAGAG[A/G]GACCACTGGAGATGGCTAACAGTCTCAACACAGAGGTAGCTGAGAACACA	CTCCCATCCTAGAGAGACCACTGGAGATCGACTGTCCTCCCAACCTAGAG[A/G]GACCACTGGAGATGGCTAACAGTCTCAACACAGAGGTAGCTGAGAACACA	Q9Y5T5	UBP16_HUMAN	9e-27	GO:0005634: Ubiquitin carboxyl-terminal hydrolase 16; GO:0005737: Ubiquitin carboxyl-terminal hydrolase 16;	GO:0003713: Ubiquitin carboxyl-terminal hydrolase 16; GO:0004221: Ubiquitin carboxyl-terminal hydrolase 16; GO:0004197: Ubiquitin carboxyl-terminal hydrolase 16; GO:0004843: Ubiquitin carboxyl-terminal hydrolase 16; GO:0008270: Ubiquitin carboxyl-terminal hydrolase 16; GO:0042393: Ubiquitin carboxyl-terminal hydrolase 16; GO:0043130: Ubiquitin carboxyl-terminal hydrolase 16;	GO:0006351: Ubiquitin carboxyl-terminal hydrolase 16; GO:0006511: Ubiquitin carboxyl-terminal hydrolase 16; GO:0007049: Ubiquitin carboxyl-terminal hydrolase 16; GO:0006974: Ubiquitin carboxyl-terminal hydrolase 16; GO:0007067: Ubiquitin carboxyl-terminal hydrolase 16; GO:0016578: Ubiquitin carboxyl-terminal hydrolase 16; GO:0045893: Ubiquitin carboxyl-terminal hydrolase 16; GO:0045901: Ubiquitin…	2	7	11
GCR_cBin22374_Ctg1_508	TOP	[A/G]	CCCTCTCTTCCAGAGTATGAGCTGTTTGCCTTCATCAGTCACATGGGCAC[A/G]AGCACTATGTGCGGCCACTACGTCTGCCACATCAAGAAGGACCAACAGTA	CCCTCTCTTCCAGAGTATGAGCTGTTTGCCTTCATCAGTCACATGGGCAC[A/G]AGCACTATGTGCGGCCACTACGTCTGCCACATCAAGAAGGACCAACAGTA	P45974	UBP5_HUMAN	4e-19	GO:0005764: Ubiquitin carboxyl-terminal hydrolase 5;	GO:0004197: Ubiquitin carboxyl-terminal hydrolase 5; GO:0004221: Ubiquitin carboxyl-terminal hydrolase 5; GO:0005515: Ubiquitin carboxyl-terminal hydrolase 5; GO:0008270: Ubiquitin carboxyl-terminal hydrolase 5; GO:0008242: Ubiquitin carboxyl-terminal hydrolase 5;	GO:0006511: Ubiquitin carboxyl-terminal hydrolase 5; GO:0032436: Ubiquitin carboxyl-terminal hydrolase 5; GO:0071108: Ubiquitin carboxyl-terminal hydrolase 5;	1	5	3
ESTV_16240_204	BOT	[G/C]	AGGACACATCACTTTGCCGTGACAGCCGCCTGTTTCTTGGGCTTCAACTT[C/G]AAGAAGAGGGCAATGGTGGCTATGCTTGCATATGTGAGCAAGACACAATT	AGGACACATCACTTTGCCGTGACAGCCGCCTGTTTCTTGGGCTTCAACTT[C/G]AAGAAGAGGGCAATGGTGGCTATGCTTGCATATGTGAGCAAGACACAATT	Q96IX5	USMG5_HUMAN	2e-17	GO:0005753: Up-regulated during skeletal muscle growth protein 5; GO:0016021: Up-regulated during skeletal muscle growth protein 5;			2	0	0
ESTNV_19996_365	BOT	[T/C]	TACTGGCCTTTACTGCCAAAGAAGTTGGCCTCCTTGATGTCTGTGGTGGT[A/G]TTACAATGACCACAGTAGCGGTGTTTGTAGTCATAGCTGCGCTCTCTCAA	TACTGGCCTTTACTGCCAAAGAAGTTGGCCTCCTTGATGTCTGTGGTGGT[A/G]TTACAATGACCACAGTAGCGGTGTTTGTAGTCATAGCTGCGCTCTCTCAA	Q8N5D0	WDTC1_HUMAN	0	GO:0005634: WD and tetratricopeptide repeats protein 1; GO:0005829: WD and tetratricopeptide repeats protein 1; GO:0043231: WD and tetratricopeptide repeats protein 1;	GO:0004857: WD and tetratricopeptide repeats protein 1; GO:0005515: WD and tetratricopeptide repeats protein 1; GO:0042393: WD and tetratricopeptide repeats protein 1; GO:0042826: WD and tetratricopeptide repeats protein 1;	GO:0000122: WD and tetratricopeptide repeats protein 1; GO:0001701: WD and tetratricopeptide repeats protein 1; GO:0006006: WD and tetratricopeptide repeats protein 1; GO:0008361: WD and tetratricopeptide repeats protein 1; GO:0032869: WD and tetratricopeptide repeats protein 1; GO:0035264: WD and tetratricopeptide repeats protein 1; GO:0045717: WD and tetratricopeptide repeats protein 1; GO:0055…	3	4	8
GCR_cBin28152_Ctg1_185	TOP	[A/T]	CTGGTGGACAATCAGAGCCGTACAGCCATCGAGCCATTCCCCATNGAAGG[A/T]TTGATTGGTTTTAACAGAGAGACAACGAACAAAGACATCTAACTTACACG	CGTGTAAGTTAGATGTCTTTGTTCGTTGTCTCTCTGTTAAAACCAATCAA[A/T]CCTTCNATGGGGAATGGCTCGATGGCTGTACGGCTCTGATTGTCCACCAG	Q96NS1	YPEL4_HUMAN	1e-38	GO:0005730: Protein yippee-like 4;			1	0	0
GCR_cBin17416_Ctg1_223	BOT	[T/G]	TGTTATTAATCTTTAGCTACTGAAGGCTTCTGATATGAAGGAAGCTCCCA[T/G]TGCTCCAACTGACTCAGACAGTTAAACTTGAGGTGAGGAAGAATGTT	AACATTCTTCCTCACCTCAAGTTTAACTGTCTGAGTCAGTTGGAGCA[A/C]TGGGAGCTTCCTTCATATCAGAAGCCTTCAGTAGCTAAAGATTAATAACA	Q49AG3	ZBED5_HUMAN	1e-83		GO:0003677: Zinc finger BED domain-containing protein 5; GO:0046872: Zinc finger BED domain-containing protein 5;		0	2	0
GCR_cBin31631_Ctg1_149	BOT	[G/C]	ACTGTATACTCTAAAGGTAGATAGTAACTATGGTGTGATGCTTCATCATG[C/G]ATTTTTGGGGGGGATGGTTTCCAATCTTGCCATTCTTAAATCGTATCTTG	CAAGATACGATTTAAGAATGGCAAGATTGGAAACCATCCCCCCCAAAAAT[C/G]CATGATGAAGCATCACACCATAGTTACTATCTACCTTTAGAGTATACAGT	Q9Y397	ZDHC9_HUMAN	9e-25	GO:0000139: Palmitoyltransferase ZDHHC9; GO:0005737: Palmitoyltransferase ZDHHC9; GO:0005794: Palmitoyltransferase ZDHHC9; GO:0005789: Palmitoyltransferase ZDHHC9; GO:0016021: Palmitoyltransferase ZDHHC9;	GO:0008270: Palmitoyltransferase ZDHHC9; GO:0016746: Palmitoyltransferase ZDHHC9;		5	2	0
GCR_cBin41648_Ctg1_124	BOT	[T/G]	CTATACAAATATTCACTATCCATCATGATCTGATGATCTATTATGACATT[T/G]ACTATTAGTTGAGTACAAATTATAAAACAGATGAACACCCAATGAATTGA	TCAATTCATTGGGTGTTCATCTGTTTTATAATTTGTACTCAACTAATAGT[A/C]AATGTCATAATAGATCATCAGATCATGATGGATAGTGAATATTTGTATAG	Q5H9K5	ZMAT1_HUMAN	0	GO:0005634: Zinc finger matrin-type protein 1; GO:0005730: Zinc finger matrin-type protein 1;	GO:0003677: Zinc finger matrin-type protein 1; GO:0008270: Zinc finger matrin-type protein 1;		2	2	0
GCR_cBin28152_Ctg1_60	BOT	[T/C]	TGACTATCTACCCGAGAAAGGAAGGAGAGGATCCCATCTCAGACAAATCA[T/C]TGGTGCATCTGAAGATCAGTTCAGAAGAAACACTCCACTCCAAGCCAGGA	TCCTGGCTTGGAGTGGAGTGTTTCTTCTGAACTGATCTTCAGATGCACCA[A/G]TGATTTGTCTGAGATGGGATCCTCTCCTTCCTTTCTCGGGTAGATAGTCA	Q9Y473	ZN175_HUMAN	4e-127	GO:0005634: Zinc finger protein 175; GO:0005730: Zinc finger protein 175; GO:0005737: Zinc finger protein 175; GO:0045111: Zinc finger protein 175;	GO:0003677: Zinc finger protein 175; GO:0003700: Zinc finger protein 175; GO:0008270: Zinc finger protein 175;	GO:0006351: Zinc finger protein 175; GO:0051607: Zinc finger protein 175;	4	3	2
ESTNV_36871_663	BOT	[T/G]	AAGGAGGCCCTGAGGCGTCTGAATGGGGTCCTGAGTGGGGTTTTGGGCGG[A/C]GACATCGGCGGAGCGGGTCCGAACTACAAGGGTAAACTCCAGGAGTTGCT	AAGGAGGCCCTGAGGCGTCTGAATGGGGTCCTGAGTGGGGTTTTGGGCGG[A/C]GACATCGGCGGAGCGGGTCCGAACTACAAGGGTAAACTCCAGGAGTTGCT	O75436	O75436_HUMAN	3e-19		GO:0008080: N-alpha-acetyltransferase 20;		0	1	0
GCR_cBin38289_Ctg1_239	BOT	[T/C]	GCCCGAGGCTGTGTAAGGCAGAGTGGAGTTATTGAGCTCCAGGCAGTAGC[T/C]CTAAGTGTTCTCTCTCTACAGAGCTGGCAGCCAAGATCGCCAAACA	TGTTTGGCGATCTTGGCTGCCAGCTCTGTAGAGAGAGAACACTTAG[A/G]GCTACTGCCTGGAGCTCAATAACTCCACTCTGCCTTACACAGCCTCGGGC	Q13085	ACACA_HUMAN	0	GO:0005739: Acetyl-CoA carboxylase 1; GO:0005829: Acetyl-CoA carboxylase 1; GO:0005829: Acetyl-CoA carboxylase 1;	GO:0003989: Acetyl-CoA carboxylase 1; GO:0004075: Acetyl-CoA carboxylase 1; GO:0005515: Acetyl-CoA carboxylase 1; GO:0005524: Acetyl-CoA carboxylase 1; GO:0009374: Acetyl-CoA carboxylase 1; GO:0046872: Acetyl-CoA carboxylase 1;	GO:0001894: Acetyl-CoA carboxylase 1; GO:0006084: Acetyl-CoA carboxylase 1; GO:0006112: Acetyl-CoA carboxylase 1; GO:0006633: Acetyl-CoA carboxylase 1; GO:0014070: Acetyl-CoA carboxylase 1; GO:0019432: Acetyl-CoA carboxylase 1; GO:0031325: Acetyl-CoA carboxylase 1; GO:0035338: Acetyl-CoA carboxylase 1; GO:0042493: Acetyl-CoA carboxylase 1; GO:0044255: Acetyl-CoA carboxylase 1; GO:0044268: Acetyl-…	3	6	15
GCR_cBin2723_Ctg1_244	BOT	[T/C]	ATTCCTAGAAACAAGGGTTCCTCTACATACCCCTTTGGGTCACCTTACCC[T/C]ACTCACCCCTATACCAATTGTGAGGAGTTTGTATAATAGTTACAACCGTA	TACGGTTGTAACTATTATACAAACTCCTCACAATTGGTATAGGGGTGAGT[A/G]GGGTAAGGTGACCCAAAGGGGTATGTAGAGGAACCCTTGTTTCTAGGAAT	Q96HD9	ACY3_HUMAN	3e-88	GO:0005737: Aspartoacylase-2; GO:0016324: Aspartoacylase-2;	GO:0004046: Aspartoacylase-2; GO:0016788: Aspartoacylase-2; GO:0042802: Aspartoacylase-2; GO:0046872: Aspartoacylase-2;	GO:0019048: Aspartoacylase-2;	2	4	1
GCR_rBin1448_Ctg1_97	BOT	[T/C]	ACCCGAGCAGCTCTGACACACAAACACACCCAGGGTGTAGGACGCCCACT[T/C]CGGGGTCTGAAAAA	TTTTTCAGACCCCG[A/G]AGTGGGCGTCCTACACCCTGGGTGTGTTTGTGTGTCAGAGCTGCTCGGGT	O75689	ADAP1_HUMAN	0	GO:0005634: Arf-GAP with dual PH domain-containing protein 1; GO:0005737: Arf-GAP with dual PH domain-containing protein 1; GO:0005886: Arf-GAP with dual PH domain-containing protein 1;	GO:0005515: Arf-GAP with dual PH domain-containing protein 1; GO:0005543: Arf-GAP with dual PH domain-containing protein 1; GO:0008060: Arf-GAP with dual PH domain-containing protein 1; GO:0008270: Arf-GAP with dual PH domain-containing protein 1; GO:0043533: Arf-GAP with dual PH domain-containing protein 1;	GO:0007166: Arf-GAP with dual PH domain-containing protein 1; GO:0032312: Arf-GAP with dual PH domain-containing protein 1; GO:0043087: Arf-GAP with dual PH domain-containing protein 1;	3	5	3
ESTNV_31438_51	BOT	[T/C]	TAACGTTAAGAACAGTTTTTATTGTGAAAAAAGTCTCTGCTTTTCATACC[T/C]TAGCCTAAAACTGTACAATCAATAATTTAAAAACATGTTTCGGCTTGTTT	AAACAAGCCGAAACATGTTTTTAAATTATTGATTGTACAGTTTTAGGCTA[A/G]GGTATGAAAAGCAGAGACTTTTTTCACAATAAAAACTGTTCTTAACGTTA	P15121	ALDR_HUMAN	2e-103	GO:0005615: Aldose reductase; GO:0005634: Aldose reductase; GO:0005730: Aldose reductase; GO:0005737: Aldose reductase; GO:0005829: Aldose reductase;	GO:0004032: Aldose reductase; GO:0004033: Aldose reductase; GO:0009055: Aldose reductase; GO:0043795: Aldose reductase;	GO:0005975: Aldose reductase; GO:0006700: Aldose reductase; GO:0006950: Aldose reductase; GO:0008202: Aldose reductase; GO:0044597: Aldose reductase; GO:0044598: Aldose reductase; GO:0044281: Aldose reductase;	5	4	7
ESTNV_31916_578	BOT	[T/G]	ATGATATCAACCAGGTGCGTGATTGTCGTCTGGTGAGTCTGCTGGATCTT[T/G]CCCTAGAGAAGGACTACGTCAGAGGAAAGGTGGCCGACTACATGAACAAG	CTTGTTCATGTAGTCGGCCACCTTTCCTCTGACGTAGTCCTTCTCTAGGG[A/C]AAGATCCAGCAGACTCACCAGACGACAATCACGCACCTGGTTGATATCAT	P04746	AMYP_HUMAN	0	GO:0005576: Pancreatic alpha-amylase; GO:0005615: Pancreatic alpha-amylase;	GO:0004556: Pancreatic alpha-amylase; GO:0005509: Pancreatic alpha-amylase; GO:0031404: Pancreatic alpha-amylase;	GO:0005975: Pancreatic alpha-amylase; GO:0016052: Pancreatic alpha-amylase; GO:0044245: Pancreatic alpha-amylase; GO:0044281: Pancreatic alpha-amylase;	2	3	4
ESTNV_35766_1019	TOP	[A/T]	CTCCTACTGGAGATCCTGCACTAAGACCCCTGTTTGTTTTGTTTTTTTTG[A/T]CTCTTTCTGTTCCTCTTTTTCCTTCTTTGACAGTTAGTCCTAAAACACCT	CTCCTACTGGAGATCCTGCACTAAGACCCCTGTTTGTTTTGTTTTTTTTG[A/T]CTCTTTCTGTTCCTCTTTTTCCTTCTTTGACAGTTAGTCCTAAAACACCT	P27216	ANX13_HUMAN	3e-100	GO:0005886: Annexin A13; GO:0005886: Annexin A13;	GO:0005509: Annexin A13; GO:0005544: Annexin A13;	GO:0030154: Annexin A13;	2	2	1
ESTNV_35766_1178	TOP	[A/G]	TCTGACTGCAACATGGACCAAAAACCAACCACACCATCATGTTACTAACA[T/C]AGACAAATGTCACTAACTTCTACATCGAGTTATGAACAGAAGACTGCCAG	CTGGCAGTCTTCTGTTCATAACTCGATGTAGAAGTTAGTGACATTTGTCT[A/G]TGTTAGTAACATGATGGTGTGGTTGGTTTTTGGTCCATGTTGCAGTCAGA	P27216	ANX13_HUMAN	3e-100	GO:0005886: Annexin A13; GO:0005886: Annexin A13;	GO:0005509: Annexin A13; GO:0005544: Annexin A13;	GO:0030154: Annexin A13;	2	2	1
ESTV_15119_356	TOP	[A/G]	TAAGACATTATGGACCCTTCAATACCACCCCACACCCCCTGAAAATTCAC[A/G]TTATTTGTATTTCTATACAGGAGCAGTTTGTTTGCAAGTTGAAGGTAGAC	TAAGACATTATGGACCCTTCAATACCACCCCACACCCCCTGAAAATTCAC[A/G]TTATTTGTATTTCTATACAGGAGCAGTTTGTTTGCAAGTTGAAGGTAGAC	Q96CW1	AP2M1_HUMAN	0	GO:0005739: AP-2 complex subunit mu; GO:0005765: AP-2 complex subunit mu; GO:0005829: AP-2 complex subunit mu; GO:0005886: AP-2 complex subunit mu; GO:0030131: AP-2 complex subunit mu; GO:0030132: AP-2 complex subunit mu; GO:0030666: AP-2 complex subunit mu; GO:0030669: AP-2 complex subunit mu;	GO:0005215: AP-2 complex subunit mu; GO:0005515: AP-2 complex subunit mu; GO:0008289: AP-2 complex subunit mu;	GO:0006886: AP-2 complex subunit mu; GO:0007173: AP-2 complex subunit mu; GO:0007268: AP-2 complex subunit mu; GO:0007411: AP-2 complex subunit mu; GO:0016032: AP-2 complex subunit mu; GO:0016192: AP-2 complex subunit mu; GO:0016044: AP-2 complex subunit mu; GO:0019886: AP-2 complex subunit mu; GO:0042059: AP-2 complex subunit mu; GO:0048011: AP-2 complex subunit mu; GO:0050690: AP-2 complex subu…	8	3	11
ESTV_15119_669	TOP	[A/G]	GAGATGCCATACTATGGTTCACATTTTGCATATATAGTGTCTGTACGTTA[T/C]GCCAGTTTTTTAATTCATCCCTAACATTGAGGAATAAAGGGATGAGATCG	CGATCTCATCCCTTTATTCCTCAATGTTAGGGATGAATTAAAAAACTGGC[A/G]TAACGTACAGACACTATATATGCAAAATGTGAACCATAGTATGGCATCTC	Q96CW1	AP2M1_HUMAN	0	GO:0005739: AP-2 complex subunit mu; GO:0005765: AP-2 complex subunit mu; GO:0005829: AP-2 complex subunit mu; GO:0005886: AP-2 complex subunit mu; GO:0030131: AP-2 complex subunit mu; GO:0030132: AP-2 complex subunit mu; GO:0030666: AP-2 complex subunit mu; GO:0030669: AP-2 complex subunit mu;	GO:0005215: AP-2 complex subunit mu; GO:0005515: AP-2 complex subunit mu; GO:0008289: AP-2 complex subunit mu;	GO:0006886: AP-2 complex subunit mu; GO:0007173: AP-2 complex subunit mu; GO:0007268: AP-2 complex subunit mu; GO:0007411: AP-2 complex subunit mu; GO:0016032: AP-2 complex subunit mu; GO:0016192: AP-2 complex subunit mu; GO:0016044: AP-2 complex subunit mu; GO:0019886: AP-2 complex subunit mu; GO:0042059: AP-2 complex subunit mu; GO:0048011: AP-2 complex subunit mu; GO:0050690: AP-2 complex subu…	8	3	11
ESTNV_28113_144	BOT	[T/G]	GACTGCTTCTTTGTTCGTTTATTTCGCAAAGTGATGTAGGACCTACAGTC[A/C]AACATGTACTTGAGTACATGTACACACGCTTCAATTCCTCCCACTATGAA	GACTGCTTCTTTGTTCGTTTATTTCGCAAAGTGATGTAGGACCTACAGTC[A/C]AACATGTACTTGAGTACATGTACACACGCTTCAATTCCTCCCACTATGAA	A1IGU5	ARH37_HUMAN	1e-18	GO:0005737: Rho guanine nucleotide exchange factor 37;	GO:0005089: Rho guanine nucleotide exchange factor 37;	GO:0035023: Rho guanine nucleotide exchange factor 37;	1	1	1
ESTNV_37153_794	BOT	[T/C]	ACGGTTTGCTCTCGTTTTGGAACCTTGACTGAGTTGTGGCGATGGAGGGC[T/C]GGTTGAGCTGACCAGAGGAGCTTAAGCTGCTGTCACTGTCAGAGAGGATC	GATCCTCTCTGACAGTGACAGCAGCTTAAGCTCCTCTGGTCAGCTCAACC[A/G]GCCCTCCATCGCCACAACTCAGTCAAGGTTCCAAAACGAGAGCAAACCGT	P18848	ATF4_HUMAN	2e-24	GO:0005634: Cyclic AMP-dependent transcription factor ATF-4; GO:0005634: Cyclic AMP-dependent transcription factor ATF-4; GO:0005667: Cyclic AMP-dependent transcription factor ATF-4; GO:0005654: Cyclic AMP-dependent transcription factor ATF-4; GO:0005737: Cyclic AMP-dependent transcription factor ATF-4; GO:0005815: Cyclic AMP-dependent transcription factor ATF-4; GO:0005886: Cyclic AMP-dependent …	GO:0003677: Cyclic AMP-dependent transcription factor ATF-4; GO:0003677: Cyclic AMP-dependent transcription factor ATF-4; GO:0003700: Cyclic AMP-dependent transcription factor ATF-4; GO:0005515: Cyclic AMP-dependent transcription factor ATF-4; GO:0043565: Cyclic AMP-dependent transcription factor ATF-4; GO:0046983: Cyclic AMP-dependent transcription factor ATF-4;	GO:0006094: Cyclic AMP-dependent transcription factor ATF-4; GO:0006355: Cyclic AMP-dependent transcription factor ATF-4; GO:0006366: Cyclic AMP-dependent transcription factor ATF-4; GO:0006520: Cyclic AMP-dependent transcription factor ATF-4; GO:0006987: Cyclic AMP-dependent transcription factor ATF-4; GO:0030968: Cyclic AMP-dependent transcription factor ATF-4; GO:0034976: Cyclic AMP-dependent …	7	6	15
GCR_cBin48578_Ctg1_194	TOP	[A/G]	AGGGTCAGGTTGACTTTGAAATAACATTTAGTTGTTTATTCTGTAGGCTA[T/C]GTCAAGCTTTCTTTGTTGCCACAGTATTGTGTACCGGAAAGAACATGCAA	TTGCATGTTCTTTCCGGTACACAATACTGTGGCAACAAAGAAAGCTTGAC[A/G]TAGCCTACAGAATAAACAACTAAATGTTATTTCAAAGTCAACCTGACCCT	P06576	ATPB_HUMAN	0	GO:0005753: ATP synthase subunit beta; GO:0005754: ATP synthase subunit beta; GO:0005739: ATP synthase subunit beta; GO:0005759: ATP synthase subunit beta; GO:0005759: ATP synthase subunit beta; GO:0005886: ATP synthase subunit beta; GO:0009986: ATP synthase subunit beta; GO:0031966: ATP synthase subunit beta; GO:0042645: ATP synthase subunit beta;	GO:0005215: ATP synthase subunit beta; GO:0005509: ATP synthase subunit beta; GO:0005515: ATP synthase subunit beta; GO:0005524: ATP synthase subunit beta; GO:0008553: ATP synthase subunit beta; GO:0016887: ATP synthase subunit beta; GO:0030228: ATP synthase subunit beta; GO:0022857: ATP synthase subunit beta; GO:0042288: ATP synthase subunit beta; GO:0043499: ATP synthase subunit beta; GO:004693…	GO:0001525: ATP synthase subunit beta; GO:0006091: ATP synthase subunit beta; GO:0006172: ATP synthase subunit beta; GO:0006629: ATP synthase subunit beta; GO:0006754: ATP synthase subunit beta; GO:0006933: ATP synthase subunit beta; GO:0015991: ATP synthase subunit beta; GO:0015992: ATP synthase subunit beta; GO:0022904: ATP synthase subunit beta; GO:0042776: ATP synthase subunit beta; GO:004277…	9	12	13
GCR_cBin22215_Ctg1_184	TOP	[C/G]	GACTGGCCTGTATTTGTAGCACCAGGACAGATGGTGAATCACATGATCCC[C/G]GGGGGGAGGTATGTGTGGCTATGCGTCTGTGTGTACGTGTGTATGAGGGA	GACTGGCCTGTATTTGTAGCACCAGGACAGATGGTGAATCACATGATCCC[C/G]GGGGGGAGGTATGTGTGGCTATGCGTCTGTGTGTACGTGTGTATGAGGGA	Q9P2N4	ATS9_HUMAN	0	GO:0005578: A disintegrin and metalloproteinase with thrombospondin motifs 9; GO:0005615: A disintegrin and metalloproteinase with thrombospondin motifs 9; GO:0031012: A disintegrin and metalloproteinase with thrombospondin motifs 9;	GO:0004222: A disintegrin and metalloproteinase with thrombospondin motifs 9; GO:0008237: A disintegrin and metalloproteinase with thrombospondin motifs 9; GO:0008270: A disintegrin and metalloproteinase with thrombospondin motifs 9;	GO:0006516: A disintegrin and metalloproteinase with thrombospondin motifs 9; GO:0006508: A disintegrin and metalloproteinase with thrombospondin motifs 9; GO:0007275: A disintegrin and metalloproteinase with thrombospondin motifs 9; GO:0045636: A disintegrin and metalloproteinase with thrombospondin motifs 9;	3	3	4
GCR_cBin22155_Ctg1_66	TOP	[A/G]	CTTACTCCTTCAAAGTAGGAGGATACATGTGCAAATAAAAGATGNGTGGT[T/C]AGAATAATCAGACCAGATTGTGATGTCAAGCTATGGGCCAAAAACTCGAA	TTCGAGTTTTTGGCCCATAGCTTGACATCACAATCTGGTCTGATTATTCT[A/G]ACCACNCATCTTTTATTTGCACATGTATCCTCCTACTTTGAAGGAGTAAG	Q6UX72	B3GN9_HUMAN	6e-110	GO:0000139: UDP-GlcNAc:betaGal beta-1; GO:0016021: UDP-GlcNAc:betaGal beta-1;	GO:0008378: UDP-GlcNAc:betaGal beta-1;	GO:0006486: UDP-GlcNAc:betaGal beta-1;	2	1	1
GCR_cBin22155_Ctg1_21	TOP	[A/G]	CTAGAGCCTACCCTGCTTAC[T/C]CCTTCAAAGTAGGAGGATACATGTGCAAATAAAAGATGAGTGGTTAGAAT	ATTCTAACCACTCATCTTTTATTTGCACATGTATCCTCCTACTTTGAAGG[A/G]GTAAGCAGGGTAGGCTCTAG	Q6UX72	B3GN9_HUMAN	6e-110	GO:0000139: UDP-GlcNAc:betaGal beta-1; GO:0016021: UDP-GlcNAc:betaGal beta-1;	GO:0008378: UDP-GlcNAc:betaGal beta-1;	GO:0006486: UDP-GlcNAc:betaGal beta-1;	2	1	1
ESTNV_33518_1279	TOP	[A/G]	CGGACAAGGCCTGGGACCACACTCTCGTTTCCCCATGTTTGCCGGATGGC[T/C]TCCCTGGCCTCCACCTGCTGGATCTCCGTGGCTATCAGTAGCACCAGTAA	TTACTGGTGCTACTGATAGCCACGGAGATCCAGCAGGTGGAGGCCAGGGA[A/G]GCCATCCGGCAAACATGGGGAAACGAGAGTGTGGTCCCAGGCCTTGTCCG	O43825	B3GT2_HUMAN	2e-163	GO:0000139: Beta-1; GO:0016021: Beta-1;	GO:0008499: Beta-1;	GO:0006486: Beta-1; GO:0009312: Beta-1;	2	1	2
ESTV_14711_157	BOT	[G/C]	GAAACCCAACATAAAAATTTAAAAAAAGGGAAACTATTTAAACCCAAGTT[C/G]AACACAATGGATACCAGACCGTGACAGTCCACCAATACAGTCTAAGCTTT	GAAACCCAACATAAAAATTTAAAAAAAGGGAAACTATTTAAACCCAAGTT[C/G]AACACAATGGATACCAGACCGTGACAGTCCACCAATACAGTCTAAGCTTT	O43825	B3GT2_HUMAN	2e-163	GO:0000139: Beta-1; GO:0016021: Beta-1;	GO:0008499: Beta-1;	GO:0006486: Beta-1; GO:0009312: Beta-1;	2	1	2
ESTNV_31093_1513	BOT	[T/A]	CCAGATCACATGACACAAGTCTTACCCATTGTAAATACCCCCTACCCCGG[A/T]GTACAACTGCTATGAAGTCAAACTTGAGAGTTCTTCACTTGCATATTTTG	CAAAATATGCAAGTGAAGAACTCTCAAGTTTGACTTCATAGCAGTTGTAC[A/T]CCGGGGTAGGGGGTATTTACAATGGGTAAGACTTGTGTCATGTGATCTGG	B3KY83	B3KY83_HUMAN	6e-25	GO:0005634: cDNA FLJ16020 fis; GO:0030424: cDNA FLJ16020 fis;	GO:0003707: cDNA FLJ16020 fis; GO:0003690: cDNA FLJ16020 fis; GO:0004886: cDNA FLJ16020 fis; GO:0008134: cDNA FLJ16020 fis; GO:0008270: cDNA FLJ16020 fis; GO:0031490: cDNA FLJ16020 fis; GO:0043565: cDNA FLJ16020 fis; GO:0044212: cDNA FLJ16020 fis;	GO:0001889: cDNA FLJ16020 fis; GO:0001890: cDNA FLJ16020 fis; GO:0006954: cDNA FLJ16020 fis; GO:0007494: cDNA FLJ16020 fis; GO:0007565: cDNA FLJ16020 fis; GO:0007568: cDNA FLJ16020 fis; GO:0008285: cDNA FLJ16020 fis; GO:0014070: cDNA FLJ16020 fis; GO:0010269: cDNA FLJ16020 fis; GO:0031103: cDNA FLJ16020 fis; GO:0033280: cDNA FLJ16020 fis; GO:0032869: cDNA FLJ16020 fis; GO:0032526: cDNA FLJ16020 f…	2	8	22
ESTNV_31140_226	TOP	[A/C]	TGTAGTTTTAAAGTGTGCATGCTTTTCTCCTTAGAAAAAACAAAAGGGTG[T/G]GTGTCACTTCCTGCCGCATCCTCTGTGGAACTCCTTCCTTCTCCGATTAA	TTAATCGGAGAAGGAAGGAGTTCCACAGAGGATGCGGCAGGAAGTGACAC[A/C]CACCCTTTTGTTTTTTCTAAGGAGAAAAGCATGCACACTTTAAAACTACA	B7Z5F2	B7Z5F2_HUMAN	1e-119		GO:0003964: Uncharacterized protein;		0	1	0
GCR_cBin14555_Ctg1_93	BOT	[T/G]	CGGGTCCATGCAGGCAGGATGACATCACCGTGATTTGCCCTATGAAAACA[A/C]TGGACAGACTGTTCCCAAAACAGCCAATAAAGAGATGTACAGAACCCCAT	CGGGTCCATGCAGGCAGGATGACATCACCGTGATTTGCCCTATGAAAACA[A/C]TGGACAGACTGTTCCCAAAACAGCCAATAAAGAGATGTACAGAACCCCAT	B7Z5F2	B7Z5F2_HUMAN	1e-145		GO:0003964: Uncharacterized protein;		0	1	0
GCR_cBin6541_Ctg1_187	BOT	[T/C]	GGTGCTCCTGAGTTTTCCTCCATCAGTGTTAGAATATTTATTTAAACCAA[T/C]GCTGTTCGGGTTTTCTGTATGTAAATTGCTTTTTGACAGATAACTTTGTT	AACAAAGTTATCTGTCAAAAAGCAATTTACATACAGAAAACCCGAACAGC[A/G]TTGGTTTAAATAAATATTCTAACACTGATGGAGGAAAACTCAGGAGCACC	B7Z5F2	B7Z5F2_HUMAN	8e-57		GO:0003964: Uncharacterized protein;		0	1	0
ESTNV_29410_233	TOP	[A/G]	GGAGAAACCATGACAAAATAGAAAAACTTAAAAGCAACAACCTTTAAAAT[T/C]TAATCAATGGGACGCTCCCAATTAAAAGCAATCAAGCTCAAGGATTTCAG	CTGAAATCCTTGAGCTTGATTGCTTTTAATTGGGAGCGTCCCATTGATTA[A/G]ATTTTAAAGGTTGTTGCTTTTAAGTTTTTCTATTTTGTCATGGTTTCTCC	B7Z5F2	B7Z5F2_HUMAN	1e-161		GO:0003964: Uncharacterized protein;		0	1	0
GCR_cBin34971_Ctg1_217	TOP	[A/G]	TCAACAACGTTCTCATACAAAGGTCTTCAATAATAGTGACAGATATGGAT[A/G]TGAGTNCAAAAAGGACATAAAATACATTTATGTTTACATATTTTAACAGC	TCAACAACGTTCTCATACAAAGGTCTTCAATAATAGTGACAGATATGGAT[A/G]TGAGTNCAAAAAGGACATAAAATACATTTATGTTTACATATTTTAACAGC	B7Z5F2	B7Z5F2_HUMAN	6e-93		GO:0003964: Uncharacterized protein;		0	1	0
GCR_cBin12267_Ctg1_160	TOP	[A/G]	CTATTAGGCCTACAGGCGTTAAATGTTCTTCCAGACACTGCTTCTTCTAG[A/G]GAGGAGGAAAACCCGATAGAATGAATTCAACTTTCTGATGAGGCATCAGT	CTATTAGGCCTACAGGCGTTAAATGTTCTTCCAGACACTGCTTCTTCTAG[A/G]GAGGAGGAAAACCCGATAGAATGAATTCAACTTTCTGATGAGGCATCAGT	B7Z5F2	B7Z5F2_HUMAN	7e-123		GO:0003964: Uncharacterized protein;		0	1	0
GCR_cBin8426_Ctg1_154	BOT	[T/G]	AACCATATAGTGACATGTAGCTAGCTTGCTATTTGTTTATCTGGNATGCA[A/C]CCATTGTCAAAACTCCCTTGCTTGCATTGAAGCTATATTTGTTCTGCCAA	AACCATATAGTGACATGTAGCTAGCTTGCTATTTGTTTATCTGGNATGCA[A/C]CCATTGTCAAAACTCCCTTGCTTGCATTGAAGCTATATTTGTTCTGCCAA	B7Z5F2	B7Z5F2_HUMAN	2e-106		GO:0003964: Uncharacterized protein;		0	1	0
ESTNV_28460_586	TOP	[A/T]	AGCTAACCTTTCATGCCTCTCCTGGCATCTATATATCTGCATATCTGTAT[A/T]ACAAGGCCTTCACTCATAGTTTGCGTATATGTTGTCATCTTCTTCATAGT	AGCTAACCTTTCATGCCTCTCCTGGCATCTATATATCTGCATATCTGTAT[A/T]ACAAGGCCTTCACTCATAGTTTGCGTATATGTTGTCATCTTCTTCATAGT	B7Z5F2	B7Z5F2_HUMAN	9e-141		GO:0003964: Uncharacterized protein;		0	1	0
GCR_cBin8483_Ctg1_179	BOT	[T/C]	GAATTCAACCATTTAATTCACACATAATCCCATTACAAGTTGAGNGAGAA[A/G]ACACCAGACACACTGTCCCGTAGATATCTATTTTGAAGCATTCGACAATG	GAATTCAACCATTTAATTCACACATAATCCCATTACAAGTTGAGNGAGAA[A/G]ACACCAGACACACTGTCCCGTAGATATCTATTTTGAAGCATTCGACAATG	B7Z5F2	B7Z5F2_HUMAN	6e-56		GO:0003964: Uncharacterized protein;		0	1	0
ESTNV_32102_56	TOP	[A/G]	GCACCCGGGTAAAATACTGCTAGTTTGGCTCTTAGAGTATGAAAATTGCC[A/G]TTCCTTTTGGAGATATCCATCACACTACTCCAACAAGAGGGATAATGGCC	GCACCCGGGTAAAATACTGCTAGTTTGGCTCTTAGAGTATGAAAATTGCC[A/G]TTCCTTTTGGAGATATCCATCACACTACTCCAACAAGAGGGATAATGGCC	B7Z5F2	B7Z5F2_HUMAN	0		GO:0003964: Uncharacterized protein;		0	1	0
GCR_cBin332_Ctg1_80	TOP	[C/G]	AACAATAACTGGGTAGCATATCTATCTTGACTGAGAACACATGAGGGCAA[C/G]CAAACTGTCCACAGGACTTTGAATGCTTTAACATG	AACAATAACTGGGTAGCATATCTATCTTGACTGAGAACACATGAGGGCAA[C/G]CAAACTGTCCACAGGACTTTGAATGCTTTAACATG	B7Z5F2	B7Z5F2_HUMAN	1e-129		GO:0003964: Uncharacterized protein;		0	1	0
ESTNV_30607_306	BOT	[T/G]	AATACAAAACTATAACAGATTCTCAGTGATTGTGCAAAGCAGTCCTTTTC[A/C]TCACATTCTTCTTTCTGCTCAAACGCTATGAACAGGAACTTCTTGATGTG	AATACAAAACTATAACAGATTCTCAGTGATTGTGCAAAGCAGTCCTTTTC[A/C]TCACATTCTTCTTTCTGCTCAAACGCTATGAACAGGAACTTCTTGATGTG	B7Z5F2	B7Z5F2_HUMAN	1e-92		GO:0003964: Uncharacterized protein;		0	1	0
ESTV_16586_812	TOP	[A/C]	TTATATAAGGGTTGTGTTCACTCCATAATCGCAGAAGTTCAGCGTTGTAG[A/C]CCGATTGCCTTTAAGCGTCAATGTCAGTGGCAACTGCATTTACAGCAAAC	TTATATAAGGGTTGTGTTCACTCCATAATCGCAGAAGTTCAGCGTTGTAG[A/C]CCGATTGCCTTTAAGCGTCAATGTCAGTGGCAACTGCATTTACAGCAAAC	B7Z5F2	B7Z5F2_HUMAN	9e-47		GO:0003964: Uncharacterized protein;		0	1	0
ESTV_17314_458	TOP	[A/G]	ATATTCACAATAATAAGATGAGAAACTACAAAGAACTGGGTAATATATTA[T/C]GTAATGTCCAGCTGAACATGCCCCCATATACTATCTATAACAGAACTGTA	TACAGTTCTGTTATAGATAGTATATGGGGGCATGTTCAGCTGGACATTAC[A/G]TAATATATTACCCAGTTCTTTGTAGTTTCTCATCTTATTATTGTGAATAT	P41182	BCL6_HUMAN	6e-147	GO:0005634: B-cell lymphoma 6 protein; GO:0005730: B-cell lymphoma 6 protein; GO:0005657: B-cell lymphoma 6 protein;	GO:0003700: B-cell lymphoma 6 protein; GO:0003682: B-cell lymphoma 6 protein; GO:0005515: B-cell lymphoma 6 protein; GO:0008270: B-cell lymphoma 6 protein; GO:0031490: B-cell lymphoma 6 protein; GO:0043565: B-cell lymphoma 6 protein;	GO:0000060: B-cell lymphoma 6 protein; GO:0000122: B-cell lymphoma 6 protein; GO:0000902: B-cell lymphoma 6 protein; GO:0001953: B-cell lymphoma 6 protein; GO:0002634: B-cell lymphoma 6 protein; GO:0002829: B-cell lymphoma 6 protein; GO:0002903: B-cell lymphoma 6 protein; GO:0002467: B-cell lymphoma 6 protein; GO:0006351: B-cell lymphoma 6 protein; GO:0006974: B-cell lymphoma 6 protein; GO:000726…	3	6	32
ESTNV_36462_1509	BOT	[T/C]	CTCTTCATCAGACCCTCGCTGATATGGGGCAGGTGGGGCAGCAGGTCGGC[A/G]ACGGGCGAGCGGCGGTGGATCTGGATCTGTCTCTCCACCTCTACCTGCAT	CTCTTCATCAGACCCTCGCTGATATGGGGCAGGTGGGGCAGCAGGTCGGC[A/G]ACGGGCGAGCGGCGGTGGATCTGGATCTGTCTCTCCACCTCTACCTGCAT	C9JWG6	C9JWG6_HUMAN	7e-98	GO:0005737: Schwannomin interacting protein 1;			1	0	0
ESTNV_35094_1383	TOP	[A/G]	AGGTGCTTTCTCAGTCAGAGATAATGAATCTCTGACTGAGAGGTGGACAT[A/G]ACTCAGAAACAGAATATAGAGAAGGCTGATGTGCTAATGAAACCTGAACA	AGGTGCTTTCTCAGTCAGAGATAATGAATCTCTGACTGAGAGGTGGACAT[A/G]ACTCAGAAACAGAATATAGAGAAGGCTGATGTGCTAATGAAACCTGAACA	P54289	CA2D1_HUMAN	1e-27	GO:0005891: Voltage-dependent calcium channel subunit alpha-2/delta-1; GO:0016529: Voltage-dependent calcium channel subunit alpha-2/delta-1; GO:0030315: Voltage-dependent calcium channel subunit alpha-2/delta-1;	GO:0005245: Voltage-dependent calcium channel subunit alpha-2/delta-1; GO:0046872: Voltage-dependent calcium channel subunit alpha-2/delta-1;	GO:0006816: Voltage-dependent calcium channel subunit alpha-2/delta-1; GO:0051924: Voltage-dependent calcium channel subunit alpha-2/delta-1;	3	2	2
ESTV_10747_366	TOP	[A/G]	CTACTCTAGAATGGAGGAAGTATTCAACAACCTCACAGCACCCAGTGACC[A/G]CACCTTCAGCACAGGAACCAGAGGCCCATACACAACCCCCAGTACAGATA	CTACTCTAGAATGGAGGAAGTATTCAACAACCTCACAGCACCCAGTGACC[A/G]CACCTTCAGCACAGGAACCAGAGGCCCATACACAACCCCCAGTACAGATA	Q14790	CASP8_HUMAN	1e-60	GO:0005634: Caspase-8; GO:0005730: Caspase-8; GO:0005737: Caspase-8; GO:0005739: Caspase-8; GO:0005741: Caspase-8; GO:0005813: Caspase-8; GO:0005829: Caspase-8; GO:0005856: Caspase-8; GO:0031264: Caspase-8; GO:0031265: Caspase-8; GO:0030690: Caspase-8; GO:0043005: Caspase-8; GO:0044297: Caspase-8; GO:0045121: Caspase-8;	GO:0002020: Caspase-8; GO:0004197: Caspase-8; GO:0004197: Caspase-8; GO:0005164: Caspase-8; GO:0005515: Caspase-8; GO:0008234: Caspase-8; GO:0042802: Caspase-8;	GO:0001841: Caspase-8; GO:0001525: Caspase-8; GO:0006508: Caspase-8; GO:0006915: Caspase-8; GO:0006915: Caspase-8; GO:0006919: Caspase-8; GO:0006921: Caspase-8; GO:0007507: Caspase-8; GO:0009409: Caspase-8; GO:0019048: Caspase-8; GO:0030225: Caspase-8; GO:0032355: Caspase-8; GO:0032025: Caspase-8; GO:0032496: Caspase-8; GO:0034612: Caspase-8; GO:0035872: Caspase-8; GO:0043123: Caspase-8; GO:00431…	14	7	28
ESTNV_30312_1019	TOP	[C/G]	GAGGAGGTCCGGGCGCTGCAAAAAGCCATCGGAGCCTTGCCTCTACTGAT[C/G]GGAGAGTATTGGATTGACTGCAAGAAGGTTCCCTCTCTCCCCGTCATCAC	GAGGAGGTCCGGGCGCTGCAAAAAGCCATCGGAGCCTTGCCTCTACTGAT[C/G]GGAGAGTATTGGATTGACTGCAAGAAGGTTCCCTCTCTCCCCGTCATCAC	P07339	CATD_HUMAN	9e-172	GO:0005576: Cathepsin D; GO:0005615: Cathepsin D; GO:0005615: Cathepsin D; GO:0005764: Cathepsin D; GO:0031012: Cathepsin D; GO:0042470: Cathepsin D; GO:0043202: Cathepsin D;	GO:0004190: Cathepsin D;	GO:0006508: Cathepsin D; GO:0008219: Cathepsin D; GO:0019886: Cathepsin D;	7	1	3
ESTNV_35334_747	BOT	[T/G]	CAATCAAAACAAAGCCAGTTGAAAGCATGTATCCCAGGGTGGTTCGTTCA[T/G]CCACCTTAGAGCCCACAGTGTTGCTGGGGCTGCTGCTCCTATGGGGGCCT	AGGCCCCCATAGGAGCAGCAGCCCCAGCAACACTGTGGGCTCTAAGGTGG[A/C]TGAACGAACCACCCTGGGATACATGCTTTCAACTGGCTTTGTTTTGATTG	P23435	CBLN1_HUMAN	2e-100	GO:0005576: Cerebellin-1; GO:0016020: Cerebellin-1; GO:0030054: Cerebellin-1; GO:0045202: Cerebellin-1;	GO:0042803: Cerebellin-1;	GO:0007268: Cerebellin-1; GO:0007399: Cerebellin-1; GO:0009306: Cerebellin-1; GO:0051965: Cerebellin-1;	4	1	4
ESTNV_35334_1410	TOP	[A/G]	GAACAGAGGGAAAAGATGGAGAGAAAAAGGAATGGGGAGGGAAAATGGTG[A/G]GACTGAAAAATATATATAATTTAATGTCTGAGAGAAACAATAAAAGATGA	GAACAGAGGGAAAAGATGGAGAGAAAAAGGAATGGGGAGGGAAAATGGTG[A/G]GACTGAAAAATATATATAATTTAATGTCTGAGAGAAACAATAAAAGATGA	P23435	CBLN1_HUMAN	2e-100	GO:0005576: Cerebellin-1; GO:0016020: Cerebellin-1; GO:0030054: Cerebellin-1; GO:0045202: Cerebellin-1;	GO:0042803: Cerebellin-1;	GO:0007268: Cerebellin-1; GO:0007399: Cerebellin-1; GO:0009306: Cerebellin-1; GO:0051965: Cerebellin-1;	4	1	4
ESTNV_28965_1177	BOT	[T/G]	TTCGTGAATTTCTCCTTAACGCTTTGGAACAATGTAACCTCTGTGGTGAT[T/G]TCCACTCTTTGTGGACAACAATATCACACCATATCACTTGCTGAATGCTT	AAGCATTCAGCAAGTGATATGGTGTGATATTGTTGTCCACAAAGAGTGGA[A/C]ATCACCACAGAGGTTACATTGTTCCAAAGCGTTAAGGAGAAATTCACGAA	Q16543	CDC37_HUMAN	5e-173	GO:0005737: Hsp90 co-chaperone Cdc37; GO:0005829: Hsp90 co-chaperone Cdc37;	GO:0005515: Hsp90 co-chaperone Cdc37; GO:0019901: Hsp90 co-chaperone Cdc37; GO:0031072: Hsp90 co-chaperone Cdc37; GO:0051082: Hsp90 co-chaperone Cdc37; GO:0051879: Hsp90 co-chaperone Cdc37;	GO:0000079: Hsp90 co-chaperone Cdc37; GO:0006605: Hsp90 co-chaperone Cdc37; GO:0060334: Hsp90 co-chaperone Cdc37; GO:0060338: Hsp90 co-chaperone Cdc37;	2	5	4
ESTNV_23557_1342	BOT	[T/G]	ACCTCGGTCTCCACAGTAAGATGCTCTGATGTTAGAAAATATTTTTGATC[T/G]TTTTTTTTTTACATTGGAACTTGAAAAAACATTGGAAGCTCCAACTTCCC	GGGAAGTTGGAGCTTCCAATGTTTTTTCAAGTTCCAATGTAAAAAAAAAA[A/C]GATCAAAAATATTTTCTAACATCAGAGCATCTTACTGTGGAGACCGAGGT	Q6P1J9	CDC73_HUMAN	0	GO:0005634: Parafibromin; GO:0016593: Parafibromin;	GO:0000993: Parafibromin; GO:0005515: Parafibromin;	GO:0000122: Parafibromin; GO:0001711: Parafibromin; GO:0006351: Parafibromin; GO:0006378: Parafibromin; GO:0007049: Parafibromin; GO:0008285: Parafibromin; GO:0010390: Parafibromin; GO:0016055: Parafibromin; GO:0019827: Parafibromin; GO:0030177: Parafibromin; GO:0031442: Parafibromin; GO:0031648: Parafibromin; GO:0033523: Parafibromin; GO:0032968: Parafibromin; GO:0045638: Parafibromin; GO:004594…	2	2	21
GCR_cBin42759_Ctg1_238	TOP	[A/G]	CATCCTATAAGCTTGTTGCCTGTGTTAAGTAAATTATTGGAAAAAATTCC[A/G]GCATGCATACAAAGAAGGGCATTCTACGAGTACGGCCTTTGCACAAATGA	CATCCTATAAGCTTGTTGCCTGTGTTAAGTAAATTATTGGAAAAAATTCC[A/G]GCATGCATACAAAGAAGGGCATTCTACGAGTACGGCCTTTGCACAAATGA	Q8IZ13	CE054_HUMAN	2e-69	GO:0005739: Transposon-derived Buster3 transposase-like protein;			1	0	0
GCR_cBin34913_Ctg1_140	BOT	[T/A]	CACCCTTCAGTGCCTCTGGTTCCATGAGATCCGGTGTCAACAGTGGTGAC[A/T]TATGGNCTGTCTCCCACTTTGTGCCACCAAGTTTGCGTCTGTTCCCAGCA	TGCTGGGAACAGACGCAAACTTGGTGGCACAAAGTGGGAGACAGNCCATA[A/T]GTCACCACTGTTGACACCGGATCTCATGGAACCAGAGGCACTGAAGGGTG	P10809	CH60_HUMAN	3e-178	GO:0005615: 60 kDa heat shock protein; GO:0005743: 60 kDa heat shock protein; GO:0005739: 60 kDa heat shock protein; GO:0005759: 60 kDa heat shock protein; GO:0005769: 60 kDa heat shock protein; GO:0005829: 60 kDa heat shock protein; GO:0005905: 60 kDa heat shock protein; GO:0009986: 60 kDa heat shock protein; GO:0019907: 60 kDa heat shock protein; GO:0030135: 60 kDa heat shock protein; GO:003014…	GO:0001530: 60 kDa heat shock protein; GO:0002039: 60 kDa heat shock protein; GO:0003688: 60 kDa heat shock protein; GO:0003697: 60 kDa heat shock protein; GO:0005515: 60 kDa heat shock protein; GO:0005524: 60 kDa heat shock protein; GO:0016887: 60 kDa heat shock protein; GO:0043498: 60 kDa heat shock protein; GO:0051087: 60 kDa heat shock protein; GO:0051082: 60 kDa heat shock protein; GO:005108…	GO:0002755: 60 kDa heat shock protein; GO:0002842: 60 kDa heat shock protein; GO:0002368: 60 kDa heat shock protein; GO:0006200: 60 kDa heat shock protein; GO:0006458: 60 kDa heat shock protein; GO:0006919: 60 kDa heat shock protein; GO:0006986: 60 kDa heat shock protein; GO:0019048: 60 kDa heat shock protein; GO:0032727: 60 kDa heat shock protein; GO:0032729: 60 kDa heat shock protein; GO:003272…	13	11	28
GCR_cBin34913_Ctg1_142	BOT	[T/C]	CCCTTCAGTGCCTCTGGTTCCATGAGATCCGGTGTCAACAGTGGNGACTT[A/G]TGGACTGTCTCCCACTTTGTGCCACCAAGTTTGCGTCTGTTCCCAGCACC	CCCTTCAGTGCCTCTGGTTCCATGAGATCCGGTGTCAACAGTGGNGACTT[A/G]TGGACTGTCTCCCACTTTGTGCCACCAAGTTTGCGTCTGTTCCCAGCACC	P10809	CH60_HUMAN	3e-178	GO:0005615: 60 kDa heat shock protein; GO:0005743: 60 kDa heat shock protein; GO:0005739: 60 kDa heat shock protein; GO:0005759: 60 kDa heat shock protein; GO:0005769: 60 kDa heat shock protein; GO:0005829: 60 kDa heat shock protein; GO:0005905: 60 kDa heat shock protein; GO:0009986: 60 kDa heat shock protein; GO:0019907: 60 kDa heat shock protein; GO:0030135: 60 kDa heat shock protein; GO:003014…	GO:0001530: 60 kDa heat shock protein; GO:0002039: 60 kDa heat shock protein; GO:0003688: 60 kDa heat shock protein; GO:0003697: 60 kDa heat shock protein; GO:0005515: 60 kDa heat shock protein; GO:0005524: 60 kDa heat shock protein; GO:0016887: 60 kDa heat shock protein; GO:0043498: 60 kDa heat shock protein; GO:0051087: 60 kDa heat shock protein; GO:0051082: 60 kDa heat shock protein; GO:005108…	GO:0002755: 60 kDa heat shock protein; GO:0002842: 60 kDa heat shock protein; GO:0002368: 60 kDa heat shock protein; GO:0006200: 60 kDa heat shock protein; GO:0006458: 60 kDa heat shock protein; GO:0006919: 60 kDa heat shock protein; GO:0006986: 60 kDa heat shock protein; GO:0019048: 60 kDa heat shock protein; GO:0032727: 60 kDa heat shock protein; GO:0032729: 60 kDa heat shock protein; GO:003272…	13	11	28
ESTNV_31661_274	TOP	[C/G]	TTGGATGGTCTTGCTGGTGGAGAGGGGTTCTTGAGAGGAGGGGACTGGGG[C/G]TTATACTGTTCTCTTTAGTCATAGTACATAGTACCGTCAAACTCAGCCCT	AGGGCTGAGTTTGACGGTACTATGTACTATGACTAAAGAGAACAGTATAA[C/G]CCCCAGTCCCCTCCTCTCAAGAACCCCTCTCCACCAGCAAGACCATCCAA	P51911	CNN1_HUMAN	5e-144	GO:0005856: Calponin-1;	GO:0003779: Calponin-1; GO:0005516: Calponin-1;	GO:0006940: Calponin-1; GO:0031032: Calponin-1;	1	2	2
GCR_cBin16057_Ctg1_166	TOP	[A/G]	GTAGTAACTGTAGCAATAAAGAGAGAGGTTGGTCCATGCCATATTGGGGC[A/G]GAGAANCATGACAGATTAGGTGGAAATAGGAGGACAACCGTGAGTAATTT	GTAGTAACTGTAGCAATAAAGAGAGAGGTTGGTCCATGCCATATTGGGGC[A/G]GAGAANCATGACAGATTAGGTGGAAATAGGAGGACAACCGTGAGTAATTT	P24468	COT2_HUMAN	8e-108	GO:0005634: COUP transcription factor 2;	GO:0001972: COUP transcription factor 2; GO:0003707: COUP transcription factor 2; GO:0003714: COUP transcription factor 2; GO:0003700: COUP transcription factor 2; GO:0003700: COUP transcription factor 2; GO:0004879: COUP transcription factor 2; GO:0005515: COUP transcription factor 2; GO:0008270: COUP transcription factor 2; GO:0042803: COUP transcription factor 2; GO:0043565: COUP transcription…	GO:0000122: COUP transcription factor 2; GO:0001764: COUP transcription factor 2; GO:0001937: COUP transcription factor 2; GO:0006357: COUP transcription factor 2; GO:0006629: COUP transcription factor 2; GO:0007165: COUP transcription factor 2; GO:0007519: COUP transcription factor 2; GO:0010596: COUP transcription factor 2; GO:0009952: COUP transcription factor 2; GO:0009956: COUP transcription…	1	10	21
GCR_cBin16057_Ctg1_199	BOT	[T/C]	CCATGCCATATTGGGGCGGAGAACCATGACAGATTAGGTGGAAANAGGAG[A/G]ACAACCGTGAGTAATTTTGGTAATGAGGAGTGTTGGGAACAGTGGTATTT	CCATGCCATATTGGGGCGGAGAACCATGACAGATTAGGTGGAAANAGGAG[A/G]ACAACCGTGAGTAATTTTGGTAATGAGGAGTGTTGGGAACAGTGGTATTT	P24468	COT2_HUMAN	8e-108	GO:0005634: COUP transcription factor 2;	GO:0001972: COUP transcription factor 2; GO:0003707: COUP transcription factor 2; GO:0003714: COUP transcription factor 2; GO:0003700: COUP transcription factor 2; GO:0003700: COUP transcription factor 2; GO:0004879: COUP transcription factor 2; GO:0005515: COUP transcription factor 2; GO:0008270: COUP transcription factor 2; GO:0042803: COUP transcription factor 2; GO:0043565: COUP transcription…	GO:0000122: COUP transcription factor 2; GO:0001764: COUP transcription factor 2; GO:0001937: COUP transcription factor 2; GO:0006357: COUP transcription factor 2; GO:0006629: COUP transcription factor 2; GO:0007165: COUP transcription factor 2; GO:0007519: COUP transcription factor 2; GO:0010596: COUP transcription factor 2; GO:0009952: COUP transcription factor 2; GO:0009956: COUP transcription…	1	10	21
GCR_cBin9116_Ctg1_67	TOP	[A/C]	GTACAATCACACTCTGATGACAAACTTTCAGATAC[T/G]AGTGCCATAGCTTTGGAGAGCCCAAAGCCATACAACACTGGAGTCATGAG	CTCATGACTCCAGTGTTGTATGGCTTTGGGCTCTCCAAAGCTATGGCACT[A/C]GTATCTGAAAGTTTGTCATCAGAGTGTGATTGTAC	P24468	COT2_HUMAN	8e-108	GO:0005634: COUP transcription factor 2;	GO:0001972: COUP transcription factor 2; GO:0003707: COUP transcription factor 2; GO:0003714: COUP transcription factor 2; GO:0003700: COUP transcription factor 2; GO:0003700: COUP transcription factor 2; GO:0004879: COUP transcription factor 2; GO:0005515: COUP transcription factor 2; GO:0008270: COUP transcription factor 2; GO:0042803: COUP transcription factor 2; GO:0043565: COUP transcription…	GO:0000122: COUP transcription factor 2; GO:0001764: COUP transcription factor 2; GO:0001937: COUP transcription factor 2; GO:0006357: COUP transcription factor 2; GO:0006629: COUP transcription factor 2; GO:0007165: COUP transcription factor 2; GO:0007519: COUP transcription factor 2; GO:0010596: COUP transcription factor 2; GO:0009952: COUP transcription factor 2; GO:0009956: COUP transcription…	1	10	21
ESTNV_33590_151	TOP	[C/G]	TCCGGGCACTGGTTGAGATGTCTGAAGTACACTCTTCAAAAGTTGTACGA[C/G]GAAATCCCATCAGAGCAAATATCAGACACCTGGGCAGCTGTGGGGTCCTG	TCCGGGCACTGGTTGAGATGTCTGAAGTACACTCTTCAAAAGTTGTACGA[C/G]GAAATCCCATCAGAGCAAATATCAGACACCTGGGCAGCTGTGGGGTCCTG	Q9H8M1	CQ10B_HUMAN	3e-75	GO:0005743: Coenzyme Q-binding protein COQ10 homolog B;			1	0	0
ESTNV_36717_1690	TOP	[A/G]	GGTAACGTCCAGCCTGTCTCATACACCACACAGGCACATGAGGGGTTTCT[T/C]GGCCACGGCATGCAAGAAGGAATGCATCATTCTTCAACTTGGGGAAGTCT	AGACTTCCCCAAGTTGAAGAATGATGCATTCCTTCTTGCATGCCGTGGCC[A/G]AGAAACCCCTCATGTGCCTGTGTGGTGTATGAGACAGGCTGGACGTTACC	P06132	DCUP_HUMAN	2e-168	GO:0005634: Uroporphyrinogen decarboxylase; GO:0005730: Uroporphyrinogen decarboxylase; GO:0005737: Uroporphyrinogen decarboxylase; GO:0005829: Uroporphyrinogen decarboxylase; GO:0015630: Uroporphyrinogen decarboxylase;	GO:0004853: Uroporphyrinogen decarboxylase; GO:0004853: Uroporphyrinogen decarboxylase; GO:0008198: Uroporphyrinogen decarboxylase;	GO:0001889: Uroporphyrinogen decarboxylase; GO:0006778: Uroporphyrinogen decarboxylase; GO:0006782: Uroporphyrinogen decarboxylase; GO:0006783: Uroporphyrinogen decarboxylase; GO:0006783: Uroporphyrinogen decarboxylase; GO:0010039: Uroporphyrinogen decarboxylase; GO:0014070: Uroporphyrinogen decarboxylase; GO:0014075: Uroporphyrinogen decarboxylase; GO:0032355: Uroporphyrinogen decarboxylase; GO:…	5	3	16
ESTNV_34575_1979	BOT	[T/C]	GACTTTGAGAAGTACTATAAAACCGGTGGGAAGCCCGCGCTGAAGACTTT[T/C]GAGGACTGGGAGCCAGGCCGTGTGATCAGCTGTGCTGCCTGTGGCAAGCA	TGCTTGCCACAGGCAGCACAGCTGATCACACGGCCTGGCTCCCAGTCCTC[A/G]AAAGTCTTCAGCGCGGGCTTCCCACCGGTTTTATAGTACTTCTCAAAGTC	Q96C10	DHX58_HUMAN	0	GO:0005737: Probable ATP-dependent RNA helicase DHX58;	GO:0003677: Probable ATP-dependent RNA helicase DHX58; GO:0003725: Probable ATP-dependent RNA helicase DHX58; GO:0003727: Probable ATP-dependent RNA helicase DHX58; GO:0004386: Probable ATP-dependent RNA helicase DHX58; GO:0005515: Probable ATP-dependent RNA helicase DHX58; GO:0005524: Probable ATP-dependent RNA helicase DHX58; GO:0008270: Probable ATP-dependent RNA helicase DHX58;	GO:0009615: Probable ATP-dependent RNA helicase DHX58; GO:0019048: Probable ATP-dependent RNA helicase DHX58; GO:0032480: Probable ATP-dependent RNA helicase DHX58; GO:0032481: Probable ATP-dependent RNA helicase DHX58; GO:0039534: Probable ATP-dependent RNA helicase DHX58; GO:0039536: Probable ATP-dependent RNA helicase DHX58; GO:0039536: Probable ATP-dependent RNA helicase DHX58; GO:0045087: Pr…	1	7	13
ESTNV_27544_95	BOT	[T/G]	AGGTAGTTTTTATTCATTTACATTTTCAGATATACATGAGTAGGTACCAG[T/G]TAATAAAGAAATACATTTCACCTCAGGTAAGTGTTTCTTTGAATAACAGT	ACTGTTATTCAAAGAAACACTTACCTGAGGTGAAATGTATTTCTTTATTA[A/C]CTGGTACCTACTCATGTATATCTGAAAATGTAAATGAATAAAAACTACCT	P49366	DHYS_HUMAN	2e-176	GO:0005829: Deoxyhypusine synthase;	GO:0005515: Deoxyhypusine synthase; GO:0034038: Deoxyhypusine synthase;	GO:0006412: Deoxyhypusine synthase; GO:0008284: Deoxyhypusine synthase; GO:0008612: Deoxyhypusine synthase; GO:0043687: Deoxyhypusine synthase; GO:0044267: Deoxyhypusine synthase; GO:0050983: Deoxyhypusine synthase; GO:0051289: Deoxyhypusine synthase;	1	2	7
ESTNV_27444_1104	BOT	[T/C]	CCATGGAAGGTGTAGTTGTAGTTGTTGGGGCCATTGGGACCACCACCCCC[A/G]CCAGCTGTGTGCCCCTTCAGGCCTTCTTCTCCATATCGGTCATATATATC	CCATGGAAGGTGTAGTTGTAGTTGTTGGGGCCATTGGGACCACCACCCCC[A/G]CCAGCTGTGTGCCCCTTCAGGCCTTCTTCTCCATATCGGTCATATATATC	P25685	DNJB1_HUMAN	4e-144	GO:0005730: DnaJ homolog subfamily B member 1; GO:0005737: DnaJ homolog subfamily B member 1;	GO:0031072: DnaJ homolog subfamily B member 1; GO:0051082: DnaJ homolog subfamily B member 1;	GO:0006986: DnaJ homolog subfamily B member 1; GO:0051085: DnaJ homolog subfamily B member 1; GO:0070389: DnaJ homolog subfamily B member 1;	2	2	3
ESTNV_36072_124	BOT	[T/C]	AAATGAAATGTACTCAACAATGTTCAGGTTGTTATGAAATTTTATTACAC[A/G]TCAATATCATAATTGTTAATGTGATCTACCCTGAACACTTCGCAAGATGT	AAATGAAATGTACTCAACAATGTTCAGGTTGTTATGAAATTTTATTACAC[A/G]TCAATATCATAATTGTTAATGTGATCTACCCTGAACACTTCGCAAGATGT	Q6IAN0	DRS7B_HUMAN	1e-132	GO:0005575: Dehydrogenase/reductase SDR family member 7B; GO:0005778: Dehydrogenase/reductase SDR family member 7B; GO:0016021: Dehydrogenase/reductase SDR family member 7B;	GO:0000166: Dehydrogenase/reductase SDR family member 7B; GO:0003674: Dehydrogenase/reductase SDR family member 7B; GO:0016491: Dehydrogenase/reductase SDR family member 7B;	GO:0008150: Dehydrogenase/reductase SDR family member 7B;	3	3	1
GCR_cBin36902_Ctg1_70	BOT	[T/A]	GATACCCTCAGCCTTGGTTATTAGGACTCTTCCTTTT[A/T]AAGATACTGTAAGTCCAACTGTAGCCATTGATTTAGCTTCTTCTTGGGTT	GATACCCTCAGCCTTGGTTATTAGGACTCTTCCTTTT[A/T]AAGATACTGTAAGTCCAACTGTAGCCATTGATTTAGCTTCTTCTTGGGTT	Q8IZU8	DSEL_HUMAN	0	GO:0016021: Dermatan-sulfate epimerase-like protein;	GO:0008146: Dermatan-sulfate epimerase-like protein; GO:0016853: Dermatan-sulfate epimerase-like protein;		1	2	0
GCR_cBin3322_Ctg1_167	TOP	[A/G]	CTCCACCGTGGACATCTGGAGTAGCGCCATTTTGTGGCCTCTATTTGGGG[T/C]GGGGGAGGAAATGTGATCATATAGTCACACACAGGTGGTAGAATTATGAA	TTCATAATTCTACCACCTGTGTGTGACTATATGATCACATTTCCTCCCCC[A/G]CCCCAAATAGAGGCCACAAAATGGCGCTACTCCAGATGTCCACGGTGGAG	P12955	P12955_HUMAN	5e-22		GO:0004177: Xaa-Pro dipeptidase; GO:0030145: Xaa-Pro dipeptidase;	GO:0009987: Xaa-Pro dipeptidase;	0	2	1
ESTV_21093_430	BOT	[T/C]	CTAGGGGTCCATTTGGGATTCANAACTAGCATTTACAATTTGTCCAGGTA[A/G]TTGTCTAAGGCGGGGATGCCCTCTTTGAGCCCCTTGCGTTTCCTGGTCTC	CTAGGGGTCCATTTGGGATTCANAACTAGCATTTACAATTTGTCCAGGTA[A/G]TTGTCTAAGGCGGGGATGCCCTCTTTGAGCCCCTTGCGTTTCCTGGTCTC	P13639	EF2_HUMAN	0	GO:0005829: Elongation factor 2; GO:0005844: Elongation factor 2; GO:0030529: Elongation factor 2;	GO:0003746: Elongation factor 2; GO:0003924: Elongation factor 2; GO:0005525: Elongation factor 2;	GO:0006412: Elongation factor 2; GO:0006414: Elongation factor 2; GO:0010467: Elongation factor 2; GO:0044267: Elongation factor 2;	3	3	4
ESTNV_37581_1182	TOP	[A/G]	CCTCTGTTGCCTACAGGTACCGCCGCTGGAAGCTGGGGGAGGACATTGAC[T/C]TGATTGTACGCTGTGAGCACGATGGAGTGATGACCGGGGCCAATGGAGAG	CTCTCCATTGGCCCCGGTCATCACTCCATCGTGCTCACAGCGTACAATCA[A/G]GTCAATGTCCTCCCCCAGCTTCCAGCGGCGGTACCTGTAGGCAACAGAGG	O15371	EIF3D_HUMAN	0	GO:0005829: Eukaryotic translation initiation factor 3 subunit D; GO:0005852: Eukaryotic translation initiation factor 3 subunit D;	GO:0003743: Eukaryotic translation initiation factor 3 subunit D; GO:0003743: Eukaryotic translation initiation factor 3 subunit D; GO:0005515: Eukaryotic translation initiation factor 3 subunit D;	GO:0001732: Eukaryotic translation initiation factor 3 subunit D; GO:0006412: Eukaryotic translation initiation factor 3 subunit D; GO:0006413: Eukaryotic translation initiation factor 3 subunit D; GO:0006413: Eukaryotic translation initiation factor 3 subunit D; GO:0006413: Eukaryotic translation initiation factor 3 subunit D; GO:0010467: Eukaryotic translation initiation factor 3 subunit D; GO:…	2	3	7
ESTV_16551_148	TOP	[A/G]	ATCCAGGACAATCCCTCTGGATGGGGTCCCTGTGCTGTCCCTGAGAAGTT[T/C]AAGGACATGCCCTACCAGCCCTTTAGCAAAGGAGACCGCCTGGGAAAGGT	ACCTTTCCCAGGCGGTCTCCTTTGCTAAAGGGCTGGTAGGGCATGTCCTT[A/G]AACTTCTCAGGGACAGCACAGGGACCCCATCCAGAGGGATTGTCCTGGAT	O15371	EIF3D_HUMAN	0	GO:0005829: Eukaryotic translation initiation factor 3 subunit D; GO:0005852: Eukaryotic translation initiation factor 3 subunit D;	GO:0003743: Eukaryotic translation initiation factor 3 subunit D; GO:0003743: Eukaryotic translation initiation factor 3 subunit D; GO:0005515: Eukaryotic translation initiation factor 3 subunit D;	GO:0001732: Eukaryotic translation initiation factor 3 subunit D; GO:0006412: Eukaryotic translation initiation factor 3 subunit D; GO:0006413: Eukaryotic translation initiation factor 3 subunit D; GO:0006413: Eukaryotic translation initiation factor 3 subunit D; GO:0006413: Eukaryotic translation initiation factor 3 subunit D; GO:0010467: Eukaryotic translation initiation factor 3 subunit D; GO:…	2	3	7
ESTV_16551_442	BOT	[T/C]	AGGGACAAGGACCGCAGGAACCTGACCCAGTTCAATATGCAGACCCTCCC[A/G]AAGAGTGCCAAGCAGAAGGAGAGGGATCGCATGCGCCTACAGAAAAAGTT	AGGGACAAGGACCGCAGGAACCTGACCCAGTTCAATATGCAGACCCTCCC[A/G]AAGAGTGCCAAGCAGAAGGAGAGGGATCGCATGCGCCTACAGAAAAAGTT	O15371	EIF3D_HUMAN	0	GO:0005829: Eukaryotic translation initiation factor 3 subunit D; GO:0005852: Eukaryotic translation initiation factor 3 subunit D;	GO:0003743: Eukaryotic translation initiation factor 3 subunit D; GO:0003743: Eukaryotic translation initiation factor 3 subunit D; GO:0005515: Eukaryotic translation initiation factor 3 subunit D;	GO:0001732: Eukaryotic translation initiation factor 3 subunit D; GO:0006412: Eukaryotic translation initiation factor 3 subunit D; GO:0006413: Eukaryotic translation initiation factor 3 subunit D; GO:0006413: Eukaryotic translation initiation factor 3 subunit D; GO:0006413: Eukaryotic translation initiation factor 3 subunit D; GO:0010467: Eukaryotic translation initiation factor 3 subunit D; GO:…	2	3	7
ESTNV_31519_569	BOT	[T/C]	TAATATCAGCTTTAGAGTGTTTCAGTTGTTCATGTATTTCTCAAACAGCT[A/G]CCTTTCGATTGACGAGATATTGTGAGAATGAGCTTGTGACATCCAAAGAA	TAATATCAGCTTTAGAGTGTTTCAGTTGTTCATGTATTTCTCAAACAGCT[A/G]CCTTTCGATTGACGAGATATTGTGAGAATGAGCTTGTGACATCCAAAGAA	P19235	EPOR_HUMAN	2e-19	GO:0005576: Erythropoietin receptor; GO:0005887: Erythropoietin receptor;	GO:0004900: Erythropoietin receptor; GO:0005515: Erythropoietin receptor; GO:0042802: Erythropoietin receptor;	GO:0007165: Erythropoietin receptor; GO:0007204: Erythropoietin receptor; GO:0007420: Erythropoietin receptor; GO:0007507: Erythropoietin receptor; GO:0009790: Erythropoietin receptor; GO:0038162: Erythropoietin receptor; GO:0038162: Erythropoietin receptor; GO:0046697: Erythropoietin receptor;	2	3	8
ESTNV_35077_1676	BOT	[T/C]	TCCTCCTCTAACTTTCATGGTGTAGTCTATAGCTGCTGAAGAGGTTTTTT[T/C]AGCCCATCTTCACTCAACTCATACCATTGTGTCCATCCTTTTGCGATATC	GATATCGCAAAAGGATGGACACAATGGTATGAGTTGAGTGAAGATGGGCT[A/G]AAAAAACCTCTTCAGCAGCTATAGACTACACCATGAAAGTTAGAGGAGGA	A0FGR8	ESYT2_HUMAN	0	GO:0005886: Extended synaptotagmin-2; GO:0016021: Extended synaptotagmin-2;			2	0	0
ESTNV_35937_1368	TOP	[A/G]	CGTTCCCTTTTCTTCGTATACTCTCACTTTCCACAATTTCGACTTTGACG[A/G]CTTTTCTCTATCACAGCTCACTACGACTGCTCAACACATAGGCCCCGG	CGTTCCCTTTTCTTCGTATACTCTCACTTTCCACAATTTCGACTTTGACG[A/G]CTTTTCTCTATCACAGCTCACTACGACTGCTCAACACATAGGCCCCGG	P51148	P51148_HUMAN	1e-129		GO:0005525: Ras-related protein Rab-5C;	GO:0007264: Ras-related protein Rab-5C; GO:0015031: Ras-related protein Rab-5C;	0	1	2
ESTNV_33311_572	TOP	[A/T]	CTCGGGATGAAACGGTTGTGCTACAGGTATTTGGAGGTTGAAACGTTCTA[A/T]AGCGACACCTGCTTTGGCCAACCAACTCAATAGACAAGATTTCTATTTTC	CTCGGGATGAAACGGTTGTGCTACAGGTATTTGGAGGTTGAAACGTTCTA[A/T]AGCGACACCTGCTTTGGCCAACCAACTCAATAGACAAGATTTCTATTTTC	Q96KR4	Q96KR4_HUMAN	4e-19	GO:0005737: Leishmanolysin-like peptidase; GO:0005925: Leishmanolysin-like peptidase; GO:0016020: Leishmanolysin-like peptidase;	GO:0004222: Leishmanolysin-like peptidase; GO:0008270: Leishmanolysin-like peptidase;	GO:0006508: Leishmanolysin-like peptidase; GO:0007155: Leishmanolysin-like peptidase;	3	2	2
ESTNV_32124_500	BOT	[T/C]	AAATGCATACAAACCTGAGACAACTGACGGAAAAACAAAACACACACCAA[A/G]AATTCAAGGCATATGGTCCAAGAAAGCACAGTCATAGCTACTACAGCATA	AAATGCATACAAACCTGAGACAACTGACGGAAAAACAAAACACACACCAA[A/G]AATTCAAGGCATATGGTCCAAGAAAGCACAGTCATAGCTACTACAGCATA	F8WEL6	F8WEL6_HUMAN	0	GO:0005622: Zinc finger protein 567;	GO:0003676: Zinc finger protein 567; GO:0008270: Zinc finger protein 567;	GO:0006355: Zinc finger protein 567;	1	2	1
GCR_cBin25388_Ctg1_108	BOT	[T/G]	GACTACCTCTATGTGCCACAGTTAAATTATGTGATACATTATAAAACGAG[A/C]CATGAGATGCTTTAAAAATACCAGCAGGGGATATAGGGAAGCCTGGAATT	GACTACCTCTATGTGCCACAGTTAAATTATGTGATACATTATAAAACGAG[A/C]CATGAGATGCTTTAAAAATACCAGCAGGGGATATAGGGAAGCCTGGAATT	P49356	FNTB_HUMAN	2e-20	GO:0005875: Protein farnesyltransferase subunit beta;	GO:0004311: Protein farnesyltransferase subunit beta; GO:0004660: Protein farnesyltransferase subunit beta; GO:0005515: Protein farnesyltransferase subunit beta; GO:0008270: Protein farnesyltransferase subunit beta; GO:0008144: Protein farnesyltransferase subunit beta; GO:0019840: Protein farnesyltransferase subunit beta; GO:0042277: Protein farnesyltransferase subunit beta;	GO:0008285: Protein farnesyltransferase subunit beta; GO:0010035: Protein farnesyltransferase subunit beta; GO:0014070: Protein farnesyltransferase subunit beta; GO:0018343: Protein farnesyltransferase subunit beta; GO:0034097: Protein farnesyltransferase subunit beta; GO:0042060: Protein farnesyltransferase subunit beta; GO:0045787: Protein farnesyltransferase subunit beta; GO:0048146: Protein f…	1	7	8
GCR_cBin17160_Ctg1_108	TOP	[A/G]	CCCATAAGTTTGAAAAAAGAAATGAGATAGGATTTTTAGGCCATATCGCC[T/C]AGCCCTACCTACTGGATGTAATGTGGTAACATTATGGGGACAAAGACCTG	CAGGTCTTTGTCCCCATAATGTTACCACATTACATCCAGTAGGTAGGGCT[A/G]GGCGATATGGCCTAAAAATCCTATCTCATTTCTTTTTTCAAACTTATGGG	Q16676	FOXD1_HUMAN	1e-54	GO:0005634: Forkhead box protein D1; GO:0005667: Forkhead box protein D1;	GO:0003705: Forkhead box protein D1; GO:0003700: Forkhead box protein D1; GO:0003677: Forkhead box protein D1; GO:0003690: Forkhead box protein D1; GO:0008134: Forkhead box protein D1; GO:0008301: Forkhead box protein D1; GO:0043565: Forkhead box protein D1;	GO:0001755: Forkhead box protein D1; GO:0007422: Forkhead box protein D1; GO:0007389: Forkhead box protein D1; GO:0010628: Forkhead box protein D1; GO:0009790: Forkhead box protein D1; GO:0030318: Forkhead box protein D1; GO:0030513: Forkhead box protein D1; GO:0030513: Forkhead box protein D1; GO:0045944: Forkhead box protein D1; GO:0045892: Forkhead box protein D1; GO:0050935: Forkhead box prot…	2	7	23
GCR_cBin37379_Ctg1_47	TOP	[A/C]	GGGTTGATGGGTTCTGTCTGTAAAACGTAAAGTATGTGAAGTATTG[T/G]ATAATTTCATGTTGAATTGAACATTTGTTTTGAAGCAACGTGCTGTGTGT	ACACACAGCACGTTGCTTCAAAACAAATGTTCAATTCAACATGAAATTAT[A/C]CAATACTTCACATACTTTACGTTTTACAGACAGAACCCATCAACCC	G3V5H7	G3V5H7_HUMAN	8e-172	GO:0005634: SKI family transcriptional corepressor 1;	GO:0000166: SKI family transcriptional corepressor 1; GO:0046332: SKI family transcriptional corepressor 1;		1	2	0
ESTNV_30491_362	TOP	[A/G]	GGAGAGGGAATGGAACCCTCCGCTCCAGGTGATGCTGAAGAACGTCGAGG[T/C]GAAAACGAAGGAAGACAATGCGAAACGTCTCGCGAGAGAGAAACTGGTTG	CAACCAGTTTCTCTCTCGCGAGACGTTTCGCATTGTCTTCCTTCGTTTTC[A/G]CCTCGACGTTCTTCAGCATCACCTGGAGCGGAGGGTTCCATTCCCTCTCC	Q8TAE8	G45IP_HUMAN	6e-22	GO:0005634: Growth arrest and DNA damage-inducible proteins-interacting protein 1; GO:0005739: Growth arrest and DNA damage-inducible proteins-interacting protein 1;	GO:0005515: Growth arrest and DNA damage-inducible proteins-interacting protein 1;	GO:0007049: Growth arrest and DNA damage-inducible proteins-interacting protein 1; GO:0019048: Growth arrest and DNA damage-inducible proteins-interacting protein 1;	2	1	2
GCR_cBin15418_Ctg1_123	TOP	[A/G]	ATGACACTTGTTCAAGTTATGAAACAGCAAGATACATTTGGGATGTTTGC[T/C]AACAGGGCACTAAAGTTCCTGATAACTACAGACATAGCCAGCTAATCTAA	TTAGATTAGCTGGCTATGTCTGTAGTTATCAGGAACTTTAGTGCCCTGTT[A/G]GCAAACATCCCAAATGTATCTTGCTGTTTCATAACTTGAACAAGTGTCAT	P23378	GCSP_HUMAN	0	GO:0005739: Glycine dehydrogenase decarboxylating;	GO:0004375: Glycine dehydrogenase decarboxylating; GO:0009055: Glycine dehydrogenase decarboxylating; GO:0016829: Glycine dehydrogenase decarboxylating; GO:0030170: Glycine dehydrogenase decarboxylating;	GO:0006546: Glycine dehydrogenase decarboxylating;	1	4	1
ESTV_15804_172	BOT	[T/C]	ATGATCCAGTGAAACCATACAAAGCCTGAGCCCAACATCCCAAGTTATGA[T/C]GTTGAAAAATGGAGTGTAGAAAAATAACATGGTTTTGTAGTAGGTCTTGG	CCAAGACCTACTACAAAACCATGTTATTTTTCTACACTCCATTTTTCAAC[A/G]TCATAACTTGGGATGTTGGGCTCAGGCTTTGTATGGTTTCACTGGATCAT	P52565	GDIR1_HUMAN	2e-96	GO:0001772: Rho GDP-dissociation inhibitor 1; GO:0005829: Rho GDP-dissociation inhibitor 1; GO:0005856: Rho GDP-dissociation inhibitor 1;	GO:0005096: Rho GDP-dissociation inhibitor 1; GO:0005094: Rho GDP-dissociation inhibitor 1; GO:0005515: Rho GDP-dissociation inhibitor 1;	GO:0006928: Rho GDP-dissociation inhibitor 1; GO:0007162: Rho GDP-dissociation inhibitor 1; GO:0007264: Rho GDP-dissociation inhibitor 1; GO:0007266: Rho GDP-dissociation inhibitor 1; GO:0032880: Rho GDP-dissociation inhibitor 1; GO:0043066: Rho GDP-dissociation inhibitor 1; GO:0048011: Rho GDP-dissociation inhibitor 1; GO:0051056: Rho GDP-dissociation inhibitor 1; GO:0050770: Rho GDP-dissociatio…	3	3	11
ESTNV_19668_192	BOT	[G/C]	CTGGATGACCCCGGTGGAGTTTGTGACGGTGGGGTCAGCTCTGGAAGATC[C/G]CTCCTGGAAGAAAGACATCCAGTGGGACGGGAAACCACTCAGCGTGCTCA	CTGGATGACCCCGGTGGAGTTTGTGACGGTGGGGTCAGCTCTGGAAGATC[C/G]CTCCTGGAAGAAAGACATCCAGTGGGACGGGAAACCACTCAGCGTGCTCA	H0Y4R8	H0Y4R8_HUMAN	7e-29		GO:0003677: Nuclear autoantigen Sp-100; GO:0008270: Nuclear autoantigen Sp-100;		0	2	0
ESTNV_35628_2851	BOT	[T/G]	CTTGACACCATTGACTTTAGATCAGTGGGCGCTATGGGTCCACTTTTGTC[T/G]AATTTGCAGCCTTGATAGTGAAATGCATGACATTAGAATCTGGTTGAGAA	TTCTCAACCAGATTCTAATGTCATGCATTTCACTATCAAGGCTGCAAATT[A/C]GACAAAAGTGGACCCATAGCGCCCACTGATCTAAAGTCAATGGTGTCAAG	H3BLU6	H3BLU6_HUMAN	1e-155		GO:0005524: E3 ubiquitin-protein ligase RNF213; GO:0008270: E3 ubiquitin-protein ligase RNF213; GO:0017111: E3 ubiquitin-protein ligase RNF213;		0	3	0
ESTNV_35628_2366	BOT	[T/A]	TGTGACTTCCCAACAGGAATGGATGATGTAATTGATCAACTGTCCATTTG[A/T]ATGTAAATGGCTACTATAAACAATAGATAAATCAGGGAAATGTTAGAATA	TATTCTAACATTTCCCTGATTTATCTATTGTTTATAGTAGCCATTTACAT[A/T]CAAATGGACAGTTGATCAATTACATCATCCATTCCTGTTGGGAAGTCACA	H3BLU6	H3BLU6_HUMAN	1e-155		GO:0005524: E3 ubiquitin-protein ligase RNF213; GO:0008270: E3 ubiquitin-protein ligase RNF213; GO:0017111: E3 ubiquitin-protein ligase RNF213;		0	3	0
ESTV_20583_309	TOP	[C/G]	GGGCAAACCAGACAGAATCCAGCAAACAAGGGCCCCTGGGATTGGCTAAA[C/G]CAATGCTATTGAATCCAGGCAGGGACGACAACAGGTTAAAGGGATCTTGT	GGGCAAACCAGACAGAATCCAGCAAACAAGGGCCCCTGGGATTGGCTAAA[C/G]CAATGCTATTGAATCCAGGCAGGGACGACAACAGGTTAAAGGGATCTTGT	H7C2I1	H7C2I1_HUMAN	0		GO:0008276: Protein arginine N-methyltransferase 1;	GO:0001701: Protein arginine N-methyltransferase 1;	0	1	1
ESTNV_37479_1245	TOP	[A/T]	TTTTCTTGCTTTCTTGTAATGTTTGATTAGATGTTCTGAGGTTTAAAACG[A/T]CAAAGACCAGTGGAAAGACATGGCGAGTCATTGTGCAATAGTCACTGAAA	TTTCAGTGACTATTGCACAATGACTCGCCATGTCTTTCCACTGGTCTTTG[A/T]CGTTTTAAACCTCAGAACATCTAATCAAACATTACAAGAAAGCAAGAAAA	H7C2I1	H7C2I1_HUMAN	0		GO:0008276: Protein arginine N-methyltransferase 1;	GO:0001701: Protein arginine N-methyltransferase 1;	0	1	1
ESTNV_30121_652	BOT	[T/C]	ATGCATGAGGTGCACACCTTCGTGTCCAACTGCCCGGGAATTGACGCGAC[T/C]GTCGCGGCGGAGCTCTTGAACCACCTCCTGGAATGTATGCCCCTAAACGA	TCGTTTAGGGGCATACATTCCAGGAGGTGGTTCAAGAGCTCCGCCGCGAC[A/G]GTCGCGTCAATTCCCGGGCAGTTGGACACGAAGGTGTGCACCTCATGCAT	Q96HZ4	HES6_HUMAN	3e-61	GO:0005667: Transcription cofactor HES-6;	GO:0003712: Transcription cofactor HES-6; GO:0003677: Transcription cofactor HES-6; GO:0003700: Transcription cofactor HES-6; GO:0008134: Transcription cofactor HES-6; GO:0046983: Transcription cofactor HES-6;	GO:0006351: Transcription cofactor HES-6; GO:0006355: Transcription cofactor HES-6; GO:0006357: Transcription cofactor HES-6; GO:0007399: Transcription cofactor HES-6; GO:0030154: Transcription cofactor HES-6;	1	5	5
GCR_cBin5772_Ctg1_84	BOT	[T/C]	AAGAGGCAATAAACAACTTATCTTGTAGTAAACGGCCTATGTGGCATCTA[T/C]ATTAGTCATAAACATTTACTCTAGTGTCAAAATTGAATACAAAGTGTAAA	TTTACACTTTGTATTCAATTTTGACACTAGAGTAAATGTTTATGACTAAT[A/G]TAGATGCCACATAGGCCGTTTACTACAAGATAAGTTGTTTATTGCCTCTT	Q95460	HMR1_HUMAN	2e-18	GO:0005576: Major histocompatibility complex class I-related gene protein; GO:0005783: Major histocompatibility complex class I-related gene protein; GO:0016021: Major histocompatibility complex class I-related gene protein; GO:0042612: Major histocompatibility complex class I-related gene protein;	GO:0032393: Major histocompatibility complex class I-related gene protein;	GO:0002474: Major histocompatibility complex class I-related gene protein; GO:0006955: Major histocompatibility complex class I-related gene protein;	4	1	2
GCR_cBin10801_Ctg1_300	TOP	[A/T]	CCAAATAAGATGAGAATAATATTTCAGAACAATTGTGTTCATAAGTGTCA[A/T]GTAATAACAACAAAATATTTTCTTCATCATTAAAAACAATATAAAGTAAT	CCAAATAAGATGAGAATAATATTTCAGAACAATTGTGTTCATAAGTGTCA[A/T]GTAATAACAACAAAATATTTTCTTCATCATTAAAAACAATATAAAGTAAT	P08107	HSP71_HUMAN	0	GO:0005634: Heat shock 70 kDa protein 1A/1B; GO:0005737: Heat shock 70 kDa protein 1A/1B; GO:0005737: Heat shock 70 kDa protein 1A/1B; GO:0005739: Heat shock 70 kDa protein 1A/1B; GO:0005783: Heat shock 70 kDa protein 1A/1B; GO:0005829: Heat shock 70 kDa protein 1A/1B; GO:0008180: Heat shock 70 kDa protein 1A/1B; GO:0016234: Heat shock 70 kDa protein 1A/1B; GO:0016235: Heat shock 70 kDa protein 1…	GO:0005515: Heat shock 70 kDa protein 1A/1B; GO:0005524: Heat shock 70 kDa protein 1A/1B; GO:0031625: Heat shock 70 kDa protein 1A/1B; GO:0044183: Heat shock 70 kDa protein 1A/1B; GO:0047485: Heat shock 70 kDa protein 1A/1B; GO:0051082: Heat shock 70 kDa protein 1A/1B;	GO:0006402: Heat shock 70 kDa protein 1A/1B; GO:0006986: Heat shock 70 kDa protein 1A/1B; GO:0008285: Heat shock 70 kDa protein 1A/1B; GO:0010467: Heat shock 70 kDa protein 1A/1B; GO:0016070: Heat shock 70 kDa protein 1A/1B; GO:0016071: Heat shock 70 kDa protein 1A/1B; GO:0030308: Heat shock 70 kDa protein 1A/1B; GO:0042026: Heat shock 70 kDa protein 1A/1B; GO:0043066: Heat shock 70 kDa protein 1…	12	6	12
GCR_cBin9116_Ctg1_146	BOT	[T/C]	CATACAACACTGGAGTCATGAGAAGGGCTAGCCTTGATCATGACTCAATT[T/C]CAATACATTACACATAAAAGTCATTGGACAAAGACATCTTCTGGAAGGGG	CCCCTTCCAGAAGATGTCTTTGTCCAATGACTTTTATGTGTAATGTATTG[A/G]AATTGAGTCATGATCAAGGCTAGCCCTTCTCATGACTCCAGTGTTGTATG	P31276	HXC13_HUMAN	2e-78	GO:0005634: Homeobox protein Hox-C13;	GO:0003700: Homeobox protein Hox-C13; GO:0005515: Homeobox protein Hox-C13; GO:0043565: Homeobox protein Hox-C13;	GO:0001942: Homeobox protein Hox-C13; GO:0006351: Homeobox protein Hox-C13; GO:0007275: Homeobox protein Hox-C13; GO:0009653: Homeobox protein Hox-C13; GO:0009952: Homeobox protein Hox-C13; GO:0043587: Homeobox protein Hox-C13;	1	3	6
GCR_cBin612_Ctg1_226	BOT	[T/C]	TTTGAACGTGGCATCTGCCCCCTCTATGATGTCACACCAACGAAGTGATG[T/C]GATTTTTACCATGTGGTTGGTTTCTCTGCAAGGACATTTGTTTACTGTTA	TAACAGTAAACAAATGTCCTTGCAGAGAAACCAACCACATGGTAAAAATC[A/G]CATCACTTCGTTGGTGTGACATCATAGAGGGGGCAGATGCCACGTTCAAA	P31276	HXC13_HUMAN	3e-82	GO:0005634: Homeobox protein Hox-C13;	GO:0003700: Homeobox protein Hox-C13; GO:0005515: Homeobox protein Hox-C13; GO:0043565: Homeobox protein Hox-C13;	GO:0001942: Homeobox protein Hox-C13; GO:0006351: Homeobox protein Hox-C13; GO:0007275: Homeobox protein Hox-C13; GO:0009653: Homeobox protein Hox-C13; GO:0009952: Homeobox protein Hox-C13; GO:0043587: Homeobox protein Hox-C13;	1	3	6
GCR_cBin38330_Ctg1_135	TOP	[A/C]	CCTCCTGTCTGGTGGTTCTTTTATTAAAGAAACTAAATATTCTTCTCTGC[A/C]ACTCAGCTAAAATCTGGGTAAAATATTTTAAGGAATGTGAGTCTTATTCA	CCTCCTGTCTGGTGGTTCTTTTATTAAAGAAACTAAATATTCTTCTCTGC[A/C]ACTCAGCTAAAATCTGGGTAAAATATTTTAAGGAATGTGAGTCTTATTCA	P31249	HXD3_HUMAN	4e-127	GO:0005634: Homeobox protein Hox-D3;	GO:0003700: Homeobox protein Hox-D3; GO:0043565: Homeobox protein Hox-D3;	GO:0006351: Homeobox protein Hox-D3; GO:0007160: Homeobox protein Hox-D3; GO:0007219: Homeobox protein Hox-D3; GO:0010628: Homeobox protein Hox-D3; GO:0009952: Homeobox protein Hox-D3; GO:0021615: Homeobox protein Hox-D3; GO:0030878: Homeobox protein Hox-D3; GO:0045666: Homeobox protein Hox-D3; GO:0048704: Homeobox protein Hox-D3; GO:0051216: Homeobox protein Hox-D3;	1	2	10
ESTNV_34577_143	TOP	[A/C]	TCTGCAAAGCAACCAATTTCAAATATAAAAAGTATACTTATCATATATCC[T/G]ACGATATCAGTATTATTGGATATTTCTCTCTTTAATGGAACATAAACCTT	AAGGTTTATGTTCCATTAAAGAGAGAAATATCCAATAATACTGATATCGT[A/C]GGATATATGATAAGTATACTTTTTATATTTGAAATTGGTTGCTTTGCAGA	P15814	IGLL1_HUMAN	2e-16	GO:0005576: Immunoglobulin lambda-like polypeptide 1; GO:0016020: Immunoglobulin lambda-like polypeptide 1;		GO:0006955: Immunoglobulin lambda-like polypeptide 1;	2	0	1
ESTNV_28113_319	BOT	[T/G]	CTGGAATGAAGAAAATACAAGCTTTGGATATAATGACTGGCAAAAAAAGT[A/C]TTTCAGCTCGACAGGACGTTAATACCTATTTTTTATCCAGTGCTGTAGAC	CTGGAATGAAGAAAATACAAGCTTTGGATATAATGACTGGCAAAAAAAGT[A/C]TTTCAGCTCGACAGGACGTTAATACCTATTTTTTATCCAGTGCTGTAGAC	P78413	IRX4_HUMAN	5e-86	GO:0005634: Iroquois-class homeodomain protein IRX-4;	GO:0003700: Iroquois-class homeodomain protein IRX-4; GO:0043565: Iroquois-class homeodomain protein IRX-4;	GO:0007507: Iroquois-class homeodomain protein IRX-4; GO:0048561: Iroquois-class homeodomain protein IRX-4;	1	2	2
ESTNV_37123_898	BOT	[T/C]	CAGAGTTCAAGGACAAGCTCAGCCCCATCTTCATCTCCTTGAACTACAGC[T/C]TGTCCAACTCCAACTCCCAGGAGGCCATGCTGCATGGCCAGAGAGCTGTT	AACAGCTCTCTGGCCATGCAGCATGGCCTCCTGGGAGTTGGAGTTGGACA[A/G]GCTGTAGTTCAAGGAGATGAAGATGGGGCTGAGCTTGTCCTTGAACTCTG	P53708	ITA8_HUMAN	4e-45	GO:0005886: Integrin alpha-8; GO:0008305: Integrin alpha-8; GO:0034678: Integrin alpha-8; GO:0045177: Integrin alpha-8;		GO:0001656: Integrin alpha-8; GO:0007160: Integrin alpha-8; GO:0007229: Integrin alpha-8; GO:0007399: Integrin alpha-8; GO:0007613: Integrin alpha-8; GO:0016337: Integrin alpha-8; GO:0030030: Integrin alpha-8; GO:0030198: Integrin alpha-8; GO:0030511: Integrin alpha-8; GO:0042472: Integrin alpha-8; GO:0045184: Integrin alpha-8; GO:0048745: Integrin alpha-8; GO:2000721: Integrin alpha-8;	4	0	13
GCR_cBin42832_Ctg1_109	BOT	[T/A]	CGATATCCAAGGCATTCCTAGCTGATCGCCAAACATTTCTGTAANAAAAT[A/T]TTTATAAAGCCTTGTCTCGGGCTTAAAGCCTTGTTTTTTTTATTAGTCTC	CGATATCCAAGGCATTCCTAGCTGATCGCCAAACATTTCTGTAANAAAAT[A/T]TTTATAAAGCCTTGTCTCGGGCTTAAAGCCTTGTTTTTTTTATTAGTCTC	J3QKY3	J3QKY3_HUMAN	1e-100	GO:0005634: Nuclear factor erythroid 2-related factor 1;	GO:0003700: Nuclear factor erythroid 2-related factor 1; GO:0043565: Nuclear factor erythroid 2-related factor 1; GO:0046983: Nuclear factor erythroid 2-related factor 1;		1	3	0
GCR_cBin30256_Ctg1_176	TOP	[C/G]	AGTCAACTTTACCCAATGATGTTGAATAGTTGTGAATACAACCATAATTG[C/G]TTTTAGCTACTTACTGTGATATCACGTGTATTTTGGTAGTTTTTCTACTT	AAGTAGAAAAACTACCAAAATACACGTGATATCACAGTAAGTAGCTAAAA[C/G]CAATTATGGTTGTATTCACAACTATTCAACATCATTGGGTAAAGTTGACT	J3QTB0	J3QTB0_HUMAN	5e-44	GO:0016021: Short transient receptor potential channel 3;	GO:0005262: Short transient receptor potential channel 3;		1	1	0
ESTNV_35205_1428	TOP	[A/C]	ATGTCGTGAGATGCAAACCCCTGAGCAGTATGTTGATGGTGCGCGAACGC[T/G]GTGTGCATGGAACGCATGTGTTTCTGTTCATACGTGTGTCCCATGAAGCC	GGCTTCATGGGACACACGTATGAACAGAAACACATGCGTTCCATGCACAC[A/C]GCGTTCGCGCACCATCAACATACTGCTCAGGGGTTTGCATCTCACGACAT	Q9Y5W3	KLF2_HUMAN	8e-62	GO:0005634: Krueppel-like factor 2;	GO:0003700: Krueppel-like factor 2; GO:0008270: Krueppel-like factor 2; GO:0043565: Krueppel-like factor 2;	GO:0000902: Krueppel-like factor 2; GO:0001701: Krueppel-like factor 2; GO:0006351: Krueppel-like factor 2; GO:0032715: Krueppel-like factor 2; GO:0035264: Krueppel-like factor 2; GO:0034616: Krueppel-like factor 2; GO:0043249: Krueppel-like factor 2; GO:0045944: Krueppel-like factor 2; GO:0045893: Krueppel-like factor 2; GO:0051247: Krueppel-like factor 2; GO:0070301: Krueppel-like factor 2; GO:…	1	3	13
BASS12_B7_B06_1050	TOP	[A/G]	CGAGAGATGACGGAGCATCTGTGCTCATATGACCTGATGATGTGGTGGGGAGGGGACGAT[T/C]GCTAAAGCTCCCCCACTAAGGCCTCATTAGTAAACACACACGCAACCACAGTAACCCACA	TGTGGGTTACTGTGGTTGCGTGTGTGTTTACTAATGAGGCCTTAGTGGGGGAGCTTTAGC[A/G]ATCGTCCCCTCCCCACCACATCATCAGGTCATATGAGCACAGATGCTCCGTCATCTCTCG	Q9NX47	MARH5_HUMAN	6e-98	GO:0005741: E3 ubiquitin-protein ligase MARCH5; GO:0005783: E3 ubiquitin-protein ligase MARCH5; GO:0005789: E3 ubiquitin-protein ligase MARCH5; GO:0016021: E3 ubiquitin-protein ligase MARCH5;	GO:0004842: E3 ubiquitin-protein ligase MARCH5; GO:0004842: E3 ubiquitin-protein ligase MARCH5; GO:0005515: E3 ubiquitin-protein ligase MARCH5; GO:0008270: E3 ubiquitin-protein ligase MARCH5; GO:0051020: E3 ubiquitin-protein ligase MARCH5;	GO:0000209: E3 ubiquitin-protein ligase MARCH5; GO:0051865: E3 ubiquitin-protein ligase MARCH5; GO:0070585: E3 ubiquitin-protein ligase MARCH5; GO:0090140: E3 ubiquitin-protein ligase MARCH5; GO:0090141: E3 ubiquitin-protein ligase MARCH5; GO:0090344: E3 ubiquitin-protein ligase MARCH5;	4	5	6
GCR_cBin528_Ctg1_496	BOT	[T/C]	TGCTTCTTTGCAGATGTCTCTGAGGAATATGAAGAGATGAAGAAGTGCTA[T/C]GAGAAACTGCCCAGCAGCACCAATGCAACAACAACAACTGCCTGA	TCAGGCAGTTGTTGTTGTTGCATTGGTGCTGCTGGGCAGTTTCTC[A/G]TAGCACTTCTTCATCTCTTCATATTCCTCAGAGACATCTGCAAAGAAGCA	Q99707	METH_HUMAN	0	GO:0005737: Methionine synthase; GO:0005829: Methionine synthase;	GO:0005542: Methionine synthase; GO:0008705: Methionine synthase; GO:0008898: Methionine synthase; GO:0008270: Methionine synthase; GO:0031419: Methionine synthase;	GO:0000096: Methionine synthase; GO:0006479: Methionine synthase; GO:0006805: Methionine synthase; GO:0007399: Methionine synthase; GO:0032259: Methionine synthase; GO:0034641: Methionine synthase; GO:0044281: Methionine synthase; GO:0046653: Methionine synthase; GO:0050667: Methionine synthase;	2	5	9
GCR_cBin6788_Ctg1_156	BOT	[T/C]	CAAGCTGTAAGGTCAGAAACACGGGTTGACTCGTTCTCTCTCTAAAGCCT[A/G]ATTGGCTCCCAGTAATGCATGGCCTGGTTTCATGTTAATATTCCCCACCT	CAAGCTGTAAGGTCAGAAACACGGGTTGACTCGTTCTCTCTCTAAAGCCT[A/G]ATTGGCTCCCAGTAATGCATGGCCTGGTTTCATGTTAATATTCCCCACCT	Q99707	METH_HUMAN	0	GO:0005737: Methionine synthase; GO:0005829: Methionine synthase;	GO:0005542: Methionine synthase; GO:0008705: Methionine synthase; GO:0008898: Methionine synthase; GO:0008270: Methionine synthase; GO:0031419: Methionine synthase;	GO:0000096: Methionine synthase; GO:0006479: Methionine synthase; GO:0006805: Methionine synthase; GO:0007399: Methionine synthase; GO:0032259: Methionine synthase; GO:0034641: Methionine synthase; GO:0044281: Methionine synthase; GO:0046653: Methionine synthase; GO:0050667: Methionine synthase;	2	5	9
GCR_cBin1614_Ctg1_629	BOT	[T/C]	GAAAATTAAAACATCTAATCGTTTTCCCCCAGATTGCTCTTTGACTTGCG[T/C]TTACCTTGGACAGCTGTCTTGGGGCAGGTCCACCAAAAAGAGACGAGCTG	CAGCTCGTCTCTTTTTGGTGGACCTGCCCCAAGACAGCTGTCCAAGGTAA[A/G]CGCAAGTCAAAGAGCAATCTGGGGGAAAACGATTAGATGTTTTAATTTTC	Q99707	METH_HUMAN	0	GO:0005737: Methionine synthase; GO:0005829: Methionine synthase;	GO:0005542: Methionine synthase; GO:0008705: Methionine synthase; GO:0008898: Methionine synthase; GO:0008270: Methionine synthase; GO:0031419: Methionine synthase;	GO:0000096: Methionine synthase; GO:0006479: Methionine synthase; GO:0006805: Methionine synthase; GO:0007399: Methionine synthase; GO:0032259: Methionine synthase; GO:0034641: Methionine synthase; GO:0044281: Methionine synthase; GO:0046653: Methionine synthase; GO:0050667: Methionine synthase;	2	5	9
GCR_cBin8585_Ctg1_77	TOP	[A/G]	AACCAGGCTACTGTCACATTACAGTCCCTACTAATCATCCCACCC[T/C]AAATCAAAGGCTGTCTATAGGGGAACCCCCTACAGTAGAACATACAGTAA	TTACTGTATGTTCTACTGTAGGGGGTTCCCCTATAGACAGCCTTTGATTT[A/G]GGGTGGGATGATTAGTAGGGACTGTAATGTGACAGTAGCCTGGTT	Q99707	METH_HUMAN	0	GO:0005737: Methionine synthase; GO:0005829: Methionine synthase;	GO:0005542: Methionine synthase; GO:0008705: Methionine synthase; GO:0008898: Methionine synthase; GO:0008270: Methionine synthase; GO:0031419: Methionine synthase;	GO:0000096: Methionine synthase; GO:0006479: Methionine synthase; GO:0006805: Methionine synthase; GO:0007399: Methionine synthase; GO:0032259: Methionine synthase; GO:0034641: Methionine synthase; GO:0044281: Methionine synthase; GO:0046653: Methionine synthase; GO:0050667: Methionine synthase;	2	5	9
BASS124_B7_D10_265	BOT	[T/C]	TCGGGGAGAGAAAAAAGAAACCCGAGCCCATTTCAAGGCCGGCACGGAAGAGTAGTATCA[T/C]GCTGTCTGGCATTGATTTCCAATACAGCAATCCCTTACATATCGAGATAGGGAGACTGGA	TCCAGTCTCCCTATCTCGATATGTAAGGGATTGCTGTATTGGAAATCAATGCCAGACAGC[A/G]TGATACTACTCTTCCGTGCCGGCCTTGAAATGGGCTCGGGTTTCTTTTTTCTCTCCCCGA	Q99707	METH_HUMAN	0	GO:0005737: Methionine synthase; GO:0005829: Methionine synthase;	GO:0005542: Methionine synthase; GO:0008705: Methionine synthase; GO:0008898: Methionine synthase; GO:0008270: Methionine synthase; GO:0031419: Methionine synthase;	GO:0000096: Methionine synthase; GO:0006479: Methionine synthase; GO:0006805: Methionine synthase; GO:0007399: Methionine synthase; GO:0032259: Methionine synthase; GO:0034641: Methionine synthase; GO:0044281: Methionine synthase; GO:0046653: Methionine synthase; GO:0050667: Methionine synthase;	2	5	9
GCR_rBin17113_Ctg1_146	BOT	[T/G]	TTTTGCAGAGGAGAGGGAGAGGAGATGTTGAGACTGTGGGAAGAACGATG[T/G]GAGAGAACGGTTTTGCAGAGGAGAGGGAGAGGGGATGCCTAAAGCGGAGG	CCTCCGCTTTAGGCATCCCCTCTCCCTCTCCTCTGCAAAACCGTTCTCTC[A/C]CATCGTTCTTCCCACAGTCTCAACATCTCCTCTCCCTCTCCTCTGCAAAA	Q99707	METH_HUMAN	0	GO:0005737: Methionine synthase; GO:0005829: Methionine synthase;	GO:0005542: Methionine synthase; GO:0008705: Methionine synthase; GO:0008898: Methionine synthase; GO:0008270: Methionine synthase; GO:0031419: Methionine synthase;	GO:0000096: Methionine synthase; GO:0006479: Methionine synthase; GO:0006805: Methionine synthase; GO:0007399: Methionine synthase; GO:0032259: Methionine synthase; GO:0034641: Methionine synthase; GO:0044281: Methionine synthase; GO:0046653: Methionine synthase; GO:0050667: Methionine synthase;	2	5	9
ESTNV_36266_544	BOT	[T/G]	TTCCCCCCAGATGTGGCCGGCAACGTAGACTACAAGCAAATCTGCTACGT[A/C]ATCACACACGGAGAGGAGAAGGAGGAGTAATGAAACAGACAGAAGAAAAG	TTCCCCCCAGATGTGGCCGGCAACGTAGACTACAAGCAAATCTGCTACGT[A/C]ATCACACACGGAGAGGAGAAGGAGGAGTAATGAAACAGACAGAAGAAAAG	Q96A32	MLRS_HUMAN	3e-90	GO:0005859: Myosin regulatory light chain 2;	GO:0005509: Myosin regulatory light chain 2; GO:0008307: Myosin regulatory light chain 2;	GO:0006955: Myosin regulatory light chain 2; GO:0007519: Myosin regulatory light chain 2;	1	2	2
BASS12_B7_B06_623	BOT	[T/G]	GCCCTCAGACTGCTCCATACGGGCGCCATGCTAATCACAGTCACAGCCCAGCCTGCCAGC[A/C]ACACGGCCCAACACAGATGTGCCTGAGATCAGACTGAACATAAACACCCCGGCCCAGGCC	GCCCTCAGACTGCTCCATACGGGCGCCATGCTAATCACAGTCACAGCCCAGCCTGCCAGC[A/C]ACACGGCCCAACACAGATGTGCCTGAGATCAGACTGAACATAAACACCCCGGCCCAGGCC	P22033	MUTA_HUMAN	0	GO:0005739: Methylmalonyl-CoA mutase; GO:0005759: Methylmalonyl-CoA mutase;	GO:0004494: Methylmalonyl-CoA mutase; GO:0031419: Methylmalonyl-CoA mutase; GO:0046872: Methylmalonyl-CoA mutase; GO:0072341: Methylmalonyl-CoA mutase;	GO:0006635: Methylmalonyl-CoA mutase; GO:0009791: Methylmalonyl-CoA mutase; GO:0019626: Methylmalonyl-CoA mutase; GO:0044255: Methylmalonyl-CoA mutase; GO:0044281: Methylmalonyl-CoA mutase; GO:0050667: Methylmalonyl-CoA mutase;	2	4	6
ESTNV_27780_352	BOT	[T/C]	CTCACCCCATCCCTTAAATACATGGGATTAACACCTGGCCAGGCATTTCA[A/G]CAGGGAATCATCTTCCCAATCTTCCTGTCAGAGAAAGTAAAGATGCCATC	CTCACCCCATCCCTTAAATACATGGGATTAACACCTGGCCAGGCATTTCA[A/G]CAGGGAATCATCTTCCCAATCTTCCTGTCAGAGAAAGTAAAGATGCCATC	P35579	MYH9_HUMAN	5e-167	GO:0001725: Myosin-9; GO:0001726: Myosin-9; GO:0001772: Myosin-9; GO:0001931: Myosin-9; GO:0005634: Myosin-9; GO:0005737: Myosin-9; GO:0005826: Myosin-9; GO:0005819: Myosin-9; GO:0005829: Myosin-9; GO:0005886: Myosin-9; GO:0005913: Myosin-9; GO:0008180: Myosin-9; GO:0008305: Myosin-9; GO:0015629: Myosin-9; GO:0016460: Myosin-9; GO:0031252: Myosin-9; GO:0031594: Myosin-9; GO:0030863: Myosin-9; GO:…	GO:0000146: Myosin-9; GO:0003774: Myosin-9; GO:0003779: Myosin-9; GO:0005515: Myosin-9; GO:0005516: Myosin-9; GO:0005524: Myosin-9; GO:0016887: Myosin-9; GO:0030898: Myosin-9; GO:0042803: Myosin-9; GO:0043531: Myosin-9; GO:0043495: Myosin-9; GO:0051015: Myosin-9; GO:0051015: Myosin-9;	GO:0000212: Myosin-9; GO:0000910: Myosin-9; GO:0001768: Myosin-9; GO:0001701: Myosin-9; GO:0001525: Myosin-9; GO:0006200: Myosin-9; GO:0006509: Myosin-9; GO:0007132: Myosin-9; GO:0007229: Myosin-9; GO:0007411: Myosin-9; GO:0007520: Myosin-9; GO:0008360: Myosin-9; GO:0015031: Myosin-9; GO:0016337: Myosin-9; GO:0030048: Myosin-9; GO:0030220: Myosin-9; GO:0030224: Myosin-9; GO:0031532: Myosin-9; GO:…	20	13	23
ESTV_13534_158	TOP	[C/G]	AATCTGGACAGAAAGTCCGCAGGGCGTGGTACCTCCGTCTCATGGAAATA[C/G]CGCATNATGTGNGTCTTCTGCTTCCAGACATTGATGGTCTCCTGCAGCTC	AATCTGGACAGAAAGTCCGCAGGGCGTGGTACCTCCGTCTCATGGAAATA[C/G]CGCATNATGTGNGTCTTCTGCTTCCAGACATTGATGGTCTCCTGCAGCTC	P56556	NDUA6_HUMAN	3e-59	GO:0005743: NADH dehydrogenase ubiquinone 1 alpha subcomplex subunit 6; GO:0005747: NADH dehydrogenase ubiquinone 1 alpha subcomplex subunit 6; GO:0005747: NADH dehydrogenase ubiquinone 1 alpha subcomplex subunit 6; GO:0031966: NADH dehydrogenase ubiquinone 1 alpha subcomplex subunit 6;	GO:0008137: NADH dehydrogenase ubiquinone 1 alpha subcomplex subunit 6;	GO:0006120: NADH dehydrogenase ubiquinone 1 alpha subcomplex subunit 6; GO:0006979: NADH dehydrogenase ubiquinone 1 alpha subcomplex subunit 6; GO:0022904: NADH dehydrogenase ubiquinone 1 alpha subcomplex subunit 6; GO:0044281: NADH dehydrogenase ubiquinone 1 alpha subcomplex subunit 6;	4	1	4
ESTNV_13258_439	BOT	[T/G]	TAAAGTGAACTGAGCCCAGGACTGGGTCAGTGGATGTTCGGTGAACTGTC[A/C]CATCCCAGAAGAGGAAGCTCAATCTGAGCTAGCATACTAACATAAGCACA	TAAAGTGAACTGAGCCCAGGACTGGGTCAGTGGATGTTCGGTGAACTGTC[A/C]CATCCCAGAAGAGGAAGCTCAATCTGAGCTAGCATACTAACATAAGCACA	Q16649	NFIL3_HUMAN	3e-18	GO:0005634: Nuclear factor interleukin-3-regulated protein;	GO:0000977: Nuclear factor interleukin-3-regulated protein; GO:0000979: Nuclear factor interleukin-3-regulated protein; GO:0001078: Nuclear factor interleukin-3-regulated protein; GO:0003714: Nuclear factor interleukin-3-regulated protein; GO:0003700: Nuclear factor interleukin-3-regulated protein; GO:0003677: Nuclear factor interleukin-3-regulated protein; GO:0046983: Nuclear factor interleukin-…	GO:0000122: Nuclear factor interleukin-3-regulated protein; GO:0006366: Nuclear factor interleukin-3-regulated protein; GO:0006955: Nuclear factor interleukin-3-regulated protein; GO:0007623: Nuclear factor interleukin-3-regulated protein; GO:0010628: Nuclear factor interleukin-3-regulated protein;	1	7	5
ESTNV_26812_369	TOP	[A/C]	TCCAAATATCTGCTCTCCTGACCGCAGCTTTTTCTGAAAACTAAAAAAAA[T/G]AAGTCCGAACTACTAAGTTCTTGTTGACAGCTGTTCCATTTAAACGGTCA	TGACCGTTTAAATGGAACAGCTGTCAACAAGAACTTAGTAGTTCGGACTT[A/C]TTTTTTTTAGTTTTCAGAAAAAGCTGCGGTCAGGAGAGCAGATATTTGGA	P30419	NMT1_HUMAN	5e-136	GO:0005737: Glycylpeptide N-tetradecanoyltransferase 1; GO:0005829: Glycylpeptide N-tetradecanoyltransferase 1; GO:0005886: Glycylpeptide N-tetradecanoyltransferase 1; GO:0015629: Glycylpeptide N-tetradecanoyltransferase 1; GO:0030054: Glycylpeptide N-tetradecanoyltransferase 1;	GO:0003824: Glycylpeptide N-tetradecanoyltransferase 1; GO:0004379: Glycylpeptide N-tetradecanoyltransferase 1;	GO:0006498: Glycylpeptide N-tetradecanoyltransferase 1; GO:0006499: Glycylpeptide N-tetradecanoyltransferase 1; GO:0006915: Glycylpeptide N-tetradecanoyltransferase 1; GO:0009249: Glycylpeptide N-tetradecanoyltransferase 1; GO:0016032: Glycylpeptide N-tetradecanoyltransferase 1;	5	2	5
ESTNV_26812_629	BOT	[G/C]	TGAAGAAAATTGAGGGGTTGATAGTAAATCTGCAGTTTCAAGCCTCAATA[C/G]CAAAAGAATAAAAACATTGACAGAAGCCCTTGTCTTGTGTCCACTTCGGA	TGAAGAAAATTGAGGGGTTGATAGTAAATCTGCAGTTTCAAGCCTCAATA[C/G]CAAAAGAATAAAAACATTGACAGAAGCCCTTGTCTTGTGTCCACTTCGGA	P30419	NMT1_HUMAN	5e-136	GO:0005737: Glycylpeptide N-tetradecanoyltransferase 1; GO:0005829: Glycylpeptide N-tetradecanoyltransferase 1; GO:0005886: Glycylpeptide N-tetradecanoyltransferase 1; GO:0015629: Glycylpeptide N-tetradecanoyltransferase 1; GO:0030054: Glycylpeptide N-tetradecanoyltransferase 1;	GO:0003824: Glycylpeptide N-tetradecanoyltransferase 1; GO:0004379: Glycylpeptide N-tetradecanoyltransferase 1;	GO:0006498: Glycylpeptide N-tetradecanoyltransferase 1; GO:0006499: Glycylpeptide N-tetradecanoyltransferase 1; GO:0006915: Glycylpeptide N-tetradecanoyltransferase 1; GO:0009249: Glycylpeptide N-tetradecanoyltransferase 1; GO:0016032: Glycylpeptide N-tetradecanoyltransferase 1;	5	2	5
GCR_cBin17984_Ctg1_90	BOT	[T/C]	CGCATTAGCAACACTTTTGCAGTTCTTCGTGATATCTTTTTTTAAACCAC[A/G]TTAGAAAGGATTATCTACACATTCTGAGCAACTCATGTCACAGACGCATG	CGCATTAGCAACACTTTTGCAGTTCTTCGTGATATCTTTTTTTAAACCAC[A/G]TTAGAAAGGATTATCTACACATTCTGAGCAACTCATGTCACAGACGCATG	Q99784	NOE1_HUMAN	1e-127	GO:0005615: Noelin; GO:0005788: Noelin;	GO:0005515: Noelin;	GO:0007399: Noelin; GO:0051259: Noelin;	2	1	2
ESTNV_31289_1032	BOT	[T/G]	GAGCGCCCCCTATCCTCTATCTGTTACCATGGCTCGCGTCTGGTCCAGTC[A/C]CTGGCCAAGTTCAAAGACCGCTCCCTGCTCCTGAACAGCCTACGCTCTCT	GAGCGCCCCCTATCCTCTATCTGTTACCATGGCTCGCGTCTGGTCCAGTC[A/C]CTGGCCAAGTTCAAAGACCGCTCCCTGCTCCTGAACAGCCTACGCTCTCT	Q86U38	NOP9_HUMAN	3e-80	GO:0005575: Nucleolar protein 9;	GO:0003674: Nucleolar protein 9; GO:0003723: Nucleolar protein 9;	GO:0008150: Nucleolar protein 9;	1	2	1
GCR_cBin34971_Ctg1_240	TOP	[A/C]	TCTTCAATAATAGTGACAGATATGGATGTGAGTTCAAAAAGGACNTAAAA[T/G]ACATTTATGTTTACATATTTTAACAGCCCAACTGGGTCATAAACACACTG	CAGTGTGTTTATGACCCAGTTGGGCTGTTAAAATATGTAAACATAAATGT[A/C]TTTTANGTCCTTTTTGAACTCACATCCATATCTGTCACTATTATTGAAGA	P22736	NR4A1_HUMAN	9e-39	GO:0005634: Nuclear receptor subfamily 4 group A member 1; GO:0005667: Nuclear receptor subfamily 4 group A member 1; GO:0005654: Nuclear receptor subfamily 4 group A member 1;	GO:0001077: Nuclear receptor subfamily 4 group A member 1; GO:0003707: Nuclear receptor subfamily 4 group A member 1; GO:0003677: Nuclear receptor subfamily 4 group A member 1; GO:0004879: Nuclear receptor subfamily 4 group A member 1; GO:0005515: Nuclear receptor subfamily 4 group A member 1; GO:0008270: Nuclear receptor subfamily 4 group A member 1; GO:0042803: Nuclear receptor subfamily 4 grou…	GO:0002042: Nuclear receptor subfamily 4 group A member 1; GO:0001938: Nuclear receptor subfamily 4 group A member 1; GO:0006367: Nuclear receptor subfamily 4 group A member 1; GO:0006917: Nuclear receptor subfamily 4 group A member 1; GO:0007165: Nuclear receptor subfamily 4 group A member 1; GO:0007173: Nuclear receptor subfamily 4 group A member 1; GO:0008543: Nuclear receptor subfamily 4 grou…	3	9	15
ESTV_20256_233	TOP	[A/G]	TACTTAACAAAAGGCATATCTCAATAGGTGGTCCAGGCAAGTCCTGACAT[A/G]GCACAAGTGGGGGGTGGGCCTTTCCTCTTTTGTTCTCTATTGTTCCTCAA	TACTTAACAAAAGGCATATCTCAATAGGTGGTCCAGGCAAGTCCTGACAT[A/G]GCACAAGTGGGGGGTGGGCCTTTCCTCTTTTGTTCTCTATTGTTCCTCAA	Q9NPD7	NRN1_HUMAN	4e-22	GO:0005886: Neuritin; GO:0031225: Neuritin;		GO:0007399: Neuritin;	2	0	1
ESTNV_34763_2153	TOP	[A/C]	CATTTTACAATTAGATGTGTTGCTGGGAGAGATTTGTACAAGTTGTATAT[T/G]ACCATCTGTATGTGGAATTTGACATGTCTTAATTCAGTGCTCAAATTATC	GATAATTTGAGCACTGAATTAAGACATGTCAAATTCCACATACAGATGGT[A/C]ATATACAACTTGTACAAATCTCTCCCAGCAACACATCTAATTGTAAAATG	O14841	OPLA_HUMAN	0	GO:0005829: 5-oxoprolinase;	GO:0005524: 5-oxoprolinase; GO:0017168: 5-oxoprolinase;	GO:0006750: 5-oxoprolinase; GO:0006805: 5-oxoprolinase; GO:0044281: 5-oxoprolinase;	1	2	3
GCR_cBin25229_Ctg2_105	BOT	[T/A]	AAATCAGAATATGAATATGTTGTGCATAGACTGATTTGTGGTACAGACAT[A/T]GTTAGTTACCACTCCAGTCTATTTACTGTATATCTGGATGTACAGTATAT	AAATCAGAATATGAATATGTTGTGCATAGACTGATTTGTGGTACAGACAT[A/T]GTTAGTTACCACTCCAGTCTATTTACTGTATATCTGGATGTACAGTATAT	O14841	OPLA_HUMAN	0	GO:0005829: 5-oxoprolinase;	GO:0005524: 5-oxoprolinase; GO:0017168: 5-oxoprolinase;	GO:0006750: 5-oxoprolinase; GO:0006805: 5-oxoprolinase; GO:0044281: 5-oxoprolinase;	1	2	3
GCR_cBin7903_Ctg1_574	TOP	[A/C]	GTCACTCAAATATCACATAAATACACATTACACATGAGCTTTAAAATGGC[A/C]AAAAAAAATTCTGCACCCCGATACAAAGTGTGTAGAATTACAGGAAATAA	GTCACTCAAATATCACATAAATACACATTACACATGAGCTTTAAAATGGC[A/C]AAAAAAAATTCTGCACCCCGATACAAAGTGTGTAGAATTACAGGAAATAA	Q86TG7	PEG10_HUMAN	2e-28	GO:0005634: Retrotransposon-derived protein PEG10; GO:0005737: Retrotransposon-derived protein PEG10;	GO:0003677: Retrotransposon-derived protein PEG10; GO:0005515: Retrotransposon-derived protein PEG10; GO:0008270: Retrotransposon-derived protein PEG10;	GO:0006915: Retrotransposon-derived protein PEG10; GO:0030154: Retrotransposon-derived protein PEG10; GO:0030512: Retrotransposon-derived protein PEG10;	2	3	3
ESTNV_35536_1238	TOP	[A/G]	GCCTCCTGCAGGGAGTTAGCAATGAGCAGGGCGGCCTGGGAGTCACCCTC[T/C]GCTGAGATGATGGCTGCCTGTTTCTGTTGCTCAGCCTTCTCCACGACAAA	TTTGTCGTGGAGAAGGCTGAGCAACAGAAACAGGCAGCCATCATCTCAGC[A/G]GAGGGTGACTCCCAGGCCGCCCTGCTCATTGCTAACTCCCTGCAGGAGGC	P35232	PHB_HUMAN	1e-166	GO:0005634: Prohibitin; GO:0005634: Prohibitin; GO:0005654: Prohibitin; GO:0005737: Prohibitin; GO:0005743: Prohibitin; GO:0005739: Prohibitin; GO:0005887: Prohibitin;	GO:0000981: Prohibitin; GO:0005515: Prohibitin; GO:0042826: Prohibitin; GO:0044212: Prohibitin;	GO:0000122: Prohibitin; GO:0006260: Prohibitin; GO:0006355: Prohibitin; GO:0007165: Prohibitin; GO:0008285: Prohibitin; GO:0010944: Prohibitin; GO:0016575: Prohibitin; GO:0030308: Prohibitin; GO:0042981: Prohibitin; GO:0045892: Prohibitin; GO:0045892: Prohibitin; GO:0045893: Prohibitin; GO:0050847: Prohibitin; GO:0060766: Prohibitin; GO:0060766: Prohibitin; GO:0071897: Prohibitin; GO:0071354: Pro…	7	4	18
GCR_hBin33809_Ctg1_106	TOP	[A/G]	GTGACTCGCTGTCTGTGATCCGCTGTCTGGGATTCGCTGTCTGTGACTTG[T/C]GGTCGGGTTGAGAGGAAGTCTGTTTGACATTCTAGGCTGTTTTGGCAGGT	ACCTGCCAAAACAGCCTAGAATGTCAAACAGACTTCCTCTCAACCCGACC[A/G]CAAGTCACAGACAGCGAATCCCAGACAGCGGATCACAGACAGCGAGTCAC	Q14863	PO6F1_HUMAN	9e-169	GO:0031965: POU domain; GO:0043231: POU domain;	GO:0003700: POU domain; GO:0043565: POU domain;	GO:0006351: POU domain; GO:0007420: POU domain; GO:0007507: POU domain; GO:0007517: POU domain;	2	2	4
GCR_rBin3608_Ctg1_274	BOT	[T/C]	ATCTGGACTGTTGGCCCTAGTGGAACACACACAGGATCTGGACTGTTGGC[T/C]CTGGGGGTACACACAGGA	TCCTGTGTGTACCCCCAG[A/G]GCCAACAGTCCAGATCCTGTGTGTGTTCCACTAGGGCCAACAGTCCAGAT	Q9WJR5	POK3_HUMAN	1e-74		GO:0003723: HERV-K_19q12 provirus ancestral Pol protein; GO:0003677: HERV-K_19q12 provirus ancestral Pol protein; GO:0003964: HERV-K_19q12 provirus ancestral Pol protein; GO:0004523: HERV-K_19q12 provirus ancestral Pol protein; GO:0008270: HERV-K_19q12 provirus ancestral Pol protein;	GO:0006278: HERV-K_19q12 provirus ancestral Pol protein; GO:0006310: HERV-K_19q12 provirus ancestral Pol protein; GO:0015074: HERV-K_19q12 provirus ancestral Pol protein;	0	5	3
GCR_cBin3071_Ctg1_51	BOT	[T/C]	ATATCAGGTATCAGGTTAACACACCC[A/G]TGAGTAGGAGGTAGATGAGGACAAACAGACAAACAAACAGAAGTCATTAA	ATATCAGGTATCAGGTTAACACACCC[A/G]TGAGTAGGAGGTAGATGAGGACAAACAGACAAACAAACAGAAGTCATTAA	P63128	POK4_HUMAN	3e-177	GO:0005886: HERV-K_6q14.1 provirus ancestral Gag-Pol polyprotein; GO:0019028: HERV-K_6q14.1 provirus ancestral Gag-Pol polyprotein;	GO:0003723: HERV-K_6q14.1 provirus ancestral Gag-Pol polyprotein; GO:0003887: HERV-K_6q14.1 provirus ancestral Gag-Pol polyprotein; GO:0003964: HERV-K_6q14.1 provirus ancestral Gag-Pol polyprotein; GO:0004190: HERV-K_6q14.1 provirus ancestral Gag-Pol polyprotein; GO:0004523: HERV-K_6q14.1 provirus ancestral Gag-Pol polyprotein; GO:0005198: HERV-K_6q14.1 provirus ancestral Gag-Pol polyprotein; GO:…	GO:0006278: HERV-K_6q14.1 provirus ancestral Gag-Pol polyprotein; GO:0006508: HERV-K_6q14.1 provirus ancestral Gag-Pol polyprotein; GO:0016032: HERV-K_6q14.1 provirus ancestral Gag-Pol polyprotein; GO:0046080: HERV-K_6q14.1 provirus ancestral Gag-Pol polyprotein;	2	7	4
GCR_cBin8095_Ctg1_103	BOT	[T/C]	GAGGAGGAGGATTACCTTTCTGGGGCTGGTGAGGAGGAGGAGGGAGAGCG[A/G]GTGTAATAGATATCGCCCTTGTGAAGAGGTGAGGAGTGGCTCCTTAGAGC	GAGGAGGAGGATTACCTTTCTGGGGCTGGTGAGGAGGAGGAGGGAGAGCG[A/G]GTGTAATAGATATCGCCCTTGTGAAGAGGTGAGGAGTGGCTCCTTAGAGC	Q9UD71	PPR1B_HUMAN	3e-26	GO:0005737: Protein phosphatase 1 regulatory subunit 1B; GO:0005829: Protein phosphatase 1 regulatory subunit 1B;	GO:0004860: Protein phosphatase 1 regulatory subunit 1B; GO:0004864: Protein phosphatase 1 regulatory subunit 1B; GO:0008599: Protein phosphatase 1 regulatory subunit 1B;	GO:0006469: Protein phosphatase 1 regulatory subunit 1B; GO:0007165: Protein phosphatase 1 regulatory subunit 1B;	2	3	2
GCR_cBin4931_Ctg1_21	BOT	[T/A]	CTAGATCATTTCAATTATAT[A/T]GATGCATATTATTTGAAGGCCTATGCAGTGCACAGTTTATTGTATATAAA	CTAGATCATTTCAATTATAT[A/T]GATGCATATTATTTGAAGGCCTATGCAGTGCACAGTTTATTGTATATAAA	Q9UD71	PPR1B_HUMAN	3e-26	GO:0005737: Protein phosphatase 1 regulatory subunit 1B; GO:0005829: Protein phosphatase 1 regulatory subunit 1B;	GO:0004860: Protein phosphatase 1 regulatory subunit 1B; GO:0004864: Protein phosphatase 1 regulatory subunit 1B; GO:0008599: Protein phosphatase 1 regulatory subunit 1B;	GO:0006469: Protein phosphatase 1 regulatory subunit 1B; GO:0007165: Protein phosphatase 1 regulatory subunit 1B;	2	3	2
ESTV_16907_342	TOP	[A/G]	TTACCGACCAAATACGCTGCCTTTACCCAAGTGCTAAATGAAAGCAAGTG[A/G]TTGAGTAACAACTTCAAGTAGATTTCTTCTGTTTTTTCTTCTCTGCCTCA	TTACCGACCAAATACGCTGCCTTTACCCAAGTGCTAAATGAAAGCAAGTG[A/G]TTGAGTAACAACTTCAAGTAGATTTCTTCTGTTTTTTCTTCTCTGCCTCA	Q8TAA3	PSA7L_HUMAN	4e-150	GO:0005634: Proteasome subunit alpha type-7-like; GO:0005829: Proteasome subunit alpha type-7-like; GO:0019773: Proteasome subunit alpha type-7-like;	GO:0004298: Proteasome subunit alpha type-7-like;	GO:0000075: Proteasome subunit alpha type-7-like; GO:0000084: Proteasome subunit alpha type-7-like; GO:0000209: Proteasome subunit alpha type-7-like; GO:0000216: Proteasome subunit alpha type-7-like; GO:0000278: Proteasome subunit alpha type-7-like; GO:0002479: Proteasome subunit alpha type-7-like; GO:0002474: Proteasome subunit alpha type-7-like; GO:0006521: Proteasome subunit alpha type-7-like;…	3	1	21
ESTNV_37373_1395	BOT	[T/C]	AAGGAGATCCTCTGGTGGAAGGCCAGCTGGGGCTCCCTGGTACCGTAGAT[A/G]TCCATGGTCTCTTTAGACTGAACATAGCCCTTCTCATGGTTAATGCTGGC	AAGGAGATCCTCTGGTGGAAGGCCAGCTGGGGCTCCCTGGTACCGTAGAT[A/G]TCCATGGTCTCTTTAGACTGAACATAGCCCTTCTCATGGTTAATGCTGGC	O43242	PSMD3_HUMAN	0	GO:0000502: 26S proteasome non-ATPase regulatory subunit 3; GO:0005654: 26S proteasome non-ATPase regulatory subunit 3; GO:0005829: 26S proteasome non-ATPase regulatory subunit 3; GO:0022624: 26S proteasome non-ATPase regulatory subunit 3;	GO:0030234: 26S proteasome non-ATPase regulatory subunit 3;	GO:0000075: 26S proteasome non-ATPase regulatory subunit 3; GO:0000082: 26S proteasome non-ATPase regulatory subunit 3; GO:0000084: 26S proteasome non-ATPase regulatory subunit 3; GO:0000209: 26S proteasome non-ATPase regulatory subunit 3; GO:0000278: 26S proteasome non-ATPase regulatory subunit 3; GO:0000216: 26S proteasome non-ATPase regulatory subunit 3; GO:0002474: 26S proteasome non-ATPase r…	4	1	24
ESTNV_22983_475	BOT	[T/A]	CTATAGCCACCCAGTCACAGTGTGACATCACGAAAACTCATCTAACAAGC[A/T]TTGAGTGCAGAGCATACTAATAAAGAACTTTTGGTACCCCAATATCTTTT	AAAAGATATTGGGGTACCAAAAGTTCTTTATTAGTATGCTCTGCACTCAA[A/T]GCTTGTTAGATGAGTTTTCGTGATGTCACACTGTGACTGGGTGGCTATAG	Q96BW5	PTER_HUMAN	4e-169		GO:0008270: Phosphotriesterase-related protein; GO:0016788: Phosphotriesterase-related protein;	GO:0009056: Phosphotriesterase-related protein;	0	2	1
ESTNV_32152_893	TOP	[A/G]	ACTCATAATCCTGTACTTTCCACAAACACATCCCCTGTCACTGATGCAGA[A/G]CTACATTGAGCTTCAACATCCATGCAGTCACCGAGCACCATAACCATGCA	ACTCATAATCCTGTACTTTCCACAAACACATCCCCTGTCACTGATGCAGA[A/G]CTACATTGAGCTTCAACATCCATGCAGTCACCGAGCACCATAACCATGCA	Q00577	PURA_HUMAN	2e-139	GO:0000784: Transcriptional activator protein Pur-alpha; GO:0005634: Transcriptional activator protein Pur-alpha; GO:0005662: Transcriptional activator protein Pur-alpha; GO:0005737: Transcriptional activator protein Pur-alpha; GO:0030425: Transcriptional activator protein Pur-alpha; GO:0043025: Transcriptional activator protein Pur-alpha;	GO:0000900: Transcriptional activator protein Pur-alpha; GO:0003691: Transcriptional activator protein Pur-alpha; GO:0003697: Transcriptional activator protein Pur-alpha; GO:0003705: Transcriptional activator protein Pur-alpha; GO:0005515: Transcriptional activator protein Pur-alpha; GO:0008134: Transcriptional activator protein Pur-alpha; GO:0032422: Transcriptional activator protein Pur-alpha; …	GO:0006268: Transcriptional activator protein Pur-alpha; GO:0006270: Transcriptional activator protein Pur-alpha; GO:0007399: Transcriptional activator protein Pur-alpha; GO:0008284: Transcriptional activator protein Pur-alpha; GO:0045892: Transcriptional activator protein Pur-alpha;	6	8	5
ESTNV_33335_64	TOP	[A/G]	TTTTTTGGGTGAAGCGGCATTTAATAGAAGCAGCTTTGCTTGGTCCAAAC[A/G]GAATGTCTGGCTGGCAGGTTTCTCTTTCAGATCAAAACATAACTTTTACA	TTTTTTGGGTGAAGCGGCATTTAATAGAAGCAGCTTTGCTTGGTCCAAAC[A/G]GAATGTCTGGCTGGCAGGTTTCTCTTTCAGATCAAAACATAACTTTTACA	P11498	PYC_HUMAN	0	GO:0005743: Pyruvate carboxylase; GO:0005739: Pyruvate carboxylase; GO:0005759: Pyruvate carboxylase;	GO:0004075: Pyruvate carboxylase; GO:0004736: Pyruvate carboxylase; GO:0005524: Pyruvate carboxylase; GO:0009374: Pyruvate carboxylase; GO:0046872: Pyruvate carboxylase;	GO:0005975: Pyruvate carboxylase; GO:0006006: Pyruvate carboxylase; GO:0006090: Pyruvate carboxylase; GO:0006094: Pyruvate carboxylase; GO:0006094: Pyruvate carboxylase; GO:0006107: Pyruvate carboxylase; GO:0006629: Pyruvate carboxylase; GO:0044281: Pyruvate carboxylase;	3	5	8
GCR_cBin780_Ctg1_144	TOP	[A/G]	TACTGTTCATGATAGCTGCATCGGTGAAGTGTTTGTGGCTTGTGAGTTGC[A/G]ATGGTAGGGGAGATACTCGCTTAAAATA	TACTGTTCATGATAGCTGCATCGGTGAAGTGTTTGTGGCTTGTGAGTTGC[A/G]ATGGTAGGGGAGATACTCGCTTAAAATA	P27708	PYR1_HUMAN	0	GO:0005634: CAD protein; GO:0005829: CAD protein; GO:0005829: CAD protein; GO:0016363: CAD protein; GO:0043025: CAD protein; GO:0043195: CAD protein; GO:0042995: CAD protein; GO:0043234: CAD protein;	GO:0004151: CAD protein; GO:0004151: CAD protein; GO:0004070: CAD protein; GO:0004070: CAD protein; GO:0004088: CAD protein; GO:0004088: CAD protein; GO:0004672: CAD protein; GO:0005524: CAD protein; GO:0019899: CAD protein; GO:0042802: CAD protein; GO:0046872: CAD protein; GO:0070335: CAD protein;	GO:0006206: CAD protein; GO:0006207: CAD protein; GO:0006541: CAD protein; GO:0006543: CAD protein; GO:0007565: CAD protein; GO:0009790: CAD protein; GO:0014075: CAD protein; GO:0017144: CAD protein; GO:0018107: CAD protein; GO:0031000: CAD protein; GO:0031100: CAD protein; GO:0033574: CAD protein; GO:0044205: CAD protein; GO:0044281: CAD protein; GO:0046134: CAD protein; GO:0046777: CAD protein;…	8	12	18
GCR_cBin31945_Ctg1_172	TOP	[A/G]	TCCAGAAAACTGGTCCAGAAAACAGGTCCAAAAATATTCAGAAATGTCTT[A/G]TTAGTTGTTACCATTTATCTATTCATTATTTTGTAGAGATAAACAACTCT	TCCAGAAAACTGGTCCAGAAAACAGGTCCAAAAATATTCAGAAATGTCTT[A/G]TTAGTTGTTACCATTTATCTATTCATTATTTTGTAGAGATAAACAACTCT	P27708	PYR1_HUMAN	0	GO:0005634: CAD protein; GO:0005829: CAD protein; GO:0005829: CAD protein; GO:0016363: CAD protein; GO:0043025: CAD protein; GO:0043195: CAD protein; GO:0042995: CAD protein; GO:0043234: CAD protein;	GO:0004151: CAD protein; GO:0004151: CAD protein; GO:0004070: CAD protein; GO:0004070: CAD protein; GO:0004088: CAD protein; GO:0004088: CAD protein; GO:0004672: CAD protein; GO:0005524: CAD protein; GO:0019899: CAD protein; GO:0042802: CAD protein; GO:0046872: CAD protein; GO:0070335: CAD protein;	GO:0006206: CAD protein; GO:0006207: CAD protein; GO:0006541: CAD protein; GO:0006543: CAD protein; GO:0007565: CAD protein; GO:0009790: CAD protein; GO:0014075: CAD protein; GO:0017144: CAD protein; GO:0018107: CAD protein; GO:0031000: CAD protein; GO:0031100: CAD protein; GO:0033574: CAD protein; GO:0044205: CAD protein; GO:0044281: CAD protein; GO:0046134: CAD protein; GO:0046777: CAD protein;…	8	12	18
GCR_cBin38782_Ctg1_147	BOT	[T/C]	TCCATGATGCAGTAGTTGCATGAACTTGGCTGTAAACCCATCCTACTCAA[T/C]GGGTAAGCAGACC	GGTCTGCTTACCC[A/G]TTGAGTAGGATGGGTTTACAGCCAAGTTCATGCAACTACTGCATCATGGA	Q6IC75	Q6IC75_HUMAN	1e-39	GO:0030131: ADP-ribosylation factor-binding protein GGA1; GO:0044431: ADP-ribosylation factor-binding protein GGA1;		GO:0006886: ADP-ribosylation factor-binding protein GGA1; GO:0016192: ADP-ribosylation factor-binding protein GGA1;	2	0	2
ESTNV_34257_418	TOP	[A/G]	NNNNNNNNNNNNNNNNNNNNNNNNNNNNNNNNNNNATATTGTGCTACTCT[T/C]GGCTTACGATGCTACAACCAGTCAGAGGAGTCGCTGGTGGCCTCCCCTCG	CGAGGGGAGGCCACCAGCGACTCCTCTGACTGGTTGTAGCATCGTAAGCC[A/G]AGAGTAGCACAATATNNNNNNNNNNNNNNNNNNNNNNNNNNNNNNNNNNN	Q9NS28	RGS18_HUMAN	5e-50	GO:0005737: Regulator of G-protein signaling 18; GO:0005886: Regulator of G-protein signaling 18;	GO:0005096: Regulator of G-protein signaling 18;	GO:0007186: Regulator of G-protein signaling 18; GO:0038032: Regulator of G-protein signaling 18;	2	1	2
ESTNV_33256_490	BOT	[T/G]	GACCACAAGACCAGAGATCTCATCAGGCGGAATGTAAAGACGCCCACCAC[A/C]GTTTGCTTCGACGAGGCCCAGAGGATTGTGTACAGATTGATGGAGAAAGA	GACCACAAGACCAGAGATCTCATCAGGCGGAATGTAAAGACGCCCACCAC[A/C]GTTTGCTTCGACGAGGCCCAGAGGATTGTGTACAGATTGATGGAGAAAGA	Q2M5E4	RGS21_HUMAN	2e-46	GO:0005737: Regulator of G-protein signaling 21; GO:0005886: Regulator of G-protein signaling 21;	GO:0005096: Regulator of G-protein signaling 21;	GO:0038032: Regulator of G-protein signaling 21; GO:0043547: Regulator of G-protein signaling 21;	2	1	2
ESTNV_30699_568	TOP	[A/C]	AGTGACTTTTATAAGTTATATAAAAACGTTTTTTGAGTAAGTAAAAAATA[T/G]ATATTTAACAGGCACTTGTCAATGAGTTTGTTGGTGAATAGAAACATGGG	CCCATGTTTCTATTCACCAACAAACTCATTGACAAGTGCCTGTTAAATAT[A/C]TATTTTTTACTTACTCAAAAAACGTTTTTATATAACTTATAAAAGTCACT	P23921	RIR1_HUMAN	0	GO:0005654: Ribonucleoside-diphosphate reductase large subunit; GO:0005829: Ribonucleoside-diphosphate reductase large subunit; GO:0005971: Ribonucleoside-diphosphate reductase large subunit;	GO:0004748: Ribonucleoside-diphosphate reductase large subunit; GO:0004748: Ribonucleoside-diphosphate reductase large subunit; GO:0005515: Ribonucleoside-diphosphate reductase large subunit; GO:0005524: Ribonucleoside-diphosphate reductase large subunit;	GO:0006260: Ribonucleoside-diphosphate reductase large subunit; GO:0006260: Ribonucleoside-diphosphate reductase large subunit; GO:0009263: Ribonucleoside-diphosphate reductase large subunit; GO:0015949: Ribonucleoside-diphosphate reductase large subunit; GO:0044281: Ribonucleoside-diphosphate reductase large subunit; GO:0051290: Ribonucleoside-diphosphate reductase large subunit; GO:0055086: Rib…	3	4	7
GCR_cBin20352_Ctg1_163	TOP	[A/G]	AGGAAGCGCACCTGCATAACTGTTAATAAGAAAAGAGATTAGGCAAAATA[A/G]GGAACNATAAGACACAGTGCGGGAAAACAAAGTGGAAATGTGTCCATAAC	AGGAAGCGCACCTGCATAACTGTTAATAAGAAAAGAGATTAGGCAAAATA[A/G]GGAACNATAAGACACAGTGCGGGAAAACAAAGTGGAAATGTGTCCATAAC	P62910	RL32_HUMAN	3e-74	GO:0005829: 60S ribosomal protein L32; GO:0022625: 60S ribosomal protein L32;	GO:0003735: 60S ribosomal protein L32;	GO:0000184: 60S ribosomal protein L32; GO:0006412: 60S ribosomal protein L32; GO:0006412: 60S ribosomal protein L32; GO:0006413: 60S ribosomal protein L32; GO:0006414: 60S ribosomal protein L32; GO:0006415: 60S ribosomal protein L32; GO:0006614: 60S ribosomal protein L32; GO:0010467: 60S ribosomal protein L32; GO:0016032: 60S ribosomal protein L32; GO:0016070: 60S ribosomal protein L32; GO:001607…	2	1	14
ESTNV_26918_325	TOP	[A/C]	GCAGCAACTGAATAGCACAGATGCTTATAGCCCAGCACCCATTTATTAAA[T/G]GACAATATTCAAATTCTGGACCTAGTTCAACCCCACCACTGTATGTTGAC	GTCAACATACAGTGGTGGGGTTGAACTAGGTCCAGAATTTGAATATTGTC[A/C]TTTAATAAATGGGTGCTGGGCTATAAGCATCTGTGCTATTCAGTTGCTGC	Q9BQ48	RM34_HUMAN	3e-17	GO:0005761: 39S ribosomal protein L34;	GO:0003735: 39S ribosomal protein L34;	GO:0006412: 39S ribosomal protein L34;	1	1	1
ESTV_15373_465	BOT	[T/C]	TTGATTTGCTTATTGGCTGACCATCTTTAGGAACTGGAGCCTCTTGTTGG[T/C]CTAGCTCCGTACGTCCCTCCCCTTCTTCCTTCTCCAATTGGCTTAACTGT	ACAGTTAAGCCAATTGGAGAAGGAAGAAGGGGAGGGACGTACGGAGCTAG[A/G]CCAACAAGAGGCTCCAGTTCCTAAAGATGGTCAGCCAATAAGCAAATCAA	Q96BH1	RNF25_HUMAN	2e-37	GO:0005634: E3 ubiquitin-protein ligase RNF25; GO:0005829: E3 ubiquitin-protein ligase RNF25;	GO:0004842: E3 ubiquitin-protein ligase RNF25; GO:0008270: E3 ubiquitin-protein ligase RNF25; GO:0051059: E3 ubiquitin-protein ligase RNF25;	GO:0016567: E3 ubiquitin-protein ligase RNF25; GO:0051092: E3 ubiquitin-protein ligase RNF25;	2	3	2
ESTV_17201_545	BOT	[T/G]	CAGGTTGAAATCAAGCCTGAGATGTGCGGCCACTACCTGGGGGAGTTCTC[T/G]ATCACCTACAAGCCAGTCAAGCACGGTCGCCCCGGTATCGGAGCTACACA	TGTGTAGCTCCGATACCGGGGCGACCGTGCTTGACTGGCTTGTAGGTGAT[A/C]GAGAACTCCCCCAGGTAGTGGCCGCACATCTCAGGCTTGATTTCAACCTG	P62841	RS15_HUMAN	1e-56	GO:0005634: 40S ribosomal protein S15; GO:0005654: 40S ribosomal protein S15; GO:0005829: 40S ribosomal protein S15; GO:0022627: 40S ribosomal protein S15;	GO:0003677: 40S ribosomal protein S15; GO:0003723: 40S ribosomal protein S15; GO:0003735: 40S ribosomal protein S15;	GO:0000056: 40S ribosomal protein S15; GO:0000184: 40S ribosomal protein S15; GO:0006412: 40S ribosomal protein S15; GO:0006412: 40S ribosomal protein S15; GO:0006364: 40S ribosomal protein S15; GO:0006413: 40S ribosomal protein S15; GO:0006414: 40S ribosomal protein S15; GO:0006415: 40S ribosomal protein S15; GO:0006614: 40S ribosomal protein S15; GO:0010467: 40S ribosomal protein S15; GO:001603…	4	3	17
ESTNV_33063_792	BOT	[T/C]	GTACCTGATGTGTATGATTGAAGATTTCGCCCCCAACAAAGTCACTGTCA[T/C]CTGGAAGAAGAATGAAACGGAGGTGGAGGGCCCGACCCCTACTGTAGGCC	GGCCTACAGTAGGGGTCGGGCCCTCCACCTCCGTTTCATTCTTCTTCCAG[A/G]TGACAGTGACTTTGTTGGGGGCGAAATCTTCAATCATACACATCAGGTAC	A6NKG5	RTL1_HUMAN	2e-62	GO:0016021: Retrotransposon-like protein 1;		GO:0007275: Retrotransposon-like protein 1;	1	0	1
GCR_cBin2200_Ctg1_90	TOP	[A/G]	TCTACTGGTTGAAGACTTTCTCATTAACGAGTCGGACGCCAAGGATTTAC[A/G]CCAGACACCCGACAAGGCCCTAATCCCTGTGATTCGCATGAGAAAGAGAC	TCTACTGGTTGAAGACTTTCTCATTAACGAGTCGGACGCCAAGGATTTAC[A/G]CCAGACACCCGACAAGGCCCTAATCCCTGTGATTCGCATGAGAAAGAGAC	A6NKG5	RTL1_HUMAN	2e-62	GO:0016021: Retrotransposon-like protein 1;		GO:0007275: Retrotransposon-like protein 1;	1	0	1
ESTNV_23390_339	TOP	[A/C]	TGTCATAGTTGCAACATACAGTCATACTGTAGCTTACATCAGTTTAGATC[T/G]ATGTCAAAAATGTGTCCTAACTCCTAAGATAGACAATTGCTGGTCAACCT	AGGTTGACCAGCAATTGTCTATCTTAGGAGTTAGGACACATTTTTGACAT[A/C]GATCTAAACTGATGTAAGCTACAGTATGACTGTATGTTGCAACTATGACA	A6NKG5	RTL1_HUMAN	2e-62	GO:0016021: Retrotransposon-like protein 1;		GO:0007275: Retrotransposon-like protein 1;	1	0	1
ESTNV_19861_125	TOP	[A/G]	TGAGGCGTCCCTCTCTCTCTCTCTTCCTGTGCTGGAGGTATAATCAGGAT[A/G]GTTAGGATGGATGGAGAGATGGGGCGATGAGGAAGAGAAGAACAAGGTCC	TGAGGCGTCCCTCTCTCTCTCTCTTCCTGTGCTGGAGGTATAATCAGGAT[A/G]GTTAGGATGGATGGAGAGATGGGGCGATGAGGAAGAGAAGAACAAGGTCC	A6NKG5	RTL1_HUMAN	2e-62	GO:0016021: Retrotransposon-like protein 1;		GO:0007275: Retrotransposon-like protein 1;	1	0	1
GCR_cBin13876_Ctg1_149	BOT	[T/C]	TCTTGAATCGGTACCGTTCCTGGACACTTCCCTTTTTCAGGCTTGAACTC[T/C]ATTCTNGACCATTTGGTGAGCTCTTCCAGATCCTCCAAAATCCATCTGCC	GGCAGATGGATTTTGGAGGATCTGGAAGAGCTCACCAAATGGTCNAGAAT[A/G]GAGTTCAAGCCTGAAAAAGGGAAGTGTCCAGGAACGGTACCGATTCAAGA	A6NKG5	RTL1_HUMAN	1e-32	GO:0016021: Retrotransposon-like protein 1;		GO:0007275: Retrotransposon-like protein 1;	1	0	1
ESTNV_29224_109	BOT	[T/C]	ATAGACGATAAATAAATTACAGTACAACACAGAGTACAGCATAGAAGTAT[A/G]CAAGTCATTCATACAAATAAGATCATACCGATATCCCCAAATCCAGTGTC	ATAGACGATAAATAAATTACAGTACAACACAGAGTACAGCATAGAAGTAT[A/G]CAAGTCATTCATACAAATAAGATCATACCGATATCCCCAAATCCAGTGTC	Q6R2W3	SCND3_HUMAN	8e-12	GO:0005634: SCAN domain-containing protein 3;	GO:0003676: SCAN domain-containing protein 3; GO:0003700: SCAN domain-containing protein 3; GO:0046983: SCAN domain-containing protein 3;	GO:0015074: SCAN domain-containing protein 3; GO:0016032: SCAN domain-containing protein 3;	1	3	2
GCR_cBin15414_Ctg1_275	BOT	[T/C]	TTAATTTACTTTGAGTCCTTAGTGGTGAATTTCCACAACACTTTCTTTCA[T/C]TGATCCCAATATTCTGAACCCATTCTCCCTGTGTATTCTCTAG	CTAGAGAATACACAGGGAGAATGGGTTCAGAATATTGGGATCA[A/G]TGAAAGAAAGTGTTGTGGAAATTCACCACTAAGGACTCAAAGTAAATTAA	O75533	SF3B1_HUMAN	0	GO:0005634: Splicing factor 3B subunit 1; GO:0005681: Splicing factor 3B subunit 1; GO:0005689: Splicing factor 3B subunit 1; GO:0005654: Splicing factor 3B subunit 1; GO:0016607: Splicing factor 3B subunit 1; GO:0071013: Splicing factor 3B subunit 1;	GO:0003682: Splicing factor 3B subunit 1;	GO:0000375: Splicing factor 3B subunit 1; GO:0000398: Splicing factor 3B subunit 1; GO:0000398: Splicing factor 3B subunit 1; GO:0000398: Splicing factor 3B subunit 1; GO:0008380: Splicing factor 3B subunit 1; GO:0009952: Splicing factor 3B subunit 1; GO:0010467: Splicing factor 3B subunit 1;	6	1	7
ESTNV_35466_1485	BOT	[T/C]	ATAAAGTTAAATTGGCTGTGTTGGGGTCAGAGTTCTTGGTGACCCTCATC[T/C]GCCAACATACCGCCATAGTCAGTCAGCGTGCTTGACTTAAGGAAGTCGAC	GTCGACTTCCTTAAGTCAAGCACGCTGACTGACTATGGCGGTATGTTGGC[A/G]GATGAGGGTCACCAAGAACTCTGACCCCAACACAGCCAATTTAACTTTAT	P12755	SKI_HUMAN	8e-157	GO:0005634: Ski oncogene; GO:0005667: Ski oncogene; GO:0005654: Ski oncogene; GO:0005737: Ski oncogene; GO:0005737: Ski oncogene; GO:0016604: Ski oncogene; GO:0016605: Ski oncogene; GO:0017053: Ski oncogene; GO:0044428: Ski oncogene;	GO:0000166: Ski oncogene; GO:0003714: Ski oncogene; GO:0003714: Ski oncogene; GO:0003682: Ski oncogene; GO:0005515: Ski oncogene; GO:0008270: Ski oncogene; GO:0019901: Ski oncogene; GO:0019904: Ski oncogene; GO:0031625: Ski oncogene; GO:0046332: Ski oncogene; GO:0046811: Ski oncogene; GO:0070491: Ski oncogene;	GO:0000122: Ski oncogene; GO:0000122: Ski oncogene; GO:0000122: Ski oncogene; GO:0001843: Ski oncogene; GO:0002089: Ski oncogene; GO:0006351: Ski oncogene; GO:0006351: Ski oncogene; GO:0006367: Ski oncogene; GO:0007179: Ski oncogene; GO:0007179: Ski oncogene; GO:0008285: Ski oncogene; GO:0008283: Ski oncogene; GO:0010626: Ski oncogene; GO:0014902: Ski oncogene; GO:0009948: Ski oncogene; GO:001046…	9	12	45
ESTNV_36871_453	TOP	[A/C]	GCCCTGTCCCTGGATCCGCCACCTACAGCAGGTGGTGAGAAGCAGAGTGT[T/G]CTGGAGTTCTTCAGACGGGCAAAGTGTGGCCCCCCAGTGGAGGACTGTGT	ACACAGTCCTCCACTGGGGGGCCACACTTTGCCCGTCTGAAGAACTCCAG[A/C]ACACTCTGCTTCTCACCACCTGCTGTAGGTGGCGGATCCAGGGACAGGGC	A1X283	SPD2B_HUMAN	0	GO:0002102: SH3 and PX domain-containing protein 2B; GO:0005737: SH3 and PX domain-containing protein 2B; GO:0030054: SH3 and PX domain-containing protein 2B; GO:0042995: SH3 and PX domain-containing protein 2B;	GO:0005515: SH3 and PX domain-containing protein 2B; GO:0010314: SH3 and PX domain-containing protein 2B; GO:0032266: SH3 and PX domain-containing protein 2B; GO:0042169: SH3 and PX domain-containing protein 2B; GO:0070273: SH3 and PX domain-containing protein 2B; GO:0080025: SH3 and PX domain-containing protein 2B;	GO:0001654: SH3 and PX domain-containing protein 2B; GO:0001501: SH3 and PX domain-containing protein 2B; GO:0006801: SH3 and PX domain-containing protein 2B; GO:0007154: SH3 and PX domain-containing protein 2B; GO:0007507: SH3 and PX domain-containing protein 2B; GO:0030154: SH3 and PX domain-containing protein 2B; GO:0022617: SH3 and PX domain-containing protein 2B; GO:0045600: SH3 and PX domai…	4	6	12
GCR_cBin531_Ctg1_115	TOP	[A/G]	TTGTAACCTTCCATTGACTATGGACAGATCCAGCGTTTGACGGAGCTTCA[A/G]TTGTTGGTTCCCATTACCGTTGTTGTTTTTCATTCTGGGGGAATATGAGG	TTGTAACCTTCCATTGACTATGGACAGATCCAGCGTTTGACGGAGCTTCA[A/G]TTGTTGGTTCCCATTACCGTTGTTGTTTTTCATTCTGGGGGAATATGAGG	Q01082	SPTB2_HUMAN	9e-154	GO:0005730: Spectrin beta chain; GO:0005737: Spectrin beta chain; GO:0005829: Spectrin beta chain; GO:0005886: Spectrin beta chain; GO:0008091: Spectrin beta chain; GO:0014731: Spectrin beta chain; GO:0031430: Spectrin beta chain; GO:0032437: Spectrin beta chain;	GO:0003779: Spectrin beta chain; GO:0005200: Spectrin beta chain; GO:0005515: Spectrin beta chain; GO:0005516: Spectrin beta chain; GO:0005543: Spectrin beta chain; GO:0030506: Spectrin beta chain; GO:0030506: Spectrin beta chain;	GO:0000281: Spectrin beta chain; GO:0007009: Spectrin beta chain; GO:0007182: Spectrin beta chain; GO:0007184: Spectrin beta chain; GO:0007411: Spectrin beta chain; GO:0043001: Spectrin beta chain; GO:0051693: Spectrin beta chain; GO:0071709: Spectrin beta chain; GO:0072661: Spectrin beta chain;	8	7	9
ESTNV_33983_223	TOP	[A/G]	AGAAAGCATACAGCAGTGTTTTGGTTCCTACTCCCATCTGACTGAATACT[A/G]ACTAGTTACTCAGGGTTTCAAACAAATGATCAATTGGAGATAAGTATTAC	AGAAAGCATACAGCAGTGTTTTGGTTCCTACTCCCATCTGACTGAATACT[A/G]ACTAGTTACTCAGGGTTTCAAACAAATGATCAATTGGAGATAAGTATTAC	O75897	ST1C4_HUMAN	7e-34	GO:0005575: Sulfotransferase 1C4; GO:0005829: Sulfotransferase 1C4;	GO:0008146: Sulfotransferase 1C4; GO:0008146: Sulfotransferase 1C4;	GO:0006805: Sulfotransferase 1C4; GO:0044281: Sulfotransferase 1C4; GO:0050427: Sulfotransferase 1C4; GO:0051923: Sulfotransferase 1C4;	2	2	4
GCR_cBin612_Ctg1_112	TOP	[A/T]	GAGTTGAATCACTGTTCAAAACGATTTTCCCAACTCAGAGCAAGTTTTCT[A/T]TCAGGAGTTCCCAGTTGATGTGAACTCACTGAAGTCGGAGGTTTCGGCCT	GAGTTGAATCACTGTTCAAAACGATTTTCCCAACTCAGAGCAAGTTTTCT[A/T]TCAGGAGTTCCCAGTTGATGTGAACTCACTGAAGTCGGAGGTTTCGGCCT	P10636	TAU_HUMAN	8e-76	GO:0005829: Microtubule-associated protein tau; GO:0005886: Microtubule-associated protein tau; GO:0005874: Microtubule-associated protein tau; GO:0005875: Microtubule-associated protein tau; GO:0030424: Microtubule-associated protein tau; GO:0030426: Microtubule-associated protein tau; GO:0035085: Microtubule-associated protein tau; GO:0034399: Microtubule-associated protein tau; GO:0045298: Mic…	GO:0005200: Microtubule-associated protein tau; GO:0005515: Microtubule-associated protein tau; GO:0008017: Microtubule-associated protein tau; GO:0017124: Microtubule-associated protein tau; GO:0019899: Microtubule-associated protein tau; GO:0019901: Microtubule-associated protein tau; GO:0034185: Microtubule-associated protein tau; GO:0071813: Microtubule-associated protein tau;	GO:0000226: Microtubule-associated protein tau; GO:0001764: Microtubule-associated protein tau; GO:0006915: Microtubule-associated protein tau; GO:0006921: Microtubule-associated protein tau; GO:0008088: Microtubule-associated protein tau; GO:0007628: Microtubule-associated protein tau; GO:0010506: Microtubule-associated protein tau; GO:0031113: Microtubule-associated protein tau; GO:0031116: Mic…	9	8	15
GCR_cBin5772_Ctg1_288	BOT	[T/G]	TTTTGGGTTGGGTTTATTTCAATCCTGCCCACAGTAATCATCAATTCAGA[A/C]ACCAGCTGCATACATCCTGATCGTAATGCCCCAAGGTAAATTTGGTTTGA	TTTTGGGTTGGGTTTATTTCAATCCTGCCCACAGTAATCATCAATTCAGA[A/C]ACCAGCTGCATACATCCTGATCGTAATGCCCCAAGGTAAATTTGGTTTGA	O43615	TIM44_HUMAN	0	GO:0005743: Mitochondrial import inner membrane translocase subunit TIM44; GO:0005744: Mitochondrial import inner membrane translocase subunit TIM44; GO:0005739: Mitochondrial import inner membrane translocase subunit TIM44; GO:0005759: Mitochondrial import inner membrane translocase subunit TIM44;	GO:0005515: Mitochondrial import inner membrane translocase subunit TIM44; GO:0005524: Mitochondrial import inner membrane translocase subunit TIM44; GO:0015450: Mitochondrial import inner membrane translocase subunit TIM44; GO:0051087: Mitochondrial import inner membrane translocase subunit TIM44;	GO:0006626: Mitochondrial import inner membrane translocase subunit TIM44; GO:0044267: Mitochondrial import inner membrane translocase subunit TIM44;	4	4	2
ESTNV_31896_140	BOT	[T/G]	TCAGCTTCACTTTGCACGTGGATTACGTACTGGTATTTCGCAAACGTTTA[T/G]TATCCAATTTGCTGCCCTCCGATATGGGAGGCCTGCTTCTCACGCGTGCA	TGCACGCGTGAGAAGCAGGCCTCCCATATCGGAGGGCAGCAAATTGGATA[A/C]TAAACGTTTGCGAAATACCAGTACGTAATCCACGTGCAAAGTGAAGCTGA	Q9BUB7	TMM70_HUMAN	6e-48	GO:0005743: Transmembrane protein 70; GO:0032592: Transmembrane protein 70;	GO:0003674: Transmembrane protein 70;	GO:0033615: Transmembrane protein 70;	2	1	1
ESTNV_31896_408	BOT	[T/C]	AACCTCGGCAACGCTGTTCGAGGTGTGAAGATGTTCTCCTACACCAGTAG[T/C]GGGGCCAGCCTATGTGTGATGCCATACATCCTTCTGAAGACGGGCATTGG	CCAATGCCCGTCTTCAGAAGGATGTATGGCATCACACATAGGCTGGCCCC[A/G]CTACTGGTGTAGGAGAACATCTTCACACCTCGAACAGCGTTGCCGAGGTT	Q9BUB7	TMM70_HUMAN	4e-47	GO:0005743: Transmembrane protein 70; GO:0032592: Transmembrane protein 70;	GO:0003674: Transmembrane protein 70;	GO:0033615: Transmembrane protein 70;	2	1	1
GCR_cBin33361_Ctg1_258	BOT	[T/C]	CAATCACTGCACGCCGCTGAGGATCACATGGTGGTGCTGCGGGAGGCGGC[A/G]CTAGCGTCTGAACCGGAACGGAGTCTACCTGGAATAGATGTGCAGAGAGA	CAATCACTGCACGCCGCTGAGGATCACATGGTGGTGCTGCGGGAGGCGGC[A/G]CTAGCGTCTGAACCGGAACGGAGTCTACCTGGAATAGATGTGCAGAGAGA	Q9Y2Y6	TMM98_HUMAN	8e-125	GO:0005783: Transmembrane protein 98; GO:0016021: Transmembrane protein 98;			2	0	0
ESTNV_35436_232	TOP	[A/T]	AAATCTTTAAACTCTTAACAGAAAATACAACTCTTGTTTTTCAAAAAAGC[A/T]AATATTCTTAAATCCCACCACTACGGAATATTCTGTACACAATCTTTAGA	TCTAAAGATTGTGTACAGAATATTCCGTAGTGGTGGGATTTAAGAATATT[A/T]GCTTTTTTGAAAAACAAGAGTTGTATTTTCTGTTAAGAGTTTAAAGATTT	P50616	TOB1_HUMAN	2e-143	GO:0005737: Protein Tob1;	GO:0003714: Protein Tob1; GO:0005070: Protein Tob1; GO:0005515: Protein Tob1; GO:0046332: Protein Tob1;	GO:0007184: Protein Tob1; GO:0008285: Protein Tob1; GO:0030514: Protein Tob1; GO:0045668: Protein Tob1;	1	4	4
ESTNV_34763_1056	TOP	[A/T]	AGCGTCTGACAGAGGAGCAGGCTGAGGACCTGATCTCCTGGATGAGGAAC[A/T]ATCTGGGAAACAGAGTCACCAACATCAAGGTGACCCCTCGTCTGGACACC	GGTGTCCAGACGAGGGGTCACCTTGATGTTGGTGACTCTGTTTCCCAGAT[A/T]GTTCCTCATCCAGGAGATCAGGTCCTCAGCCTGCTCCTCTGTCAGACGCT	Q12931	TRAP1_HUMAN	0	GO:0005575: Heat shock protein 75 kDa; GO:0005739: Heat shock protein 75 kDa;	GO:0005164: Heat shock protein 75 kDa; GO:0005524: Heat shock protein 75 kDa; GO:0051082: Heat shock protein 75 kDa;	GO:0006457: Heat shock protein 75 kDa; GO:0034599: Heat shock protein 75 kDa;	2	3	2
ESTV_21970_586	TOP	[A/C]	AATGCCAGCTGTGCTCCAGGAGCCACTATGGGGTCCAAACTGTGCCAGCT[T/G]TGTAAGGGAGACTGCTCCAGGTCTCACAAGGAGCCCTACTATGACTATGC	GCATAGTCATAGTAGGGCTCCTTGTGAGACCTGGAGCAGTCTCCCTTACA[A/C]AGCTGGCACAGTTTGGACCCCATAGTGGCTCCTGGAGCACAGCTGGCATT	P02787	TRFE_HUMAN	0	GO:0005576: Serotransferrin; GO:0005576: Serotransferrin; GO:0005739: Serotransferrin; GO:0005769: Serotransferrin; GO:0005770: Serotransferrin; GO:0005905: Serotransferrin; GO:0010008: Serotransferrin; GO:0009925: Serotransferrin; GO:0016023: Serotransferrin; GO:0016324: Serotransferrin; GO:0030139: Serotransferrin; GO:0030141: Serotransferrin; GO:0045178: Serotransferrin; GO:0048471: Serotransf…	GO:0005515: Serotransferrin; GO:0008199: Serotransferrin; GO:0031625: Serotransferrin;	GO:0002576: Serotransferrin; GO:0006879: Serotransferrin; GO:0007596: Serotransferrin; GO:0030168: Serotransferrin; GO:0033572: Serotransferrin; GO:0055085: Serotransferrin;	15	3	6
GCR_cBin15199_Ctg1_186	TOP	[A/G]	ACAGAACGTATGATGCAACAAAAGTGTCTAAACAGCACTGTTGTCTGAAA[T/C]GCATCTAAACAACGTTTTGTGTTGATGGGAAATAAACGCCTTCACAACTG	CAGTTGTGAAGGCGTTTATTTCCCATCAACACAAAACGTTGTTTAGATGC[A/G]TTTCAGACAACAGTGCTGTTTAGACACTTTTGTTGCATCATACGTTCTGT	Q9NUP7	TRM13_HUMAN	0		"GO:0008168: tRNA guanosine-2-O-methyltransferase TRM13 homolog"; "GO:0046872: tRNA guanosine-2-O-methyltransferase TRM13 homolog";	GO:0008033: tRNA guanosine-2-O-methyltransferase TRM13 homolog;	0	2	1
GCR_cBin47_Ctg1_552	BOT	[T/C]	CTGACACAGTCCAGCACCACACGGTGGTAGGTGGATGGGCTGGACCAGAG[T/C]ATGTCAGCAGCTTCGGGGTTCACCGCTCCCTCCAGGACTGGGTTGGACAG	CTGTCCAACCCAGTCCTGGAGGGAGCGGTGAACCCCGAAGCTGCTGACAT[A/G]CTCTGGTCCAGCCCATCCACCTACCACCGTGTGGTGCTGGACTGTGTCAG	Q5VVX9	UBE2U_HUMAN	3e-49		GO:0004842: Ubiquitin-conjugating enzyme E2 U; GO:0005524: Ubiquitin-conjugating enzyme E2 U;		0	2	0
ESTNV_35215_1505	TOP	[A/G]	CCCTGGTCTCCCTTCTCAGCGAACTGGGGGAAGGCCATGTGCAGAAACTG[T/C]AGCAGGATGATGGGGGGTATGCTGGAGGAGGTCTTGTCCATGGTCTTGTA	TACAAGACCATGGACAAGACCTCCTCCAGCATACCCCCCATCATCCTGCT[A/G]CAGTTTCTGCACATGGCCTTCCCCCAGTTCGCTGAGAAGGGAGACCAGGG	P54578	UBP14_HUMAN	0	GO:0000502: Ubiquitin carboxyl-terminal hydrolase 14; GO:0005737: Ubiquitin carboxyl-terminal hydrolase 14; GO:0005886: Ubiquitin carboxyl-terminal hydrolase 14; GO:0009986: Ubiquitin carboxyl-terminal hydrolase 14; GO:0016023: Ubiquitin carboxyl-terminal hydrolase 14;	GO:0004197: Ubiquitin carboxyl-terminal hydrolase 14; GO:0004221: Ubiquitin carboxyl-terminal hydrolase 14; GO:0004843: Ubiquitin carboxyl-terminal hydrolase 14; GO:0004866: Ubiquitin carboxyl-terminal hydrolase 14; GO:0005515: Ubiquitin carboxyl-terminal hydrolase 14; GO:0008193: Ubiquitin carboxyl-terminal hydrolase 14; GO:0070628: Ubiquitin carboxyl-terminal hydrolase 14;	GO:0006511: Ubiquitin carboxyl-terminal hydrolase 14; GO:0007268: Ubiquitin carboxyl-terminal hydrolase 14; GO:0010951: Ubiquitin carboxyl-terminal hydrolase 14; GO:0050920: Ubiquitin carboxyl-terminal hydrolase 14; GO:0061136: Ubiquitin carboxyl-terminal hydrolase 14;	5	7	5
ESTNV_36893_386	TOP	[A/G]	TTTGAAGTGGCTCATTCTGAGGAGAAGCAGACCATCCTCACCAATGAAGG[A/G]CATCAGTGTGCCAAGACGTTCCTGAACCTGATGGCTCACATCTCTAAGGA	TTTGAAGTGGCTCATTCTGAGGAGAAGCAGACCATCCTCACCAATGAAGG[A/G]CATCAGTGTGCCAAGACGTTCCTGAACCTGATGGCTCACATCTCTAAGGA	Q9UI12	VATH_HUMAN	0	GO:0000221: V-type proton ATPase subunit H; GO:0005829: V-type proton ATPase subunit H; GO:0005886: V-type proton ATPase subunit H;	GO:0005515: V-type proton ATPase subunit H; GO:0016887: V-type proton ATPase subunit H; GO:0030234: V-type proton ATPase subunit H; GO:0046961: V-type proton ATPase subunit H;	GO:0006200: V-type proton ATPase subunit H; GO:0006897: V-type proton ATPase subunit H; GO:0006879: V-type proton ATPase subunit H; GO:0007035: V-type proton ATPase subunit H; GO:0008286: V-type proton ATPase subunit H; GO:0015991: V-type proton ATPase subunit H; GO:0016032: V-type proton ATPase subunit H; GO:0019048: V-type proton ATPase subunit H; GO:0033572: V-type proton ATPase subunit H; GO:…	3	4	14
ESTNV_36704_1199	BOT	[T/C]	AAATGTAGTGACGCTTTCGTCCTGTGCGTGCTTGAGTATCGGTTTACCTC[T/C]TTCCTCCCAATTTCCTCTCATTTGTGTGTCTGCGTAATGACTTTTATTGT	ACAATAAAAGTCATTACGCAGACACACAAATGAGAGGAAATTGGGAGGAA[A/G]GAGGTAAACCGATACTCAAGCACGCACAGGACGAAAGCGTCACTACATTT	P27449	VATL_HUMAN	7e-69	GO:0005774: V-type proton ATPase 16 kDa proteolipid subunit; GO:0010008: V-type proton ATPase 16 kDa proteolipid subunit; GO:0016021: V-type proton ATPase 16 kDa proteolipid subunit; GO:0030670: V-type proton ATPase 16 kDa proteolipid subunit; GO:0033179: V-type proton ATPase 16 kDa proteolipid subunit;	GO:0005515: V-type proton ATPase 16 kDa proteolipid subunit; GO:0031625: V-type proton ATPase 16 kDa proteolipid subunit; GO:0046933: V-type proton ATPase 16 kDa proteolipid subunit; GO:0046961: V-type proton ATPase 16 kDa proteolipid subunit;	GO:0006879: V-type proton ATPase 16 kDa proteolipid subunit; GO:0008286: V-type proton ATPase 16 kDa proteolipid subunit; GO:0015991: V-type proton ATPase 16 kDa proteolipid subunit; GO:0015992: V-type proton ATPase 16 kDa proteolipid subunit; GO:0019048: V-type proton ATPase 16 kDa proteolipid subunit; GO:0033572: V-type proton ATPase 16 kDa proteolipid subunit; GO:0055085: V-type proton ATPase …	5	4	9
ESTV_21022_166	BOT	[T/G]	ATACACGGTTGTGCACTTTCACTGTCAGTAGCTTTTCCTGTAAGAATGTC[T/G]TCAGAAAGCCCCGAATACTCCCCGTTCTTCGCAGTGATGGGAGCATCTGC	GCAGATGCTCCCATCACTGCGAAGAACGGGGAGTATTCGGGGCTTTCTGA[A/C]GACATTCTTACAGGAAAAGCTACTGACAGTGAAAGTGCACAACCGTGTAT	P27449	VATL_HUMAN	3e-70	GO:0005774: V-type proton ATPase 16 kDa proteolipid subunit; GO:0010008: V-type proton ATPase 16 kDa proteolipid subunit; GO:0016021: V-type proton ATPase 16 kDa proteolipid subunit; GO:0030670: V-type proton ATPase 16 kDa proteolipid subunit; GO:0033179: V-type proton ATPase 16 kDa proteolipid subunit;	GO:0005515: V-type proton ATPase 16 kDa proteolipid subunit; GO:0031625: V-type proton ATPase 16 kDa proteolipid subunit; GO:0046933: V-type proton ATPase 16 kDa proteolipid subunit; GO:0046961: V-type proton ATPase 16 kDa proteolipid subunit;	GO:0006879: V-type proton ATPase 16 kDa proteolipid subunit; GO:0008286: V-type proton ATPase 16 kDa proteolipid subunit; GO:0015991: V-type proton ATPase 16 kDa proteolipid subunit; GO:0015992: V-type proton ATPase 16 kDa proteolipid subunit; GO:0019048: V-type proton ATPase 16 kDa proteolipid subunit; GO:0033572: V-type proton ATPase 16 kDa proteolipid subunit; GO:0055085: V-type proton ATPase …	5	4	9
ESTNV_35387_1829	BOT	[T/G]	TCATTACTTTTGCGCATTTCTAAATGGACCTTTGGTGTAATACTCGGTTG[T/G]CCGTCCTGGTCTTGGAGAGCCTCAGTGCTGAAGGGTTTAACTTGAATGGA	TCCATTCAAGTTAAACCCTTCAGCACTGAGGCTCTCCAAGACCAGGACGG[A/C]CAACCGAGTATTACACCAAAGGTCCATTTAGAAATGCGCAAAAGTAATGA	Q99437	VATO_HUMAN	1e-105	GO:0005774: V-type proton ATPase 21 kDa proteolipid subunit; GO:0010008: V-type proton ATPase 21 kDa proteolipid subunit; GO:0016021: V-type proton ATPase 21 kDa proteolipid subunit; GO:0030670: V-type proton ATPase 21 kDa proteolipid subunit; GO:0033179: V-type proton ATPase 21 kDa proteolipid subunit;	GO:0005215: V-type proton ATPase 21 kDa proteolipid subunit; GO:0015078: V-type proton ATPase 21 kDa proteolipid subunit;	GO:0006879: V-type proton ATPase 21 kDa proteolipid subunit; GO:0008286: V-type proton ATPase 21 kDa proteolipid subunit; GO:0015991: V-type proton ATPase 21 kDa proteolipid subunit; GO:0015992: V-type proton ATPase 21 kDa proteolipid subunit; GO:0033572: V-type proton ATPase 21 kDa proteolipid subunit; GO:0051701: V-type proton ATPase 21 kDa proteolipid subunit; GO:0055085: V-type proton ATPase …	5	2	8
ESTNV_28895_687	BOT	[T/G]	CAGTGCTCTCACATGCCAGGGTCGTGTTCATTAGGGATAGCAACGGGAAA[A/C]GTTTGCAACAGAACATGAAAATGTGCATTTCTTATTGGACATGTCCAGGT	CAGTGCTCTCACATGCCAGGGTCGTGTTCATTAGGGATAGCAACGGGAAA[A/C]GTTTGCAACAGAACATGAAAATGTGCATTTCTTATTGGACATGTCCAGGT	Q9NUQ8	ABCF3_HUMAN	8e-105		GO:0005524: ATP-binding cassette sub-family F member 3; GO:0016887: ATP-binding cassette sub-family F member 3;	GO:0051607: ATP-binding cassette sub-family F member 3;	0	2	1
GCR_cBin14760_Ctg1_76	TOP	[A/C]	CTGCATGCTACTGTATGTATGTTATATAGTAGATACATTTTTATATAACT[A/C]AATTTTACCCGATGTCTC	CTGCATGCTACTGTATGTATGTTATATAGTAGATACATTTTTATATAACT[A/C]AATTTTACCCGATGTCTC	Q04771	ACVR1_HUMAN	0	GO:0005887: Activin receptor type-1; GO:0045177: Activin receptor type-1; GO:0048179: Activin receptor type-1;	GO:0004675: Activin receptor type-1; GO:0004702: Activin receptor type-1; GO:0004672: Activin receptor type-1; GO:0004674: Activin receptor type-1; GO:0005025: Activin receptor type-1; GO:0005515: Activin receptor type-1; GO:0005524: Activin receptor type-1; GO:0016361: Activin receptor type-1; GO:0017046: Activin receptor type-1; GO:0042803: Activin receptor type-1; GO:0046332: Activin receptor …	GO:0000082: Activin receptor type-1; GO:0001569: Activin receptor type-1; GO:0001755: Activin receptor type-1; GO:0001655: Activin receptor type-1; GO:0001701: Activin receptor type-1; GO:0001702: Activin receptor type-1; GO:0001707: Activin receptor type-1; GO:0002526: Activin receptor type-1; GO:0003143: Activin receptor type-1; GO:0003183: Activin receptor type-1; GO:0003289: Activin receptor …	3	14	35
GCR_cBin33130_Ctg1_122	TOP	[A/G]	GCTCACCTACCTGGACGGGTACGACGTGGAGGACCGAGAGGCATNCGACT[T/C]GGACGGAGAGGTGGACGGTGACGACAATGAGGGTGGGCAGCTATTTAGTT	AACTAAATAGCTGCCCACCCTCATTGTCGTCACCGTCCACCTCTCCGTCC[A/G]AGTCGNATGCCTCTCGGTCCTCCACGTCGTACCCGTCCAGGTAGGTGAGC	Q92688	AN32B_HUMAN	1e-73	GO:0005634: Acidic leucine-rich nuclear phosphoprotein 32 family member B; GO:0005737: Acidic leucine-rich nuclear phosphoprotein 32 family member B;			2	0	0
ESTNV_30983_1638	TOP	[A/G]	CTGTATTCAATTCCAAGAAGGTGGTAATCCATTTCCTGCAGTCATACACT[A/G]GGTATAACAGGTGTCACATCAAGCTTATGATGCATCATGTACATTTAATG	CTGTATTCAATTCCAAGAAGGTGGTAATCCATTTCCTGCAGTCATACACT[A/G]GGTATAACAGGTGTCACATCAAGCTTATGATGCATCATGTACATTTAATG	P53367	ARFP1_HUMAN	4e-158	GO:0000139: Arfaptin-1; GO:0005829: Arfaptin-1;	GO:0003674: Arfaptin-1; GO:0019904: Arfaptin-1; GO:0042802: Arfaptin-1;	GO:0006886: Arfaptin-1; GO:0050708: Arfaptin-1;	2	3	2
ESTNV_35783_626	TOP	[A/G]	AAACTCAAGCCTCTGGTGGTCAACATTGACTTCCAGAGAGGCAACAAGAC[A/G]GTCTTCAAGTCCACTAACTTTGCCGGCTACGTGGGCATGTTGACTGGCAT	AAACTCAAGCCTCTGGTGGTCAACATTGACTTCCAGAGAGGCAACAAGAC[A/G]GTCTTCAAGTCCACTAACTTTGCCGGCTACGTGGGCATGTTGACTGGCAT	Q13510	ASAH1_HUMAN	0	GO:0043202: Acid ceramidase;	GO:0003824: Acid ceramidase; GO:0017040: Acid ceramidase;	GO:0006644: Acid ceramidase; GO:0006665: Acid ceramidase; GO:0006672: Acid ceramidase; GO:0006687: Acid ceramidase; GO:0008219: Acid ceramidase; GO:0010033: Acid ceramidase; GO:0030324: Acid ceramidase; GO:0044281: Acid ceramidase;	1	2	8
GCR_cBin27107_Ctg1_427	BOT	[T/A]	GAAGATCCAGTGAATTGGAATGTTTTGGAGTCTGTTCCGTGTGCGGTCAA[A/T]TTTTTTCGTCTTCACTGTAGAGTTATTCACCATTCGGATGCATAGTTGGC	GCCAACTATGCATCCGAATGGTGAATAACTCTACAGTGAAGACGAAAAAA[A/T]TTGACCGCACACGGAACAGACTCCAAAACATTCCAATTCACTGGATCTTC	Q8N3C0	ASCC3_HUMAN	2e-79	GO:0005622: Activating signal cointegrator 1 complex subunit 3; GO:0005634: Activating signal cointegrator 1 complex subunit 3; GO:0005737: Activating signal cointegrator 1 complex subunit 3;	GO:0003676: Activating signal cointegrator 1 complex subunit 3; GO:0005515: Activating signal cointegrator 1 complex subunit 3; GO:0005524: Activating signal cointegrator 1 complex subunit 3; GO:0043140: Activating signal cointegrator 1 complex subunit 3;	GO:0006351: Activating signal cointegrator 1 complex subunit 3; GO:0006307: Activating signal cointegrator 1 complex subunit 3; GO:0006355: Activating signal cointegrator 1 complex subunit 3; GO:0008283: Activating signal cointegrator 1 complex subunit 3; GO:0032508: Activating signal cointegrator 1 complex subunit 3;	3	4	5
GCR_cBin19737_Ctg1_139	TOP	[A/C]	TCCTGGGGAGCTGCATAGTAGTCTCAGGGCTACTGCGCGTGCAGTTTAGA[T/G]GGAAAATTGCTCACAACCATGTCCTGCTCACCAAGGCCGGATTAAGAAAT	ATTTCTTAATCCGGCCTTGGTGAGCAGGACATGGTTGTGAGCAATTTTCC[A/C]TCTAAACTGCACGCGCAGTAGCCCTGAGACTACTATGCAGCTCCCCAGGA	O43681	ASNA_HUMAN	4e-19	GO:0005730: ATPase ASNA1; GO:0005737: ATPase ASNA1; GO:0005783: ATPase ASNA1;	GO:0005215: ATPase ASNA1; GO:0005524: ATPase ASNA1; GO:0015105: ATPase ASNA1; GO:0016887: ATPase ASNA1; GO:0046872: ATPase ASNA1;	GO:0006810: ATPase ASNA1; GO:0015700: ATPase ASNA1; GO:0071722: ATPase ASNA1;	3	5	3
GCR_cBin30011_Ctg1_172	BOT	[T/G]	GGGAGCATCCCGATAAATACAGACACACATTCAGAAATATCTACATACTG[T/G]ATGCANACACCTTCTCCTATGCACCTAAGCCTCTATCCAGTTCATTATTT	AAATAATGAACTGGATAGAGGCTTAGGTGCATAGGAGAAGGTGTNTGCAT[A/C]CAGTATGTAGATATTTCTGAATGTGTGTCTGTATTTATCGGGATGCTCCC	O60312	AT10A_HUMAN	8e-72	GO:0005789: Probable phospholipid-transporting ATPase VA; GO:0005783: Probable phospholipid-transporting ATPase VA; GO:0005886: Probable phospholipid-transporting ATPase VA; GO:0016021: Probable phospholipid-transporting ATPase VA;	GO:0000287: Probable phospholipid-transporting ATPase VA; GO:0004012: Probable phospholipid-transporting ATPase VA; GO:0005515: Probable phospholipid-transporting ATPase VA; GO:0005524: Probable phospholipid-transporting ATPase VA; GO:0015662: Probable phospholipid-transporting ATPase VA;	GO:0006812: Probable phospholipid-transporting ATPase VA; GO:0008360: Probable phospholipid-transporting ATPase VA; GO:0034220: Probable phospholipid-transporting ATPase VA; GO:0045332: Probable phospholipid-transporting ATPase VA; GO:0055085: Probable phospholipid-transporting ATPase VA;	4	5	5
ESTNV_17126_935	BOT	[T/G]	AGACGAACGCAGGGTAGGGAACTATGGATGAGAGGGGGTGAATTTGAGAG[T/G]GGTTTGGAGAGAGAAAAAAAAAAAAATCTTAGTACACTAAAACTAAATTA	TAATTTAGTTTTAGTGTACTAAGATTTTTTTTTTTTTCTCTCTCCAAACC[A/C]CTCTCAAATTCACCCCCTCTCATCCATAGTTCCCTACCCTGCGTTCGTCT	B4DH70	B4DH70_HUMAN	0		GO:0046983: F-box/WD repeat-containing protein 11;		0	1	0
ESTV_20470_501	BOT	[G/C]	CAAGGCAGTGAGTCAGATGGTGGAGCAGATGAATCAGGTGTCTCCCCAGG[C/G]CACCGAGGTCACTCTGCCCAAAATCAAACTGGACGTCCGGACCGAGATGA	TCATCTCGGTCCGGACGTCCAGTTTGATTTTGGGCAGAGTGACCTCGGTG[C/G]CCTGGGGAGACACCTGATTCATCTGCTCCACCATCTGACTCACTGCCTTG	B4E1H2	B4E1H2_HUMAN	2e-63	GO:0005615: cDNA FLJ58564;	GO:0004867: cDNA FLJ58564; GO:0008233: cDNA FLJ58564;	GO:0006508: cDNA FLJ58564;	1	2	1
ESTNV_23562_420	TOP	[A/G]	TCACTATTTTTGTCCAAAAAAAGCAAACTCAAGGGGCCAGCGAGCCATGG[T/C]TTGGCACTGGCCAGCTTAACCTGATCATTCTCCAGGGTATCCTTCATTAG	CTAATGAAGGATACCCTGGAGAATGATCAGGTTAAGCTGGCCAGTGCCAA[A/G]CCATGGCTCGCTGGCCCCTTGAGTTTGCTTTTTTTGGACAAAAATAGTGA	B7Z452	B7Z452_HUMAN	0		GO:0016874: Long-chain-fatty-acid--CoA ligase 1;		0	1	0
GCR_cBin23258_Ctg1_190	BOT	[T/G]	ATGTTGAGACACAGTCACATCTCTACACTTTTGCTGATGTGGTATCAAAT[T/G]ACTTTCTCCCTGTGTTCAGCCCTGGAAAAAGTGATAAACATGTTATAATG	CATTATAACATGTTTATCACTTTTTCCAGGGCTGAACACAGGGAGAAAGT[A/C]ATTTGATACCACATCAGCAAAAGTGTAGAGATGTGACTGTGTCTCAACAT	B7Z5F2	B7Z5F2_HUMAN	6e-86		GO:0003964: Uncharacterized protein;		0	1	0
GCR_cBin2432_Ctg1_559	BOT	[T/C]	CCATTTGGCATTCCTTTTCAAAAAGTATGCCTCTCAAATAGAATAGAACT[T/C]GGCTCTAAAGTCCAGAAATAACTGAAACGTTAGGCAACTGCATGTTATGG	CCATAACATGCAGTTGCCTAACGTTTCAGTTATTTCTGGACTTTAGAGCC[A/G]AGTTCTATTCTATTTGAGAGGCATACTTTTTGAAAAGGAATGCCAAATGG	B7Z5F2	B7Z5F2_HUMAN	7e-141		GO:0003964: Uncharacterized protein;		0	1	0
ESTNV_32560_1127	TOP	[A/G]	TGTTACATATTTACCAGTGAAGTATGTAATGATTTGACTAACCCTGTTCA[A/G]GTGTTTTTCTATTTATTTTTTTAAATAGAAAAATCATCCATATACATGGC	TGTTACATATTTACCAGTGAAGTATGTAATGATTTGACTAACCCTGTTCA[A/G]GTGTTTTTCTATTTATTTTTTTAAATAGAAAAATCATCCATATACATGGC	B7Z5F2	B7Z5F2_HUMAN	1e-87		GO:0003964: Uncharacterized protein;		0	1	0
GCR_cBin28563_Ctg1_122	BOT	[T/A]	GTGCTGTAATCTAGAAATTATTACATATTTTGACAGCACTGTTGGTAAGC[A/T]TTTAAATTATATCAAAACTCAACCGTTTATCTTTTCCAGTGATGAAAACA	TGTTTTCATCACTGGAAAAGATAAACGGTTGAGTTTTGATATAATTTAAA[A/T]GCTTACCAACAGTGCTGTCAAAATATGTAATAATTTCTAGATTACAGCAC	B7Z5F2	B7Z5F2_HUMAN	2e-107		GO:0003964: Uncharacterized protein;		0	1	0
GCR_cBin46269_Ctg1_130	BOT	[G/C]	CATCTGTATTCCATTCTTTATTATATACTCAGGGCTTTCTAA[C/G]AGGAGATTTGGCTCTAAATAATTTTGTCCATTTGTCATATCAGGACAACT	CATCTGTATTCCATTCTTTATTATATACTCAGGGCTTTCTAA[C/G]AGGAGATTTGGCTCTAAATAATTTTGTCCATTTGTCATATCAGGACAACT	B7Z5F2	B7Z5F2_HUMAN	2e-113		GO:0003964: Uncharacterized protein;		0	1	0
GCR_hBin32294_Ctg1_368	TOP	[A/C]	ATCACTCAGTGAATCGACCTACAATGTAGAAGCTGGGGGTCATATCAAAC[A/C]GGAATACCTTGGGGTCAGTTGATCACTTCTCTGGCCTGCTCAAACAACTG	ATCACTCAGTGAATCGACCTACAATGTAGAAGCTGGGGGTCATATCAAAC[A/C]GGAATACCTTGGGGTCAGTTGATCACTTCTCTGGCCTGCTCAAACAACTG	B7Z5F2	B7Z5F2_HUMAN	1e-174		GO:0003964: Uncharacterized protein;		0	1	0
ESTNV_33917_998	TOP	[A/G]	ACCAGGTCTACGTTGTTGCGGGTGGGGCGGCTGCTGATGGTGCTGCTACA[T/C]AGCTGGTGCTTCAGGTGGAACACCTGGTATAACAGCACCACGGTGGAGAC	GTCTCCACCGTGGTGCTGTTATACCAGGTGTTCCACCTGAAGCACCAGCT[A/G]TGTAGCAGCACCATCAGCAGCCGCCCCACCCGCAACAACGTAGACCTGGT	B7Z5F2	B7Z5F2_HUMAN	7e-122		GO:0003964: Uncharacterized protein;		0	1	0
GCR_cBin15022_Ctg1_318	BOT	[T/G]	CCATCTTTAATTTCACCGGCAGAAAATGGCTAGTTTCAAAGAGCAAAAAG[A/C]CGGTCCCTTCACAGGCAAAGAGATTGAGTTGTTTCCCCAGTGTATTACAG	CCATCTTTAATTTCACCGGCAGAAAATGGCTAGTTTCAAAGAGCAAAAAG[A/C]CGGTCCCTTCACAGGCAAAGAGATTGAGTTGTTTCCCCAGTGTATTACAG	B7Z5F2	B7Z5F2_HUMAN	3e-151		GO:0003964: Uncharacterized protein;		0	1	0
GCR_cBin28906_Ctg1_149	TOP	[A/G]	AAATAAATTCATACAATCTAAATAAGTCTGGGTGGGATATGCGGTGAAAC[T/C]GACATTTCTTCCTCCGGAAGATTATCAATGTGGCCTTTTAGCAATGTGGT	ACCACATTGCTAAAAGGCCACATTGATAATCTTCCGGAGGAAGAAATGTC[A/G]GTTTCACCGCATATCCCACCCAGACTTATTTAGATTGTATGAATTTATTT	B7Z5F2	B7Z5F2_HUMAN	2e-51		GO:0003964: Uncharacterized protein;		0	1	0
GCR_cBin1541_Ctg1_424	BOT	[T/C]	AGTCCCATTGGTCCCAGGGCCCTGAGACAACACTGATGCGTTGTTTTGTT[A/G]TGATTATGATTAGATATATAGAGGTCTGAGCACAGTGGAGACAGATCAAT	AGTCCCATTGGTCCCAGGGCCCTGAGACAACACTGATGCGTTGTTTTGTT[A/G]TGATTATGATTAGATATATAGAGGTCTGAGCACAGTGGAGACAGATCAAT	B7Z5F2	B7Z5F2_HUMAN	3e-169		GO:0003964: Uncharacterized protein;		0	1	0
GCR_cBin9564_Ctg1_161	TOP	[A/G]	GCAGTTTGAATGTAAATATTAGGTTTTACTATTCCTTGCCCTGACCATTG[T/C]CTTAGTTGAGTCTGGAGCCTGGTTGTGGCAATTCAATACTTATCACTGTG	CACAGTGATAAGTATTGAATTGCCACAACCAGGCTCCAGACTCAACTAAG[A/G]CAATGGTCAGGGCAAGGAATAGTAAAACCTAATATTTACATTCAAACTGC	B7Z5F2	B7Z5F2_HUMAN	2e-69		GO:0003964: Uncharacterized protein;		0	1	0
GCR_cBin12278_Ctg1_153	BOT	[T/C]	AAGCCTGTTCTATTAATTATATCTCTGTGTGCTGCTGCATTGTAGGGGTG[T/C]TGCCTAGGTAACTGAAGACTCATTTGCTTGTTTCAACAAGGAGCAACGAA	TTCGTTGCTCCTTGTTGAAACAAGCAAATGAGTCTTCAGTTACCTAGGCA[A/G]CACCCCTACAATGCAGCAGCACACAGAGATATAATTAATAGAACAGGCTT	B7Z5F2	B7Z5F2_HUMAN	0		GO:0003964: Uncharacterized protein;		0	1	0
ESTNV_30258_90	BOT	[T/A]	TTTAATGGTTGAACATTTTACATTCACATGGCAAAACAGATAGAAAATGC[A/T]AACTCAAATGCTCAATATATAAAAATGTACAATATTTAAAATAACATACA	TGTATGTTATTTTAAATATTGTACATTTTTATATATTGAGCATTTGAGTT[A/T]GCATTTTCTATCTGTTTTGCCATGTGAATGTAAAATGTTCAACCATTAAA	B7Z5F2	B7Z5F2_HUMAN	6e-167		GO:0003964: Uncharacterized protein;		0	1	0
GCR_cBin7082_Ctg1_204	TOP	[A/G]	TAACTGACCATGATAATGATAACTGGCCATCAAACTGTAAAACATCAAGC[A/G]AGCGCAAAACTGCGCTTTATGCTGTGCTTTATGACTCTTTTGATTATGTA	TAACTGACCATGATAATGATAACTGGCCATCAAACTGTAAAACATCAAGC[A/G]AGCGCAAAACTGCGCTTTATGCTGTGCTTTATGACTCTTTTGATTATGTA	B7Z5F2	B7Z5F2_HUMAN	2e-117		GO:0003964: Uncharacterized protein;		0	1	0
GCR_hBin45092_Ctg1_57	TOP	[A/G]	CTCCAAAAGGCTTTCGACACGGCAGACTAAAGGGTAACCAGGCAACCCTG[A/G]TCCTCGGAGTGCCGAATCAAAAAACACTTTATGTTTTTTTGATTAATCAA	CTCCAAAAGGCTTTCGACACGGCAGACTAAAGGGTAACCAGGCAACCCTG[A/G]TCCTCGGAGTGCCGAATCAAAAAACACTTTATGTTTTTTTGATTAATCAA	B7Z5F2	B7Z5F2_HUMAN	9e-121		GO:0003964: Uncharacterized protein;		0	1	0
ESTNV_28129_298	BOT	[T/C]	TATTTCTTGGGACTTATTAAATAAAGGACAGGGAAAATTGAAAAAAATTC[A/G]ATACTAAAAATGCCATACCGTCATCTGTGGAGAGACCACTGACTCAAACA	TATTTCTTGGGACTTATTAAATAAAGGACAGGGAAAATTGAAAAAAATTC[A/G]ATACTAAAAATGCCATACCGTCATCTGTGGAGAGACCACTGACTCAAACA	B7Z5F2	B7Z5F2_HUMAN	3e-122		GO:0003964: Uncharacterized protein;		0	1	0
ESTNV_35329_908	TOP	[C/G]	CTGTATGACCACCTGATGGACTTCCTGGCTGACCGGGGGGTAGACAACAC[C/G]TTTGCTGATGAACTGATGGAGCTGAGCACTGCCATGGAGCATCAAGAATA	TATTCTTGATGCTCCATGGCAGTGCTCAGCTCCATCAGTTCATCAGCAAA[C/G]GTGTTGTCTACCCCCCGGTCAGCCAGGAAGTCCATCAGGTGGTCATACAG	Q07021	C1QBP_HUMAN	7e-103	GO:0005615: Complement component 1 Q subcomponent-binding protein; GO:0005634: Complement component 1 Q subcomponent-binding protein; GO:0005759: Complement component 1 Q subcomponent-binding protein; GO:0005886: Complement component 1 Q subcomponent-binding protein; GO:0016020: Complement component 1 Q subcomponent-binding protein;	GO:0001849: Complement component 1 Q subcomponent-binding protein; GO:0005080: Complement component 1 Q subcomponent-binding protein; GO:0005515: Complement component 1 Q subcomponent-binding protein;	GO:0006955: Complement component 1 Q subcomponent-binding protein; GO:0007596: Complement component 1 Q subcomponent-binding protein; GO:0007597: Complement component 1 Q subcomponent-binding protein; GO:0019048: Complement component 1 Q subcomponent-binding protein;	5	3	4
ESTNV_35329_232	BOT	[T/C]	TACTACCTCAATGTCCTCGACTCCTGCTCTTCATCCTCTTACGAGGTCGG[T/C]GTTATACTCTCCAAACTCAGGAACAACCCGGCCTTTCACCCGGTCTCTCT	AGAGAGACCGGGTGAAAGGCCGGGTTGTTCCTGAGTTTGGAGAGTATAAC[A/G]CCGACCTCGTAAGAGGATGAAGAGCAGGAGTCGAGGACATTGAGGTAGTA	Q07021	C1QBP_HUMAN	7e-103	GO:0005615: Complement component 1 Q subcomponent-binding protein; GO:0005634: Complement component 1 Q subcomponent-binding protein; GO:0005759: Complement component 1 Q subcomponent-binding protein; GO:0005886: Complement component 1 Q subcomponent-binding protein; GO:0016020: Complement component 1 Q subcomponent-binding protein;	GO:0001849: Complement component 1 Q subcomponent-binding protein; GO:0005080: Complement component 1 Q subcomponent-binding protein; GO:0005515: Complement component 1 Q subcomponent-binding protein;	GO:0006955: Complement component 1 Q subcomponent-binding protein; GO:0007596: Complement component 1 Q subcomponent-binding protein; GO:0007597: Complement component 1 Q subcomponent-binding protein; GO:0019048: Complement component 1 Q subcomponent-binding protein;	5	3	4
ESTNV_33988_1757	TOP	[A/G]	TCGGGGAAGTCAATGGTTCCATTTCCATCAGCATCCACCTCATTGATCAT[A/G]TCCTGCAGCTCGGCCTCTGTGGGGTTCTGTCCCAGTGAGCGCATCACGGT	TCGGGGAAGTCAATGGTTCCATTTCCATCAGCATCCACCTCATTGATCAT[A/G]TCCTGCAGCTCGGCCTCTGTGGGGTTCTGTCCCAGTGAGCGCATCACGGT	P62158	CALM_HUMAN	1e-100	GO:0000922: Calmodulin; GO:0005576: Calmodulin; GO:0005654: Calmodulin; GO:0005737: Calmodulin; GO:0005813: Calmodulin; GO:0005829: Calmodulin; GO:0005876: Calmodulin; GO:0005886: Calmodulin;	GO:0005509: Calmodulin; GO:0005509: Calmodulin; GO:0005515: Calmodulin; GO:0019904: Calmodulin; GO:0031432: Calmodulin; GO:0031996: Calmodulin; GO:0031997: Calmodulin; GO:0044325: Calmodulin; GO:0043548: Calmodulin; GO:0043274: Calmodulin; GO:0048306: Calmodulin;	GO:0002576: Calmodulin; GO:0005980: Calmodulin; GO:0005975: Calmodulin; GO:0006006: Calmodulin; GO:0006936: Calmodulin; GO:0007165: Calmodulin; GO:0007202: Calmodulin; GO:0007268: Calmodulin; GO:0007186: Calmodulin; GO:0007173: Calmodulin; GO:0007596: Calmodulin; GO:0008543: Calmodulin; GO:0010880: Calmodulin; GO:0030168: Calmodulin; GO:0032465: Calmodulin; GO:0044281: Calmodulin; GO:0046209: Cal…	8	11	22
ESTV_17836_900	TOP	[A/G]	GGACAATAGGAACTGCCGGCCAATCGATTTGGCAATAGAAAGTGGACATC[A/G]TAATGTCGTTGCGTTTCTGCAGGCTTTGTGAAATCAAAGATACGTTGTAT	GGACAATAGGAACTGCCGGCCAATCGATTTGGCAATAGAAAGTGGACATC[A/G]TAATGTCGTTGCGTTTCTGCAGGCTTTGTGAAATCAAAGATACGTTGTAT	P42772	CDN2B_HUMAN	3e-31	GO:0005634: Cyclin-dependent kinase 4 inhibitor B; GO:0005737: Cyclin-dependent kinase 4 inhibitor B; GO:0005829: Cyclin-dependent kinase 4 inhibitor B;	GO:0004861: Cyclin-dependent kinase 4 inhibitor B; GO:0004861: Cyclin-dependent kinase 4 inhibitor B; GO:0005515: Cyclin-dependent kinase 4 inhibitor B; GO:0019901: Cyclin-dependent kinase 4 inhibitor B;	GO:0000079: Cyclin-dependent kinase 4 inhibitor B; GO:0000080: Cyclin-dependent kinase 4 inhibitor B; GO:0000086: Cyclin-dependent kinase 4 inhibitor B; GO:0000278: Cyclin-dependent kinase 4 inhibitor B; GO:0006351: Cyclin-dependent kinase 4 inhibitor B; GO:0006367: Cyclin-dependent kinase 4 inhibitor B; GO:0007050: Cyclin-dependent kinase 4 inhibitor B; GO:0007179: Cyclin-dependent kinase 4 inhi…	3	4	21
ESTNV_35151_385	TOP	[C/G]	GATGTACGCTTTAATTTATTCTAGCCAACTGACCGAGGATCTTTCTATCA[C/G]GTTACATGCGAATGAAGCCTGAAAGAGGTAACGTCAACGACTGTTTTGGT	GATGTACGCTTTAATTTATTCTAGCCAACTGACCGAGGATCTTTCTATCA[C/G]GTTACATGCGAATGAAGCCTGAAAGAGGTAACGTCAACGACTGTTTTGGT	P42772	CDN2B_HUMAN	1e-31	GO:0005634: Cyclin-dependent kinase 4 inhibitor B; GO:0005737: Cyclin-dependent kinase 4 inhibitor B; GO:0005829: Cyclin-dependent kinase 4 inhibitor B;	GO:0004861: Cyclin-dependent kinase 4 inhibitor B; GO:0004861: Cyclin-dependent kinase 4 inhibitor B; GO:0005515: Cyclin-dependent kinase 4 inhibitor B; GO:0019901: Cyclin-dependent kinase 4 inhibitor B;	GO:0000079: Cyclin-dependent kinase 4 inhibitor B; GO:0000080: Cyclin-dependent kinase 4 inhibitor B; GO:0000086: Cyclin-dependent kinase 4 inhibitor B; GO:0000278: Cyclin-dependent kinase 4 inhibitor B; GO:0006351: Cyclin-dependent kinase 4 inhibitor B; GO:0006367: Cyclin-dependent kinase 4 inhibitor B; GO:0007050: Cyclin-dependent kinase 4 inhibitor B; GO:0007179: Cyclin-dependent kinase 4 inhi…	3	4	21
ESTNV_36163_936	TOP	[A/G]	AGAAACAACAGTTAACCTTGGTCTCCTTGGTAGCGCCACGCAGTTCCAAA[T/C]TATTGGGACCACATTGAGGGGATTTTGAACTTCAATCACTACTGCAATTG	CAATTGCAGTAGTGATTGAAGTTCAAAATCCCCTCAATGTGGTCCCAATA[A/G]TTTGGAACTGCGTGGCGCTACCAAGGAGACCAAGGTTAACTGTTGTTTCT	Q8N5K1	CISD2_HUMAN	7e-57	GO:0005741: CDGSH iron-sulfur domain-containing protein 2; GO:0005783: CDGSH iron-sulfur domain-containing protein 2; GO:0005789: CDGSH iron-sulfur domain-containing protein 2; GO:0016021: CDGSH iron-sulfur domain-containing protein 2; GO:0043234: CDGSH iron-sulfur domain-containing protein 2;	GO:0005515: CDGSH iron-sulfur domain-containing protein 2; GO:0042803: CDGSH iron-sulfur domain-containing protein 2; GO:0046872: CDGSH iron-sulfur domain-containing protein 2; GO:0051537: CDGSH iron-sulfur domain-containing protein 2;	GO:0000422: CDGSH iron-sulfur domain-containing protein 2; GO:0010506: CDGSH iron-sulfur domain-containing protein 2; GO:0010259: CDGSH iron-sulfur domain-containing protein 2;	5	4	3
GCR_hBin6632_Ctg1_121	BOT	[T/G]	TTTTGAAGAGACCCATGTAAGA[A/C]CTTCTCATCTTGTCATGAAAACATACTACCTTGGACAGGCACTACGGACT	TTTTGAAGAGACCCATGTAAGA[A/C]CTTCTCATCTTGTCATGAAAACATACTACCTTGGACAGGCACTACGGACT	P31327	CPSM_HUMAN	0	GO:0005730: Carbamoyl-phosphate synthase ammonia; GO:0005743: Carbamoyl-phosphate synthase ammonia; GO:0005759: Carbamoyl-phosphate synthase ammonia; GO:0042645: Carbamoyl-phosphate synthase ammonia; GO:0043234: Carbamoyl-phosphate synthase ammonia;	GO:0004175: Carbamoyl-phosphate synthase ammonia; GO:0004087: Carbamoyl-phosphate synthase ammonia; GO:0005509: Carbamoyl-phosphate synthase ammonia; GO:0005515: Carbamoyl-phosphate synthase ammonia; GO:0005543: Carbamoyl-phosphate synthase ammonia; GO:0005524: Carbamoyl-phosphate synthase ammonia; GO:0016595: Carbamoyl-phosphate synthase ammonia; GO:0032403: Carbamoyl-phosphate synthase ammonia;…	GO:0000050: Carbamoyl-phosphate synthase ammonia; GO:0000050: Carbamoyl-phosphate synthase ammonia; GO:0005980: Carbamoyl-phosphate synthase ammonia; GO:0006543: Carbamoyl-phosphate synthase ammonia; GO:0007494: Carbamoyl-phosphate synthase ammonia; GO:0009636: Carbamoyl-phosphate synthase ammonia; GO:0010043: Carbamoyl-phosphate synthase ammonia; GO:0019240: Carbamoyl-phosphate synthase ammonia;…	5	9	28
ESTNV_35547_1444	TOP	[A/G]	GCAACATGCATGGCCACCAACAGGGCCGGGGTGGACACCAAGATGAGCTG[T/C]AGGGCCCACAGACGGATGTGTGAGATGGGGAAGAAGTGGTCATAACAGAC	GTCTGTTATGACCACTTCTTCCCCATCTCACACATCCGTCTGTGGGCCCT[A/G]CAGCTCATCTTGGTGTCCACCCCGGCCCTGTTGGTGGCCATGCATGTTGC	P08034	CXB1_HUMAN	2e-108	GO:0005789: Gap junction beta-1 protein; GO:0005922: Gap junction beta-1 protein; GO:0016021: Gap junction beta-1 protein;	GO:0005243: Gap junction beta-1 protein; GO:0042803: Gap junction beta-1 protein;	GO:0006810: Gap junction beta-1 protein; GO:0007267: Gap junction beta-1 protein; GO:0007399: Gap junction beta-1 protein; GO:0015868: Gap junction beta-1 protein; GO:0016044: Gap junction beta-1 protein; GO:0016264: Gap junction beta-1 protein; GO:0051259: Gap junction beta-1 protein;	3	2	7
ESTNV_33867_553	TOP	[C/G]	GCTGACGACAGACTGGATACCAAATATCCTTATGTGTGCCATGCGGAGCT[C/G]AATGCTATCATGAATAAGAACTCAGCGGACGTGAAGGGCTGTTCCATGTA	TACATGGAACAGCCCTTCACGTCCGCTGAGTTCTTATTCATGATAGCATT[C/G]AGCTCCGCATGGCACACATAAGGATATTTGGTATCCAGTCTGTCGTCAGC	P32321	DCTD_HUMAN	1e-97	GO:0005829: Deoxycytidylate deaminase;	GO:0004132: Deoxycytidylate deaminase; GO:0008270: Deoxycytidylate deaminase;	GO:0006206: Deoxycytidylate deaminase; GO:0006220: Deoxycytidylate deaminase; GO:0009165: Deoxycytidylate deaminase; GO:0044281: Deoxycytidylate deaminase; GO:0046134: Deoxycytidylate deaminase; GO:0055086: Deoxycytidylate deaminase;	1	2	6
ESTNV_32703_428	TOP	[A/G]	GACCTGTCCTGTGAGGAGGACATCCTGTCCATGTTCTCTGCCATCAAGAC[A/G]CTGCACCAGGGGGTGGATGTGTGTATCAACAATGCAGGCCTGGCCCACAA	GACCTGTCCTGTGAGGAGGACATCCTGTCCATGTTCTCTGCCATCAAGAC[A/G]CTGCACCAGGGGGTGGATGTGTGTATCAACAATGCAGGCCTGGCCCACAA	Q6UWP2	DHR11_HUMAN	1e-141	GO:0005576: Dehydrogenase/reductase SDR family member 11;	GO:0000166: Dehydrogenase/reductase SDR family member 11; GO:0016491: Dehydrogenase/reductase SDR family member 11;		1	2	0
ESTNV_32703_647	TOP	[A/T]	GATGGCCACATCATCAATATTAACAGTATGGGGGGACATAGAATGGTACC[A/T]AGTGCAGATGAACATTTCTACTGTGCCACAAAATTTGCTGTGACTGCTCT	AGAGCAGTCACAGCAAATTTTGTGGCACAGTAGAAATGTTCATCTGCACT[A/T]GGTACCATTCTATGTCCCCCCATACTGTTAATATTGATGATGTGGCCATC	Q6UWP2	DHR11_HUMAN	3e-144	GO:0005576: Dehydrogenase/reductase SDR family member 11;	GO:0000166: Dehydrogenase/reductase SDR family member 11; GO:0016491: Dehydrogenase/reductase SDR family member 11;		1	2	0
ESTNV_36086_719	BOT	[G/C]	CACAACGTTTTACACCAAGAGTACCCCCAACACATCATGGTCCTCGTCTT[C/G]CACAAATTACATGGTGTTGATTTGTATCCTTCTATTCCAAAAGGATTGTG	CACAACGTTTTACACCAAGAGTACCCCCAACACATCATGGTCCTCGTCTT[C/G]CACAAATTACATGGTGTTGATTTGTATCCTTCTATTCCAAAAGGATTGTG	Q9H7D0	DOCK5_HUMAN	1e-37	GO:0005737: Dedicator of cytokinesis protein 5; GO:0005737: Dedicator of cytokinesis protein 5;	GO:0005085: Dedicator of cytokinesis protein 5; GO:0005525: Dedicator of cytokinesis protein 5; GO:0051020: Dedicator of cytokinesis protein 5;		2	3	0
ESTV_15722_638	TOP	[A/G]	TTAGTCCCACATTCCCATTGGATTCCACTCCCACATAATTTCCTGTATCA[A/G]TTCTAGGTCTATATCTGGTTACAAGACAACTATTTACATTTTTCTGAGAC	TTAGTCCCACATTCCCATTGGATTCCACTCCCACATAATTTCCTGTATCA[A/G]TTCTAGGTCTATATCTGGTTACAAGACAACTATTTACATTTTTCTGAGAC	E7ETZ8	E7ETZ8_HUMAN	0	GO:0005634: Microtubule-associated protein 9; GO:0005730: Microtubule-associated protein 9; GO:0005737: Microtubule-associated protein 9; GO:0005794: Microtubule-associated protein 9;			4	0	0
ESTNV_34644_2797	BOT	[T/G]	TTCTCTTCAATGATAAAAACAAAATAGCATCGTCTGAAATGGAATTGACT[A/C]CAACCCTGGTTGGTTCTAGTAGGCCTTGACCACATCTACTTCCCCATGGT	TTCTCTTCAATGATAAAAACAAAATAGCATCGTCTGAAATGGAATTGACT[A/C]CAACCCTGGTTGGTTCTAGTAGGCCTTGACCACATCTACTTCCCCATGGT	E9PCX3	E9PCX3_HUMAN	7e-30	GO:0005634: ETS-related transcription factor Elf-2;	GO:0003700: ETS-related transcription factor Elf-2; GO:0043565: ETS-related transcription factor Elf-2;		1	2	0
GCR_cBin19737_Ctg1_226	TOP	[A/G]	CCGGATTAAGAAATCATAGGGAACTATGGGAACTGTAAAAATATTTGAAC[A/G]TTATGNAGTGGATATGAACACACATGTACTCAATTACATGCTCGCTTACA	CCGGATTAAGAAATCATAGGGAACTATGGGAACTGTAAAAATATTTGAAC[A/G]TTATGNAGTGGATATGAACACACATGTACTCAATTACATGCTCGCTTACA	E9PDK6	E9PDK6_HUMAN	3e-36	GO:0005634: Zinc finger protein 330;	GO:0008270: Zinc finger protein 330;		1	1	0
GCR_cBin19578_Ctg1_70	TOP	[A/G]	CCTTGCCTTCTGCAAAATGTACCTCTTGCCGTTCCTCTGTATCGGTAGAG[A/G]ATCTTGACACTACTAGGACGACTGGCGAGGACGCGCTCCCGTGCCACCTT	CCTTGCCTTCTGCAAAATGTACCTCTTGCCGTTCCTCTGTATCGGTAGAG[A/G]ATCTTGACACTACTAGGACGACTGGCGAGGACGCGCTCCCGTGCCACCTT	F5GWS7	F5GWS7_HUMAN	7e-18	GO:0005622: Zinc finger protein 285;	GO:0003676: Zinc finger protein 285; GO:0008270: Zinc finger protein 285;	GO:0006355: Zinc finger protein 285;	1	2	1
GCR_cBin21806_Ctg1_79	TOP	[A/T]	TGCTGAGTCCACTACACCAC[A/T]TCGGGCCACCCCCCAGCCATACTCAGCAGAAACACCTTGTTTTAAAAAAT	ATTTTTTAAAACAAGGTGTTTCTGCTGAGTATGGCTGGGGGGTGGCCCGA[A/T]GTGGTGTAGTGGACTCAGCA	F8VXZ4	F8VXZ4_HUMAN	2e-121	GO:0005881: Tubulin alpha-1A chain;	GO:0003924: Tubulin alpha-1A chain; GO:0005198: Tubulin alpha-1A chain; GO:0005525: Tubulin alpha-1A chain; GO:0019904: Tubulin alpha-1A chain;	GO:0007018: Tubulin alpha-1A chain; GO:0051258: Tubulin alpha-1A chain;	1	4	2
GCR_cBin15028_Ctg1_199	TOP	[A/C]	TGATTGTCTGCAGGCATTCATTCAAGCTGAGCATAAACAGAGTCTAATGT[T/G]GGAGTGTTTCATTTTAGCCTGGCTAGAAAAATACCCTGCAGTCCTTCTGT	ACAGAAGGACTGCAGGGTATTTTTCTAGCCAGGCTAAAATGAAACACTCC[A/C]ACATTAGACTCTGTTTATGCTCAGCTTGAATGAATGCCTGCAGACAATCA	Q8NEZ5	FBX22_HUMAN	0	GO:0005634: F-box only protein 22; GO:0005737: F-box only protein 22;	GO:0004842: F-box only protein 22;	GO:0000209: F-box only protein 22; GO:0006464: F-box only protein 22; GO:0006511: F-box only protein 22; GO:0006913: F-box only protein 22; GO:0009267: F-box only protein 22; GO:0010830: F-box only protein 22; GO:0032436: F-box only protein 22; GO:2000060: F-box only protein 22;	2	1	8
ESTV_15528_560	TOP	[A/C]	AACTAACGTGTCATTTCTTGAATGGAACAAAGCTTTAGACTATTGTTTTC[T/G]AAATTCCGGTCAGAGGCTTTACATCAGTATGGTAAGTTATGGAAGACATT	AATGTCTTCCATAACTTACCATACTGATGTAAAGCCTCTGACCGGAATTT[A/C]GAAAACAATAGTCTAAAGCTTTGTTCCATTCAAGAAATGACACGTTAGTT	G3XAA9	G3XAA9_HUMAN	4e-37	GO:0005840: Ribosomal protein S6 kinase;	GO:0004674: Ribosomal protein S6 kinase; GO:0005524: Ribosomal protein S6 kinase;		1	2	0
ESTNV_35689_1120	TOP	[C/G]	CCTTAGAATCATTTCCTATGGCTTGAGATATCAGCCTTCTATTGACGTTG[C/G]TGTCTGTCTGCATAGTTAACTGGTTCGCTGAAGTTCACCTGAGAATCAAA	TTTGATTCTCAGGTGAACTTCAGCGAACCAGTTAACTATGCAGACAGACA[C/G]CAACGTCAATAGAAGGCTGATATCTCAAGCCATAGGAAATGATTCTAAGG	G3XAA9	G3XAA9_HUMAN	4e-37	GO:0005840: Ribosomal protein S6 kinase;	GO:0004674: Ribosomal protein S6 kinase; GO:0005524: Ribosomal protein S6 kinase;		1	2	0
ESTNV_36511_141	BOT	[T/C]	AAATACAGTGCATGATACAGACTAAGAAAAAAAATGTCTCCTTCACCAAC[A/G]GAATAAAACCCAGCCTGGGTTTGTGTGAAGAAACACCGATGTTTTTCATT	AAATACAGTGCATGATACAGACTAAGAAAAAAAATGTCTCCTTCACCAAC[A/G]GAATAAAACCCAGCCTGGGTTTGTGTGAAGAAACACCGATGTTTTTCATT	G8JLA1	G8JLA1_HUMAN	1e-19		GO:0000166: Retinol dehydrogenase 13; GO:0016491: Retinol dehydrogenase 13;		0	2	0
ESTNV_35650_2037	TOP	[A/C]	ACAAAATGCTACCTTCAATCTTCATCAAATATTCCTCTATTCTCTGTAGT[T/G]GATGTTTTGGGGTTTGTTCATTTCCTTTTGTTGAAAGAATCAAGATAGGG	CCCTATCTTGATTCTTTCAACAAAAGGAAATGAACAAACCCCAAAACATC[A/C]ACTACAGAGAATAGAGGAATATTTGATGAAGATTGAAGGTAGCATTTTGT	P14867	GBRA1_HUMAN	6e-45	GO:0005886: Gamma-aminobutyric acid receptor subunit alpha-1; GO:0005887: Gamma-aminobutyric acid receptor subunit alpha-1; GO:0030054: Gamma-aminobutyric acid receptor subunit alpha-1; GO:0034707: Gamma-aminobutyric acid receptor subunit alpha-1; GO:0045211: Gamma-aminobutyric acid receptor subunit alpha-1;	GO:0004890: Gamma-aminobutyric acid receptor subunit alpha-1; GO:0005230: Gamma-aminobutyric acid receptor subunit alpha-1; GO:0005254: Gamma-aminobutyric acid receptor subunit alpha-1; GO:0008144: Gamma-aminobutyric acid receptor subunit alpha-1; GO:0016917: Gamma-aminobutyric acid receptor subunit alpha-1;	GO:0006810: Gamma-aminobutyric acid receptor subunit alpha-1; GO:0007214: Gamma-aminobutyric acid receptor subunit alpha-1; GO:0007268: Gamma-aminobutyric acid receptor subunit alpha-1; GO:0034220: Gamma-aminobutyric acid receptor subunit alpha-1; GO:0055085: Gamma-aminobutyric acid receptor subunit alpha-1; GO:0051932: Gamma-aminobutyric acid receptor subunit alpha-1;	5	5	6
ESTNV_29923_186	TOP	[A/G]	CTGTATAAAGAGGAGCACCCATTTGAGAAGAGAAGATCGGAGGGGGAAAA[A/G]ATCAGGAAGAAGTACCCAGATAGAGTGCCAGTGATAGTGGAGAAAGCCCC	CTGTATAAAGAGGAGCACCCATTTGAGAAGAGAAGATCGGAGGGGGAAAA[A/G]ATCAGGAAGAAGTACCCAGATAGAGTGCCAGTGATAGTGGAGAAAGCCCC	O95166	GBRAP_HUMAN	3e-73	GO:0000139: Gamma-aminobutyric acid receptor-associated protein; GO:0000421: Gamma-aminobutyric acid receptor-associated protein; GO:0005764: Gamma-aminobutyric acid receptor-associated protein; GO:0005776: Gamma-aminobutyric acid receptor-associated protein; GO:0005790: Gamma-aminobutyric acid receptor-associated protein; GO:0005874: Gamma-aminobutyric acid receptor-associated protein; GO:000587…	GO:0005515: Gamma-aminobutyric acid receptor-associated protein; GO:0008017: Gamma-aminobutyric acid receptor-associated protein; GO:0050811: Gamma-aminobutyric acid receptor-associated protein; GO:0048487: Gamma-aminobutyric acid receptor-associated protein;	GO:0000226: Gamma-aminobutyric acid receptor-associated protein; GO:0006605: Gamma-aminobutyric acid receptor-associated protein; GO:0006915: Gamma-aminobutyric acid receptor-associated protein; GO:0007268: Gamma-aminobutyric acid receptor-associated protein;	10	4	4
GCR_cBin37684_Ctg1_202	TOP	[A/G]	AATCCTTGGTTTCCGCACCACGGGTGGCTCCTCGTAGAACAGCGCGTAGA[T/C]GATATGACTCGTACAACAACGTAACAACAGTAGCTAGCTAGCTATACGCT	AGCGTATAGCTAGCTAGCTACTGTTGTTACGTTGTTGTACGAGTCATATC[A/G]TCTACGCGCTGTTCTACGAGGAGCCACCCGTGGTGCGGAAACCAAGGATT	P23378	GCSP_HUMAN	0	GO:0005739: Glycine dehydrogenase decarboxylating;	GO:0004375: Glycine dehydrogenase decarboxylating; GO:0009055: Glycine dehydrogenase decarboxylating; GO:0016829: Glycine dehydrogenase decarboxylating; GO:0030170: Glycine dehydrogenase decarboxylating;	GO:0006546: Glycine dehydrogenase decarboxylating;	1	4	1
ESTV_17164_89	TOP	[A/G]	TGCATCATGTCTGGACGAGGCAAAACCGGAGGAAAGGCCCGCGCAAAGGC[A/G]AAGTCCCGCAGCTCCCGCGCTGGTCTTCAGTTCCCCGTAGGTCGTGTCCA	TGCATCATGTCTGGACGAGGCAAAACCGGAGGAAAGGCCCGCGCAAAGGC[A/G]AAGTCCCGCAGCTCCCGCGCTGGTCTTCAGTTCCCCGTAGGTCGTGTCCA	Q8IUE6	H2A2B_HUMAN	2e-58	GO:0000786: Histone H2A type 2-B; GO:0005634: Histone H2A type 2-B;	GO:0003677: Histone H2A type 2-B; GO:0046982: Histone H2A type 2-B;	GO:0006334: Histone H2A type 2-B;	2	2	1
ESTNV_32717_1091	TOP	[A/C]	TGTCTTGTCAACTCTTATGGTTGTGACCATAGGATGACCATAGAAGTTAG[A/C]AAGAAAACACAAACAGATCTGGGACCAGGCTAAATTGTGGGCTTTATTGA	TGTCTTGTCAACTCTTATGGTTGTGACCATAGGATGACCATAGAAGTTAG[A/C]AAGAAAACACAAACAGATCTGGGACCAGGCTAAATTGTGGGCTTTATTGA	H3BQ06	H3BQ06_HUMAN	4e-70	GO:0005622: Uncharacterized protein;	GO:0005097: Uncharacterized protein;		1	1	0
ESTV_20996_116	TOP	[A/C]	CACCAAGTCATCAGAGGTCTCTCCTCTTCTGCAGTCCGAAATGCAGCGAT[A/C]AAACACGTTACGATCATCGGGGGTGGACAGATGGGNGCAGGTATCGCACA	CACCAAGTCATCAGAGGTCTCTCCTCTTCTGCAGTCCGAAATGCAGCGAT[A/C]AAACACGTTACGATCATCGGGGGTGGACAGATGGGNGCAGGTATCGCACA	Q16836	HCDH_HUMAN	4e-129	GO:0005634: Hydroxyacyl-coenzyme A dehydrogenase; GO:0005730: Hydroxyacyl-coenzyme A dehydrogenase; GO:0005737: Hydroxyacyl-coenzyme A dehydrogenase; GO:0005739: Hydroxyacyl-coenzyme A dehydrogenase; GO:0005743: Hydroxyacyl-coenzyme A dehydrogenase; GO:0005759: Hydroxyacyl-coenzyme A dehydrogenase;	GO:0003857: Hydroxyacyl-coenzyme A dehydrogenase; GO:0070403: Hydroxyacyl-coenzyme A dehydrogenase;	GO:0006635: Hydroxyacyl-coenzyme A dehydrogenase; GO:0006635: Hydroxyacyl-coenzyme A dehydrogenase; GO:0014823: Hydroxyacyl-coenzyme A dehydrogenase; GO:0032868: Hydroxyacyl-coenzyme A dehydrogenase; GO:0042493: Hydroxyacyl-coenzyme A dehydrogenase; GO:0044281: Hydroxyacyl-coenzyme A dehydrogenase; GO:0044255: Hydroxyacyl-coenzyme A dehydrogenase; GO:0046676: Hydroxyacyl-coenzyme A dehydrogenase;	6	2	8
GCR_cBin32172_Ctg1_145	TOP	[A/C]	CGATAAGCATGAATGTGAAATGTATTTCCATCAATTAATATAAAGCATTA[T/G]TTTTGCACTGGGAGGATTTATTTTTTCTTTCTCCTGGTCAATTTGGCTGG	CCAGCCAAATTGACCAGGAGAAAGAAAAAATAAATCCTCCCAGTGCAAAA[A/C]TAATGCTTTATATTAATTGATGGAAATACATTTCACATTCATGCTTATCG	O95714	HERC2_HUMAN	3e-40	GO:0005634: E3 ubiquitin-protein ligase HERC2; GO:0005737: E3 ubiquitin-protein ligase HERC2; GO:0005743: E3 ubiquitin-protein ligase HERC2; GO:0005814: E3 ubiquitin-protein ligase HERC2;	GO:0005085: E3 ubiquitin-protein ligase HERC2; GO:0004842: E3 ubiquitin-protein ligase HERC2; GO:0005515: E3 ubiquitin-protein ligase HERC2; GO:0008270: E3 ubiquitin-protein ligase HERC2; GO:0020037: E3 ubiquitin-protein ligase HERC2; GO:0032183: E3 ubiquitin-protein ligase HERC2; GO:0031625: E3 ubiquitin-protein ligase HERC2;	GO:0006281: E3 ubiquitin-protein ligase HERC2; GO:0006886: E3 ubiquitin-protein ligase HERC2; GO:0006974: E3 ubiquitin-protein ligase HERC2; GO:0007283: E3 ubiquitin-protein ligase HERC2; GO:0016567: E3 ubiquitin-protein ligase HERC2; GO:0042787: E3 ubiquitin-protein ligase HERC2;	4	7	6
GCR_hBin1530_Ctg1_68	BOT	[T/A]	GAGTCCATGACTTTGATTGCTGCTTAACATCATAG[A/T]CCTTTTTTAAACGATGGACCAAACATAAATTGCACTATTGAACCTTTTAC	GAGTCCATGACTTTGATTGCTGCTTAACATCATAG[A/T]CCTTTTTTAAACGATGGACCAAACATAAATTGCACTATTGAACCTTTTAC	P07900	HS90A_HUMAN	6e-173	GO:0005829: Heat shock protein HSP 90-alpha; GO:0005829: Heat shock protein HSP 90-alpha; GO:0005886: Heat shock protein HSP 90-alpha; GO:0042470: Heat shock protein HSP 90-alpha;	GO:0000166: Heat shock protein HSP 90-alpha; GO:0005515: Heat shock protein HSP 90-alpha; GO:0005524: Heat shock protein HSP 90-alpha; GO:0016887: Heat shock protein HSP 90-alpha; GO:0030235: Heat shock protein HSP 90-alpha; GO:0030911: Heat shock protein HSP 90-alpha; GO:0030911: Heat shock protein HSP 90-alpha; GO:0042802: Heat shock protein HSP 90-alpha; GO:0042803: Heat shock protein HSP 90-a…	GO:0000086: Heat shock protein HSP 90-alpha; GO:0000278: Heat shock protein HSP 90-alpha; GO:0006200: Heat shock protein HSP 90-alpha; GO:0006839: Heat shock protein HSP 90-alpha; GO:0006986: Heat shock protein HSP 90-alpha; GO:0007165: Heat shock protein HSP 90-alpha; GO:0007411: Heat shock protein HSP 90-alpha; GO:0042026: Heat shock protein HSP 90-alpha; GO:0045040: Heat shock protein HSP 90-a…	4	10	14
ESTNV_36561_1246	TOP	[A/G]	CTATGGAGAACGTGGAAAGCCAGAGAGGGGGAAATGATGCCTTTCGGTCC[T/C]CTGCACAAACTGATGGAATATTCCAAAGAACTCTCTGCTCACAGTAATTT	AAATTACTGTGAGCAGAGAGTTCTTTGGAATATTCCATCAGTTTGTGCAG[A/G]GGACCGAAAGGCATCATTTCCCCCTCTCTGGCTTTCCACGTTCTCCATAG	Q14627	I13R2_HUMAN	2e-60	GO:0005615: Interleukin-13 receptor subunit alpha-2; GO:0016021: Interleukin-13 receptor subunit alpha-2;	GO:0004871: Interleukin-13 receptor subunit alpha-2; GO:0004896: Interleukin-13 receptor subunit alpha-2;	GO:0007165: Interleukin-13 receptor subunit alpha-2; GO:0019221: Interleukin-13 receptor subunit alpha-2;	2	2	2
GCR_cBin3741_Ctg1_126	TOP	[C/G]	GAAGTGTTTGAACTTTCACCCTCTTCTGTTGTACTATCTGTGTTTAGAGT[C/G]AAATGTTTTTTTTTTACCTGCAGTTGTGTGCGTTGAACCTCTTGCCCTGC	GCAGGGCAAGAGGTTCAACGCACACAACTGCAGGTAAAAAAAAAACATTT[C/G]ACTCTAAACACAGATAGTACAACAGAAGAGGGTGAAAGTTCAAACACTTC	Q9BW62	KATL1_HUMAN	3e-34	GO:0005737: Katanin p60 ATPase-containing subunit A-like 1; GO:0005874: Katanin p60 ATPase-containing subunit A-like 1;	GO:0005524: Katanin p60 ATPase-containing subunit A-like 1; GO:0008568: Katanin p60 ATPase-containing subunit A-like 1;		2	2	0
ESTV_17539_1123	TOP	[C/G]	TGACGGCATGATCCCCGCCCAGAAGTAAAGAGTTGTTGACGTCGCTGGTC[C/G]TATTTTGTTTTTCTATTGTCAAGTTATGTGCCATTGAGCCAACCAACCGG	CCGGTTGGTTGGCTCAATGGCACATAACTTGACAATAGAAAAACAAAATA[C/G]GACCAGCGACGTCAACAACTCTTTACTTCTGGGCGGGGATCATGCCGTCA	P06732	KCRM_HUMAN	0	GO:0005737: Creatine kinase M-type; GO:0005829: Creatine kinase M-type;	GO:0004111: Creatine kinase M-type; GO:0005524: Creatine kinase M-type;	GO:0006600: Creatine kinase M-type; GO:0034641: Creatine kinase M-type; GO:0044281: Creatine kinase M-type; GO:0046314: Creatine kinase M-type;	2	2	4
ESTNV_12902_251	TOP	[A/G]	GTGTTGTGTAAAGTTGGAATGTATGAGGTGGAAAAAAAACATTCTAAGTC[T/C]GTGTGTCTGACATTAACCATGTGCTTGACATTCATAACACTTGGAACGAT	ATCGTTCCAAGTGTTATGAATGTCAAGCACATGGTTAATGTCAGACACAC[A/G]GACTTAGAATGTTTTTTTTCCACCTCATACATTCCAACTTTACACAACAC	Q6TFL4	KLH24_HUMAN	0	GO:0005737: Kelch-like protein 24; GO:0030424: Kelch-like protein 24; GO:0043204: Kelch-like protein 24;			3	0	0
ESTNV_28503_327	BOT	[T/C]	ACTTAAAAAAAGGGAAAAGCTGATCCTAGATCAGCACTCCTACTCAGGGA[T/C]GCTTTATGAATCCAGACCCACACATAGGACCAGCTGTCTGTCATTTTAAA	TTTAAAATGACAGACAGCTGGTCCTATGTGTGGGTCTGGATTCATAAAGC[A/G]TCCCTGAGTAGGAGTGCTGATCTAGGATCAGCTTTTCCCTTTTTTTAAGT	P11047	LAMC1_HUMAN	3e-51	GO:0005604: Laminin subunit gamma-1; GO:0005606: Laminin subunit gamma-1; GO:0005606: Laminin subunit gamma-1; GO:0005576: Laminin subunit gamma-1; GO:0005615: Laminin subunit gamma-1; GO:0031012: Laminin subunit gamma-1; GO:0031012: Laminin subunit gamma-1; GO:0043259: Laminin subunit gamma-1; GO:0043260: Laminin subunit gamma-1;	GO:0005201: Laminin subunit gamma-1; GO:0043208: Laminin subunit gamma-1;	GO:0006461: Laminin subunit gamma-1; GO:0007155: Laminin subunit gamma-1; GO:0007492: Laminin subunit gamma-1; GO:0007411: Laminin subunit gamma-1; GO:0016477: Laminin subunit gamma-1; GO:0022617: Laminin subunit gamma-1; GO:0031581: Laminin subunit gamma-1; GO:0034446: Laminin subunit gamma-1; GO:0050679: Laminin subunit gamma-1;	9	2	9
GCR_cBin16144_Ctg1_285	BOT	[T/C]	TATGAAAGCTGGGACTGCACCATGCTCTACCACCTGTAGGGGGAGACATT[A/G]CACCAGTCAACTACAGCCAAGTAATACATCAAATCAGGTTATATCACATG	TATGAAAGCTGGGACTGCACCATGCTCTACCACCTGTAGGGGGAGACATT[A/G]CACCAGTCAACTACAGCCAAGTAATACATCAAATCAGGTTATATCACATG	P40926	MDHM_HUMAN	3e-114	GO:0005634: Malate dehydrogenase; GO:0005730: Malate dehydrogenase; GO:0005743: Malate dehydrogenase; GO:0005759: Malate dehydrogenase; GO:0005739: Malate dehydrogenase; GO:0005886: Malate dehydrogenase;	GO:0000166: Malate dehydrogenase; GO:0030060: Malate dehydrogenase; GO:0030060: Malate dehydrogenase; GO:0030060: Malate dehydrogenase; GO:0043621: Malate dehydrogenase; GO:0046554: Malate dehydrogenase;	GO:0005975: Malate dehydrogenase; GO:0006006: Malate dehydrogenase; GO:0006094: Malate dehydrogenase; GO:0006099: Malate dehydrogenase; GO:0006107: Malate dehydrogenase; GO:0006108: Malate dehydrogenase; GO:0006108: Malate dehydrogenase; GO:0006734: Malate dehydrogenase; GO:0006475: Malate dehydrogenase; GO:0044262: Malate dehydrogenase; GO:0044281: Malate dehydrogenase;	6	6	11
BASS138_B7_G02_640	TOP	[A/G]	GTCCTTCAGCAGAACAGGGACTGGGTTACTCATACTCTGCTACATCCGAAGGACTCTACC[A/G]TACAAGCCATGGGCATGTCCTCTATCAGTCAGAGAGGCCTGCTGCCACCAGACAGAATCA	GTCCTTCAGCAGAACAGGGACTGGGTTACTCATACTCTGCTACATCCGAAGGACTCTACC[A/G]TACAAGCCATGGGCATGTCCTCTATCAGTCAGAGAGGCCTGCTGCCACCAGACAGAATCA	Q99707	METH_HUMAN	0	GO:0005737: Methionine synthase; GO:0005829: Methionine synthase;	GO:0005542: Methionine synthase; GO:0008705: Methionine synthase; GO:0008898: Methionine synthase; GO:0008270: Methionine synthase; GO:0031419: Methionine synthase;	GO:0000096: Methionine synthase; GO:0006479: Methionine synthase; GO:0006805: Methionine synthase; GO:0007399: Methionine synthase; GO:0032259: Methionine synthase; GO:0034641: Methionine synthase; GO:0044281: Methionine synthase; GO:0046653: Methionine synthase; GO:0050667: Methionine synthase;	2	5	9
GCR_cBin31415_Ctg1_119	TOP	[A/T]	GTTATATTTATAAGCCGAGATATATCGCAGGTTGGAACCCAAATGAAAAT[A/T]ACTGACAGAGCTGAGTCTGGCACACTGCTTGGGAGCCTGCAGGCAGACGG	GTTATATTTATAAGCCGAGATATATCGCAGGTTGGAACCCAAATGAAAAT[A/T]ACTGACAGAGCTGAGTCTGGCACACTGCTTGGGAGCCTGCAGGCAGACGG	Q99707	METH_HUMAN	0	GO:0005737: Methionine synthase; GO:0005829: Methionine synthase;	GO:0005542: Methionine synthase; GO:0008705: Methionine synthase; GO:0008898: Methionine synthase; GO:0008270: Methionine synthase; GO:0031419: Methionine synthase;	GO:0000096: Methionine synthase; GO:0006479: Methionine synthase; GO:0006805: Methionine synthase; GO:0007399: Methionine synthase; GO:0032259: Methionine synthase; GO:0034641: Methionine synthase; GO:0044281: Methionine synthase; GO:0046653: Methionine synthase; GO:0050667: Methionine synthase;	2	5	9
ESTNV_36230_1120	TOP	[A/G]	ACAAGAGCGCCGAAGAAACACTCCAACTTCTCCAGAATCCGCCACAACTC[A/G]TCCTTAAACCTCTGAGGCTGGTGGAACTGGATGGTGGCCTTCTGGTTGAA	ACAAGAGCGCCGAAGAAACACTCCAACTTCTCCAGAATCCGCCACAACTC[A/G]TCCTTAAACCTCTGAGGCTGGTGGAACTGGATGGTGGCCTTCTGGTTGAA	Q8IUF8	MINA_HUMAN	1e-177	GO:0005634: MYC-induced nuclear antigen; GO:0005730: MYC-induced nuclear antigen; GO:0005737: MYC-induced nuclear antigen;		GO:0042254: MYC-induced nuclear antigen;	3	0	1
GCR_cBin4288_Ctg1_82	TOP	[A/G]	AGCGTTTGTTGCGTTCAGAAACAGCCTCCGGCCAGAAACTGTGCCTTGTT[T/C]GGGACATGTTCCTGCAACTAAGCAACAGTCAACATTCACAGACCTTTCCC	GGGAAAGGTCTGTGAATGTTGACTGTTGCTTAGTTGCAGGAACATGTCCC[A/G]AACAAGGCACAGTTTCTGGCCGGAGGCTGTTTCTGAACGCAACAAACGCT	P22033	MUTA_HUMAN	0	GO:0005739: Methylmalonyl-CoA mutase; GO:0005759: Methylmalonyl-CoA mutase;	GO:0004494: Methylmalonyl-CoA mutase; GO:0031419: Methylmalonyl-CoA mutase; GO:0046872: Methylmalonyl-CoA mutase; GO:0072341: Methylmalonyl-CoA mutase;	GO:0006635: Methylmalonyl-CoA mutase; GO:0009791: Methylmalonyl-CoA mutase; GO:0019626: Methylmalonyl-CoA mutase; GO:0044255: Methylmalonyl-CoA mutase; GO:0044281: Methylmalonyl-CoA mutase; GO:0050667: Methylmalonyl-CoA mutase;	2	4	6
GCR_cBin21489_Ctg1_370	TOP	[A/G]	TGAGTTCTCAGGACTGCTTTCATTCCTAACCCTTTTCCACAGAAATCTGT[T/C]CCTTATCGCTGAACTCCCACAGAGGCCTTGGTTGTATGTTGGCTTCTCCC	GGGAGAAGCCAACATACAACCAAGGCCTCTGTGGGAGTTCAGCGATAAGG[A/G]ACAGATTTCTGTGGAAAAGGGTTAGGAATGAAAGCAGTCCTGAGAACTCA	Q9Y623	MYH4_HUMAN	0	GO:0005634: Myosin-4; GO:0005730: Myosin-4; GO:0005859: Myosin-4; GO:0005925: Myosin-4; GO:0030016: Myosin-4; GO:0030017: Myosin-4; GO:0032982: Myosin-4;	GO:0000146: Myosin-4; GO:0003779: Myosin-4; GO:0005516: Myosin-4; GO:0005524: Myosin-4; GO:0008307: Myosin-4;	GO:0006936: Myosin-4; GO:0014823: Myosin-4; GO:0030048: Myosin-4; GO:0030049: Myosin-4;	7	5	4
ESTNV_29707_992	BOT	[T/C]	GATCCCTCCTGTATTGATTTCATTTCGAAGATATTCCTTCACCTTTCTGC[T/C]CATTTTTTTATTGCAGCCTTCATACATGTCGTCAACAGAGTCAGAGACCA	TGGTCTCTGACTCTGTTGACGACATGTATGAAGGCTGCAATAAAAAAATG[A/G]GCAGAAAGGTGAAGGAATATCTTCGAAATGAAATCAATACAGGAGGGATC	Q96L15	NAR5_HUMAN	3e-30	GO:0005576: Ecto-ADP-ribosyltransferase 5;	GO:0003950: Ecto-ADP-ribosyltransferase 5; GO:0003953: Ecto-ADP-ribosyltransferase 5; GO:0003956: Ecto-ADP-ribosyltransferase 5;	GO:0006471: Ecto-ADP-ribosyltransferase 5;	1	3	1
ESTV_15187_371	TOP	[A/G]	TTATGCTTTGCATTGAAAGCTTGTGTTATGCATTGANAGCTTATGTTATA[T/C]ACTTTCAATGCAAAACCACACATTTCATATATCACGACACTTCCCCTGGC	GCCAGGGGAAGTGTCGTGATATATGAAATGTGTGGTTTTGCATTGAAAGT[A/G]TATAACATAAGCTNTCAATGCATAACACAAGCTTTCAATGCAAAGCATAA	Q5JS37	NHLC3_HUMAN	1e-127	GO:0005576: NHL repeat-containing protein 3;			1	0	0
ESTV_20925_1105	TOP	[A/C]	CCCTTGTTGTCAGGGGTCTTTGCCTGTTTTCCGGCTGGTGTGTTGGCTTT[A/C]GAGCCCTTTCCATTGTGGGCAGGAGTCTGAGGTTTGGACGGAGTCTTCTT	CCCTTGTTGTCAGGGGTCTTTGCCTGTTTTCCGGCTGGTGTGTTGGCTTT[A/C]GAGCCCTTTCCATTGTGGGCAGGAGTCTGAGGTTTGGACGGAGTCTTCTT	P06748	NPM_HUMAN	3e-56	GO:0005634: Nucleophosmin; GO:0005634: Nucleophosmin; GO:0005654: Nucleophosmin; GO:0005654: Nucleophosmin; GO:0005730: Nucleophosmin; GO:0005737: Nucleophosmin; GO:0005737: Nucleophosmin; GO:0005813: Nucleophosmin; GO:0005813: Nucleophosmin; GO:0030529: Nucleophosmin; GO:0031616: Nucleophosmin;	GO:0003713: Nucleophosmin; GO:0003723: Nucleophosmin; GO:0005515: Nucleophosmin; GO:0019901: Nucleophosmin; GO:0030957: Nucleophosmin; GO:0042393: Nucleophosmin; GO:0043023: Nucleophosmin; GO:0043024: Nucleophosmin; GO:0042803: Nucleophosmin; GO:0046982: Nucleophosmin; GO:0051059: Nucleophosmin; GO:0051059: Nucleophosmin; GO:0051082: Nucleophosmin; GO:0051082: Nucleophosmin;	GO:0006281: Nucleophosmin; GO:0006334: Nucleophosmin; GO:0006334: Nucleophosmin; GO:0006886: Nucleophosmin; GO:0006913: Nucleophosmin; GO:0006913: Nucleophosmin; GO:0006950: Nucleophosmin; GO:0007098: Nucleophosmin; GO:0007098: Nucleophosmin; GO:0007165: Nucleophosmin; GO:0007569: Nucleophosmin; GO:0007569: Nucleophosmin; GO:0008104: Nucleophosmin; GO:0008285: Nucleophosmin; GO:0008285: Nucleopho…	11	14	25
ESTNV_36918_790	TOP	[A/G]	AGGCAGGCAGGGGATTGATGAAATGGCTGAAGTAATCAAATTAAAAAAAA[A/G]GTTTAAGAAAAAAGTTATTTGCTGTCTTCAACAGTTTGTCTCCACTTCCA	AGGCAGGCAGGGGATTGATGAAATGGCTGAAGTAATCAAATTAAAAAAAA[A/G]GTTTAAGAAAAAAGTTATTTGCTGTCTTCAACAGTTTGTCTCCACTTCCA	P06748	NPM_HUMAN	3e-56	GO:0005634: Nucleophosmin; GO:0005634: Nucleophosmin; GO:0005654: Nucleophosmin; GO:0005654: Nucleophosmin; GO:0005730: Nucleophosmin; GO:0005737: Nucleophosmin; GO:0005737: Nucleophosmin; GO:0005813: Nucleophosmin; GO:0005813: Nucleophosmin; GO:0030529: Nucleophosmin; GO:0031616: Nucleophosmin;	GO:0003713: Nucleophosmin; GO:0003723: Nucleophosmin; GO:0005515: Nucleophosmin; GO:0019901: Nucleophosmin; GO:0030957: Nucleophosmin; GO:0042393: Nucleophosmin; GO:0043023: Nucleophosmin; GO:0043024: Nucleophosmin; GO:0042803: Nucleophosmin; GO:0046982: Nucleophosmin; GO:0051059: Nucleophosmin; GO:0051059: Nucleophosmin; GO:0051082: Nucleophosmin; GO:0051082: Nucleophosmin;	GO:0006281: Nucleophosmin; GO:0006334: Nucleophosmin; GO:0006334: Nucleophosmin; GO:0006886: Nucleophosmin; GO:0006913: Nucleophosmin; GO:0006913: Nucleophosmin; GO:0006950: Nucleophosmin; GO:0007098: Nucleophosmin; GO:0007098: Nucleophosmin; GO:0007165: Nucleophosmin; GO:0007569: Nucleophosmin; GO:0007569: Nucleophosmin; GO:0008104: Nucleophosmin; GO:0008285: Nucleophosmin; GO:0008285: Nucleopho…	11	14	25
ESTNV_35783_1291	TOP	[A/G]	TCAGATCGGTTTCTAAATGATCTATTGCACAGAACGGTGGTGGGGAGATG[A/G]GCTTAACTGATTCAGAAACTGGATAATCATGTACATATTTCAAGTCTTTG	TCAGATCGGTTTCTAAATGATCTATTGCACAGAACGGTGGTGGGGAGATG[A/G]GCTTAACTGATTCAGAAACTGGATAATCATGTACATATTTCAAGTCTTTG	P03886	NU1M_HUMAN	3e-47	GO:0005743: NADH-ubiquinone oxidoreductase chain 1; GO:0005747: NADH-ubiquinone oxidoreductase chain 1; GO:0005747: NADH-ubiquinone oxidoreductase chain 1; GO:0016021: NADH-ubiquinone oxidoreductase chain 1; GO:0031966: NADH-ubiquinone oxidoreductase chain 1;	GO:0005515: NADH-ubiquinone oxidoreductase chain 1; GO:0008137: NADH-ubiquinone oxidoreductase chain 1;	GO:0006120: NADH-ubiquinone oxidoreductase chain 1; GO:0014070: NADH-ubiquinone oxidoreductase chain 1; GO:0022904: NADH-ubiquinone oxidoreductase chain 1; GO:0033194: NADH-ubiquinone oxidoreductase chain 1; GO:0042493: NADH-ubiquinone oxidoreductase chain 1; GO:0044281: NADH-ubiquinone oxidoreductase chain 1;	5	2	6
GCR_cBin37930_Ctg1_88	TOP	[A/G]	TCCACCCTCCTCACACCTTAATGCTCCGTGTCCATCTAGTTTGGGGATAA[T/C]CAACTACATTCAGCCGCAGGCCAGTTAGTTTTTTTTCTTGAGTGGATGGT	ACCATCCACTCAAGAAAAAAAACTAACTGGCCTGCGGCTGAATGTAGTTG[A/G]TTATCCCCAAACTAGATGGACACGGAGCATTAAGGTGTGAGGAGGGTGGA	P03891	NU2M_HUMAN	9e-40	GO:0005743: NADH-ubiquinone oxidoreductase chain 2; GO:0005747: NADH-ubiquinone oxidoreductase chain 2; GO:0005747: NADH-ubiquinone oxidoreductase chain 2; GO:0016021: NADH-ubiquinone oxidoreductase chain 2;	GO:0008137: NADH-ubiquinone oxidoreductase chain 2;	GO:0006120: NADH-ubiquinone oxidoreductase chain 2; GO:0022904: NADH-ubiquinone oxidoreductase chain 2; GO:0044281: NADH-ubiquinone oxidoreductase chain 2;	4	1	3
ESTNV_28503_575	TOP	[A/G]	GAGAGCAATTCACACCTTTCTAACCATATTCGTATTCAATAGGGCACACC[A/G]CAACAACCTGTAGCAAAAGAATTTGCAACACAAATGACTTTATGGGACAG	GAGAGCAATTCACACCTTTCTAACCATATTCGTATTCAATAGGGCACACC[A/G]CAACAACCTGTAGCAAAAGAATTTGCAACACAAATGACTTTATGGGACAG	P03915	NU5M_HUMAN	4e-80	GO:0005743: NADH-ubiquinone oxidoreductase chain 5; GO:0005747: NADH-ubiquinone oxidoreductase chain 5; GO:0005747: NADH-ubiquinone oxidoreductase chain 5; GO:0016021: NADH-ubiquinone oxidoreductase chain 5;	GO:0008137: NADH-ubiquinone oxidoreductase chain 5;	GO:0001666: NADH-ubiquinone oxidoreductase chain 5; GO:0006120: NADH-ubiquinone oxidoreductase chain 5; GO:0010243: NADH-ubiquinone oxidoreductase chain 5; GO:0022904: NADH-ubiquinone oxidoreductase chain 5; GO:0042542: NADH-ubiquinone oxidoreductase chain 5; GO:0044281: NADH-ubiquinone oxidoreductase chain 5;	4	1	6
ESTNV_28577_526	TOP	[A/C]	GCTAAGGGCAAAGGAGGCTCTATGCACATGTACACTAAAAACTTCTATGG[A/C]GGCAATGGCATTGTGGGAGCTCAGGTACCGCTGGGAGCCGGTGTAGCCCT	GCTAAGGGCAAAGGAGGCTCTATGCACATGTACACTAAAAACTTCTATGG[A/C]GGCAATGGCATTGTGGGAGCTCAGGTACCGCTGGGAGCCGGTGTAGCCCT	P08559	ODPA_HUMAN	0	GO:0005739: Pyruvate dehydrogenase E1 component subunit alpha; GO:0005759: Pyruvate dehydrogenase E1 component subunit alpha;	GO:0004739: Pyruvate dehydrogenase E1 component subunit alpha;	GO:0006090: Pyruvate dehydrogenase E1 component subunit alpha; GO:0006096: Pyruvate dehydrogenase E1 component subunit alpha; GO:0010510: Pyruvate dehydrogenase E1 component subunit alpha; GO:0044281: Pyruvate dehydrogenase E1 component subunit alpha;	2	1	4
ESTNV_28966_1171	BOT	[T/C]	TGATGTATAGCTTTTTTGTATTGTAACATTTATTTGCTCTGCTAATTTTC[A/G]AAGTACTGTATTGCAGCTGAACATATGCTGTTCATGATCTCCAGAGAGAA	TGATGTATAGCTTTTTTGTATTGTAACATTTATTTGCTCTGCTAATTTTC[A/G]AAGTACTGTATTGCAGCTGAACATATGCTGTTCATGATCTCCAGAGAGAA	Q9H3D4	P63_HUMAN	4e-47	GO:0000785: Tumor protein 63; GO:0005634: Tumor protein 63; GO:0005634: Tumor protein 63; GO:0005730: Tumor protein 63; GO:0005667: Tumor protein 63; GO:0005654: Tumor protein 63; GO:0005737: Tumor protein 63; GO:0005794: Tumor protein 63; GO:0005829: Tumor protein 63; GO:0030425: Tumor protein 63;	GO:0001077: Tumor protein 63; GO:0002039: Tumor protein 63; GO:0003677: Tumor protein 63; GO:0003682: Tumor protein 63; GO:0003682: Tumor protein 63; GO:0003684: Tumor protein 63; GO:0003690: Tumor protein 63; GO:0003700: Tumor protein 63; GO:0005515: Tumor protein 63; GO:0042802: Tumor protein 63; GO:0044212: Tumor protein 63; GO:0043565: Tumor protein 63; GO:0046872: Tumor protein 63;	GO:0000122: Tumor protein 63; GO:0001736: Tumor protein 63; GO:0001501: Tumor protein 63; GO:0002053: Tumor protein 63; GO:0002064: Tumor protein 63; GO:0006338: Tumor protein 63; GO:0006915: Tumor protein 63; GO:0006917: Tumor protein 63; GO:0006978: Tumor protein 63; GO:0007219: Tumor protein 63; GO:0007499: Tumor protein 63; GO:0007569: Tumor protein 63; GO:0010165: Tumor protein 63; GO:001025…	10	13	43
ESTNV_33266_651	TOP	[A/C]	CCTGCTTTTGGGCTGTGTGGGGTACATGGGGTGGGGTTGGAGGGTGGGCT[T/G]GGGTATACTCTTCAATAAGCTTTTGGTCGCATTCCCCTGCTCAGATGTTG	CAACATCTGAGCAGGGGAATGCGACCAAAAGCTTATTGAAGAGTATACCC[A/C]AGCCCACCCTCCAACCCCACCCCATGTACCCCACACAGCCCAAAAGCAGG	Q9ULR5	PAI2B_HUMAN	2e-29	GO:0005737: Polyadenylate-binding protein-interacting protein 2B;	GO:0000900: Polyadenylate-binding protein-interacting protein 2B; GO:0005515: Polyadenylate-binding protein-interacting protein 2B;	GO:0045947: Polyadenylate-binding protein-interacting protein 2B;	1	2	1
GCR_cBin23470_Ctg1_62	BOT	[T/C]	AAATAAGCTTTGTTCTCCATTTGGTGTGGGTC[A/G]GCGGGCAGAGAGGACGCTTCGTCTTGTCGATGCCCAACAAAGAGCTCTCC	AAATAAGCTTTGTTCTCCATTTGGTGTGGGTC[A/G]GCGGGCAGAGAGGACGCTTCGTCTTGTCGATGCCCAACAAAGAGCTCTCC	P05166	PCCB_HUMAN	0	GO:0005739: Propionyl-CoA carboxylase beta chain; GO:0005759: Propionyl-CoA carboxylase beta chain;	GO:0004658: Propionyl-CoA carboxylase beta chain; GO:0005524: Propionyl-CoA carboxylase beta chain;	GO:0006635: Propionyl-CoA carboxylase beta chain; GO:0019626: Propionyl-CoA carboxylase beta chain; GO:0044255: Propionyl-CoA carboxylase beta chain; GO:0044281: Propionyl-CoA carboxylase beta chain;	2	2	4
GCR_cBin4742_Ctg1_269	BOT	[T/G]	TCCAATGTCCCGGATTGAGCAGGCTTTCCCCCATCAGCGGTAGTCACTAC[T/G]TGCTTNACAACTGCCTGTTTCTCTCGGTCTAACGCTTTCTTTAACACTAA	TTAGTGTTAAAGAAAGCGTTAGACCGAGAGAAACAGGCAGTTGTNAAGCA[A/C]GTAGTGACTACCGCTGATGGGGGAAAGCCTGCTCAATCCGGGACATTGGA	Q9P2E7	PCD10_HUMAN	0	GO:0005886: Protocadherin-10; GO:0016021: Protocadherin-10;	GO:0005509: Protocadherin-10;	GO:0007156: Protocadherin-10;	2	1	1
ESTV_16643_373	TOP	[A/G]	GATGTGTACAATGGCCACTCCAACATGGTGCAGAAGCTGGGGAGGTTCTG[T/C]GGAACGTTCAGGCCTGGTACTCTCATCTCCACCACTAACACCATAATGCT	AGCATTATGGTGTTAGTGGTGGAGATGAGAGTACCAGGCCTGAACGTTCC[A/G]CAGAACCTCCCCAGCTTCTGCACCATGTTGGAGTGGCCATTGTACACATC	Q15113	PCOC1_HUMAN	6e-123	GO:0005615: Procollagen C-endopeptidase enhancer 1; GO:0031012: Procollagen C-endopeptidase enhancer 1;	GO:0005518: Procollagen C-endopeptidase enhancer 1; GO:0008201: Procollagen C-endopeptidase enhancer 1; GO:0016504: Procollagen C-endopeptidase enhancer 1;	GO:0006508: Procollagen C-endopeptidase enhancer 1; GO:0007275: Procollagen C-endopeptidase enhancer 1; GO:0010952: Procollagen C-endopeptidase enhancer 1;	2	3	3
ESTV_16643_586	BOT	[G/C]	CAGGGTGAAGTTAAAACACCTAACTGGCCAGAGAAGAATTACCCAGCAGG[C/G]ATCAGTTGCTCCTGGCTCATCACAGTAGAGCGGGATCAGGTGATTGAGGT	ACCTCAATCACCTGATCCCGCTCTACTGTGATGAGCCAGGAGCAACTGAT[C/G]CCTGCTGGGTAATTCTTCTCTGGCCAGTTAGGTGTTTTAACTTCACCCTG	Q15113	PCOC1_HUMAN	6e-123	GO:0005615: Procollagen C-endopeptidase enhancer 1; GO:0031012: Procollagen C-endopeptidase enhancer 1;	GO:0005518: Procollagen C-endopeptidase enhancer 1; GO:0008201: Procollagen C-endopeptidase enhancer 1; GO:0016504: Procollagen C-endopeptidase enhancer 1;	GO:0006508: Procollagen C-endopeptidase enhancer 1; GO:0007275: Procollagen C-endopeptidase enhancer 1; GO:0010952: Procollagen C-endopeptidase enhancer 1;	2	3	3
ESTNV_35635_2078	BOT	[T/G]	AGTCTCTTCCCCTGAAATTGTAGGATGAATTAGGATGACCACTTCCATTT[T/G]TGGACCTGTACAGAATCATGCAGCCTGAGGGACGGCAAACAGTAGTTGGA	TCCAACTACTGTTTGCCGTCCCTCAGGCTGCATGATTCTGTACAGGTCCA[A/C]AAATGGAAGTGGTCATCCTAATTCATCCTACAATTTCAGGGGAAGAGACT	P50479	PDLI4_HUMAN	1e-95		GO:0005515: PDZ and LIM domain protein 4; GO:0008270: PDZ and LIM domain protein 4;		0	2	0
BASS110_B6A_E06_264	TOP	[A/G]	TGTGAACTCTAAATTGAATACATGTGAAAGTATGGATTCACGTGTGAAATTTTTATCATC[T/C]CAAAGTGTGAAAATGTGTTTCTTTCTCACCTAATGAATTGCCTGTCATACAATAGAAAAA	TTTTTCTATTGTATGACAGGCAATTCATTAGGTGAGAAAGAAACACATTTTCACACTTTG[A/G]GATGATAAAAATTTCACACGTGAATCCATACTTTCACATGTATTCAATTTAGAGTTCACA	Q9BXR3	POK2_HUMAN	0		GO:0003677: HERV-K_7p22.1 provirus ancestral Pol protein; GO:0003723: HERV-K_7p22.1 provirus ancestral Pol protein; GO:0003964: HERV-K_7p22.1 provirus ancestral Pol protein; GO:0004523: HERV-K_7p22.1 provirus ancestral Pol protein; GO:0008270: HERV-K_7p22.1 provirus ancestral Pol protein;	GO:0006278: HERV-K_7p22.1 provirus ancestral Pol protein; GO:0006310: HERV-K_7p22.1 provirus ancestral Pol protein; GO:0015074: HERV-K_7p22.1 provirus ancestral Pol protein;	0	5	3
GCR_cBin31693_Ctg1_166	BOT	[T/C]	CACTCAGCTACTACTGCCCTGTTGCTTGAGTTTTGAATAAGATGCTGTAT[T/C]GTTGAATGTGTTACATGTTTTTAACTGTATGAGAATAAATCAAATGAATA	TATTCATTTGATTTATTCTCATACAGTTAAAAACATGTAACACATTCAAC[A/G]ATACAGCATCTTATTCAAAACTCAAGCAACAGGGCAGTAGTAGCTGAGTG	Q9BXR3	POK2_HUMAN	0		GO:0003677: HERV-K_7p22.1 provirus ancestral Pol protein; GO:0003723: HERV-K_7p22.1 provirus ancestral Pol protein; GO:0003964: HERV-K_7p22.1 provirus ancestral Pol protein; GO:0004523: HERV-K_7p22.1 provirus ancestral Pol protein; GO:0008270: HERV-K_7p22.1 provirus ancestral Pol protein;	GO:0006278: HERV-K_7p22.1 provirus ancestral Pol protein; GO:0006310: HERV-K_7p22.1 provirus ancestral Pol protein; GO:0015074: HERV-K_7p22.1 provirus ancestral Pol protein;	0	5	3
GCR_cBin1635_Ctg1_70	BOT	[T/A]	GATGCTACATTTGAGTTGTAGTCCCTTCTGAAAACAGC[A/T]GGTGCTGACTGTGCAACAGTTCAAACACTCAGGAAATCTGTCCCACATTG	GATGCTACATTTGAGTTGTAGTCCCTTCTGAAAACAGC[A/T]GGTGCTGACTGTGCAACAGTTCAAACACTCAGGAAATCTGTCCCACATTG	P0C7U0	PPR28_HUMAN	0	GO:0016021: Protein phosphatase 1 regulatory subunit 28;	GO:0004864: Protein phosphatase 1 regulatory subunit 28; GO:0019902: Protein phosphatase 1 regulatory subunit 28;	GO:0010923: Protein phosphatase 1 regulatory subunit 28;	1	2	1
GCR_cBin745_Ctg2_456	BOT	[T/C]	GCCCCACTCCTAAGCGGCGAGGCAGGAAGACCAAAGCTGAGAAGATGCTC[T/C]TACTCCAGCAGCAGGACCCCCAGGGCTCAGGCAGTGACATGTACAGTTGC	GCAACTGTACATGTCACTGCCTGAGCCCTGGGGGTCCTGCTGCTGGAGTA[A/G]GAGCATCTTCTCAGCTTTGGTCTTCCTGCCTCGCCGCTTAGGAGTGGGGC	O75475	PSIP1_HUMAN	3e-45	GO:0005634: PC4 and SFRS1-interacting protein; GO:0005730: PC4 and SFRS1-interacting protein; GO:0005654: PC4 and SFRS1-interacting protein; GO:0005654: PC4 and SFRS1-interacting protein; GO:0005720: PC4 and SFRS1-interacting protein; GO:0005829: PC4 and SFRS1-interacting protein; GO:0035327: PC4 and SFRS1-interacting protein; GO:0034399: PC4 and SFRS1-interacting protein;	GO:0001105: PC4 and SFRS1-interacting protein; GO:0003682: PC4 and SFRS1-interacting protein; GO:0005515: PC4 and SFRS1-interacting protein; GO:0033613: PC4 and SFRS1-interacting protein; GO:0097100: PC4 and SFRS1-interacting protein;	GO:0000395: PC4 and SFRS1-interacting protein; GO:0006351: PC4 and SFRS1-interacting protein; GO:0006355: PC4 and SFRS1-interacting protein; GO:0006979: PC4 and SFRS1-interacting protein; GO:0009408: PC4 and SFRS1-interacting protein; GO:0016032: PC4 and SFRS1-interacting protein; GO:0019048: PC4 and SFRS1-interacting protein; GO:0045944: PC4 and SFRS1-interacting protein;	8	5	8
ESTNV_25398_289	BOT	[T/G]	CCATGTACATTCCTTGTCTATCCCATTTCAGTTGAAAAAAAACCACAAAA[A/C]CCCCCCACAAATCCTAATAAATTAACTGGGAAAAAACAGACTAGGCCTTA	CCATGTACATTCCTTGTCTATCCCATTTCAGTTGAAAAAAAACCACAAAA[A/C]CCCCCCACAAATCCTAATAAATTAACTGGGAAAAAACAGACTAGGCCTTA	P11498	PYC_HUMAN	0	GO:0005743: Pyruvate carboxylase; GO:0005739: Pyruvate carboxylase; GO:0005759: Pyruvate carboxylase;	GO:0004075: Pyruvate carboxylase; GO:0004736: Pyruvate carboxylase; GO:0005524: Pyruvate carboxylase; GO:0009374: Pyruvate carboxylase; GO:0046872: Pyruvate carboxylase;	GO:0005975: Pyruvate carboxylase; GO:0006006: Pyruvate carboxylase; GO:0006090: Pyruvate carboxylase; GO:0006094: Pyruvate carboxylase; GO:0006094: Pyruvate carboxylase; GO:0006107: Pyruvate carboxylase; GO:0006629: Pyruvate carboxylase; GO:0044281: Pyruvate carboxylase;	3	5	8
GCR_cBin36279_Ctg1_64	BOT	[T/G]	ATTTGTGGATGTGAGGTTGACTGTTGCCAGGCTGTTTCTGTTTGGGGGTT[T/G]GGAGACCGACAGACAATATCAC	GTGATATTGTCTGTCGGTCTCC[A/C]AACCCCCAAACAGAAACAGCCTGGCAACAGTCAACCTCACATCCACAAAT	P11498	PYC_HUMAN	0	GO:0005743: Pyruvate carboxylase; GO:0005739: Pyruvate carboxylase; GO:0005759: Pyruvate carboxylase;	GO:0004075: Pyruvate carboxylase; GO:0004736: Pyruvate carboxylase; GO:0005524: Pyruvate carboxylase; GO:0009374: Pyruvate carboxylase; GO:0046872: Pyruvate carboxylase;	GO:0005975: Pyruvate carboxylase; GO:0006006: Pyruvate carboxylase; GO:0006090: Pyruvate carboxylase; GO:0006094: Pyruvate carboxylase; GO:0006094: Pyruvate carboxylase; GO:0006107: Pyruvate carboxylase; GO:0006629: Pyruvate carboxylase; GO:0044281: Pyruvate carboxylase;	3	5	8
BASS112_B7_A12_127	TOP	[A/C]	GCTTGAACGTCCCCAGTCCATAGACCACGTCGACTTTCTACCAATTCAAGAGAGGGAAAC[A/C]GTCCTTGGGACACCCATGGAGGCTGGTTACATGTGTGACTTTTCGAGCATAACAACCCAG	GCTTGAACGTCCCCAGTCCATAGACCACGTCGACTTTCTACCAATTCAAGAGAGGGAAAC[A/C]GTCCTTGGGACACCCATGGAGGCTGGTTACATGTGTGACTTTTCGAGCATAACAACCCAG	P11498	PYC_HUMAN	0	GO:0005743: Pyruvate carboxylase; GO:0005739: Pyruvate carboxylase; GO:0005759: Pyruvate carboxylase;	GO:0004075: Pyruvate carboxylase; GO:0004736: Pyruvate carboxylase; GO:0005524: Pyruvate carboxylase; GO:0009374: Pyruvate carboxylase; GO:0046872: Pyruvate carboxylase;	GO:0005975: Pyruvate carboxylase; GO:0006006: Pyruvate carboxylase; GO:0006090: Pyruvate carboxylase; GO:0006094: Pyruvate carboxylase; GO:0006094: Pyruvate carboxylase; GO:0006107: Pyruvate carboxylase; GO:0006629: Pyruvate carboxylase; GO:0044281: Pyruvate carboxylase;	3	5	8
GCR_cBin3506_Ctg1_149	TOP	[A/C]	TTGAGCCTGTTACATAGATCACAAGTGCATATTGTAATGTTATTGGAAGT[A/C]ATTTCTATATACAGCTTACTTTATCCACACTTCTACAAGTGTGGATAAAT	TTGAGCCTGTTACATAGATCACAAGTGCATATTGTAATGTTATTGGAAGT[A/C]ATTTCTATATACAGCTTACTTTATCCACACTTCTACAAGTGTGGATAAAT	P27708	PYR1_HUMAN	0	GO:0005634: CAD protein; GO:0005829: CAD protein; GO:0005829: CAD protein; GO:0016363: CAD protein; GO:0043025: CAD protein; GO:0043195: CAD protein; GO:0042995: CAD protein; GO:0043234: CAD protein;	GO:0004151: CAD protein; GO:0004151: CAD protein; GO:0004070: CAD protein; GO:0004070: CAD protein; GO:0004088: CAD protein; GO:0004088: CAD protein; GO:0004672: CAD protein; GO:0005524: CAD protein; GO:0019899: CAD protein; GO:0042802: CAD protein; GO:0046872: CAD protein; GO:0070335: CAD protein;	GO:0006206: CAD protein; GO:0006207: CAD protein; GO:0006541: CAD protein; GO:0006543: CAD protein; GO:0007565: CAD protein; GO:0009790: CAD protein; GO:0014075: CAD protein; GO:0017144: CAD protein; GO:0018107: CAD protein; GO:0031000: CAD protein; GO:0031100: CAD protein; GO:0033574: CAD protein; GO:0044205: CAD protein; GO:0044281: CAD protein; GO:0046134: CAD protein; GO:0046777: CAD protein;…	8	12	18
ESTNV_25641_253	TOP	[A/C]	CAGAGCCCAAGAAAAAGATCACCTATACCAAGATTGTTAAGGAGGGACGG[A/C]GGTTCAACATTGACCTTGTGTCTAAGCTCATGTTCTCTCGTGGCTCACTG	CAGAGCCCAAGAAAAAGATCACCTATACCAAGATTGTTAAGGAGGGACGG[A/C]GGTTCAACATTGACCTTGTGTCTAAGCTCATGTTCTCTCGTGGCTCACTG	P26374	RAE2_HUMAN	0	GO:0005968: Rab proteins geranylgeranyltransferase component A 2;	GO:0004663: Rab proteins geranylgeranyltransferase component A 2; GO:0005096: Rab proteins geranylgeranyltransferase component A 2;	GO:0006886: Rab proteins geranylgeranyltransferase component A 2; GO:0007601: Rab proteins geranylgeranyltransferase component A 2;	1	2	2
ESTNV_35352_241	BOT	[T/C]	GAAACCTACAGGAAGCGTTGCGTGGACAGGTTGAAAAACAGCCGATCCAG[A/G]TTACTGGAGAAGTACCGTCAGATGGGAGATGGTCAACACTGCAGCACCAA	GAAACCTACAGGAAGCGTTGCGTGGACAGGTTGAAAAACAGCCGATCCAG[A/G]TTACTGGAGAAGTACCGTCAGATGGGAGATGGTCAACACTGCAGCACCAA	Q86UA6	RIP_HUMAN	4e-53	GO:0005634: RPA-interacting protein; GO:0005730: RPA-interacting protein; GO:0005737: RPA-interacting protein; GO:0005737: RPA-interacting protein; GO:0016605: RPA-interacting protein; GO:0016605: RPA-interacting protein;	GO:0032403: RPA-interacting protein; GO:0046872: RPA-interacting protein;	GO:0006261: RPA-interacting protein; GO:0006281: RPA-interacting protein; GO:0006310: RPA-interacting protein; GO:0006606: RPA-interacting protein; GO:0009411: RPA-interacting protein;	6	2	5
ESTNV_35352_77	BOT	[T/G]	CGCAAAAGCAGAACTGTTTGGTATGTTGTTGTGAACTTGTAGCTAGTTAG[T/G]TTTTTTTTGTTTGTTTTATATACACTAAACGGTACATCATCAAAGCTACT	AGTAGCTTTGATGATGTACCGTTTAGTGTATATAAAACAAACAAAAAAAA[A/C]CTAACTAGCTACAAGTTCACAACAACATACCAAACAGTTCTGCTTTTGCG	Q86UA6	RIP_HUMAN	4e-53	GO:0005634: RPA-interacting protein; GO:0005730: RPA-interacting protein; GO:0005737: RPA-interacting protein; GO:0005737: RPA-interacting protein; GO:0016605: RPA-interacting protein; GO:0016605: RPA-interacting protein;	GO:0032403: RPA-interacting protein; GO:0046872: RPA-interacting protein;	GO:0006261: RPA-interacting protein; GO:0006281: RPA-interacting protein; GO:0006310: RPA-interacting protein; GO:0006606: RPA-interacting protein; GO:0009411: RPA-interacting protein;	6	2	5
ESTNV_33367_515	TOP	[A/C]	TATTGTTCCTGTGGATATCAAATTAAAATAAAGTAAAGCAGACCCCCCCC[A/C]CAATAGGAAATGGCCATTTAATAATTCAACTTTCAAGTATGCTGATCAGC	TATTGTTCCTGTGGATATCAAATTAAAATAAAGTAAAGCAGACCCCCCCC[A/C]CAATAGGAAATGGCCATTTAATAATTCAACTTTCAAGTATGCTGATCAGC	Q13405	RM49_HUMAN	2e-48	GO:0005761: 39S ribosomal protein L49;	GO:0003735: 39S ribosomal protein L49; GO:0005515: 39S ribosomal protein L49;	GO:0006412: 39S ribosomal protein L49;	1	2	1
BASS140_B7_E09_126	TOP	[A/C]	ATTACTTTTTTAGTGACTTTATGGTGGACCATATAAAATGGATGCAGAATGTACAGTATG[A/C]GATGTTTTCAAATTGATGTGTGTTTTCTAACACAGCTGGTGGTAACTAAGTAGGGAAGGT	ATTACTTTTTTAGTGACTTTATGGTGGACCATATAAAATGGATGCAGAATGTACAGTATG[A/C]GATGTTTTCAAATTGATGTGTGTTTTCTAACACAGCTGGTGGTAACTAAGTAGGGAAGGT	Q9NWS8	RMND1_HUMAN	2e-25	GO:0005739: Required for meiotic nuclear division protein 1 homolog;			1	0	0
ESTNV_35567_72	BOT	[T/C]	GACGACGTTCGTCCATTGAGAAAAGAAAATACTGTTTTAGATTAGTGTAT[T/C]GAAATTGTTTATTTTGTTAGAAAAGATAAAGTACAAGAATGCCATCCCTT	AAGGGATGGCATTCTTGTACTTTATCTTTTCTAACAAAATAAACAATTTC[A/G]ATACACTAATCTAAAACAGTATTTTCTTTTCTCAATGGACGAACGTCGTC	Q6P5S7	RNK_HUMAN	4e-33	GO:0005575: Ribonuclease kappa; GO:0016021: Ribonuclease kappa;	GO:0004521: Ribonuclease kappa;	GO:0009303: Ribonuclease kappa;	2	1	1
ESTNV_33917_1292	TOP	[A/G]	GTTGTTGTGGTTAAACCTGTAGTTACAGATGGTCCCATGGTTGTGTCAGG[A/G]TTAGCCCCACATCCCATTAGTACTACACTGTACAGCAAGAGGCAGACCCG	GTTGTTGTGGTTAAACCTGTAGTTACAGATGGTCCCATGGTTGTGTCAGG[A/G]TTAGCCCCACATCCCATTAGTACTACACTGTACAGCAAGAGGCAGACCCG	P15880	RS2_HUMAN	2e-106	GO:0005730: 40S ribosomal protein S2; GO:0005654: 40S ribosomal protein S2; GO:0005829: 40S ribosomal protein S2; GO:0022627: 40S ribosomal protein S2;	GO:0003723: 40S ribosomal protein S2; GO:0003735: 40S ribosomal protein S2; GO:0005515: 40S ribosomal protein S2; GO:0017134: 40S ribosomal protein S2;	GO:0000184: 40S ribosomal protein S2; GO:0006412: 40S ribosomal protein S2; GO:0006412: 40S ribosomal protein S2; GO:0006413: 40S ribosomal protein S2; GO:0006414: 40S ribosomal protein S2; GO:0006415: 40S ribosomal protein S2; GO:0006614: 40S ribosomal protein S2; GO:0010467: 40S ribosomal protein S2; GO:0016032: 40S ribosomal protein S2; GO:0016070: 40S ribosomal protein S2; GO:0016071: 40S rib…	4	4	14
ESTV_17202_480	TOP	[A/C]	TTTCCAGAGACCACCACCTCGCAACCCCTGGACCCGCTCTCCATGATGAA[A/C]CGTAGGACACCATAGCAGGCCCTGCGGACAGCGAGACCCCCGAGAAGCTT	TTTCCAGAGACCACCACCTCGCAACCCCTGGACCCGCTCTCCATGATGAA[A/C]CGTAGGACACCATAGCAGGCCCTGCGGACAGCGAGACCCCCGAGAAGCTT	P23396	RS3_HUMAN	2e-155	GO:0005634: 40S ribosomal protein S3; GO:0005737: 40S ribosomal protein S3; GO:0005829: 40S ribosomal protein S3; GO:0005829: 40S ribosomal protein S3; GO:0022627: 40S ribosomal protein S3; GO:0030529: 40S ribosomal protein S3; GO:0032587: 40S ribosomal protein S3;	GO:0003684: 40S ribosomal protein S3; GO:0003729: 40S ribosomal protein S3; GO:0003735: 40S ribosomal protein S3; GO:0003735: 40S ribosomal protein S3; GO:0003906: 40S ribosomal protein S3; GO:0004519: 40S ribosomal protein S3; GO:0005515: 40S ribosomal protein S3; GO:0019901: 40S ribosomal protein S3; GO:0051059: 40S ribosomal protein S3; GO:0051536: 40S ribosomal protein S3;	GO:0000184: 40S ribosomal protein S3; GO:0006412: 40S ribosomal protein S3; GO:0006412: 40S ribosomal protein S3; GO:0006412: 40S ribosomal protein S3; GO:0006413: 40S ribosomal protein S3; GO:0006413: 40S ribosomal protein S3; GO:0006414: 40S ribosomal protein S3; GO:0006415: 40S ribosomal protein S3; GO:0006614: 40S ribosomal protein S3; GO:0006919: 40S ribosomal protein S3; GO:0006974: 40S rib…	7	10	21
GCR_cBin19351_Ctg1_165	BOT	[T/G]	TTTAACTTGAAAACGTGCAGGACAGCTCTTTCCGGTTTTATACTATGTTA[A/C]GCTTGTTTGGGTAGCACTCTCCACAGGCTGTTTGGTGTACGTTTTTTTGT	TTTAACTTGAAAACGTGCAGGACAGCTCTTTCCGGTTTTATACTATGTTA[A/C]GCTTGTTTGGGTAGCACTCTCCACAGGCTGTTTGGTGTACGTTTTTTTGT	A6NKG5	RTL1_HUMAN	1e-24	GO:0016021: Retrotransposon-like protein 1;		GO:0007275: Retrotransposon-like protein 1;	1	0	1
GCR_cBin42451_Ctg1_191	BOT	[T/G]	AGACTCCCAGCCAACAGAACTATATAAGAGACAATTATGCTTACGGAAAT[T/G]ATCACCAGTGATAAAAAGCCAAGGCTGAGTGGTAGACTGAATCTAAAG	CTTTAGATTCAGTCTACCACTCAGCCTTGGCTTTTTATCACTGGTGAT[A/C]ATTTCCGTAAGCATAATTGTCTCTTATATAGTTCTGTTGGCTGGGAGTCT	A6NKG5	RTL1_HUMAN	6e-14	GO:0016021: Retrotransposon-like protein 1;		GO:0007275: Retrotransposon-like protein 1;	1	0	1
GCR_cBin6775_Ctg1_75	BOT	[T/C]	TTTACATTATAAGTGCAGCAATGCGCACACGGCAGTAGGCTAAATGCAAT[T/C]ATCAGAAAAACACTTCTCAAAAGCGCACCGCAAATGCGAGCGGTTTCATT	AATGAAACCGCTCGCATTTGCGGTGCGCTTTTGAGAAGTGTTTTTCTGAT[A/G]ATTGCATTTAGCCTACTGCCGTGTGCGCATTGCTGCACTTATAATGTAAA	A6NKG5	RTL1_HUMAN	2e-62	GO:0016021: Retrotransposon-like protein 1;		GO:0007275: Retrotransposon-like protein 1;	1	0	1
[truncated: 2,287 more rows]
