# Supplementary material for: Footprints of Directional Selection in Wild Atlantic Salmon Populations: Evidence for Parasite-Driven Evolution?
Source: PLoS One. 2014 Mar 26;9(3):e91672. doi: 10.1371/journal.pone.0091672 (PMC3966780; doi:10.1371/journal.pone.0091672)
Supplement: Table S8 — Significant BLAST match and GO annotation for the single outlier SNPs identified using Design4 and landscape genomics analysis. (XLSX) [file pone.0091672.s011.xlsx]

## Sheet: Sheet1
Table S8. Significant BLAST match and GO annotation (GO database as of 05.04.2013), for the single outlier SNPs for Design4 (Arlequin test) and landscape genomics analysis (LFFM test)
SNP_ID, Illumina platform sequencing strand, type of polymorphism (SNP), SNP sequences (SourceSequence) and best sequence of the blast search (TopGenomicSequence),
Uniprot accession number (Uniprot_ACC), Uniprot ID, e-value of the best blast hit,
gene ontology terms (either cellular component, molecular function or biological process) associated with the identified assumedly orthologous protein and the number of different terms (count) assigned to each category
Design4 (Arlequin 3.5 based)
"Parasite-affected" outliers
"Salinity-affected" outliers
SNP_ID	IlmnStrand	SNP	SourceSeq	TopGenomicSeq	Uniprot_ACC.	Uniprot_ID	e-value	C (cellular_component)	F (molecular_function)	P (biological_process)	C_count	F_count	P_count
ESTNV_27729_435	TOP	[A/C]	GGCCCACACCTCCTGTATTATATGGTGGTGGCAGCTTCACACAAAACAAC[T/G]GACCGACACTGTTAATGTTAAGCTGTAGAAAATCTGGGGCAAAGAGACAA	TTGTCTCTTTGCCCCAGATTTTCTACAGCTTAACATTAACAGTGTCGGTC[A/C]GTTGTTTTGTGTGAAGCTGCCACCACCATATAATACAGGAGGTGTGGGCC	A6NKG5	RTL1_HUMAN	1e-26	GO:0016021: Retrotransposon-like protein 1;	0	GO:0007275: Retrotransposon-like protein 1;	1	0	1
GCR_cBin11431_Ctg1_401	TOP	[A/G]	ACGAAATCAATCCTCCTTATGATCACCCAAGTTGTCAAATGCTGGGTGTA[A/G]CTGGTGCATGGAAGTCAGGCGCAGGAGAGCAGAGAAGAGTGGACAAAGCA	ACGAAATCAATCCTCCTTATGATCACCCAAGTTGTCAAATGCTGGGTGTA[A/G]CTGGTGCATGGAAGTCAGGCGCAGGAGAGCAGAGAAGAGTGGACAAAGCA	A6NKG5	RTL1_HUMAN	2e-62	GO:0016021: Retrotransposon-like protein 1;		GO:0007275: Retrotransposon-like protein 1;	1	0	1
GCR_cBin10719_Ctg1_159	TOP	[A/G]	GCTTTCCGGAGAACAGGCCCAAATCCCCTTCATTTGCGTGAGGAAAAGGC[A/G]GAGATACAGAGGGAGAAGGTCGGGGTGCCTTGTGAGGATTCAG	GCTTTCCGGAGAACAGGCCCAAATCCCCTTCATTTGCGTGAGGAAAAGGC[A/G]GAGATACAGAGGGAGAAGGTCGGGGTGCCTTGTGAGGATTCAG	A6NKG5	RTL1_HUMAN	2e-62	GO:0016021: Retrotransposon-like protein 1;	0	GO:0007275: Retrotransposon-like protein 1;	1	0	1
GCR_cBin1198_Ctg1_457	BOT	[T/G]	ACTCAGACCATTATCAACATACAGTTAACTTCCAAAATAAAGGAAACACC[A/C]ACAGAAATTGTGTTAATAGGACGTTAGGCCACCACCAGCCGCCAGAACAG	ACTCAGACCATTATCAACATACAGTTAACTTCCAAAATAAAGGAAACACC[A/C]ACAGAAATTGTGTTAATAGGACGTTAGGCCACCACCAGCCGCCAGAACAG	A6NKG5	RTL1_HUMAN	7e-53	GO:0016021: Retrotransposon-like protein 1;	0	GO:0007275: Retrotransposon-like protein 1;	1	0	1
GCR_cBin332_Ctg1_80	TOP	[C/G]	AACAATAACTGGGTAGCATATCTATCTTGACTGAGAACACATGAGGGCAA[C/G]CAAACTGTCCACAGGACTTTGAATGCTTTAACATG	AACAATAACTGGGTAGCATATCTATCTTGACTGAGAACACATGAGGGCAA[C/G]CAAACTGTCCACAGGACTTTGAATGCTTTAACATG	B7Z5F2	B7Z5F2_HUMAN	1e-129		GO:0003964: Uncharacterized protein;		0	1	0
BASS123_B7_B04_360	BOT	[T/C]	CAGGAACAGGTCACCTTCTACATTGTTTGTGTTCACTTGAACATTTCATGTTGGTACCTG[A/G]CAGTCTGTTCTTTATGTAACCACTCCCTTTTCACAGCTCACTAAGGCTTAGACAATGGAT	CAGGAACAGGTCACCTTCTACATTGTTTGTGTTCACTTGAACATTTCATGTTGGTACCTG[A/G]CAGTCTGTTCTTTATGTAACCACTCCCTTTTCACAGCTCACTAAGGCTTAGACAATGGAT	B7Z5F2	B7Z5F2_HUMAN	3e-66	0	GO:0003964: Uncharacterized protein;	0	0	1	0
GCR_cBin18586_Ctg1_37	TOP	[A/C]	TTACTCAGCCTGGAATGGGTCCA[T/G]GGGTTGGAGCGATGATAATACATTTACCGCTGCTCGGAGAGAGAGGGAAA	TTTCCCTCTCTCTCCGAGCAGCGGTAAATGTATTATCATCGCTCCAACCC[A/C]TGGACCCATTCCAGGCTGAGTAA	B7Z5F2	B7Z5F2_HUMAN	4e-148	0	GO:0003964: Uncharacterized protein;	0	0	1	0
GCR_cBin51403_Ctg1_182	BOT	[T/A]	TCGTGGAGGGATTTTCCTATTGGCAATAGACGATAGGTGAATATTTTCTC[A/T]AGCGCTGAAATGTTGTAATGCCGTTGTCTTTACATTCGGCAAACAGTGGT	ACCACTGTTTGCCGAATGTAAAGACAACGGCATTACAACATTTCAGCGCT[A/T]GAGAAAATATTCACCTATCGTCTATTGCCAATAGGAAAATCCCTCCACGA	B7Z5F2	B7Z5F2_HUMAN	2e-120	0	GO:0003964: Uncharacterized protein;	0	0	1	0
ESTV_19731_284	TOP	[A/G]	AAAAGTATCAACGTCCAGGATAAACAACGATGTTGACGAGGATATACAAC[A/G]ACATAAGCCCCCATGATAACCGCTCGTGGAGTTGCAACGGGCTTTCATTG	AAAAGTATCAACGTCCAGGATAAACAACGATGTTGACGAGGATATACAAC[A/G]ACATAAGCCCCCATGATAACCGCTCGTGGAGTTGCAACGGGCTTTCATTG	B7Z5F2	B7Z5F2_HUMAN	5e-141	0	GO:0003964: Uncharacterized protein;	0	0	1	0
GCR_cBin47266_Ctg1_396	BOT	[T/C]	CCACTGGCCCACCTACACACGCGTATGCGTGCACGTGCGCTCGAACAATC[A/G]CGCACAACGATGCCACCGCTCTGTCTCACGATCTACACAGTAACATATTC	CCACTGGCCCACCTACACACGCGTATGCGTGCACGTGCGCTCGAACAATC[A/G]CGCACAACGATGCCACCGCTCTGTCTCACGATCTACACAGTAACATATTC	B7Z5F2	B7Z5F2_HUMAN	4e-95		GO:0003964: Uncharacterized protein;		0	1	0
ESTNV_31552_150	TOP	[A/C]	GTACAAAGCAGAGTATAAAAATGAGCAATCACCACATTCAGGAGGCGTAG[A/C]GCTTGAGAATACTTTAAAAATAAAAACCACAGAAGTTGGTCCCATGTGAC	GTACAAAGCAGAGTATAAAAATGAGCAATCACCACATTCAGGAGGCGTAG[A/C]GCTTGAGAATACTTTAAAAATAAAAACCACAGAAGTTGGTCCCATGTGAC	B7Z5F2	B7Z5F2_HUMAN	5e-118	0	GO:0003964: Uncharacterized protein;	0	0	1	0
ESTV_14683_273	BOT	[T/G]	CTCTAAAAAACACCAGCGAATCAGCAACAAGTGATTTTAATTTTGAACAT[A/C]TTTTCAAAATAGTCCCACGCATCAGAGAGATATGTGATCGTATTCAAATG	CTCTAAAAAACACCAGCGAATCAGCAACAAGTGATTTTAATTTTGAACAT[A/C]TTTTCAAAATAGTCCCACGCATCAGAGAGATATGTGATCGTATTCAAATG	B8ZZI0	B8ZZI0_HUMAN	4e-17	GO:0005739: NIF3-like protein 1;	0	0	1	0	0
ESTNV_33606_722	BOT	[T/C]	AAGAGAGAGGAATCCACTTTCGGGTCACGCGACCGCTATGGAGACCGTGA[T/C]GGGCTGAGACGGGACAACGACCGCGGATTTGGCGGCGACCGGGACCGCGG	CCGCGGTCCCGGTCGCCGCCAAATCCGCGGTCGTTGTCCCGTCTCAGCCC[A/G]TCACGGTCTCCATAGCGGTCGCGTGACCCGAAAGTGGATTCCTCTCTCTT	F8VSC7	F8VSC7_HUMAN	3e-79	0	GO:0000166: Eukaryotic translation initiation factor 4B; GO:0003676: Eukaryotic translation initiation factor 4B;	0	0	2	0
GCR_cBin24285_Ctg1_315	BOT	[T/C]	ATGGGGTAAGACCATCTGCTTTTCCTGAGAAATGCCACCTAATAAATAAA[A/G]GGCTTTTTTGTGGAAACCAATACTGGGAACAATTCACTTCAGATCATAGG	ATGGGGTAAGACCATCTGCTTTTCCTGAGAAATGCCACCTAATAAATAAA[A/G]GGCTTTTTTGTGGAAACCAATACTGGGAACAATTCACTTCAGATCATAGG	F8W7Y8	F8W7Y8_HUMAN	3e-85	GO:0016020: Magnesium transporter NIPA2;	GO:0015095: Magnesium transporter NIPA2;	0	1	1	0
ESTNV_32124_500	BOT	[T/C]	AAATGCATACAAACCTGAGACAACTGACGGAAAAACAAAACACACACCAA[A/G]AATTCAAGGCATATGGTCCAAGAAAGCACAGTCATAGCTACTACAGCATA	AAATGCATACAAACCTGAGACAACTGACGGAAAAACAAAACACACACCAA[A/G]AATTCAAGGCATATGGTCCAAGAAAGCACAGTCATAGCTACTACAGCATA	F8WEL6	F8WEL6_HUMAN	0	GO:0005622: Zinc finger protein 567;	GO:0003676: Zinc finger protein 567; GO:0008270: Zinc finger protein 567;	GO:0006355: Zinc finger protein 567;	1	2	1
ESTNV_35628_2851	BOT	[T/G]	CTTGACACCATTGACTTTAGATCAGTGGGCGCTATGGGTCCACTTTTGTC[T/G]AATTTGCAGCCTTGATAGTGAAATGCATGACATTAGAATCTGGTTGAGAA	TTCTCAACCAGATTCTAATGTCATGCATTTCACTATCAAGGCTGCAAATT[A/C]GACAAAAGTGGACCCATAGCGCCCACTGATCTAAAGTCAATGGTGTCAAG	H3BLU6	H3BLU6_HUMAN	1e-155	0	GO:0005524: E3 ubiquitin-protein ligase RNF213; GO:0008270: E3 ubiquitin-protein ligase RNF213; GO:0017111: E3 ubiquitin-protein ligase RNF213;	0	0	3	0
ESTNV_35628_2366	BOT	[T/A]	TGTGACTTCCCAACAGGAATGGATGATGTAATTGATCAACTGTCCATTTG[A/T]ATGTAAATGGCTACTATAAACAATAGATAAATCAGGGAAATGTTAGAATA	TATTCTAACATTTCCCTGATTTATCTATTGTTTATAGTAGCCATTTACAT[A/T]CAAATGGACAGTTGATCAATTACATCATCCATTCCTGTTGGGAAGTCACA	H3BLU6	H3BLU6_HUMAN	1e-155		GO:0005524: E3 ubiquitin-protein ligase RNF213; GO:0008270: E3 ubiquitin-protein ligase RNF213; GO:0017111: E3 ubiquitin-protein ligase RNF213;		0	3	0
ESTNV_37581_1182	TOP	[A/G]	CCTCTGTTGCCTACAGGTACCGCCGCTGGAAGCTGGGGGAGGACATTGAC[T/C]TGATTGTACGCTGTGAGCACGATGGAGTGATGACCGGGGCCAATGGAGAG	CTCTCCATTGGCCCCGGTCATCACTCCATCGTGCTCACAGCGTACAATCA[A/G]GTCAATGTCCTCCCCCAGCTTCCAGCGGCGGTACCTGTAGGCAACAGAGG	O15371	EIF3D_HUMAN	0	GO:0005829: Eukaryotic translation initiation factor 3 subunit D; GO:0005852: Eukaryotic translation initiation factor 3 subunit D;	GO:0003743: Eukaryotic translation initiation factor 3 subunit D; GO:0003743: Eukaryotic translation initiation factor 3 subunit D; GO:0005515: Eukaryotic translation initiation factor 3 subunit D;	GO:0001732: Eukaryotic translation initiation factor 3 subunit D; GO:0006412: Eukaryotic translation initiation factor 3 subunit D; GO:0006413: Eukaryotic translation initiation factor 3 subunit D; GO:0006413: Eukaryotic translation initiation factor 3 subunit D; GO:0006413: Eukaryotic translation initiation factor 3 subunit D; GO:0010467: Eukaryotic translation initiation factor 3 subunit D; GO:…	2	3	7
ESTV_12468_326	BOT	[T/C]	GAGTTAAACTTAATTTCCTCAGCTTATGCAGTTTGTTTATAATCTCTCAA[A/G]TTGCTTTTTTAAGTCTTTATCCACATCAGCTAGACTTCTTTGGTCAAAAA	GAGTTAAACTTAATTTCCTCAGCTTATGCAGTTTGTTTATAATCTCTCAA[A/G]TTGCTTTTTTAAGTCTTTATCCACATCAGCTAGACTTCTTTGGTCAAAAA	O43175	SERA_HUMAN	0	GO:0005829: D-3-phosphoglycerate dehydrogenase;	GO:0004617: D-3-phosphoglycerate dehydrogenase; GO:0009055: D-3-phosphoglycerate dehydrogenase; GO:0051287: D-3-phosphoglycerate dehydrogenase;	GO:0006564: D-3-phosphoglycerate dehydrogenase; GO:0007420: D-3-phosphoglycerate dehydrogenase; GO:0008652: D-3-phosphoglycerate dehydrogenase; GO:0034641: D-3-phosphoglycerate dehydrogenase; GO:0044281: D-3-phosphoglycerate dehydrogenase;	1	3	5
ESTNV_31962_1200	BOT	[T/C]	GTGTAGTTGTGAACGCCCAGCACTGGTGCAACAAAGTCCAGCTTCACCTT[A/G]GCCTTCTGCTGCAGGGTCAGCCTCTTAATGGAGATCAGGCTGTTGGACTT	GTGTAGTTGTGAACGCCCAGCACTGGTGCAACAAAGTCCAGCTTCACCTT[A/G]GCCTTCTGCTGCAGGGTCAGCCTCTTAATGGAGATCAGGCTGTTGGACTT	O75643	U520_HUMAN	0	GO:0005634: U5 small nuclear ribonucleoprotein 200 kDa helicase; GO:0005730: U5 small nuclear ribonucleoprotein 200 kDa helicase; GO:0005681: U5 small nuclear ribonucleoprotein 200 kDa helicase; GO:0005682: U5 small nuclear ribonucleoprotein 200 kDa helicase; GO:0005654: U5 small nuclear ribonucleoprotein 200 kDa helicase; GO:0071013: U5 small nuclear ribonucleoprotein 200 kDa helicase;	GO:0003676: U5 small nuclear ribonucleoprotein 200 kDa helicase; GO:0005515: U5 small nuclear ribonucleoprotein 200 kDa helicase; GO:0005524: U5 small nuclear ribonucleoprotein 200 kDa helicase; GO:0008026: U5 small nuclear ribonucleoprotein 200 kDa helicase;	GO:0000354: U5 small nuclear ribonucleoprotein 200 kDa helicase; GO:0000398: U5 small nuclear ribonucleoprotein 200 kDa helicase; GO:0000398: U5 small nuclear ribonucleoprotein 200 kDa helicase; GO:0008380: U5 small nuclear ribonucleoprotein 200 kDa helicase; GO:0008380: U5 small nuclear ribonucleoprotein 200 kDa helicase; GO:0010467: U5 small nuclear ribonucleoprotein 200 kDa helicase;	6	4	6
ESTNV_31356_1107	BOT	[T/C]	GGGGAACAACTGCAGGCCACACAAATAATAAGAAAAGGAAAGTATATCTC[T/C]TCCAGGTCAATGCTTTTCACATCTAACATATACATTGACAAGGGTAAATA	TATTTACCCTTGTCAATGTATATGTTAGATGTGAAAAGCATTGACCTGGA[A/G]GAGATATACTTTCCTTTTCTTATTATTTGTGTGGCCTGCAGTTGTTCCCC	O95259	KCNH1_HUMAN	4e-80	GO:0005637: Potassium voltage-gated channel subfamily H member 1; GO:0005886: Potassium voltage-gated channel subfamily H member 1; GO:0008076: Potassium voltage-gated channel subfamily H member 1;	GO:0000155: Potassium voltage-gated channel subfamily H member 1; GO:0005251: Potassium voltage-gated channel subfamily H member 1; GO:0005515: Potassium voltage-gated channel subfamily H member 1; GO:0005516: Potassium voltage-gated channel subfamily H member 1;	GO:0006355: Potassium voltage-gated channel subfamily H member 1; GO:0006813: Potassium voltage-gated channel subfamily H member 1; GO:0007268: Potassium voltage-gated channel subfamily H member 1; GO:0007520: Potassium voltage-gated channel subfamily H member 1;	3	4	4
ESTNV_35887_1036	BOT	[T/G]	CACTCTTCCTCTATCATGATAAAGGTCAATTATCTGGAATACAAAACAAT[T/G]AAGTACTCTCTTTTGATTTATGGATAATATTTTTCTTTGGACAGTATAAA	TTTATACTGTCCAAAGAAAAATATTATCCATAAATCAAAAGAGAGTACTT[A/C]ATTGTTTTGTATTCCAGATAATTGACCTTTATCATGATAGAGGAAGAGTG	P04233	HG2A_HUMAN	3e-34	GO:0000139: HLA class II histocompatibility antigen gamma chain; GO:0005622: HLA class II histocompatibility antigen gamma chain; GO:0005765: HLA class II histocompatibility antigen gamma chain; GO:0005771: HLA class II histocompatibility antigen gamma chain; GO:0005773: HLA class II histocompatibility antigen gamma chain; GO:0005886: HLA class II histocompatibility antigen gamma chain; GO:001250…	GO:0001540: HLA class II histocompatibility antigen gamma chain; GO:0004896: HLA class II histocompatibility antigen gamma chain; GO:0019955: HLA class II histocompatibility antigen gamma chain; GO:0042289: HLA class II histocompatibility antigen gamma chain; GO:0042289: HLA class II histocompatibility antigen gamma chain; GO:0035718: HLA class II histocompatibility antigen gamma chain; GO:004280…	GO:0000187: HLA class II histocompatibility antigen gamma chain; GO:0001516: HLA class II histocompatibility antigen gamma chain; GO:0002606: HLA class II histocompatibility antigen gamma chain; GO:0001961: HLA class II histocompatibility antigen gamma chain; GO:0002792: HLA class II histocompatibility antigen gamma chain; GO:0002830: HLA class II histocompatibility antigen gamma chain; GO:000290…	19	8	34
ESTNV_24376_271	TOP	[A/G]	TAACAGAGTAATATTCCACAGACTGATGATAGGTAATAGTCAAGACTTAC[A/G]TTGATAAATGAACAATAACAGTTTGGGGAAACAAAGGACTTGTCATATGT	TAACAGAGTAATATTCCACAGACTGATGATAGGTAATAGTCAAGACTTAC[A/G]TTGATAAATGAACAATAACAGTTTGGGGAAACAAAGGACTTGTCATATGT	P20339	RAB5A_HUMAN	3e-139	GO:0001726: Ras-related protein Rab-5A; GO:0005769: Ras-related protein Rab-5A; GO:0005886: Ras-related protein Rab-5A; GO:0010008: Ras-related protein Rab-5A; GO:0015629: Ras-related protein Rab-5A; GO:0030139: Ras-related protein Rab-5A; GO:0031901: Ras-related protein Rab-5A; GO:0042470: Ras-related protein Rab-5A; GO:0045121: Ras-related protein Rab-5A;	GO:0003924: Ras-related protein Rab-5A; GO:0005515: Ras-related protein Rab-5A; GO:0005525: Ras-related protein Rab-5A; GO:0019003: Ras-related protein Rab-5A;	GO:0006897: Ras-related protein Rab-5A; GO:0007264: Ras-related protein Rab-5A; GO:0007596: Ras-related protein Rab-5A; GO:0007399: Ras-related protein Rab-5A; GO:0015031: Ras-related protein Rab-5A; GO:0030154: Ras-related protein Rab-5A; GO:0045921: Ras-related protein Rab-5A; GO:0051489: Ras-related protein Rab-5A; GO:2000286: Ras-related protein Rab-5A;	9	4	9
GCR_cBin5316_Ctg2_193	BOT	[T/A]	AAGCGCACCATGCCACTCAGGTAGGAGGTGTAGGCCTACAGACAAGTTGC[A/T]TTCATTATTATTTATTCATAGGTCATCAGCAGCTATTTCAGATAGGTTAG	CTAACCTATCTGAAATAGCTGCTGATGACCTATGAATAAATAATAATGAA[A/T]GCAACTTGTCTGTAGGCCTACACCTCCTACCTGAGTGGCATGGTGCGCTT	P21399	ACOC_HUMAN	0	GO:0005737: Cytoplasmic aconitate hydratase; GO:0005737: Cytoplasmic aconitate hydratase; GO:0005739: Cytoplasmic aconitate hydratase; GO:0005794: Cytoplasmic aconitate hydratase; GO:0005783: Cytoplasmic aconitate hydratase; GO:0005829: Cytoplasmic aconitate hydratase;	GO:0003723: Cytoplasmic aconitate hydratase; GO:0003723: Cytoplasmic aconitate hydratase; GO:0003994: Cytoplasmic aconitate hydratase; GO:0005515: Cytoplasmic aconitate hydratase; GO:0030350: Cytoplasmic aconitate hydratase; GO:0046872: Cytoplasmic aconitate hydratase; GO:0048027: Cytoplasmic aconitate hydratase; GO:0052632: Cytoplasmic aconitate hydratase; GO:0052633: Cytoplasmic aconitate hydra…	GO:0006099: Cytoplasmic aconitate hydratase; GO:0006101: Cytoplasmic aconitate hydratase; GO:0006417: Cytoplasmic aconitate hydratase; GO:0006879: Cytoplasmic aconitate hydratase; GO:0009791: Cytoplasmic aconitate hydratase; GO:0010040: Cytoplasmic aconitate hydratase; GO:0050892: Cytoplasmic aconitate hydratase;	6	10	7
GCR_cBin22043_Ctg1_122	TOP	[C/G]	CACAAAAAATAATTTTACAAAACTAGTTTGTAGATTTGTGTTACATATTT[C/G]ATTAATATAATGTTCGAATTAAACAATCAAGGCCTTTAAACACTTGTTGG	CCAACAAGTGTTTAAAGGCCTTGATTGTTTAATTCGAACATTATATTAAT[C/G]AAATATGTAACACAAATCTACAAACTAGTTTTGTAAAATTATTTTTTGTG	P21730	C5AR_HUMAN	6e-36	GO:0005886: C5a anaphylatoxin chemotactic receptor; GO:0005887: C5a anaphylatoxin chemotactic receptor;	GO:0004944: C5a anaphylatoxin chemotactic receptor;	GO:0000187: C5a anaphylatoxin chemotactic receptor; GO:0006935: C5a anaphylatoxin chemotactic receptor; GO:0006968: C5a anaphylatoxin chemotactic receptor; GO:0006955: C5a anaphylatoxin chemotactic receptor; GO:0007165: C5a anaphylatoxin chemotactic receptor; GO:0007202: C5a anaphylatoxin chemotactic receptor; GO:0007204: C5a anaphylatoxin chemotactic receptor; GO:0007606: C5a anaphylatoxin chemo…	2	1	11
GCR_cBin32777_Ctg1_66	BOT	[G/C]	GTCATGTTTGATCATAGGAAGTCATAGAAAGTAAGAATTTGTTGCAATGA[C/G]AGGGAAGTGGGACTCCGTCATTTGTACAAGATCTTTTGAAACATGTCAAA	GTCATGTTTGATCATAGGAAGTCATAGAAAGTAAGAATTTGTTGCAATGA[C/G]AGGGAAGTGGGACTCCGTCATTTGTACAAGATCTTTTGAAACATGTCAAA	P27216	ANX13_HUMAN	1e-48	GO:0005886: Annexin A13; GO:0005886: Annexin A13;	GO:0005509: Annexin A13; GO:0005544: Annexin A13;	GO:0030154: Annexin A13;	2	2	1
ESTNV_13417_674	TOP	[A/T]	TTATCTGTTCGACGGGTGGATTTTACGTTTCTCGAACTTGATGGAAAAGT[A/T]GTTTTTCGAATAAATGATGATTGCCGNNNNNNNNNNNNNNNNNNNNNNNN	TTATCTGTTCGACGGGTGGATTTTACGTTTCTCGAACTTGATGGAAAAGT[A/T]GTTTTTCGAATAAATGATGATTGCCGNNNNNNNNNNNNNNNNNNNNNNNN	P30711	GSTT1_HUMAN	4e-62	GO:0005829: Glutathione S-transferase theta-1;	GO:0004364: Glutathione S-transferase theta-1; GO:0004602: Glutathione S-transferase theta-1;	GO:0006749: Glutathione S-transferase theta-1;	1	2	1
GCR_cBin5092_Ctg1_180	TOP	[A/G]	CCAACCATCCAACATCATAGTCAACATAGCTACTAGAACAAACG[T/C]GTTAGTAAACCCACTACAATCACCCAGTACAGTGCGATTAACACATGCAG	CTGCATGTGTTAATCGCACTGTACTGGGTGATTGTAGTGGGTTTACTAAC[A/G]CGTTTGTTCTAGTAGCTATGTTGACTATGATGTTGGATGGTTGG	P31249	HXD3_HUMAN	4e-127	GO:0005634: Homeobox protein Hox-D3;	GO:0003700: Homeobox protein Hox-D3; GO:0043565: Homeobox protein Hox-D3;	GO:0006351: Homeobox protein Hox-D3; GO:0007160: Homeobox protein Hox-D3; GO:0007219: Homeobox protein Hox-D3; GO:0010628: Homeobox protein Hox-D3; GO:0009952: Homeobox protein Hox-D3; GO:0021615: Homeobox protein Hox-D3; GO:0030878: Homeobox protein Hox-D3; GO:0045666: Homeobox protein Hox-D3; GO:0048704: Homeobox protein Hox-D3; GO:0051216: Homeobox protein Hox-D3;	1	2	10
GCR_cBin10084_Ctg1_433	BOT	[T/C]	TTGTGTATGTGGGCCATTCAGAGTGTAAATGGGCAAGACAAAAGTATTAA[T/C]GTTTTCTATATTGTCGCTGA	TCAGCGACAATATAGAAAAC[A/G]TTAATACTTTTGTCTTGCCCATTTACACTCTGAATGGCCCACATACACAA	P31276	HXC13_HUMAN	2e-79	GO:0005634: Homeobox protein Hox-C13;	GO:0003700: Homeobox protein Hox-C13; GO:0005515: Homeobox protein Hox-C13; GO:0043565: Homeobox protein Hox-C13;	GO:0001942: Homeobox protein Hox-C13; GO:0006351: Homeobox protein Hox-C13; GO:0007275: Homeobox protein Hox-C13; GO:0009653: Homeobox protein Hox-C13; GO:0009952: Homeobox protein Hox-C13; GO:0043587: Homeobox protein Hox-C13;	1	3	6
ESTNV_23683_596	BOT	[T/A]	AGGAATGTTTTTTTGATCCAAGTATGCAAAAGCAAATGAATGTGTCCCTT[A/T]AACTGCAAAATACTTTGCATCTAGCAATACATAGAACTTGAGTTTGGCCC	GGGCCAAACTCAAGTTCTATGTATTGCTAGATGCAAAGTATTTTGCAGTT[A/T]AAGGGACACATTCATTTGCTTTTGCATACTTGGATCAAAAAAACATTCCT	P31327	CPSM_HUMAN	0	GO:0005730: Carbamoyl-phosphate synthase ammonia; GO:0005743: Carbamoyl-phosphate synthase ammonia; GO:0005759: Carbamoyl-phosphate synthase ammonia; GO:0042645: Carbamoyl-phosphate synthase ammonia; GO:0043234: Carbamoyl-phosphate synthase ammonia;	GO:0004175: Carbamoyl-phosphate synthase ammonia; GO:0004087: Carbamoyl-phosphate synthase ammonia; GO:0005509: Carbamoyl-phosphate synthase ammonia; GO:0005515: Carbamoyl-phosphate synthase ammonia; GO:0005543: Carbamoyl-phosphate synthase ammonia; GO:0005524: Carbamoyl-phosphate synthase ammonia; GO:0016595: Carbamoyl-phosphate synthase ammonia; GO:0032403: Carbamoyl-phosphate synthase ammonia;…	GO:0000050: Carbamoyl-phosphate synthase ammonia; GO:0000050: Carbamoyl-phosphate synthase ammonia; GO:0005980: Carbamoyl-phosphate synthase ammonia; GO:0006543: Carbamoyl-phosphate synthase ammonia; GO:0007494: Carbamoyl-phosphate synthase ammonia; GO:0009636: Carbamoyl-phosphate synthase ammonia; GO:0010043: Carbamoyl-phosphate synthase ammonia; GO:0019240: Carbamoyl-phosphate synthase ammonia;…	5	9	28
ESTNV_23996_351	TOP	[A/C]	AATCAAATTAAGCAAGAAATACAAGGGAAAGATAAAAGTACAGTAACAGT[T/G]TTGTTTATGTACAAGACAGAAGGTCAGAAGAATGCACACCGGAGGGAGAC	GTCTCCCTCCGGTGTGCATTCTTCTGACCTTCTGTCTTGTACATAAACAA[A/C]ACTGTTACTGTACTTTTATCTTTCCCTTGTATTTCTTGCTTAATTTGATT	P32455	GBP1_HUMAN	1e-136	GO:0000139: Interferon-induced guanylate-binding protein 1; GO:0005576: Interferon-induced guanylate-binding protein 1; GO:0005829: Interferon-induced guanylate-binding protein 1;	GO:0003924: Interferon-induced guanylate-binding protein 1; GO:0005525: Interferon-induced guanylate-binding protein 1;	GO:0019221: Interferon-induced guanylate-binding protein 1; GO:0051607: Interferon-induced guanylate-binding protein 1; GO:0060333: Interferon-induced guanylate-binding protein 1;	3	2	3
ESTNV_34414_656	TOP	[A/G]	GTGTACGCGTCACAGCGCATGCGAGCTGGTAAAGGTAAGATGAGGAATCG[T/C]AGGCGTATCCAACGCAAAGGACCGTGCATCATCTACAACCAAGACCAAGG	CCTTGGTCTTGGTTGTAGATGATGCACGGTCCTTTGCGTTGGATACGCCT[A/G]CGATTCCTCATCTTACCTTTACCAGCTCGCATGCGCTGTGACGCGTACAC	P36578	RL4_HUMAN	0	GO:0005634: 60S ribosomal protein L4; GO:0005730: 60S ribosomal protein L4; GO:0005737: 60S ribosomal protein L4; GO:0005829: 60S ribosomal protein L4; GO:0022625: 60S ribosomal protein L4; GO:0030529: 60S ribosomal protein L4;	GO:0003723: 60S ribosomal protein L4; GO:0003735: 60S ribosomal protein L4;	GO:0000184: 60S ribosomal protein L4; GO:0006412: 60S ribosomal protein L4; GO:0006412: 60S ribosomal protein L4; GO:0006413: 60S ribosomal protein L4; GO:0006414: 60S ribosomal protein L4; GO:0006415: 60S ribosomal protein L4; GO:0006614: 60S ribosomal protein L4; GO:0010467: 60S ribosomal protein L4; GO:0016032: 60S ribosomal protein L4; GO:0016070: 60S ribosomal protein L4; GO:0016071: 60S rib…	6	2	14
ESTV_20585_225	TOP	[A/G]	TTAATAATCATATGGCACCCAGACAGCATTNGTCCAATTGTTAANGTCCT[T/C]CATTCAAACAATATGGTGTTCTGTTTCAACATTACAAGTTAAAAACTAAT	ATTAGTTTTTAACTTGTAATGTTGAAACAGAACACCATATTGTTTGAATG[A/G]AGGACNTTAACAATTGGACNAATGCTGTCTGGGTGCCATATGATTATTAA	P38646	GRP75_HUMAN	0	GO:0005730: Stress-70 protein; GO:0005737: Stress-70 protein; GO:0005739: Stress-70 protein; GO:0005739: Stress-70 protein; GO:0009986: Stress-70 protein; GO:0042645: Stress-70 protein;	GO:0005515: Stress-70 protein; GO:0005524: Stress-70 protein; GO:0051082: Stress-70 protein;	GO:0006457: Stress-70 protein; GO:0006611: Stress-70 protein; GO:0006626: Stress-70 protein; GO:0043066: Stress-70 protein; GO:0044267: Stress-70 protein;	6	3	5
BASS13_B7_B07_761	TOP	[A/G]	AGCAATCAGCCAAACTGTCGAAAGTGATGTCATCGTGAAAGTAGTGTAACCAAATTGTGA[T/C]GTGTGTTCCAAGCTAAATGCTAAATGCTACAGTCTCCCAACCGCTGAGAACATGACACGC	GCGTGTCATGTTCTCAGCGGTTGGGAGACTGTAGCATTTAGCATTTAGCTTGGAACACAC[A/G]TCACAATTTGGTTACACTACTTTCACGATGACATCACTTTCGACAGTTTGGCTGATTGCT	P49327	FAS_HUMAN	4e-46	GO:0005737: Fatty acid synthase; GO:0005739: Fatty acid synthase; GO:0005794: Fatty acid synthase; GO:0005829: Fatty acid synthase; GO:0005886: Fatty acid synthase; GO:0042470: Fatty acid synthase; GO:0042587: Fatty acid synthase;	GO:0000166: Fatty acid synthase; GO:0004312: Fatty acid synthase; GO:0004313: Fatty acid synthase; GO:0004314: Fatty acid synthase; GO:0004315: Fatty acid synthase; GO:0004316: Fatty acid synthase; GO:0004317: Fatty acid synthase; GO:0004319: Fatty acid synthase; GO:0004320: Fatty acid synthase; GO:0005515: Fatty acid synthase; GO:0008270: Fatty acid synthase; GO:0016295: Fatty acid synthase; GO:…	GO:0006112: Fatty acid synthase; GO:0006766: Fatty acid synthase; GO:0006767: Fatty acid synthase; GO:0006631: Fatty acid synthase; GO:0006633: Fatty acid synthase; GO:0015939: Fatty acid synthase; GO:0019432: Fatty acid synthase; GO:0031325: Fatty acid synthase; GO:0035338: Fatty acid synthase; GO:0044255: Fatty acid synthase; GO:0044281: Fatty acid synthase;	7	15	11
ESTNV_35257_1292	BOT	[T/A]	TGCATTATGGATAATGCAGTTCTTTAAGGAGAAAACCTGTAACAAACTTA[A/T]TTCCCCCTTTCTCCTGGTTTTTGTTCTCATGGTACTTTTTGAATAAGCTC	TGCATTATGGATAATGCAGTTCTTTAAGGAGAAAACCTGTAACAAACTTA[A/T]TTCCCCCTTTCTCCTGGTTTTTGTTCTCATGGTACTTTTTGAATAAGCTC	P51959	CCNG1_HUMAN	1e-112	GO:0005634: Cyclin-G1; GO:0030425: Cyclin-G1; GO:0043025: Cyclin-G1; GO:0048471: Cyclin-G1;	GO:0005515: Cyclin-G1; GO:0019904: Cyclin-G1;	GO:0000079: Cyclin-G1; GO:0006949: Cyclin-G1; GO:0007067: Cyclin-G1; GO:0007095: Cyclin-G1; GO:0007420: Cyclin-G1; GO:0010243: Cyclin-G1; GO:0016049: Cyclin-G1; GO:0043066: Cyclin-G1; GO:0051301: Cyclin-G1;	4	2	9
ESTNV_31552_764	BOT	[T/C]	CATAACATCCTATGGAACATGCCCCTGTCTCTGCCTGAGATCTACAACAC[T/C]GCTGCATGGTAAACAGACATATCACTGGAATGGGCTTGCATCACGTTAGG	CCTAACGTGATGCAAGCCCATTCCAGTGATATGTCTGTTTACCATGCAGC[A/G]GTGTTGTAGATCTCAGGCAGAGACAGGGGCATGTTCCATAGGATGTTATG	P54132	BLM_HUMAN	1e-86	GO:0000781: Bloom syndrome protein; GO:0001673: Bloom syndrome protein; GO:0000800: Bloom syndrome protein; GO:0005634: Bloom syndrome protein; GO:0005657: Bloom syndrome protein; GO:0005730: Bloom syndrome protein; GO:0005737: Bloom syndrome protein; GO:0016363: Bloom syndrome protein; GO:0016605: Bloom syndrome protein; GO:0045120: Bloom syndrome protein;	GO:0000405: Bloom syndrome protein; GO:0002039: Bloom syndrome protein; GO:0003697: Bloom syndrome protein; GO:0004003: Bloom syndrome protein; GO:0004003: Bloom syndrome protein; GO:0004386: Bloom syndrome protein; GO:0005515: Bloom syndrome protein; GO:0005524: Bloom syndrome protein; GO:0008026: Bloom syndrome protein; GO:0009378: Bloom syndrome protein; GO:0016887: Bloom syndrome protein; GO:…	GO:0000079: Bloom syndrome protein; GO:0000085: Bloom syndrome protein; GO:0000723: Bloom syndrome protein; GO:0000724: Bloom syndrome protein; GO:0000729: Bloom syndrome protein; GO:0006281: Bloom syndrome protein; GO:0006200: Bloom syndrome protein; GO:0006310: Bloom syndrome protein; GO:0006974: Bloom syndrome protein; GO:0010165: Bloom syndrome protein; GO:0031297: Bloom syndrome protein; GO:…	10	13	21
ESTNV_36436_2021	BOT	[T/C]	CAGTCAAAGGCCTCCAAGGAGCTGGTGGACAAGAGGAGGAGCATGATGGA[A/G]GACTACCGTACCTACCGAGAGGCTGCCCTGCTACAACACGATGAACAGAA	CAGTCAAAGGCCTCCAAGGAGCTGGTGGACAAGAGGAGGAGCATGATGGA[A/G]GACTACCGTACCTACCGAGAGGCTGCCCTGCTACAACACGATGAACAGAA	P55884	EIF3B_HUMAN	0	GO:0005829: Eukaryotic translation initiation factor 3 subunit B; GO:0005852: Eukaryotic translation initiation factor 3 subunit B;	GO:0000166: Eukaryotic translation initiation factor 3 subunit B; GO:0003743: Eukaryotic translation initiation factor 3 subunit B; GO:0003743: Eukaryotic translation initiation factor 3 subunit B; GO:0005515: Eukaryotic translation initiation factor 3 subunit B; GO:0032947: Eukaryotic translation initiation factor 3 subunit B;	GO:0006446: Eukaryotic translation initiation factor 3 subunit B; GO:0006412: Eukaryotic translation initiation factor 3 subunit B; GO:0006413: Eukaryotic translation initiation factor 3 subunit B; GO:0006413: Eukaryotic translation initiation factor 3 subunit B; GO:0006413: Eukaryotic translation initiation factor 3 subunit B; GO:0010467: Eukaryotic translation initiation factor 3 subunit B; GO:…	2	5	7
ESTNV_30673_175	BOT	[T/C]	TTCTCTAGAACATCCTTTCATGTGTTTTTTCGGAAAAAAATCAAAATGAT[T/C]GATAAAGACATCAGCATGATTGTTGTTAAAGTTATAATCATTTTTATTTA	TAAATAAAAATGATTATAACTTTAACAACAATCATGCTGATGTCTTTATC[A/G]ATCATTTTGATTTTTTTCCGAAAAAACACATGAAAGGATGTTCTAGAGAA	P61278	SMS_HUMAN	2e-33	GO:0005615: Somatostatin; GO:0005576: Somatostatin; GO:0043025: Somatostatin;	GO:0005179: Somatostatin;	GO:0006972: Somatostatin; GO:0007268: Somatostatin; GO:0007267: Somatostatin; GO:0007186: Somatostatin; GO:0007166: Somatostatin; GO:0007584: Somatostatin; GO:0007586: Somatostatin; GO:0008285: Somatostatin; GO:0009408: Somatostatin; GO:0008628: Somatostatin; GO:0030334: Somatostatin; GO:0042493: Somatostatin; GO:0043200: Somatostatin; GO:0048545: Somatostatin;	3	1	14
ESTNV_37761_1587	BOT	[T/C]	TCAAACTTCCACAGGGAAATGTCGATGGTGATACCACGCTCCCTCTCAGC[T/C]TTCAGCTTGTCCAGCACCCAGGCATACTTGAAAGAGCCCTTGCCCATCTC	GAGATGGGCAAGGGCTCTTTCAAGTATGCCTGGGTGCTGGACAAGCTGAA[A/G]GCTGAGAGGGAGCGTGGTATCACCATCGACATTTCCCTGTGGAAGTTTGA	P68104	EF1A1_HUMAN	0	GO:0005634: Elongation factor 1-alpha 1; GO:0005737: Elongation factor 1-alpha 1; GO:0005737: Elongation factor 1-alpha 1; GO:0005829: Elongation factor 1-alpha 1; GO:0005853: Elongation factor 1-alpha 1;	GO:0003746: Elongation factor 1-alpha 1; GO:0003924: Elongation factor 1-alpha 1; GO:0005515: Elongation factor 1-alpha 1; GO:0005525: Elongation factor 1-alpha 1; GO:0019901: Elongation factor 1-alpha 1;	GO:0006351: Elongation factor 1-alpha 1; GO:0006355: Elongation factor 1-alpha 1; GO:0006412: Elongation factor 1-alpha 1; GO:0006414: Elongation factor 1-alpha 1; GO:0010467: Elongation factor 1-alpha 1; GO:0044267: Elongation factor 1-alpha 1;	5	5	6
ESTV_17364_264	TOP	[A/G]	GCCTGGGTGCTGGACAAGCTGAAGGCTGAGAGGGAGCGTGGTATCACCAT[T/C]GACATTTCCCTGTGGAAGTTCGAGACCGCCAAGTACTACGTCACCATCAT	ATGATGGTGACGTAGTACTTGGCGGTCTCGAACTTCCACAGGGAAATGTC[A/G]ATGGTGATACCACGCTCCCTCTCAGCCTTCAGCTTGTCCAGCACCCAGGC	P68104	EF1A1_HUMAN	0	GO:0005634: Elongation factor 1-alpha 1; GO:0005737: Elongation factor 1-alpha 1; GO:0005737: Elongation factor 1-alpha 1; GO:0005829: Elongation factor 1-alpha 1; GO:0005853: Elongation factor 1-alpha 1;	GO:0003746: Elongation factor 1-alpha 1; GO:0003924: Elongation factor 1-alpha 1; GO:0005515: Elongation factor 1-alpha 1; GO:0005525: Elongation factor 1-alpha 1; GO:0019901: Elongation factor 1-alpha 1;	GO:0006351: Elongation factor 1-alpha 1; GO:0006355: Elongation factor 1-alpha 1; GO:0006412: Elongation factor 1-alpha 1; GO:0006414: Elongation factor 1-alpha 1; GO:0010467: Elongation factor 1-alpha 1; GO:0044267: Elongation factor 1-alpha 1;	5	5	6
ESTNV_34080_803	BOT	[T/G]	CGAAGAACTACCTGATGACTGTCTCGAGCTAGTGGGGTTCAGGCACTACC[T/G]TGACGCCGAACAGCGTCGGTGTGAAGGCCATTGACCACCCACAGTGATCC	GGATCACTGTGGGTGGTCAATGGCCTTCACACCGACGCTGTTCGGCGTCA[A/C]GGTAGTGCCTGAACCCCACTAGCTCGAGACAGTCATCAGGTAGTTCTTCG	P78543	BTG2_HUMAN	2e-58	0	GO:0001077: Protein BTG2; GO:0005515: Protein BTG2;	GO:0006281: Protein BTG2; GO:0006479: Protein BTG2; GO:0006974: Protein BTG2; GO:0008285: Protein BTG2; GO:0008306: Protein BTG2; GO:0009612: Protein BTG2; GO:0010243: Protein BTG2; GO:0009952: Protein BTG2; GO:0014070: Protein BTG2; GO:0021542: Protein BTG2; GO:0021954: Protein BTG2; GO:0031175: Protein BTG2; GO:0043066: Protein BTG2; GO:0043434: Protein BTG2; GO:0051602: Protein BTG2; GO:006021…	0	2	17
ESTNV_31852_56	TOP	[A/C]	AGGTTTCAATTTAAATACTTTTTATTAGTATGGATTTGCCGTTAGCAACG[T/G]TTTTTTTAAATGCATGATTTACAGCCAGCTAGTCTTTTAGATACAAGAGG	CCTCTTGTATCTAAAAGACTAGCTGGCTGTAAATCATGCATTTAAAAAAA[A/C]CGTTGCTAACGGCAAATCCATACTAATAAAAAGTATTTAAATTGAAACCT	Q14264	ENR1_HUMAN	9e-102	GO:0005575: HERV-R_7q21.2 provirus ancestral Env polyprotein; GO:0019031: HERV-R_7q21.2 provirus ancestral Env polyprotein;	GO:0003674: HERV-R_7q21.2 provirus ancestral Env polyprotein;	GO:0008150: HERV-R_7q21.2 provirus ancestral Env polyprotein;	2	1	1
GCR_cBin2668_Ctg1_124	BOT	[T/C]	AAAGGTGTCCCCTCCGATATGGTATTCATTCAAAACCCGTAACGCTTTTC[T/C]AAGTACAGGTATTTGTTCTATGTTCCATGTTCTTATGCTTTCCATGTTGC	GCAACATGGAAAGCATAAGAACATGGAACATAGAACAAATACCTGTACTT[A/G]GAAAAGCGTTACGGGTTTTGAATGAATACCATATCGGAGGGGACACCTTT	Q14541	HNF4G_HUMAN	0	GO:0005654: Hepatocyte nuclear factor 4-gamma;	GO:0003707: Hepatocyte nuclear factor 4-gamma; GO:0003700: Hepatocyte nuclear factor 4-gamma; GO:0004879: Hepatocyte nuclear factor 4-gamma; GO:0008270: Hepatocyte nuclear factor 4-gamma; GO:0043565: Hepatocyte nuclear factor 4-gamma;	GO:0006357: Hepatocyte nuclear factor 4-gamma; GO:0006367: Hepatocyte nuclear factor 4-gamma; GO:0010467: Hepatocyte nuclear factor 4-gamma; GO:0031018: Hepatocyte nuclear factor 4-gamma; GO:0045893: Hepatocyte nuclear factor 4-gamma;	1	5	5
ESTNV_21177_562	TOP	[A/G]	GAAGCGGAGGACGGGGTGCTCGATCTCAAAGTAGCAGCAGACACCCTGGC[T/C]GTCAGACAGAAGAGGCGCATCTATGACATCACCAATGTACTGGAGGGCAT	ATGCCCTCCAGTACATTGGTGATGTCATAGATGCGCCTCTTCTGTCTGAC[A/G]GCCAGGGTGTCTGCTGCTACTTTGAGATCGAGCACCCCGTCCTCCGCTTC	Q16254	E2F4_HUMAN	9e-141	GO:0005667: Transcription factor E2F4; GO:0005654: Transcription factor E2F4;	GO:0003700: Transcription factor E2F4; GO:0003677: Transcription factor E2F4; GO:0005515: Transcription factor E2F4; GO:0008134: Transcription factor E2F4; GO:0019904: Transcription factor E2F4;	GO:0000080: Transcription factor E2F4; GO:0000083: Transcription factor E2F4; GO:0000278: Transcription factor E2F4; GO:0002064: Transcription factor E2F4; GO:0006351: Transcription factor E2F4; GO:0006367: Transcription factor E2F4; GO:0006884: Transcription factor E2F4; GO:0007179: Transcription factor E2F4; GO:0008015: Transcription factor E2F4; GO:0008361: Transcription factor E2F4; GO:000988…	2	5	15
ESTNV_21177_366	TOP	[A/G]	TGCGGTTGAACTGGACTAGGACGGTCGAGGGCATAGGCCCAGAGACCTCC[T/C]ATTCACTATATCATCCAACCGATTCAGACTGGTTATGGAGCTGGAGGTGA	TCACCTCCAGCTCCATAACCAGTCTGAATCGGTTGGATGATATAGTGAAT[A/G]GGAGGTCTCTGGGCCTATGCCCTCGACCGTCCTAGTCCAGTTCAACCGCA	Q16254	E2F4_HUMAN	9e-141	GO:0005667: Transcription factor E2F4; GO:0005654: Transcription factor E2F4;	GO:0003700: Transcription factor E2F4; GO:0003677: Transcription factor E2F4; GO:0005515: Transcription factor E2F4; GO:0008134: Transcription factor E2F4; GO:0019904: Transcription factor E2F4;	GO:0000080: Transcription factor E2F4; GO:0000083: Transcription factor E2F4; GO:0000278: Transcription factor E2F4; GO:0002064: Transcription factor E2F4; GO:0006351: Transcription factor E2F4; GO:0006367: Transcription factor E2F4; GO:0006884: Transcription factor E2F4; GO:0007179: Transcription factor E2F4; GO:0008015: Transcription factor E2F4; GO:0008361: Transcription factor E2F4; GO:000988…	2	5	15
ESTNV_35090_1063	BOT	[T/C]	CACTAGCAGCTTGCCAGCCCTGTCCTTGGTCCGTGAGGGGTATGCAAGAA[T/C]GGAGCAGGTAGATTCAGGTTGGTCCCCTCTGTCCATACCTGCCCCTCCTT	AAGGAGGGGCAGGTATGGACAGAGGGGACCAACCTGAATCTACCTGCTCC[A/G]TTCTTGCATACCCCTCACGGACCAAGGACAGGGCTGGCAAGCTGCTAGTG	Q53GQ0	DHB12_HUMAN	3e-115	GO:0005789: Estradiol 17-beta-dehydrogenase 12; GO:0016021: Estradiol 17-beta-dehydrogenase 12; GO:0031012: Estradiol 17-beta-dehydrogenase 12;	GO:0000166: Estradiol 17-beta-dehydrogenase 12; GO:0001968: Estradiol 17-beta-dehydrogenase 12; GO:0004303: Estradiol 17-beta-dehydrogenase 12; GO:0005518: Estradiol 17-beta-dehydrogenase 12; GO:0005515: Estradiol 17-beta-dehydrogenase 12; GO:0008201: Estradiol 17-beta-dehydrogenase 12;	GO:0006703: Estradiol 17-beta-dehydrogenase 12; GO:0006633: Estradiol 17-beta-dehydrogenase 12; GO:0010811: Estradiol 17-beta-dehydrogenase 12; GO:0019432: Estradiol 17-beta-dehydrogenase 12; GO:0030198: Estradiol 17-beta-dehydrogenase 12; GO:0035338: Estradiol 17-beta-dehydrogenase 12; GO:0044281: Estradiol 17-beta-dehydrogenase 12; GO:0044255: Estradiol 17-beta-dehydrogenase 12;	3	6	8
ESTV_18670_127	BOT	[G/C]	ACTCGGCCATTACAGGGTCTGCGATTTGGATGCTATTAAGACTCACAGAA[C/G]CGAAACAACTACGCCATTTATTTCTAACCGGAATTTTCCTTGAGGTAACG	ACTCGGCCATTACAGGGTCTGCGATTTGGATGCTATTAAGACTCACAGAA[C/G]CGAAACAACTACGCCATTTATTTCTAACCGGAATTTTCCTTGAGGTAACG	Q53H80	AKIR2_HUMAN	3e-69	GO:0005634: Akirin-2; GO:0017053: Akirin-2;	0	GO:0006351: Akirin-2; GO:0008284: Akirin-2; GO:0009790: Akirin-2; GO:0032755: Akirin-2; GO:0032496: Akirin-2; GO:0045087: Akirin-2; GO:0045944: Akirin-2; GO:0045892: Akirin-2;	2	0	8
ESTV_20557_312	TOP	[A/G]	GCTAGTCTACATGGACAGTTTGGTCCTGTGGCATCCTTCTGGTTTGGAGG[A/G]CGCCCTGTGGTCAGCTTGGGTTCAGTGGACCAGCTACGGCAGCACATCAA	GCTAGTCTACATGGACAGTTTGGTCCTGTGGCATCCTTCTGGTTTGGAGG[A/G]CGCCCTGTGGTCAGCTTGGGTTCAGTGGACCAGCTACGGCAGCACATCAA	Q6UW02	CP20A_HUMAN	0	GO:0016021: Cytochrome P450 20A1;	GO:0004497: Cytochrome P450 20A1; GO:0005506: Cytochrome P450 20A1; GO:0009055: Cytochrome P450 20A1; GO:0016705: Cytochrome P450 20A1; GO:0020037: Cytochrome P450 20A1;	0	1	5	0
ESTNV_34895_72	BOT	[T/A]	ATACCGTATGTATAGTGTCGCTTTAGCTACCTGTCTAAACGTTTTTTTTT[A/T]GTAACACCAGCAAACATGCTGGACTTTGCGATATTTGCAGTGACTTTCGT	ATACCGTATGTATAGTGTCGCTTTAGCTACCTGTCTAAACGTTTTTTTTT[A/T]GTAACACCAGCAAACATGCTGGACTTTGCGATATTTGCAGTGACTTTCGT	Q6UW02	CP20A_HUMAN	0	GO:0016021: Cytochrome P450 20A1;	GO:0004497: Cytochrome P450 20A1; GO:0005506: Cytochrome P450 20A1; GO:0009055: Cytochrome P450 20A1; GO:0016705: Cytochrome P450 20A1; GO:0020037: Cytochrome P450 20A1;	0	1	5	0
ESTNV_23580_687	BOT	[T/C]	ACTGTACCATTTGACTGTCAAGCTAAAATAAATTCAGGAGTATTCTCACC[A/G]TCACTGTATCTGAGTGTATGCACTTCTAGCCCTTGTCATTAGGGTACATG	ACTGTACCATTTGACTGTCAAGCTAAAATAAATTCAGGAGTATTCTCACC[A/G]TCACTGTATCTGAGTGTATGCACTTCTAGCCCTTGTCATTAGGGTACATG	Q6UW63	KDEL1_HUMAN	2e-38	GO:0005788: KDEL motif-containing protein 1;	0	0	1	0	0
ESTNV_22297_283	TOP	[A/C]	TTAAACTCATTCATACTCAACATAAATGAAAACACTTAGCCAATATAATC[T/G]TATCTCTTAAGAGGAAGTGGTGAAACTCAAGTCTACTGGTGTGTCATCTG	CAGATGACACACCAGTAGACTTGAGTTTCACCACTTCCTCTTAAGAGATA[A/C]GATTATATTGGCTAAGTGTTTTCATTTATGTTGAGTATGAATGAGTTTAA	Q6UW78	CK083_HUMAN	4e-13	GO:0005576: UPF0723 protein C11orf83;	0	0	1	0	0
ESTNV_34761_337	BOT	[T/G]	AGCGATTACTGCGTCGAGCTGCTGGCTATCTTTGGGCAGCGATATTCAAC[A/C]TATGTGAATTGTTTGGTGTCCGCCGCGCGTCCTGTCAAAGTGTGCCAAAA	AGCGATTACTGCGTCGAGCTGCTGGCTATCTTTGGGCAGCGATATTCAAC[A/C]TATGTGAATTGTTTGGTGTCCGCCGCGCGTCCTGTCAAAGTGTGCCAAAA	Q86WC4	OSTM1_HUMAN	5e-36	GO:0005765: Osteopetrosis-associated transmembrane protein 1; GO:0005829: Osteopetrosis-associated transmembrane protein 1; GO:0016021: Osteopetrosis-associated transmembrane protein 1;	0	GO:0030316: Osteopetrosis-associated transmembrane protein 1;	3	0	1
ESTNV_22417_469	TOP	[A/G]	AATACTTTACATATTGCTAGCATATGACAATTTGAAATATCTAACATATA[T/C]TTCTTTACAAACATATCCAACTAATATTGATACCAAAATCCACTGCCTTT	AAAGGCAGTGGATTTTGGTATCAATATTAGTTGGATATGTTTGTAAAGAA[A/G]TATATGTTAGATATTTCAAATTGTCATATGCTAGCAATATGTAAAGTATT	Q8N0W4	NLGNX_HUMAN	1e-148	GO:0005887: Neuroligin-4; GO:0005886: Neuroligin-4; GO:0009986: Neuroligin-4; GO:0014069: Neuroligin-4; GO:0016021: Neuroligin-4; GO:0030054: Neuroligin-4; GO:0030425: Neuroligin-4; GO:0045202: Neuroligin-4; GO:0045202: Neuroligin-4; GO:0045211: Neuroligin-4; GO:0060076: Neuroligin-4;	GO:0004091: Neuroligin-4; GO:0004872: Neuroligin-4; GO:0005515: Neuroligin-4; GO:0031404: Neuroligin-4; GO:0042043: Neuroligin-4; GO:0042043: Neuroligin-4; GO:0042803: Neuroligin-4;	GO:0003360: Neuroligin-4; GO:0007155: Neuroligin-4; GO:0021549: Neuroligin-4; GO:0035176: Neuroligin-4; GO:0045216: Neuroligin-4; GO:0046622: Neuroligin-4; GO:0050808: Neuroligin-4; GO:0050808: Neuroligin-4; GO:0071625: Neuroligin-4; GO:0071625: Neuroligin-4; GO:0090394: Neuroligin-4; GO:0097105: Neuroligin-4;	11	7	12
ESTNV_35073_548	BOT	[T/G]	CTCAGTACTTCGGAGTCACAGGGACGGTGCGGTTCAGACGCCGAAGATCG[A/C]AGTGCACATGTTGTGTTTTTCCCTGGAGACATACAGAACTTCCAGCAGGA	CTCAGTACTTCGGAGTCACAGGGACGGTGCGGTTCAGACGCCGAAGATCG[A/C]AGTGCACATGTTGTGTTTTTCCCTGGAGACATACAGAACTTCCAGCAGGA	Q8N8R5	CB069_HUMAN	2e-86	GO:0005576: UPF0565 protein C2orf69;	0	0	1	0	0
ESTNV_33653_624	TOP	[A/G]	GAGAACGACTGGTGGCTCAGTAAGCACATAAAGAAGAGCATCCGGTCCAC[A/G]GTGATGTGTCTGGACTGGCACCCCAACAACATCCTGCTGGCTGCTGGGTC	GAGAACGACTGGTGGCTCAGTAAGCACATAAAGAAGAGCATCCGGTCCAC[A/G]GTGATGTGTCTGGACTGGCACCCCAACAACATCCTGCTGGCTGCTGGGTC	Q92747	ARC1A_HUMAN	6e-174	GO:0005737: Actin-related protein 2/3 complex subunit 1A; GO:0015629: Actin-related protein 2/3 complex subunit 1A;	GO:0003779: Actin-related protein 2/3 complex subunit 1A;	GO:0030036: Actin-related protein 2/3 complex subunit 1A; GO:0030833: Actin-related protein 2/3 complex subunit 1A;	2	1	2
ESTNV_22997_260	BOT	[G/C]	GATAGATACTGTATTATTTATTTCCCCTTTGTGTACATTTTGGTGTAGAT[C/G]TTGCCACCAGACAAGATATAACTTTTCTTGACTATCAATCCCTTTTGTCA	GATAGATACTGTATTATTTATTTCCCCTTTGTGTACATTTTGGTGTAGAT[C/G]TTGCCACCAGACAAGATATAACTTTTCTTGACTATCAATCCCTTTTGTCA	Q99707	METH_HUMAN	0	GO:0005737: Methionine synthase; GO:0005829: Methionine synthase;	GO:0005542: Methionine synthase; GO:0008705: Methionine synthase; GO:0008898: Methionine synthase; GO:0008270: Methionine synthase; GO:0031419: Methionine synthase;	GO:0000096: Methionine synthase; GO:0006479: Methionine synthase; GO:0006805: Methionine synthase; GO:0007399: Methionine synthase; GO:0032259: Methionine synthase; GO:0034641: Methionine synthase; GO:0044281: Methionine synthase; GO:0046653: Methionine synthase; GO:0050667: Methionine synthase;	2	5	9
GCR_cBin6257_Ctg1_100	BOT	[T/A]	TGACCACGAACTGTGTGAACCTCAACCTCCCCTAACCAGCTGAAGCAATG[A/T]CGACAATGGCATTCAGTATGGTCTTTCACCACTTCTACTGTGAGACCTGA	TGACCACGAACTGTGTGAACCTCAACCTCCCCTAACCAGCTGAAGCAATG[A/T]CGACAATGGCATTCAGTATGGTCTTTCACCACTTCTACTGTGAGACCTGA	Q99707	METH_HUMAN	0	GO:0005737: Methionine synthase; GO:0005829: Methionine synthase;	GO:0005542: Methionine synthase; GO:0008705: Methionine synthase; GO:0008898: Methionine synthase; GO:0008270: Methionine synthase; GO:0031419: Methionine synthase;	GO:0000096: Methionine synthase; GO:0006479: Methionine synthase; GO:0006805: Methionine synthase; GO:0007399: Methionine synthase; GO:0032259: Methionine synthase; GO:0034641: Methionine synthase; GO:0044281: Methionine synthase; GO:0046653: Methionine synthase; GO:0050667: Methionine synthase;	2	5	9
ESTNV_30291_631	TOP	[C/G]	GGTTAACATCCTCGCGGGCCGCTTCCCCTGTGACCCTGAGACCTGGATGG[C/G]TTTGGGCGCACTGTCTTTTGCTCTGGAGCTGGGAATCGGTGTGGATGACC	GGTCATCCACACCGATTCCCAGCTCCAGAGCAAAAGACAGTGCGCCCAAA[C/G]CCATCCAGGTCTCAGGGTCACAGGGGAAGCGGCCCGCGAGGATGTTAACC	Q9BZ67	FRMD8_HUMAN	2e-161	GO:0005856: FERM domain-containing protein 8;	0	0	1	0	0
GCR_cBin23673_Ctg1_272	TOP	[A/G]	GTTGGTACAGGAGGGTCAGGATAGGGAGCTGCAGAGGAAGGTAGAAGCAG[A/G]AATGTAGAGAGATGGAAATAGAATGCAGGTGAATTGAAACTTCTAG	GTTGGTACAGGAGGGTCAGGATAGGGAGCTGCAGAGGAAGGTAGAAGCAG[A/G]AATGTAGAGAGATGGAAATAGAATGCAGGTGAATTGAAACTTCTAG	Q9NX01	TXN4B_HUMAN	1e-82	GO:0005681: Thioredoxin-like protein 4B;	0	GO:0006397: Thioredoxin-like protein 4B; GO:0007067: Thioredoxin-like protein 4B; GO:0008380: Thioredoxin-like protein 4B;	1	0	3
ESTV_11898_340	TOP	[A/C]	GAGGAGTTTAGCCTCACACCGTTTGTTGTTGCGGAAGTCNGCCCNAATCT[T/G]CCGTCAAAATACATATATTATTTTACAAACATGTAGAACCTTTTACGCCA	TGGCGTAAAAGGTTCTACATGTTTGTAAAATAATATATGTATTTTGACGG[A/C]AGATTNGGGCNGACTTCCGCAACAACAAACGGTGTGAGGCTAAACTCCTC	Q7L273	KCTD9_HUMAN	1e-135	0	0	GO:0051260: BTB/POZ domain-containing protein KCTD9;	0	0	1
ESTNV_35253_493	TOP	[A/G]	CGGTCAGCCAGCTTCTCGTCCCCAAGCACACCCGTCCTCCAAGCCTTGGT[T/C]AGCATGGTATTGTAGGCCCAGTAGTAACCCACCAGCTCTTCCGATCCAAA	TTTGGATCGGAAGAGCTGGTGGGTTACTACTGGGCCTACAATACCATGCT[A/G]ACCAAGGCTTGGAGGACGGGTGTGCTTGGGGACGAGAAGCTGGCTGACCG	O75140	DEPD5_HUMAN	0	GO:0005622: DEP domain-containing protein 5;	0	GO:0035556: DEP domain-containing protein 5;	1	0	1
ESTNV_35486_1270	TOP	[A/G]	GCAGGGACTTTCTTGGCTGAACGTTTCTGGTGAGCCCTCTCCTTGGCCTG[A/G]GCTAGAGACATGCTGAGGGCTAGGCCTGCATCAGACTCCTTAGCCGGAAC	GCAGGGACTTTCTTGGCTGAACGTTTCTGGTGAGCCCTCTCCTTGGCCTG[A/G]GCTAGAGACATGCTGAGGGCTAGGCCTGCATCAGACTCCTTAGCCGGAAC	O14745	NHRF1_HUMAN	1e-102	GO:0001726: Na(+)/H(+) exchange regulatory cofactor NHE-RF1; GO:0005634: Na(+)/H(+) exchange regulatory cofactor NHE-RF1; GO:0005737: Na(+)/H(+) exchange regulatory cofactor NHE-RF1; GO:0005813: Na(+)/H(+) exchange regulatory cofactor NHE-RF1; GO:0005886: Na(+)/H(+) exchange regulatory cofactor NHE-RF1; GO:0005902: Na(+)/H(+) exchange regulatory cofactor NHE-RF1; GO:0012505: Na(+)/H(+) exchange r…	GO:0005102: Na(+)/H(+) exchange regulatory cofactor NHE-RF1; GO:0005515: Na(+)/H(+) exchange regulatory cofactor NHE-RF1; GO:0008013: Na(+)/H(+) exchange regulatory cofactor NHE-RF1; GO:0019902: Na(+)/H(+) exchange regulatory cofactor NHE-RF1; GO:0017081: Na(+)/H(+) exchange regulatory cofactor NHE-RF1; GO:0030165: Na(+)/H(+) exchange regulatory cofactor NHE-RF1; GO:0031698: Na(+)/H(+) exchange r…	GO:0003096: Na(+)/H(+) exchange regulatory cofactor NHE-RF1; GO:0006461: Na(+)/H(+) exchange regulatory cofactor NHE-RF1; GO:0006915: Na(+)/H(+) exchange regulatory cofactor NHE-RF1; GO:0007191: Na(+)/H(+) exchange regulatory cofactor NHE-RF1; GO:0008285: Na(+)/H(+) exchange regulatory cofactor NHE-RF1; GO:0008285: Na(+)/H(+) exchange regulatory cofactor NHE-RF1; GO:0014067: Na(+)/H(+) exchange r…	15	10	26
ESTV_21702_136	BOT	[T/C]	TGTTTTGGGGTACAGCTGTTCCCATCATAAGTATTTCAGTAAAATCTTCC[A/G]ACGAAAATAAGCAATGGCTGCACCAAAGATGCCAAATGGTGGGATGAAAA	TGTTTTGGGGTACAGCTGTTCCCATCATAAGTATTTCAGTAAAATCTTCC[A/G]ACGAAAATAAGCAATGGCTGCACCAAAGATGCCAAATGGTGGGATGAAAA	P50991	TCPD_HUMAN	0	GO:0005634: T-complex protein 1 subunit delta; GO:0005730: T-complex protein 1 subunit delta; GO:0005737: T-complex protein 1 subunit delta; GO:0005737: T-complex protein 1 subunit delta; GO:0005813: T-complex protein 1 subunit delta; GO:0005832: T-complex protein 1 subunit delta; GO:0005829: T-complex protein 1 subunit delta; GO:0005874: T-complex protein 1 subunit delta; GO:0042470: T-complex p…	GO:0005524: T-complex protein 1 subunit delta; GO:0051082: T-complex protein 1 subunit delta;	GO:0006457: T-complex protein 1 subunit delta; GO:0044267: T-complex protein 1 subunit delta; GO:0051084: T-complex protein 1 subunit delta;	9	2	3
ESTNV_33311_572	TOP	[A/T]	CTCGGGATGAAACGGTTGTGCTACAGGTATTTGGAGGTTGAAACGTTCTA[A/T]AGCGACACCTGCTTTGGCCAACCAACTCAATAGACAAGATTTCTATTTTC	CTCGGGATGAAACGGTTGTGCTACAGGTATTTGGAGGTTGAAACGTTCTA[A/T]AGCGACACCTGCTTTGGCCAACCAACTCAATAGACAAGATTTCTATTTTC	F8WB28	F8WB28_HUMAN	4e-19	GO:0005737: Leishmanolysin-like peptidase; GO:0005925: Leishmanolysin-like peptidase; GO:0016020: Leishmanolysin-like peptidase;	GO:0004222: Leishmanolysin-like peptidase; GO:0008270: Leishmanolysin-like peptidase;	GO:0006508: Leishmanolysin-like peptidase; GO:0007155: Leishmanolysin-like peptidase;	3	2	2
ESTNV_37373_1395	BOT	[T/C]	AAGGAGATCCTCTGGTGGAAGGCCAGCTGGGGCTCCCTGGTACCGTAGAT[A/G]TCCATGGTCTCTTTAGACTGAACATAGCCCTTCTCATGGTTAATGCTGGC	AAGGAGATCCTCTGGTGGAAGGCCAGCTGGGGCTCCCTGGTACCGTAGAT[A/G]TCCATGGTCTCTTTAGACTGAACATAGCCCTTCTCATGGTTAATGCTGGC	O43242	PSMD3_HUMAN	0	GO:0000502: 26S proteasome non-ATPase regulatory subunit 3; GO:0005654: 26S proteasome non-ATPase regulatory subunit 3; GO:0005829: 26S proteasome non-ATPase regulatory subunit 3; GO:0022624: 26S proteasome non-ATPase regulatory subunit 3;	GO:0030234: 26S proteasome non-ATPase regulatory subunit 3;	GO:0000075: 26S proteasome non-ATPase regulatory subunit 3; GO:0000082: 26S proteasome non-ATPase regulatory subunit 3; GO:0000084: 26S proteasome non-ATPase regulatory subunit 3; GO:0000209: 26S proteasome non-ATPase regulatory subunit 3; GO:0000278: 26S proteasome non-ATPase regulatory subunit 3; GO:0000216: 26S proteasome non-ATPase regulatory subunit 3; GO:0002474: 26S proteasome non-ATPase r…	4	1	24
GCR_cBin3322_Ctg1_167	TOP	[A/G]	CTCCACCGTGGACATCTGGAGTAGCGCCATTTTGTGGCCTCTATTTGGGG[T/C]GGGGGAGGAAATGTGATCATATAGTCACACACAGGTGGTAGAATTATGAA	TTCATAATTCTACCACCTGTGTGTGACTATATGATCACATTTCCTCCCCC[A/G]CCCCAAATAGAGGCCACAAAATGGCGCTACTCCAGATGTCCACGGTGGAG	E9PCE8	E9PCE8_HUMAN	5e-22	0	GO:0004177: Xaa-Pro dipeptidase; GO:0030145: Xaa-Pro dipeptidase;	GO:0009987: Xaa-Pro dipeptidase;	0	2	1
GCR_cBin38782_Ctg1_147	BOT	[T/C]	TCCATGATGCAGTAGTTGCATGAACTTGGCTGTAAACCCATCCTACTCAA[T/C]GGGTAAGCAGACC	GGTCTGCTTACCC[A/G]TTGAGTAGGATGGGTTTACAGCCAAGTTCATGCAACTACTGCATCATGGA	Q6IC75	Q6IC75_HUMAN	1e-39	GO:0030131: ADP-ribosylation factor-binding protein GGA1; GO:0044431: ADP-ribosylation factor-binding protein GGA1;	0	GO:0006886: ADP-ribosylation factor-binding protein GGA1; GO:0016192: ADP-ribosylation factor-binding protein GGA1;	2	0	2
ESTV_20996_116	TOP	[A/C]	CACCAAGTCATCAGAGGTCTCTCCTCTTCTGCAGTCCGAAATGCAGCGAT[A/C]AAACACGTTACGATCATCGGGGGTGGACAGATGGGNGCAGGTATCGCACA	CACCAAGTCATCAGAGGTCTCTCCTCTTCTGCAGTCCGAAATGCAGCGAT[A/C]AAACACGTTACGATCATCGGGGGTGGACAGATGGGNGCAGGTATCGCACA	Q16836	HCDH_HUMAN	4e-129	GO:0005634: Hydroxyacyl-coenzyme A dehydrogenase; GO:0005730: Hydroxyacyl-coenzyme A dehydrogenase; GO:0005737: Hydroxyacyl-coenzyme A dehydrogenase; GO:0005739: Hydroxyacyl-coenzyme A dehydrogenase; GO:0005743: Hydroxyacyl-coenzyme A dehydrogenase; GO:0005759: Hydroxyacyl-coenzyme A dehydrogenase;	GO:0003857: Hydroxyacyl-coenzyme A dehydrogenase; GO:0070403: Hydroxyacyl-coenzyme A dehydrogenase;	GO:0006635: Hydroxyacyl-coenzyme A dehydrogenase; GO:0006635: Hydroxyacyl-coenzyme A dehydrogenase; GO:0014823: Hydroxyacyl-coenzyme A dehydrogenase; GO:0032868: Hydroxyacyl-coenzyme A dehydrogenase; GO:0042493: Hydroxyacyl-coenzyme A dehydrogenase; GO:0044281: Hydroxyacyl-coenzyme A dehydrogenase; GO:0044255: Hydroxyacyl-coenzyme A dehydrogenase; GO:0046676: Hydroxyacyl-coenzyme A dehydrogenase;	6	2	8
GCR_cBin4742_Ctg1_269	BOT	[T/G]	TCCAATGTCCCGGATTGAGCAGGCTTTCCCCCATCAGCGGTAGTCACTAC[T/G]TGCTTNACAACTGCCTGTTTCTCTCGGTCTAACGCTTTCTTTAACACTAA	TTAGTGTTAAAGAAAGCGTTAGACCGAGAGAAACAGGCAGTTGTNAAGCA[A/C]GTAGTGACTACCGCTGATGGGGGAAAGCCTGCTCAATCCGGGACATTGGA	Q9P2E7	PCD10_HUMAN	0	GO:0005886: Protocadherin-10; GO:0016021: Protocadherin-10;	GO:0005509: Protocadherin-10;	GO:0007156: Protocadherin-10;	2	1	1
GCR_cBin965_Ctg2_341	TOP	[A/G]	TACATTCTTTTGATAAAATGACATAAACATAAACTCTCATGACACATGGC[A/G]TCATTNTAAGGTGGGATGGTAACACATGGTTGATATGAAGATGTAAAATG	TACATTCTTTTGATAAAATGACATAAACATAAACTCTCATGACACATGGC[A/G]TCATTNTAAGGTGGGATGGTAACACATGGTTGATATGAAGATGTAAAATG	C9J1E7	C9J1E7_HUMAN	0	GO:0030117: AP-1 complex subunit beta-1;	GO:0008565: AP-1 complex subunit beta-1;	GO:0006886: AP-1 complex subunit beta-1; GO:0016192: AP-1 complex subunit beta-1;	1	1	2
GCR_cBin965_Ctg2_356	TOP	[A/C]	AAATGACATAAACATAAACTCTCATGACACATGGCGTCATTTTANGGTGG[T/G]ATGGTAACACATGGTTGATATGAAGATGTAAAATGTCTAACTACCAGTGC	GCACTGGTAGTTAGACATTTTACATCTTCATATCAACCATGTGTTACCAT[A/C]CCACCNTAAAATGACGCCATGTGTCATGAGAGTTTATGTTTATGTCATTT	C9J1E7	C9J1E7_HUMAN	0	GO:0030117: AP-1 complex subunit beta-1;	GO:0008565: AP-1 complex subunit beta-1;	GO:0006886: AP-1 complex subunit beta-1; GO:0016192: AP-1 complex subunit beta-1;	1	1	2
ESTNV_33546_190	BOT	[G/C]	CGTCTTTTATTTTGTTAGTTAAAACGAACTACTGTAGCCAAGGTTTTGTT[C/G]TTTTATCTTGTTAGCAAATTACTTGTTGTTTGGTAAACGTTGGTAAACAA	TTGTTTACCAACGTTTACCAAACAACAAGTAATTTGCTAACAAGATAAAA[C/G]AACAAAACCTTGGCTACAGTAGTTCGTTTTAACTAACAAAATAAAAGACG	O60516	4EBP3_HUMAN	9e-30	GO:0016281: Eukaryotic translation initiation factor 4E-binding protein 3;	GO:0005515: Eukaryotic translation initiation factor 4E-binding protein 3; GO:0008190: Eukaryotic translation initiation factor 4E-binding protein 3; GO:0030371: Eukaryotic translation initiation factor 4E-binding protein 3;	GO:0045947: Eukaryotic translation initiation factor 4E-binding protein 3;	1	3	1
ESTNV_30992_1251	TOP	[A/G]	GTTTAGGATTCCTCTTAGCCTTTTGAACCTCAGAAGTTACTCCTTTTCGG[A/G]CTGCCTTACCAACACCGCAGTACATGGAGGTATAGCGAGGACAAAAGGCT	GTTTAGGATTCCTCTTAGCCTTTTGAACCTCAGAAGTTACTCCTTTTCGG[A/G]CTGCCTTACCAACACCGCAGTACATGGAGGTATAGCGAGGACAAAAGGCT	P28340	DPOD1_HUMAN	0	GO:0000109: DNA polymerase delta catalytic subunit; GO:0005634: DNA polymerase delta catalytic subunit; GO:0005654: DNA polymerase delta catalytic subunit; GO:0043625: DNA polymerase delta catalytic subunit;	GO:0000166: DNA polymerase delta catalytic subunit; GO:0003677: DNA polymerase delta catalytic subunit; GO:0003682: DNA polymerase delta catalytic subunit; GO:0003887: DNA polymerase delta catalytic subunit; GO:0005515: DNA polymerase delta catalytic subunit; GO:0008408: DNA polymerase delta catalytic subunit; GO:0046872: DNA polymerase delta catalytic subunit; GO:0051539: DNA polymerase delta ca…	GO:0000084: DNA polymerase delta catalytic subunit; GO:0000084: DNA polymerase delta catalytic subunit; GO:0000278: DNA polymerase delta catalytic subunit; GO:0000722: DNA polymerase delta catalytic subunit; GO:0000723: DNA polymerase delta catalytic subunit; GO:0000731: DNA polymerase delta catalytic subunit; GO:0000731: DNA polymerase delta catalytic subunit; GO:0006260: DNA polymerase delta ca…	4	8	23
GCR_cBin14271_Ctg1_54	TOP	[A/C]	AACTAAATAGGGTGCCATTGGAGACGTGACCATTGAATCTC[T/G]GGTTATTTGACCCTCCTCACCTGGGTAGGGTACACGTCCCTTGGTGACCA	TGGTCACCAAGGGACGTGTACCCTACCCAGGTGAGGAGGGTCAAATAACC[A/C]GAGATTCAATGGTCACGTCTCCAATGGCACCCTATTTAGTT	Q9NYL2	MLTK_HUMAN	1e-43	GO:0005634: Mitogen-activated protein kinase kinase kinase MLT; GO:0005737: Mitogen-activated protein kinase kinase kinase MLT; GO:0005737: Mitogen-activated protein kinase kinase kinase MLT;	GO:0000287: Mitogen-activated protein kinase kinase kinase MLT; GO:0004674: Mitogen-activated protein kinase kinase kinase MLT; GO:0004709: Mitogen-activated protein kinase kinase kinase MLT; GO:0005515: Mitogen-activated protein kinase kinase kinase MLT; GO:0005524: Mitogen-activated protein kinase kinase kinase MLT;	GO:0000075: Mitogen-activated protein kinase kinase kinase MLT; GO:0000077: Mitogen-activated protein kinase kinase kinase MLT; GO:0000186: Mitogen-activated protein kinase kinase kinase MLT; GO:0006468: Mitogen-activated protein kinase kinase kinase MLT; GO:0007050: Mitogen-activated protein kinase kinase kinase MLT; GO:0006950: Mitogen-activated protein kinase kinase kinase MLT; GO:0007010: Mit…	3	5	14
ESTNV_36494_153	BOT	[T/C]	ATGATATGAGAAAAATCAAGGTTTATTTATTTAAGAGAACGATGGGAAAT[A/G]GGGAGGGAGACAATGAGTTTCTTTTGACCGTAATTGACCAAATCATTCTA	ATGATATGAGAAAAATCAAGGTTTATTTATTTAAGAGAACGATGGGAAAT[A/G]GGGAGGGAGACAATGAGTTTCTTTTGACCGTAATTGACCAAATCATTCTA	P30153	2AAA_HUMAN	0	GO:0000159: Serine/threonine-protein phosphatase 2A 65 kDa regulatory subunit A alpha isoform; GO:0000159: Serine/threonine-protein phosphatase 2A 65 kDa regulatory subunit A alpha isoform; GO:0000775: Serine/threonine-protein phosphatase 2A 65 kDa regulatory subunit A alpha isoform; GO:0005634: Serine/threonine-protein phosphatase 2A 65 kDa regulatory subunit A alpha isoform; GO:0005739: Serine/…	GO:0003823: Serine/threonine-protein phosphatase 2A 65 kDa regulatory subunit A alpha isoform; GO:0004722: Serine/threonine-protein phosphatase 2A 65 kDa regulatory subunit A alpha isoform; GO:0005515: Serine/threonine-protein phosphatase 2A 65 kDa regulatory subunit A alpha isoform; GO:0008601: Serine/threonine-protein phosphatase 2A 65 kDa regulatory subunit A alpha isoform; GO:0046982: Serine/…	GO:0000086: Serine/threonine-protein phosphatase 2A 65 kDa regulatory subunit A alpha isoform; GO:0000188: Serine/threonine-protein phosphatase 2A 65 kDa regulatory subunit A alpha isoform; GO:0000278: Serine/threonine-protein phosphatase 2A 65 kDa regulatory subunit A alpha isoform; GO:0000184: Serine/threonine-protein phosphatase 2A 65 kDa regulatory subunit A alpha isoform; GO:0006275: Serine/…	8	5	25
GCR_cBin43418_Ctg1_79	BOT	[T/C]	CATGGTCCATAGAGCATACTATAGGGAGTATAATGTCACTAAGAT[A/G]ATGTCTTTATCATGTGCGGTTCACAGATCATACAGTCGTACAAGCAGTGA	CATGGTCCATAGAGCATACTATAGGGAGTATAATGTCACTAAGAT[A/G]ATGTCTTTATCATGTGCGGTTCACAGATCATACAGTCGTACAAGCAGTGA	A6NKG5	RTL1_HUMAN	1e-24	GO:0016021: Retrotransposon-like protein 1;	0	GO:0007275: Retrotransposon-like protein 1;	1	0	1
GCR_cBin33022_Ctg1_83	BOT	[T/A]	TAGAACACCGTACAGCACCCGATGTCACAGGAAGGCCGAAAAGATCATCA[A/T]GGACAACCAAGAGACAGAAAAACAGCTTCTATCTCAAGGCCATCAAACTG	TAGAACACCGTACAGCACCCGATGTCACAGGAAGGCCGAAAAGATCATCA[A/T]GGACAACCAAGAGACAGAAAAACAGCTTCTATCTCAAGGCCATCAAACTG	Q9P0V3	SH3B4_HUMAN	0	GO:0005575: SH3 domain-binding protein 4; GO:0005634: SH3 domain-binding protein 4; GO:0005905: SH3 domain-binding protein 4; GO:0030136: SH3 domain-binding protein 4;	GO:0003674: SH3 domain-binding protein 4; GO:0005515: SH3 domain-binding protein 4;	GO:0006897: SH3 domain-binding protein 4; GO:0008150: SH3 domain-binding protein 4;	4	2	2
GCR_cBin49276_Ctg1_154	BOT	[T/C]	CTGTACTGTAGAAGAGAAAATCATTTCTCCAACGCCTCGCCTCANAACTG[A/G]GGATATATTGTGCAATATTCGCACCGCTTAAATTCACTGGAACAGGGACA	CTGTACTGTAGAAGAGAAAATCATTTCTCCAACGCCTCGCCTCANAACTG[A/G]GGATATATTGTGCAATATTCGCACCGCTTAAATTCACTGGAACAGGGACA	P17482	HXB9_HUMAN	9e-29	GO:0005634: Homeobox protein Hox-B9; GO:0005634: Homeobox protein Hox-B9; GO:0005730: Homeobox protein Hox-B9; GO:0005739: Homeobox protein Hox-B9;	GO:0003700: Homeobox protein Hox-B9; GO:0005515: Homeobox protein Hox-B9; GO:0043565: Homeobox protein Hox-B9;	GO:0006351: Homeobox protein Hox-B9; GO:0006355: Homeobox protein Hox-B9; GO:0007275: Homeobox protein Hox-B9; GO:0009952: Homeobox protein Hox-B9; GO:0030879: Homeobox protein Hox-B9; GO:0045944: Homeobox protein Hox-B9; GO:0048706: Homeobox protein Hox-B9; GO:0060070: Homeobox protein Hox-B9; GO:0060326: Homeobox protein Hox-B9;	4	3	9
GCR_cBin30405_Ctg1_137	BOT	[T/G]	ACAACCTTCTATAGCCGAGGAGACAAAAAAAATTTACATTACTTNGTAAG[A/C]AATGCAATTCTCTCATTATCAATTGATTAAGCTATTCACTTTCTGTACAA	ACAACCTTCTATAGCCGAGGAGACAAAAAAAATTTACATTACTTNGTAAG[A/C]AATGCAATTCTCTCATTATCAATTGATTAAGCTATTCACTTTCTGTACAA	Q49AG3	ZBED5_HUMAN	1e-83		GO:0003677: Zinc finger BED domain-containing protein 5; GO:0046872: Zinc finger BED domain-containing protein 5;		0	2	0
ESTNV_31423_423	TOP	[A/G]	ACACACGGCCCGTATTCAGAGTAAAATAATCCATATCAATTTGATTTGTT[A/G]TGATCTAAAAGGAAAAGTTGATACTAGATCAGCACCCTACTCTGAGATGC	ACACACGGCCCGTATTCAGAGTAAAATAATCCATATCAATTTGATTTGTT[A/G]TGATCTAAAAGGAAAAGTTGATACTAGATCAGCACCCTACTCTGAGATGC	Q13795	ARFRP_HUMAN	1e-123	GO:0005802: ADP-ribosylation factor-related protein 1; GO:0005794: ADP-ribosylation factor-related protein 1; GO:0016020: ADP-ribosylation factor-related protein 1;	GO:0003924: ADP-ribosylation factor-related protein 1; GO:0005515: ADP-ribosylation factor-related protein 1; GO:0005525: ADP-ribosylation factor-related protein 1;	GO:0006184: ADP-ribosylation factor-related protein 1; GO:0007264: ADP-ribosylation factor-related protein 1; GO:0007165: ADP-ribosylation factor-related protein 1; GO:0007369: ADP-ribosylation factor-related protein 1; GO:0034067: ADP-ribosylation factor-related protein 1; GO:0042147: ADP-ribosylation factor-related protein 1; GO:0043001: ADP-ribosylation factor-related protein 1;	3	3	7
ESTV_21122_696	BOT	[T/C]	CTGGATCCCAGTATTTATGAGAGCCTGCAGAAGGAGCGTGTGGAGGCAGG[A/G]GATGTCATCTACATTGAATCAAACAGTGGAGCCGTCAAGAGACAAGGTCG	CTGGATCCCAGTATTTATGAGAGCCTGCAGAAGGAGCGTGTGGAGGCAGG[A/G]GATGTCATCTACATTGAATCAAACAGTGGAGCCGTCAAGAGACAAGGTCG	Q9Y265	RUVB1_HUMAN	0	GO:0005654: RuvB-like 1; GO:0005730: RuvB-like 1; GO:0005634: RuvB-like 1; GO:0005737: RuvB-like 1; GO:0005794: RuvB-like 1; GO:0005815: RuvB-like 1; GO:0016020: RuvB-like 1; GO:0016363: RuvB-like 1; GO:0031011: RuvB-like 1; GO:0035267: RuvB-like 1; GO:0043231: RuvB-like 1; GO:0071339: RuvB-like 1;	GO:0003678: RuvB-like 1; GO:0005515: RuvB-like 1; GO:0005524: RuvB-like 1; GO:0016887: RuvB-like 1;	GO:0006351: RuvB-like 1; GO:0006281: RuvB-like 1; GO:0006310: RuvB-like 1; GO:0006334: RuvB-like 1; GO:0006357: RuvB-like 1; GO:0007067: RuvB-like 1; GO:0007283: RuvB-like 1; GO:0034080: RuvB-like 1; GO:0032508: RuvB-like 1; GO:0040008: RuvB-like 1; GO:0043967: RuvB-like 1; GO:0043968: RuvB-like 1; GO:0051301: RuvB-like 1;	12	4	13
GCR_cBin42003_Ctg1_57	BOT	[G/C]	CTGGTCCCAGTGGAGAGACGCAGCCTA[C/G]TGCTCCTCTCTCCTCACTCCACTCTGATCCACTTCCACTCCCAGTGTCCA	CTGGTCCCAGTGGAGAGACGCAGCCTA[C/G]TGCTCCTCTCTCCTCACTCCACTCTGATCCACTTCCACTCCCAGTGTCCA	P11498	PYC_HUMAN	0	GO:0005743: Pyruvate carboxylase; GO:0005739: Pyruvate carboxylase; GO:0005759: Pyruvate carboxylase;	GO:0004075: Pyruvate carboxylase; GO:0004736: Pyruvate carboxylase; GO:0005524: Pyruvate carboxylase; GO:0009374: Pyruvate carboxylase; GO:0046872: Pyruvate carboxylase;	GO:0005975: Pyruvate carboxylase; GO:0006006: Pyruvate carboxylase; GO:0006090: Pyruvate carboxylase; GO:0006094: Pyruvate carboxylase; GO:0006094: Pyruvate carboxylase; GO:0006107: Pyruvate carboxylase; GO:0006629: Pyruvate carboxylase; GO:0044281: Pyruvate carboxylase;	3	5	8
ESTV_16055_561	TOP	[A/G]	TGCAACAGTTTTCACTTTGATACACTTGGTGGAATTTCAATGACGCTACT[A/G]TATGCTGTGCATCAACCAAATAAACAAAAGAGGTGATATTATATATTGGT	TGCAACAGTTTTCACTTTGATACACTTGGTGGAATTTCAATGACGCTACT[A/G]TATGCTGTGCATCAACCAAATAAACAAAAGAGGTGATATTATATATTGGT	Q12891	HYAL2_HUMAN	5e-113	GO:0000139: Hyaluronidase-2; GO:0005764: Hyaluronidase-2; GO:0005783: Hyaluronidase-2; GO:0005829: Hyaluronidase-2; GO:0005886: Hyaluronidase-2; GO:0005902: Hyaluronidase-2; GO:0009986: Hyaluronidase-2; GO:0009986: Hyaluronidase-2; GO:0016023: Hyaluronidase-2; GO:0016324: Hyaluronidase-2; GO:0030139: Hyaluronidase-2; GO:0031362: Hyaluronidase-2; GO:0031410: Hyaluronidase-2; GO:0044444: Hyaluronid…	GO:0001618: Hyaluronidase-2; GO:0004415: Hyaluronidase-2; GO:0004415: Hyaluronidase-2; GO:0005515: Hyaluronidase-2; GO:0005540: Hyaluronidase-2; GO:0019899: Hyaluronidase-2; GO:0030294: Hyaluronidase-2; GO:0030971: Hyaluronidase-2; GO:0033906: Hyaluronidase-2; GO:0050431: Hyaluronidase-2;	GO:0000302: Hyaluronidase-2; GO:0001822: Hyaluronidase-2; GO:0006027: Hyaluronidase-2; GO:0005975: Hyaluronidase-2; GO:0009615: Hyaluronidase-2; GO:0010764: Hyaluronidase-2; GO:0019064: Hyaluronidase-2; GO:0019087: Hyaluronidase-2; GO:0019087: Hyaluronidase-2; GO:0030203: Hyaluronidase-2; GO:0030212: Hyaluronidase-2; GO:0030214: Hyaluronidase-2; GO:0030214: Hyaluronidase-2; GO:0030308: Hyaluronid…	17	10	36
GCR_cBin8358_Ctg1_66	TOP	[A/G]	AATTACTCAAAATTGGTTTATTTCAAAAGCTCTGACAGCTTCTGATTCTC[A/G]TGTAAATCCAGTCGACATGTAAAATACAACCATACAATACATTAGATTCA	AATTACTCAAAATTGGTTTATTTCAAAAGCTCTGACAGCTTCTGATTCTC[A/G]TGTAAATCCAGTCGACATGTAAAATACAACCATACAATACATTAGATTCA	D6R9P3	D6R9P3_HUMAN	6e-91	GO:0005634: Heterogeneous nuclear ribonucleoprotein A/B; GO:0005730: Heterogeneous nuclear ribonucleoprotein A/B;	GO:0000166: Heterogeneous nuclear ribonucleoprotein A/B; GO:0003676: Heterogeneous nuclear ribonucleoprotein A/B;	0	2	2	0
ESTNV_31795_379	TOP	[A/G]	AATTACTCAAAATTGGTTTATTTCAAAAGCTCTGACAGCTTCTGATTCTC[A/G]TGTAAATCCAGTCGACATGTAAAATACAACCATACAATACATTAGATTCA	AATTACTCAAAATTGGTTTATTTCAAAAGCTCTGACAGCTTCTGATTCTC[A/G]TGTAAATCCAGTCGACATGTAAAATACAACCATACAATACATTAGATTCA	D6R9P3	D6R9P3_HUMAN	6e-91	GO:0005634: Heterogeneous nuclear ribonucleoprotein A/B; GO:0005730: Heterogeneous nuclear ribonucleoprotein A/B;	GO:0000166: Heterogeneous nuclear ribonucleoprotein A/B; GO:0003676: Heterogeneous nuclear ribonucleoprotein A/B;	0	2	2	0
BASS10_B7_F03_268	TOP	[A/C]	AGGAGTGAAACCTCTCGCTTCGCTTATTCTTCTCTGATACTATGCACGCATACAAGGACC[T/G]GACATTTTTCGTTAAGCGCCAATCAATCGTCTTAGTCAAACGGCTGTAACCTATTATTGA	TCAATAATAGGTTACAGCCGTTTGACTAAGACGATTGATTGGCGCTTAACGAAAAATGTC[A/C]GGTCCTTGTATGCGTGCATAGTATCAGAGAAGAATAAGCGAAGCGAGAGGTTTCACTCCT	H3BQ06	H3BQ06_HUMAN	4e-70	GO:0005622: Uncharacterized protein;	GO:0005097: Uncharacterized protein;	0	1	1	0
ESTV_17321_691	BOT	[T/C]	TAAAGAAAATCTTTCCCTTTTTGACCTGATTTCATCCGATTCTGGATACT[A/G]AAGCACAGTTGTGCTCATGCACGAGGTGTTACTGAAGTATATGGCCAAAT	TAAAGAAAATCTTTCCCTTTTTGACCTGATTTCATCCGATTCTGGATACT[A/G]AAGCACAGTTGTGCTCATGCACGAGGTGTTACTGAAGTATATGGCCAAAT	Q02218	ODO1_HUMAN	7e-127	GO:0005739: 2-oxoglutarate dehydrogenase; GO:0005759: 2-oxoglutarate dehydrogenase; GO:0031966: 2-oxoglutarate dehydrogenase;	GO:0004591: 2-oxoglutarate dehydrogenase; GO:0030976: 2-oxoglutarate dehydrogenase; GO:0034602: 2-oxoglutarate dehydrogenase;	GO:0006091: 2-oxoglutarate dehydrogenase; GO:0006096: 2-oxoglutarate dehydrogenase; GO:0006099: 2-oxoglutarate dehydrogenase; GO:0006554: 2-oxoglutarate dehydrogenase; GO:0021695: 2-oxoglutarate dehydrogenase; GO:0021756: 2-oxoglutarate dehydrogenase; GO:0021766: 2-oxoglutarate dehydrogenase; GO:0021794: 2-oxoglutarate dehydrogenase; GO:0021860: 2-oxoglutarate dehydrogenase; GO:0022028: 2-oxoglut…	3	3	13
ESTV_12400_163	TOP	[A/C]	TGTAATACAGTTACATTTCTATGTGCACATGAAGGTTTCCATCACGTTAC[T/G]GTACTCACTCAACCCATTTCCACTGATATCCATCTGGACTGAGCGATGTG	CACATCGCTCAGTCCAGATGGATATCAGTGGAAATGGGTTGAGTGAGTAC[A/C]GTAACGTGATGGAAACCTTCATGTGCACATAGAAATGTAACTGTATTACA	Q96A35	RM24_HUMAN	1e-101	GO:0005739: 39S ribosomal protein L24; GO:0005840: 39S ribosomal protein L24;	GO:0003735: 39S ribosomal protein L24;	GO:0006412: 39S ribosomal protein L24;	2	1	1
ESTNV_33950_603	BOT	[T/G]	ACATCTTCACCCCCGCGGAAATCTAGTTAGCATAATAATTTCAACAAAAA[A/C]CCCCACCAAAGCTGTCTGTTAAAGAAAGCTGTTTTATTTTTGCGTAGGCT	ACATCTTCACCCCCGCGGAAATCTAGTTAGCATAATAATTTCAACAAAAA[A/C]CCCCACCAAAGCTGTCTGTTAAAGAAAGCTGTTTTATTTTTGCGTAGGCT	Q9NRX5	SERC1_HUMAN	9e-144	GO:0005789: Serine incorporator 1; GO:0005886: Serine incorporator 1; GO:0016021: Serine incorporator 1;	GO:0005515: Serine incorporator 1; GO:0015194: Serine incorporator 1;	GO:0006658: Serine incorporator 1; GO:0006665: Serine incorporator 1; GO:0008654: Serine incorporator 1; GO:0015825: Serine incorporator 1; GO:0051347: Serine incorporator 1;	3	2	5
GCR_cBin4889_Ctg1_182	BOT	[G/C]	ATTACGTGGGAAATCAAAAGTAAAATACCCGATTTGGAGGATTATCATCT[C/G]GTCCTTGCTAAACTGACTCATCGCAATTCCGATCCAATTCGCTTCTGACA	ATTACGTGGGAAATCAAAAGTAAAATACCCGATTTGGAGGATTATCATCT[C/G]GTCCTTGCTAAACTGACTCATCGCAATTCCGATCCAATTCGCTTCTGACA	Q6P158	DHX57_HUMAN	8e-158	0	GO:0003676: Putative ATP-dependent RNA helicase DHX57; GO:0005524: Putative ATP-dependent RNA helicase DHX57; GO:0008026: Putative ATP-dependent RNA helicase DHX57; GO:0008270: Putative ATP-dependent RNA helicase DHX57;	0	0	4	0
GCR_cBin10593_Ctg2_237	TOP	[A/G]	TTTAGACCAGGAGGGGTAGACATTAGGTTTCCCAACCGTTAGACTAGGAC[A/G]GGAAGACATTTTCACAGATACCTCCCAGTCAGATGTAGAGGGTGGTGGTG	TTTAGACCAGGAGGGGTAGACATTAGGTTTCCCAACCGTTAGACTAGGAC[A/G]GGAAGACATTTTCACAGATACCTCCCAGTCAGATGTAGAGGGTGGTGGTG	P23378	GCSP_HUMAN	0	GO:0005739: Glycine dehydrogenase decarboxylating;	GO:0004375: Glycine dehydrogenase decarboxylating; GO:0009055: Glycine dehydrogenase decarboxylating; GO:0016829: Glycine dehydrogenase decarboxylating; GO:0030170: Glycine dehydrogenase decarboxylating;	GO:0006546: Glycine dehydrogenase decarboxylating;	1	4	1
ESTV_17425_1265	BOT	[T/C]	CCCACTCCGGCAAACACAGAGTAACCACCATGGGCCTTGGCCACATTGTT[A/G]ATCAGCTCCATGATCAACACAGTCTTGCCCACACCAGCACCACCGAACAG	CCCACTCCGGCAAACACAGAGTAACCACCATGGGCCTTGGCCACATTGTT[A/G]ATCAGCTCCATGATCAACACAGTCTTGCCCACACCAGCACCACCGAACAG	P06576	ATPB_HUMAN	0	GO:0005753: ATP synthase subunit beta; GO:0005754: ATP synthase subunit beta; GO:0005739: ATP synthase subunit beta; GO:0005759: ATP synthase subunit beta; GO:0005759: ATP synthase subunit beta; GO:0005886: ATP synthase subunit beta; GO:0009986: ATP synthase subunit beta; GO:0031966: ATP synthase subunit beta; GO:0042645: ATP synthase subunit beta;	GO:0005215: ATP synthase subunit beta; GO:0005509: ATP synthase subunit beta; GO:0005515: ATP synthase subunit beta; GO:0005524: ATP synthase subunit beta; GO:0008553: ATP synthase subunit beta; GO:0016887: ATP synthase subunit beta; GO:0030228: ATP synthase subunit beta; GO:0022857: ATP synthase subunit beta; GO:0042288: ATP synthase subunit beta; GO:0043499: ATP synthase subunit beta; GO:004693…	GO:0001525: ATP synthase subunit beta; GO:0006091: ATP synthase subunit beta; GO:0006172: ATP synthase subunit beta; GO:0006629: ATP synthase subunit beta; GO:0006754: ATP synthase subunit beta; GO:0006933: ATP synthase subunit beta; GO:0015991: ATP synthase subunit beta; GO:0015992: ATP synthase subunit beta; GO:0022904: ATP synthase subunit beta; GO:0042776: ATP synthase subunit beta; GO:004277…	9	12	13
ESTV_14048_578	BOT	[T/C]	AAGCTTTAGGTTGATGAAAAATATCTCACCCTTTATCAGTGGTTAGGGGG[T/C]AACTTCTTCCTGCTGTATGTTCGGGAGAAGAGCCAAGAGCTAGAAGCTCT	AGAGCTTCTAGCTCTTGGCTCTTCTCCCGAACATACAGCAGGAAGAAGTT[A/G]CCCCCTAACCACTGATAAAGGGTGAGATATTTTTCATCAACCTAAAGCTT	P62995	TRA2B_HUMAN	2e-61	GO:0005634: Transformer-2 protein homolog beta;	GO:0000166: Transformer-2 protein homolog beta; GO:0003729: Transformer-2 protein homolog beta; GO:0005515: Transformer-2 protein homolog beta;	GO:0000375: Transformer-2 protein homolog beta; GO:0000381: Transformer-2 protein homolog beta; GO:0000398: Transformer-2 protein homolog beta; GO:0048026: Transformer-2 protein homolog beta;	1	3	4
ESTNV_30803_692	TOP	[A/G]	TGGGCCTACAAATCCCAGAAGCGCTGTTAAAGTCAGTCAATTCCTCATAG[A/G]ACATCCTGTGTTGCTTCAGGTCTTCTGCCAGCTCATAGAAACTTGCTCTG	TGGGCCTACAAATCCCAGAAGCGCTGTTAAAGTCAGTCAATTCCTCATAG[A/G]ACATCCTGTGTTGCTTCAGGTCTTCTGCCAGCTCATAGAAACTTGCTCTG	Q16204	CCDC6_HUMAN	0	GO:0005737: Coiled-coil domain-containing protein 6; GO:0005856: Coiled-coil domain-containing protein 6;	GO:0005200: Coiled-coil domain-containing protein 6; GO:0017124: Coiled-coil domain-containing protein 6;	GO:0008150: Coiled-coil domain-containing protein 6;	2	2	1
ESTNV_35624_1153	TOP	[A/C]	AGCTAGCACTGTGTCAAGAGGAGTGAAGTGAGCCCTGCTCTCAAGCTGGG[T/G]TTTTTTGTCCTCAACAGCTGAGTTGTGGTTGACACATTGTGATTACAGAA	TTCTGTAATCACAATGTGTCAACCACAACTCAGCTGTTGAGGACAAAAAA[A/C]CCCAGCTTGAGAGCAGGGCTCACTTCACTCCTCTTGACACAGTGCTAGCT	Q9HB90	RRAGC_HUMAN	4e-35	GO:0005634: Ras-related GTP-binding protein C; GO:0005737: Ras-related GTP-binding protein C; GO:0005764: Ras-related GTP-binding protein C;	GO:0000287: Ras-related GTP-binding protein C; GO:0003924: Ras-related GTP-binding protein C; GO:0005515: Ras-related GTP-binding protein C; GO:0005525: Ras-related GTP-binding protein C; GO:0019003: Ras-related GTP-binding protein C; GO:0046982: Ras-related GTP-binding protein C;	GO:0006184: Ras-related GTP-binding protein C; GO:0006351: Ras-related GTP-binding protein C; GO:0006915: Ras-related GTP-binding protein C; GO:0007264: Ras-related GTP-binding protein C; GO:0008380: Ras-related GTP-binding protein C; GO:0016049: Ras-related GTP-binding protein C; GO:0032008: Ras-related GTP-binding protein C; GO:0034613: Ras-related GTP-binding protein C; GO:0071230: Ras-related…	3	6	9
GCR_cBin6266_Ctg1_209	BOT	[T/G]	TGCATTAGGTATTCTTTTACTTTTTATTTTCCCTTCGTGATGGTGATGAT[A/C]GGGACCTGTTAATGGTAGTTTTGTGTTAACTGCACTGTGACAAATGTTGT	TGCATTAGGTATTCTTTTACTTTTTATTTTCCCTTCGTGATGGTGATGAT[A/C]GGGACCTGTTAATGGTAGTTTTGTGTTAACTGCACTGTGACAAATGTTGT	J3QKY3	J3QKY3_HUMAN	1e-100	GO:0005634: Nuclear factor erythroid 2-related factor 1;	GO:0003700: Nuclear factor erythroid 2-related factor 1; GO:0043565: Nuclear factor erythroid 2-related factor 1; GO:0046983: Nuclear factor erythroid 2-related factor 1;		1	3	0
ESTNV_30490_823	TOP	[A/G]	GTATAGATTTAACAGTACGTGATTGATTTTACTTGGTTTCAAGATAGACT[T/C]GTCGTTGAATGCACTGCTGTATGCCTTGCTGTCAGTACAGAGAATCAGTC	GACTGATTCTCTGTACTGACAGCAAGGCATACAGCAGTGCATTCAACGAC[A/G]AGTCTATCTTGAAACCAAGTAAAATCAATCACGTACTGTTAAATCTATAC	B7Z5F2	B7Z5F2_HUMAN	8e-98	0	GO:0003964: Uncharacterized protein;	0	0	1	0
ESTNV_37578_351	BOT	[T/C]	ATTGAGGGGGACATGATCGTGTGCGCCGCCTACTCCCACGAGCTGCCCAA[A/G]TACGGGATCGCCGTGGGACTAACTAACTACGCAGCAGCCTACTGCACTGG	ATTGAGGGGGACATGATCGTGTGCGCCGCCTACTCCCACGAGCTGCCCAA[A/G]TACGGGATCGCCGTGGGACTAACTAACTACGCAGCAGCCTACTGCACTGG	P46777	RL5_HUMAN	1e-180	GO:0005634: 60S ribosomal protein L5; GO:0005730: 60S ribosomal protein L5; GO:0005829: 60S ribosomal protein L5; GO:0022625: 60S ribosomal protein L5; GO:0030529: 60S ribosomal protein L5;	GO:0003723: 60S ribosomal protein L5; GO:0003735: 60S ribosomal protein L5; GO:0005515: 60S ribosomal protein L5; GO:0008097: 60S ribosomal protein L5;	GO:0000184: 60S ribosomal protein L5; GO:0006412: 60S ribosomal protein L5; GO:0006412: 60S ribosomal protein L5; GO:0006364: 60S ribosomal protein L5; GO:0006413: 60S ribosomal protein L5; GO:0006414: 60S ribosomal protein L5; GO:0006415: 60S ribosomal protein L5; GO:0006614: 60S ribosomal protein L5; GO:0010467: 60S ribosomal protein L5; GO:0016032: 60S ribosomal protein L5; GO:0016070: 60S rib…	5	4	16
ESTNV_36716_1022	BOT	[T/C]	TTAGACCAGGTTTGCACAAGGTGTTTAATGATCACTTGTTCCCTTGTTGA[T/C]GTTCTTATTCAACTTTGTTAACTCATTTTGGCTCCTGTGTCTCACTCTGG	CCAGAGTGAGACACAGGAGCCAAAATGAGTTAACAAAGTTGAATAAGAAC[A/G]TCAACAAGGGAACAAGTGATCATTAAACACCTTGTGCAAACCTGGTCTAA	P00746	CFAD_HUMAN	5e-57	GO:0005576: Complement factor D; GO:0005615: Complement factor D; GO:0031093: Complement factor D;	GO:0004252: Complement factor D; GO:0008236: Complement factor D;	GO:0002576: Complement factor D; GO:0006508: Complement factor D; GO:0006956: Complement factor D; GO:0006957: Complement factor D; GO:0007219: Complement factor D; GO:0007596: Complement factor D; GO:0030168: Complement factor D; GO:0045087: Complement factor D;	3	2	8
GCR_cBin17583_Ctg1_325	BOT	[T/C]	AGTAATGCCAAATACTTGAGACACAGTGTAATGGTTTAGTGTAATGGTTC[T/C]GGGGCGTGGGTGGAAGGGATTGGAGGGGCCAAACATGTTTTATTACAGTA	TACTGTAATAAAACATGTTTGGCCCCTCCAATCCCTTCCACCCACGCCCC[A/G]GAACCATTACACTAAACCATTACACTGTGTCTCAAGTATTTGGCATTACT	E9PQE8	E9PQE8_HUMAN	5e-30	GO:0005801: Trafficking protein particle complex subunit 4;	0	GO:0006888: Trafficking protein particle complex subunit 4;	1	0	1
ESTNV_36692_1354	BOT	[T/G]	CCCACCGGTTCCCCCTGGAGCAGGCTGTGCAGGCCTTCGAGACCACACGC[A/C]AAGGACAAGGGGTCAAGATCATGCTCAAGTGTGACAAGACTGACCAGAAC	CCCACCGGTTCCCCCTGGAGCAGGCTGTGCAGGCCTTCGAGACCACACGC[A/C]AAGGACAAGGGGTCAAGATCATGCTCAAGTGTGACAAGACTGACCAGAAC	Q00796	DHSO_HUMAN	0	GO:0005615: Sorbitol dehydrogenase; GO:0005929: Sorbitol dehydrogenase; GO:0016020: Sorbitol dehydrogenase; GO:0019861: Sorbitol dehydrogenase; GO:0031966: Sorbitol dehydrogenase;	GO:0003939: Sorbitol dehydrogenase; GO:0003939: Sorbitol dehydrogenase; GO:0008270: Sorbitol dehydrogenase; GO:0008270: Sorbitol dehydrogenase; GO:0030246: Sorbitol dehydrogenase; GO:0051287: Sorbitol dehydrogenase;	GO:0006006: Sorbitol dehydrogenase; GO:0006062: Sorbitol dehydrogenase; GO:0030317: Sorbitol dehydrogenase; GO:0030317: Sorbitol dehydrogenase; GO:0046370: Sorbitol dehydrogenase; GO:0051160: Sorbitol dehydrogenase; GO:0051164: Sorbitol dehydrogenase;	5	6	7
ESTNV_36692_352	BOT	[T/G]	TTCTGCATTTATTCACAACGTAGTTGTCTTTGAGTGAATACAACATGGAA[A/C]AAGAAAACCTGTCCGTGGTGTTGCATTCCCAGGGTGACCTCAGACTGGAA	TTCTGCATTTATTCACAACGTAGTTGTCTTTGAGTGAATACAACATGGAA[A/C]AAGAAAACCTGTCCGTGGTGTTGCATTCCCAGGGTGACCTCAGACTGGAA	Q00796	DHSO_HUMAN	0	GO:0005615: Sorbitol dehydrogenase; GO:0005929: Sorbitol dehydrogenase; GO:0016020: Sorbitol dehydrogenase; GO:0019861: Sorbitol dehydrogenase; GO:0031966: Sorbitol dehydrogenase;	GO:0003939: Sorbitol dehydrogenase; GO:0003939: Sorbitol dehydrogenase; GO:0008270: Sorbitol dehydrogenase; GO:0008270: Sorbitol dehydrogenase; GO:0030246: Sorbitol dehydrogenase; GO:0051287: Sorbitol dehydrogenase;	GO:0006006: Sorbitol dehydrogenase; GO:0006062: Sorbitol dehydrogenase; GO:0030317: Sorbitol dehydrogenase; GO:0030317: Sorbitol dehydrogenase; GO:0046370: Sorbitol dehydrogenase; GO:0051160: Sorbitol dehydrogenase; GO:0051164: Sorbitol dehydrogenase;	5	6	7
ESTNV_27492_1324	TOP	[A/T]	TTTCATGCTGCTGAAGCTTCTAAGGAGTGGGCCTTTCGAGAAGATGAAAC[A/T]CCACATGGGAGGAGCTATCCTCATGTCCCGGCCTATCCGCAGGAATTTCC	TTTCATGCTGCTGAAGCTTCTAAGGAGTGGGCCTTTCGAGAAGATGAAAC[A/T]CCACATGGGAGGAGCTATCCTCATGTCCCGGCCTATCCGCAGGAATTTCC	P22033	MUTA_HUMAN	0	GO:0005739: Methylmalonyl-CoA mutase; GO:0005759: Methylmalonyl-CoA mutase;	GO:0004494: Methylmalonyl-CoA mutase; GO:0031419: Methylmalonyl-CoA mutase; GO:0046872: Methylmalonyl-CoA mutase; GO:0072341: Methylmalonyl-CoA mutase;	GO:0006635: Methylmalonyl-CoA mutase; GO:0009791: Methylmalonyl-CoA mutase; GO:0019626: Methylmalonyl-CoA mutase; GO:0044255: Methylmalonyl-CoA mutase; GO:0044281: Methylmalonyl-CoA mutase; GO:0050667: Methylmalonyl-CoA mutase;	2	4	6
ESTNV_13585_113	TOP	[A/G]	TCAGTTACCTAACTGAACCTGGAGAACAACAGAAGATTAGCTCCTTACGC[A/G]CGCTAAGATGGCGCTCCCCACTGTGATGGTGCTGCCCATGCTGATCGTGG	TCAGTTACCTAACTGAACCTGGAGAACAACAGAAGATTAGCTCCTTACGC[A/G]CGCTAAGATGGCGCTCCCCACTGTGATGGTGCTGCCCATGCTGATCGTGG	E7ESG6	E7ESG6_HUMAN	3e-34	GO:0016020: Zinc transporter SLC39A7;	GO:0046873: Zinc transporter SLC39A7;	0	1	1	0
ESTNV_33681_845	BOT	[T/C]	ACTGTTAGCTAGGGTATTAAAATATTACCTTTATTTAGACTACAGTATTA[T/C]ATATATTCAATAAATGTGTTTACAGATATAGCCACAAAAAGGTGTTGGGG	CCCCAACACCTTTTTGTGGCTATATCTGTAAACACATTTATTGAATATAT[A/G]TAATACTGTAGTCTAAATAAAGGTAATATTTTAATACCCTAGCTAACAGT	A6NKG5	RTL1_HUMAN	1e-36	GO:0016021: Retrotransposon-like protein 1;	0	GO:0007275: Retrotransposon-like protein 1;	1	0	1
Landscape genetic analysis (LFFM based)
"Parasite-affected" outliers
"Salinity-affected" outliers
SNP_ID	IlmnStrand	SNP	SourceSeq	TopGenomicSeq	Uniprot_ACC.	Uniprot_ID	e-value	C (cellular_component)	F (molecular_function)	P (biological_process)	C_count	F_count	P_count
GCR_cBin32777_Ctg1_66	BOT	[G/C]	GTCATGTTTGATCATAGGAAGTCATAGAAAGTAAGAATTTGTTGCAATGA[C/G]AGGGAAGTGGGACTCCGTCATTTGTACAAGATCTTTTGAAACATGTCAAA	GTCATGTTTGATCATAGGAAGTCATAGAAAGTAAGAATTTGTTGCAATGA[C/G]AGGGAAGTGGGACTCCGTCATTTGTACAAGATCTTTTGAAACATGTCAAA	P27216	ANX13_HUMAN	1e-48	GO:0005886: Annexin A13; GO:0005886: Annexin A13;	GO:0005509: Annexin A13; GO:0005544: Annexin A13;	GO:0030154: Annexin A13;	2	2	1
GCR_rBin14981_Ctg1_193	BOT	[T/G]	GAAAGAGAGGGGAGCCAATCCACTCTGCTAACTGTGTGGGATGGAGAGGT[T/G]GACACCCAGAAGAGGGACAGGAGAGGGACAGGATCGGGGACAGAGTGAAT	ATTCACTCTGTCCCCGATCCTGTCCCTCTCCTGTCCCTCTTCTGGGTGTC[A/C]ACCTCTCCATCCCACACAGTTAGCAGAGTGGATTGGCTCCCCTCTCTTTC	Q8TF71	MOT10_HUMAN	7e-87	GO:0005886: Monocarboxylate transporter 10; GO:0016021: Monocarboxylate transporter 10; GO:0016323: Monocarboxylate transporter 10;		GO:0006811: Monocarboxylate transporter 10; GO:0006865: Monocarboxylate transporter 10; GO:0015801: Monocarboxylate transporter 10; GO:0055085: Monocarboxylate transporter 10;	3	0	4
ESTV_13371_209	TOP	[A/C]	AAGAGGTGGAGGAGAAGACTGAGGCAGCACTGCAGCAGAGTCAGAGGGAA[A/C]GCCGATCAGGACGGTTGTACACAGTGAGCGTGGCCTTGCCTGGTTCTGTC	AAGAGGTGGAGGAGAAGACTGAGGCAGCACTGCAGCAGAGTCAGAGGGAA[A/C]GCCGATCAGGACGGTTGTACACAGTGAGCGTGGCCTTGCCTGGTTCTGTC	Q5T280	CI114_HUMAN	1e-161	GO:0005575: Uncharacterized protein C9orf114;	GO:0003674: Uncharacterized protein C9orf114;	GO:0008150: Uncharacterized protein C9orf114;	1	1	1
GCR_cBin42440_Ctg1_139	TOP	[A/G]	CATATTGGTAAAATGATTTTAACATGTTGGACCATGGTATGCATATAGCC[A/G]GTGCATGGTCTATATTATCAGGTATGCTATTAGCAATTAGCATTATTACC	CATATTGGTAAAATGATTTTAACATGTTGGACCATGGTATGCATATAGCC[A/G]GTGCATGGTCTATATTATCAGGTATGCTATTAGCAATTAGCATTATTACC	O43615	TIM44_HUMAN	0	GO:0005743: Mitochondrial import inner membrane translocase subunit TIM44; GO:0005744: Mitochondrial import inner membrane translocase subunit TIM44; GO:0005739: Mitochondrial import inner membrane translocase subunit TIM44; GO:0005759: Mitochondrial import inner membrane translocase subunit TIM44;	GO:0005515: Mitochondrial import inner membrane translocase subunit TIM44; GO:0005524: Mitochondrial import inner membrane translocase subunit TIM44; GO:0015450: Mitochondrial import inner membrane translocase subunit TIM44; GO:0051087: Mitochondrial import inner membrane translocase subunit TIM44;	GO:0006626: Mitochondrial import inner membrane translocase subunit TIM44; GO:0044267: Mitochondrial import inner membrane translocase subunit TIM44;	4	4	2
GCR_cBin7483_Ctg1_160	TOP	[A/G]	ATTTTGAACATTCTATGAGAAAAGTGGTAGTGTTGTTACCAATATGTGTC[A/G]AGTCTCTTATGAGCCAAAGGTGTTAATAAATGGTGTTATTGAC	ATTTTGAACATTCTATGAGAAAAGTGGTAGTGTTGTTACCAATATGTGTC[A/G]AGTCTCTTATGAGCCAAAGGTGTTAATAAATGGTGTTATTGAC	J3KQL0	J3KQL0_HUMAN	0		GO:0003824: Carbamoyl-phosphate synthase ammonia; GO:0005524: Carbamoyl-phosphate synthase ammonia; GO:0046872: Carbamoyl-phosphate synthase ammonia;	GO:0006543: Carbamoyl-phosphate synthase ammonia; GO:0070409: Carbamoyl-phosphate synthase ammonia;	0	3	2
ESTNV_13218_450	TOP	[A/G]	GTTTACACTACAGCGTTGGTCCCTTTTGTATTGGCATTGAGTATTCATTT[T/C]GGAAGCAGTTTATCGTTTAAGAACCAAACGGAAGCAAACAGCAACACGAG	CTCGTGTTGCTGTTTGCTTCCGTTTGGTTCTTAAACGATAAACTGCTTCC[A/G]AAATGAATACTCAATGCCAATACAAAAGGGACCAACGCTGTAGTGTAAAC	Q9UDW3	ZMAT5_HUMAN	9e-55	GO:0005634: Zinc finger matrin-type protein 5; GO:0005730: Zinc finger matrin-type protein 5; GO:0005689: Zinc finger matrin-type protein 5; GO:0005737: Zinc finger matrin-type protein 5;	GO:0003676: Zinc finger matrin-type protein 5; GO:0008270: Zinc finger matrin-type protein 5;	GO:0006397: Zinc finger matrin-type protein 5; GO:0008380: Zinc finger matrin-type protein 5;	4	2	2
GCR_cBin33614_Ctg1_90	TOP	[A/G]	AGGGTTAGCTACAGCAACCACAAAATGAAAGCTTTCTTTCTATTTTACTC[A/G]TTTTTACTGTTCTTATCGAGAGTCCACTTTTAATCGTTGCATAGTATTGA	AGGGTTAGCTACAGCAACCACAAAATGAAAGCTTTCTTTCTATTTTACTC[A/G]TTTTTACTGTTCTTATCGAGAGTCCACTTTTAATCGTTGCATAGTATTGA	P27708	PYR1_HUMAN	0	GO:0005634: CAD protein; GO:0005829: CAD protein; GO:0005829: CAD protein; GO:0016363: CAD protein; GO:0043025: CAD protein; GO:0043195: CAD protein; GO:0042995: CAD protein; GO:0043234: CAD protein;	GO:0004151: CAD protein; GO:0004151: CAD protein; GO:0004070: CAD protein; GO:0004070: CAD protein; GO:0004088: CAD protein; GO:0004088: CAD protein; GO:0004672: CAD protein; GO:0005524: CAD protein; GO:0019899: CAD protein; GO:0042802: CAD protein; GO:0046872: CAD protein; GO:0070335: CAD protein;	GO:0006206: CAD protein; GO:0006207: CAD protein; GO:0006541: CAD protein; GO:0006543: CAD protein; GO:0007565: CAD protein; GO:0009790: CAD protein; GO:0014075: CAD protein; GO:0017144: CAD protein; GO:0018107: CAD protein; GO:0031000: CAD protein; GO:0031100: CAD protein; GO:0033574: CAD protein; GO:0044205: CAD protein; GO:0044281: CAD protein; GO:0046134: CAD protein; GO:0046777: CAD protein;…	8	12	18
GCR_cBin43281_Ctg1_51	TOP	[A/G]	CTAGACGTTTCAAATGTACAATAACAGCACTGGATCTGCATGGAAAGGCT[A/G]CAGGAACTATTATGACCCTGTGCCAACTCCCTCCACAGTTACATAAGCAG	CTAGACGTTTCAAATGTACAATAACAGCACTGGATCTGCATGGAAAGGCT[A/G]CAGGAACTATTATGACCCTGTGCCAACTCCCTCCACAGTTACATAAGCAG	J3QSE8	J3QSE8_HUMAN	7e-135	GO:0005634: Fanconi anemia group J protein;	GO:0003677: Fanconi anemia group J protein; GO:0004003: Fanconi anemia group J protein; GO:0005524: Fanconi anemia group J protein;		1	3	0
GCR_cBin42179_Ctg1_350	BOT	[T/C]	CACATAGTTAGTCAGGTCTTATAAAAGCCCCTGTGGTTATTAGTGCAGTA[T/C]ACCAGNACTACAAGAGCTGAATTAAGACATGCTGACAGGAGAGCCAGCCC	GGGCTGGCTCTCCTGTCAGCATGTCTTAATTCAGCTCTTGTAGTNCTGGT[A/G]TACTGCACTAATAACCACAGGGGCTTTTATAAGACCTGACTAACTATGTG	A8MPP1	D11L8_HUMAN	2e-131	GO:0005730: Putative ATP-dependent RNA helicase DDX11-like protein 8;	GO:0003677: Putative ATP-dependent RNA helicase DDX11-like protein 8; GO:0003723: Putative ATP-dependent RNA helicase DDX11-like protein 8; GO:0004003: Putative ATP-dependent RNA helicase DDX11-like protein 8; GO:0005524: Putative ATP-dependent RNA helicase DDX11-like protein 8;		1	4	0
GCR_cBin23510_Ctg1_150	BOT	[T/C]	TGTCAAGTAACAATGAATGCAGAGGGACCAGTAAACAGGGCATTTGCATA[T/C]GGGAGATTGTTTCATTACAGTGTGCCTCCCAACAAGCTGTTGATATGAGA	TCTCATATCAACAGCTTGTTGGGAGGCACACTGTAATGAAACAATCTCCC[A/G]TATGCAAATGCCCTGTTTACTGGTCCCTCTGCATTCATTGTTACTTGACA	P22033	MUTA_HUMAN	0	GO:0005739: Methylmalonyl-CoA mutase; GO:0005759: Methylmalonyl-CoA mutase;	GO:0004494: Methylmalonyl-CoA mutase; GO:0031419: Methylmalonyl-CoA mutase; GO:0046872: Methylmalonyl-CoA mutase; GO:0072341: Methylmalonyl-CoA mutase;	GO:0006635: Methylmalonyl-CoA mutase; GO:0009791: Methylmalonyl-CoA mutase; GO:0019626: Methylmalonyl-CoA mutase; GO:0044255: Methylmalonyl-CoA mutase; GO:0044281: Methylmalonyl-CoA mutase; GO:0050667: Methylmalonyl-CoA mutase;	2	4	6
ESTNV_26437_1349	TOP	[A/G]	ATTTGTGTGCTTTCTCATTCCCATTATGGTGAGAACCTGGGAATGCTTGA[A/G]CACGGAAAGTATCACTCGAGTTTAACAAAATGGAATAACATTGCGGATAA	ATTTGTGTGCTTTCTCATTCCCATTATGGTGAGAACCTGGGAATGCTTGA[A/G]CACGGAAAGTATCACTCGAGTTTAACAAAATGGAATAACATTGCGGATAA	Q9BZW8	CD244_HUMAN	6e-77	GO:0005886: Natural killer cell receptor 2B4; GO:0009897: Natural killer cell receptor 2B4; GO:0016021: Natural killer cell receptor 2B4;	GO:0004872: Natural killer cell receptor 2B4; GO:0005515: Natural killer cell receptor 2B4;	GO:0007165: Natural killer cell receptor 2B4; GO:0007596: Natural killer cell receptor 2B4; GO:0050900: Natural killer cell receptor 2B4;	3	2	3
GCR_cBin33592_Ctg1_241	TOP	[A/G]	CAGGATCTTGTCTATTAATAGTAGTTTTCTATTGAAATGTATTGTGTGTT[T/C]ATTTCACCGTCAGCCTATTCTTTAGGTAAACTGCAGGCTAATGTAAAAGT	ACTTTTACATTAGCCTGCAGTTTACCTAAAGAATAGGCTGACGGTGAAAT[A/G]AACACACAATACATTTCAATAGAAAACTACTATTAATAGACAAGATCCTG	Q6R2W3	SCND3_HUMAN	4e-69	GO:0005634: SCAN domain-containing protein 3;	GO:0003676: SCAN domain-containing protein 3; GO:0003700: SCAN domain-containing protein 3; GO:0046983: SCAN domain-containing protein 3;	GO:0015074: SCAN domain-containing protein 3; GO:0016032: SCAN domain-containing protein 3;	1	3	2
GCR_cBin3706_Ctg1_364	TOP	[A/G]	AGTATTAAAGGGGTGGTATACAGGTTATCTGGTCTATAAGACATATCTGT[A/G]TTTCTGCTTCTGTCTAG	AGTATTAAAGGGGTGGTATACAGGTTATCTGGTCTATAAGACATATCTGT[A/G]TTTCTGCTTCTGTCTAG	A6NKG5	RTL1_HUMAN	2e-37	GO:0016021: Retrotransposon-like protein 1;		GO:0007275: Retrotransposon-like protein 1;	1	0	1
GCR_cBin25193_Ctg1_80	TOP	[A/G]	CCTTCTCTAGGAAGTAACGATAGAATTAGCCCATGCCAATGAGATACATG[A/G]ACACTGAAAAGACCATATAAAAGTCAATAATTGTCCTGTGTACAGTATGT	CCTTCTCTAGGAAGTAACGATAGAATTAGCCCATGCCAATGAGATACATG[A/G]ACACTGAAAAGACCATATAAAAGTCAATAATTGTCCTGTGTACAGTATGT	Q86VH2	KIF27_HUMAN	0	GO:0005737: Kinesin-like protein KIF27; GO:0005874: Kinesin-like protein KIF27; GO:0005929: Kinesin-like protein KIF27;	GO:0003777: Kinesin-like protein KIF27; GO:0005524: Kinesin-like protein KIF27;	GO:0007018: Kinesin-like protein KIF27; GO:0042384: Kinesin-like protein KIF27;	3	2	2
ESTNV_31116_191	TOP	[A/T]	AGTAAATGAAAAATCAAGTTAACATTGAGACAGATTATTAAAATAGTCTC[A/T]TTTTATGGTGGAGTCTGTTGCGGGAAATCTAAAATGCAATTTTATTTACT	AGTAAATAAAATTGCATTTTAGATTTCCCGCAACAGACTCCACCATAAAA[A/T]GAGACTATTTTAATAATCTGTCTCAATGTTAACTTGATTTTTCATTTACT	Q99707	METH_HUMAN	0	GO:0005737: Methionine synthase; GO:0005829: Methionine synthase;	GO:0005542: Methionine synthase; GO:0008705: Methionine synthase; GO:0008898: Methionine synthase; GO:0008270: Methionine synthase; GO:0031419: Methionine synthase;	GO:0000096: Methionine synthase; GO:0006479: Methionine synthase; GO:0006805: Methionine synthase; GO:0007399: Methionine synthase; GO:0032259: Methionine synthase; GO:0034641: Methionine synthase; GO:0044281: Methionine synthase; GO:0046653: Methionine synthase; GO:0050667: Methionine synthase;	2	5	9
GCR_cBin19598_Ctg1_176	BOT	[T/C]	AAATGCTGAGCTACATTGTATGCAAAAACATTTGGGACATTATATTATGT[T/C]ATACTAATACAGAGAAAAATATTTTAGTTAAACAAGTAATACAAAAAAAT	ATTTTTTTGTATTACTTGTTTAACTAAAATATTTTTCTCTGTATTAGTAT[A/G]ACATAATATAATGTCCCAAATGTTTTTGCATACAATGTAGCTCAGCATTT	Q9Y2T2	AP3M1_HUMAN	1e-56	GO:0005764: AP-3 complex subunit mu-1; GO:0005794: AP-3 complex subunit mu-1; GO:0030131: AP-3 complex subunit mu-1;	GO:0005515: AP-3 complex subunit mu-1;	GO:0006622: AP-3 complex subunit mu-1; GO:0008089: AP-3 complex subunit mu-1; GO:0048490: AP-3 complex subunit mu-1;	3	1	3
BASS115_B6A_H02_496	BOT	[T/G]	GGTAACTTTGATTGTAAACTACATCAAACCACATTCACTGTTGCACTCCTGTTGAAAAAA[A/C]TATGTGGAGATATGGGTTCAGAGCGTGACAATGTTCTATTTCATACCAAGGCTTGGTGGT	GGTAACTTTGATTGTAAACTACATCAAACCACATTCACTGTTGCACTCCTGTTGAAAAAA[A/C]TATGTGGAGATATGGGTTCAGAGCGTGACAATGTTCTATTTCATACCAAGGCTTGGTGGT	A6NKG5	RTL1_HUMAN	2e-59	GO:0016021: Retrotransposon-like protein 1;		GO:0007275: Retrotransposon-like protein 1;	1	0	1
ESTNV_26803_666	TOP	[A/G]	CAATGGTATCTAATTAGAGCTAAGTGTTTTTTGTTCTTCTCCCTGCGTAC[A/G]CCACATAATAATGGGTTATTTCAGACCTTTTAGTGTGTGCTGTCTAATTC	CAATGGTATCTAATTAGAGCTAAGTGTTTTTTGTTCTTCTCCCTGCGTAC[A/G]CCACATAATAATGGGTTATTTCAGACCTTTTAGTGTGTGCTGTCTAATTC	Q99707	METH_HUMAN	0	GO:0005737: Methionine synthase; GO:0005829: Methionine synthase;	GO:0005542: Methionine synthase; GO:0008705: Methionine synthase; GO:0008898: Methionine synthase; GO:0008270: Methionine synthase; GO:0031419: Methionine synthase;	GO:0000096: Methionine synthase; GO:0006479: Methionine synthase; GO:0006805: Methionine synthase; GO:0007399: Methionine synthase; GO:0032259: Methionine synthase; GO:0034641: Methionine synthase; GO:0044281: Methionine synthase; GO:0046653: Methionine synthase; GO:0050667: Methionine synthase;	2	5	9
ESTNV_26125_188	TOP	[A/C]	CTCAACCCCTCATATGATATCTTCAAAATGAAATCTCCAAACTGTCAAGT[A/C]AACTATCAAAATTAGCACAAACCAGATTAGACAATATTACAGTGGTACAT	CTCAACCCCTCATATGATATCTTCAAAATGAAATCTCCAAACTGTCAAGT[A/C]AACTATCAAAATTAGCACAAACCAGATTAGACAATATTACAGTGGTACAT	Q99707	METH_HUMAN	0	GO:0005737: Methionine synthase; GO:0005829: Methionine synthase;	GO:0005542: Methionine synthase; GO:0008705: Methionine synthase; GO:0008898: Methionine synthase; GO:0008270: Methionine synthase; GO:0031419: Methionine synthase;	GO:0000096: Methionine synthase; GO:0006479: Methionine synthase; GO:0006805: Methionine synthase; GO:0007399: Methionine synthase; GO:0032259: Methionine synthase; GO:0034641: Methionine synthase; GO:0044281: Methionine synthase; GO:0046653: Methionine synthase; GO:0050667: Methionine synthase;	2	5	9
ESTNV_36853_78	BOT	[G/C]	CGAACAGGACAGGGAGAGACGTCCCTTGTTTCAGGTGATAGCTTAATTCT[C/G]TCTAAGCAGTCCTTTACACACTCCTATATTCTTCGGACGTCTTCCTTCCC	CGAACAGGACAGGGAGAGACGTCCCTTGTTTCAGGTGATAGCTTAATTCT[C/G]TCTAAGCAGTCCTTTACACACTCCTATATTCTTCGGACGTCTTCCTTCCC	Q14376	GALE_HUMAN	0	GO:0005829: UDP-glucose 4-epimerase;	GO:0000166: UDP-glucose 4-epimerase; GO:0003978: UDP-glucose 4-epimerase; GO:0003978: UDP-glucose 4-epimerase; GO:0042803: UDP-glucose 4-epimerase; GO:0050662: UDP-glucose 4-epimerase;	GO:0005975: UDP-glucose 4-epimerase; GO:0019388: UDP-glucose 4-epimerase; GO:0019388: UDP-glucose 4-epimerase; GO:0044237: UDP-glucose 4-epimerase; GO:0044281: UDP-glucose 4-epimerase;	1	5	5
GCR_cBin21639_Ctg1_129	BOT	[T/C]	AATGACGAGGATCTGAGCCTGTTCTCGGGAAAGCAGTATGTCCTTCACGT[T/C]GGGCTCGTGGGATTCGTTAAAGGAAAAACAGGATTCTGCCAGTTCGTGGT	ACCACGAACTGGCAGAATCCTGTTTTTCCTTTAACGAATCCCACGAGCCC[A/G]ACGTGAAGGACATACTGCTTTCCCGAGAACAGGCTCAGATCCTCGTCATT	P24468	COT2_HUMAN	8e-108	GO:0005634: COUP transcription factor 2;	GO:0001972: COUP transcription factor 2; GO:0003707: COUP transcription factor 2; GO:0003714: COUP transcription factor 2; GO:0003700: COUP transcription factor 2; GO:0003700: COUP transcription factor 2; GO:0004879: COUP transcription factor 2; GO:0005515: COUP transcription factor 2; GO:0008270: COUP transcription factor 2; GO:0042803: COUP transcription factor 2; GO:0043565: COUP transcription…	GO:0000122: COUP transcription factor 2; GO:0001764: COUP transcription factor 2; GO:0001937: COUP transcription factor 2; GO:0006357: COUP transcription factor 2; GO:0006629: COUP transcription factor 2; GO:0007165: COUP transcription factor 2; GO:0007519: COUP transcription factor 2; GO:0010596: COUP transcription factor 2; GO:0009952: COUP transcription factor 2; GO:0009956: COUP transcription…	1	10	21
ESTNV_35486_1270	TOP	[A/G]	GCAGGGACTTTCTTGGCTGAACGTTTCTGGTGAGCCCTCTCCTTGGCCTG[A/G]GCTAGAGACATGCTGAGGGCTAGGCCTGCATCAGACTCCTTAGCCGGAAC	GCAGGGACTTTCTTGGCTGAACGTTTCTGGTGAGCCCTCTCCTTGGCCTG[A/G]GCTAGAGACATGCTGAGGGCTAGGCCTGCATCAGACTCCTTAGCCGGAAC	O14745	NHRF1_HUMAN	1e-102	GO:0001726: Na(+)/H(+) exchange regulatory cofactor NHE-RF1; GO:0005634: Na(+)/H(+) exchange regulatory cofactor NHE-RF1; GO:0005737: Na(+)/H(+) exchange regulatory cofactor NHE-RF1; GO:0005813: Na(+)/H(+) exchange regulatory cofactor NHE-RF1; GO:0005886: Na(+)/H(+) exchange regulatory cofactor NHE-RF1; GO:0005902: Na(+)/H(+) exchange regulatory cofactor NHE-RF1; GO:0012505: Na(+)/H(+) exchange r…	GO:0005102: Na(+)/H(+) exchange regulatory cofactor NHE-RF1; GO:0005515: Na(+)/H(+) exchange regulatory cofactor NHE-RF1; GO:0008013: Na(+)/H(+) exchange regulatory cofactor NHE-RF1; GO:0019902: Na(+)/H(+) exchange regulatory cofactor NHE-RF1; GO:0017081: Na(+)/H(+) exchange regulatory cofactor NHE-RF1; GO:0030165: Na(+)/H(+) exchange regulatory cofactor NHE-RF1; GO:0031698: Na(+)/H(+) exchange r…	GO:0003096: Na(+)/H(+) exchange regulatory cofactor NHE-RF1; GO:0006461: Na(+)/H(+) exchange regulatory cofactor NHE-RF1; GO:0006915: Na(+)/H(+) exchange regulatory cofactor NHE-RF1; GO:0007191: Na(+)/H(+) exchange regulatory cofactor NHE-RF1; GO:0008285: Na(+)/H(+) exchange regulatory cofactor NHE-RF1; GO:0008285: Na(+)/H(+) exchange regulatory cofactor NHE-RF1; GO:0014067: Na(+)/H(+) exchange r…	15	10	26
ESTNV_23531_462	TOP	[C/G]	ACCTGTTTCATCTGGTTTAAAGTGGTTTGACCCATGCGGAGAGACAGAGA[C/G]AGGCCTGAGAGATGGTTTGGTCCAGAGGGGATGGAGGTGAGATTGGAGGG	ACCTGTTTCATCTGGTTTAAAGTGGTTTGACCCATGCGGAGAGACAGAGA[C/G]AGGCCTGAGAGATGGTTTGGTCCAGAGGGGATGGAGGTGAGATTGGAGGG	P11498	PYC_HUMAN	0	GO:0005743: Pyruvate carboxylase; GO:0005739: Pyruvate carboxylase; GO:0005759: Pyruvate carboxylase;	GO:0004075: Pyruvate carboxylase; GO:0004736: Pyruvate carboxylase; GO:0005524: Pyruvate carboxylase; GO:0009374: Pyruvate carboxylase; GO:0046872: Pyruvate carboxylase;	GO:0005975: Pyruvate carboxylase; GO:0006006: Pyruvate carboxylase; GO:0006090: Pyruvate carboxylase; GO:0006094: Pyruvate carboxylase; GO:0006094: Pyruvate carboxylase; GO:0006107: Pyruvate carboxylase; GO:0006629: Pyruvate carboxylase; GO:0044281: Pyruvate carboxylase;	3	5	8
GCR_cBin836_Ctg1_394	TOP	[A/C]	GGCTGGTTGGGGGGTGTGTGTGCGCATGTGTCCTGTCCCCACAAATAGTT[A/C]ATAATCAAACTGTGCCATTGACACAGCAACCAAA	GGCTGGTTGGGGGGTGTGTGTGCGCATGTGTCCTGTCCCCACAAATAGTT[A/C]ATAATCAAACTGTGCCATTGACACAGCAACCAAA	B7Z5F2	B7Z5F2_HUMAN	1e-120		GO:0003964: Uncharacterized protein;		0	1	0
BASS13_B7_B07_761	TOP	[A/G]	AGCAATCAGCCAAACTGTCGAAAGTGATGTCATCGTGAAAGTAGTGTAACCAAATTGTGA[T/C]GTGTGTTCCAAGCTAAATGCTAAATGCTACAGTCTCCCAACCGCTGAGAACATGACACGC	GCGTGTCATGTTCTCAGCGGTTGGGAGACTGTAGCATTTAGCATTTAGCTTGGAACACAC[A/G]TCACAATTTGGTTACACTACTTTCACGATGACATCACTTTCGACAGTTTGGCTGATTGCT	P49327	FAS_HUMAN	4e-46	GO:0005737: Fatty acid synthase; GO:0005739: Fatty acid synthase; GO:0005794: Fatty acid synthase; GO:0005829: Fatty acid synthase; GO:0005886: Fatty acid synthase; GO:0042470: Fatty acid synthase; GO:0042587: Fatty acid synthase;	GO:0000166: Fatty acid synthase; GO:0004312: Fatty acid synthase; GO:0004313: Fatty acid synthase; GO:0004314: Fatty acid synthase; GO:0004315: Fatty acid synthase; GO:0004316: Fatty acid synthase; GO:0004317: Fatty acid synthase; GO:0004319: Fatty acid synthase; GO:0004320: Fatty acid synthase; GO:0005515: Fatty acid synthase; GO:0008270: Fatty acid synthase; GO:0016295: Fatty acid synthase; GO:…	GO:0006112: Fatty acid synthase; GO:0006766: Fatty acid synthase; GO:0006767: Fatty acid synthase; GO:0006631: Fatty acid synthase; GO:0006633: Fatty acid synthase; GO:0015939: Fatty acid synthase; GO:0019432: Fatty acid synthase; GO:0031325: Fatty acid synthase; GO:0035338: Fatty acid synthase; GO:0044255: Fatty acid synthase; GO:0044281: Fatty acid synthase;	7	15	11
ESTNV_22661_681	BOT	[T/C]	AGAATATATCGAGATCTCCAAGGGAAGAGAGATGGACTGATTGCAAGAGC[T/C]GCAGCGAAAGTGACCGCTCAGTTGGCTGCAAAGTATCCCAGGGCCCTCTC	GAGAGGGCCCTGGGATACTTTGCAGCCAACTGAGCGGTCACTTTCGCTGC[A/G]GCTCTTGCAATCAGTCCATCTCTCTTCCCTTGGAGATCTCGATATATTCT	C9J2Y9	C9J2Y9_HUMAN	0	GO:0005634: DNA-directed RNA polymerase; GO:0005730: DNA-directed RNA polymerase;	GO:0003677: DNA-directed RNA polymerase; GO:0003899: DNA-directed RNA polymerase; GO:0032549: DNA-directed RNA polymerase;	GO:0006351: DNA-directed RNA polymerase;	2	3	1
ESTNV_33967_1551	BOT	[T/C]	CAGCTAGCAAGACACACACACAGTAGAGCGAGAGCAATGTCGTGGTGCAC[A/G]TATCTGCACATTTGTGACACATGCAATTTTCAGAGACCACTTTTGGGTCG	CAGCTAGCAAGACACACACACAGTAGAGCGAGAGCAATGTCGTGGTGCAC[A/G]TATCTGCACATTTGTGACACATGCAATTTTCAGAGACCACTTTTGGGTCG	P52565	GDIR1_HUMAN	2e-99	GO:0001772: Rho GDP-dissociation inhibitor 1; GO:0005829: Rho GDP-dissociation inhibitor 1; GO:0005856: Rho GDP-dissociation inhibitor 1;	GO:0005096: Rho GDP-dissociation inhibitor 1; GO:0005094: Rho GDP-dissociation inhibitor 1; GO:0005515: Rho GDP-dissociation inhibitor 1;	GO:0006928: Rho GDP-dissociation inhibitor 1; GO:0007162: Rho GDP-dissociation inhibitor 1; GO:0007264: Rho GDP-dissociation inhibitor 1; GO:0007266: Rho GDP-dissociation inhibitor 1; GO:0032880: Rho GDP-dissociation inhibitor 1; GO:0043066: Rho GDP-dissociation inhibitor 1; GO:0048011: Rho GDP-dissociation inhibitor 1; GO:0051056: Rho GDP-dissociation inhibitor 1; GO:0050770: Rho GDP-dissociatio…	3	3	11
GCR_cBin3280_Ctg1_135	BOT	[T/C]	AGTGCATTGATCCGAGACCAAGGTTGTGCATTCCTTGACAGTAACAAAGA[T/C]GGCAANATCTGGGAGGGTAGAATACATGCCTCTAGTAATCGACGGCAACA	TGTTGCCGTCGATTACTAGAGGCATGTATTCTACCCTCCCAGATNTTGCC[A/G]TCTTTGTTACTGTCAAGGAATGCACAACCTTGGTCTCGGATCAATGCACT	Q8N2S1	LTBP4_HUMAN	3e-43	GO:0005578: Latent-transforming growth factor beta-binding protein 4; GO:0005615: Latent-transforming growth factor beta-binding protein 4; GO:0031012: Latent-transforming growth factor beta-binding protein 4;	GO:0005024: Latent-transforming growth factor beta-binding protein 4; GO:0005509: Latent-transforming growth factor beta-binding protein 4; GO:0005178: Latent-transforming growth factor beta-binding protein 4; GO:0005515: Latent-transforming growth factor beta-binding protein 4; GO:0005539: Latent-transforming growth factor beta-binding protein 4; GO:0050431: Latent-transforming growth factor bet…	GO:0001558: Latent-transforming growth factor beta-binding protein 4; GO:0006457: Latent-transforming growth factor beta-binding protein 4; GO:0007179: Latent-transforming growth factor beta-binding protein 4; GO:0007275: Latent-transforming growth factor beta-binding protein 4; GO:0017015: Latent-transforming growth factor beta-binding protein 4; GO:0030162: Latent-transforming growth factor bet…	3	6	8
GCR_cBin5316_Ctg2_193	BOT	[T/A]	AAGCGCACCATGCCACTCAGGTAGGAGGTGTAGGCCTACAGACAAGTTGC[A/T]TTCATTATTATTTATTCATAGGTCATCAGCAGCTATTTCAGATAGGTTAG	CTAACCTATCTGAAATAGCTGCTGATGACCTATGAATAAATAATAATGAA[A/T]GCAACTTGTCTGTAGGCCTACACCTCCTACCTGAGTGGCATGGTGCGCTT	P21399	ACOC_HUMAN	0	GO:0005737: Cytoplasmic aconitate hydratase; GO:0005737: Cytoplasmic aconitate hydratase; GO:0005739: Cytoplasmic aconitate hydratase; GO:0005794: Cytoplasmic aconitate hydratase; GO:0005783: Cytoplasmic aconitate hydratase; GO:0005829: Cytoplasmic aconitate hydratase;	GO:0003723: Cytoplasmic aconitate hydratase; GO:0003723: Cytoplasmic aconitate hydratase; GO:0003994: Cytoplasmic aconitate hydratase; GO:0005515: Cytoplasmic aconitate hydratase; GO:0030350: Cytoplasmic aconitate hydratase; GO:0046872: Cytoplasmic aconitate hydratase; GO:0048027: Cytoplasmic aconitate hydratase; GO:0052632: Cytoplasmic aconitate hydratase; GO:0052633: Cytoplasmic aconitate hydra…	GO:0006099: Cytoplasmic aconitate hydratase; GO:0006101: Cytoplasmic aconitate hydratase; GO:0006417: Cytoplasmic aconitate hydratase; GO:0006879: Cytoplasmic aconitate hydratase; GO:0009791: Cytoplasmic aconitate hydratase; GO:0010040: Cytoplasmic aconitate hydratase; GO:0050892: Cytoplasmic aconitate hydratase;	6	10	7
ESTV_21702_136	BOT	[T/C]	TGTTTTGGGGTACAGCTGTTCCCATCATAAGTATTTCAGTAAAATCTTCC[A/G]ACGAAAATAAGCAATGGCTGCACCAAAGATGCCAAATGGTGGGATGAAAA	TGTTTTGGGGTACAGCTGTTCCCATCATAAGTATTTCAGTAAAATCTTCC[A/G]ACGAAAATAAGCAATGGCTGCACCAAAGATGCCAAATGGTGGGATGAAAA	P50991	TCPD_HUMAN	0	GO:0005634: T-complex protein 1 subunit delta; GO:0005730: T-complex protein 1 subunit delta; GO:0005737: T-complex protein 1 subunit delta; GO:0005737: T-complex protein 1 subunit delta; GO:0005813: T-complex protein 1 subunit delta; GO:0005832: T-complex protein 1 subunit delta; GO:0005829: T-complex protein 1 subunit delta; GO:0005874: T-complex protein 1 subunit delta; GO:0042470: T-complex p…	GO:0005524: T-complex protein 1 subunit delta; GO:0051082: T-complex protein 1 subunit delta;	GO:0006457: T-complex protein 1 subunit delta; GO:0044267: T-complex protein 1 subunit delta; GO:0051084: T-complex protein 1 subunit delta;	9	2	3
ESTV_21377_436	BOT	[T/A]	TGACAAAAACTAAACACACAACAGCAAACGCATGCCAGACAAAATAAAAT[A/T]AAAAAAGTGGGAAAGAGTATGGTAACCACCACCATATTTAAGGTGTGTGT	TGACAAAAACTAAACACACAACAGCAAACGCATGCCAGACAAAATAAAAT[A/T]AAAAAAGTGGGAAAGAGTATGGTAACCACCACCATATTTAAGGTGTGTGT	Q16514	TAF12_HUMAN	2e-85	GO:0000125: Transcription initiation factor TFIID subunit 12; GO:0005669: Transcription initiation factor TFIID subunit 12; GO:0005654: Transcription initiation factor TFIID subunit 12; GO:0030914: Transcription initiation factor TFIID subunit 12; GO:0030914: Transcription initiation factor TFIID subunit 12; GO:0033276: Transcription initiation factor TFIID subunit 12;	GO:0003713: Transcription initiation factor TFIID subunit 12; GO:0003677: Transcription initiation factor TFIID subunit 12; GO:0003700: Transcription initiation factor TFIID subunit 12; GO:0004402: Transcription initiation factor TFIID subunit 12; GO:0005515: Transcription initiation factor TFIID subunit 12; GO:0008134: Transcription initiation factor TFIID subunit 12; GO:0046982: Transcription i…	GO:0006352: Transcription initiation factor TFIID subunit 12; GO:0006366: Transcription initiation factor TFIID subunit 12; GO:0006367: Transcription initiation factor TFIID subunit 12; GO:0006367: Transcription initiation factor TFIID subunit 12; GO:0006368: Transcription initiation factor TFIID subunit 12; GO:0010467: Transcription initiation factor TFIID subunit 12; GO:0016032: Transcription i…	6	7	9
GCR_cBin12401_Ctg1_186	BOT	[T/C]	ATAGCATGCTGATAAAGTAACAGTTGAGGTGCATGGTTGAGCAGGCCATG[A/G]ACTACAACCCTCTTGCTAGCCAGGCTAGAGTACACTCTTAGAAAAAATGG	ATAGCATGCTGATAAAGTAACAGTTGAGGTGCATGGTTGAGCAGGCCATG[A/G]ACTACAACCCTCTTGCTAGCCAGGCTAGAGTACACTCTTAGAAAAAATGG	Q99707	METH_HUMAN	0	GO:0005737: Methionine synthase; GO:0005829: Methionine synthase;	GO:0005542: Methionine synthase; GO:0008705: Methionine synthase; GO:0008898: Methionine synthase; GO:0008270: Methionine synthase; GO:0031419: Methionine synthase;	GO:0000096: Methionine synthase; GO:0006479: Methionine synthase; GO:0006805: Methionine synthase; GO:0007399: Methionine synthase; GO:0032259: Methionine synthase; GO:0034641: Methionine synthase; GO:0044281: Methionine synthase; GO:0046653: Methionine synthase; GO:0050667: Methionine synthase;	2	5	9
ESTNV_24376_271	TOP	[A/G]	TAACAGAGTAATATTCCACAGACTGATGATAGGTAATAGTCAAGACTTAC[A/G]TTGATAAATGAACAATAACAGTTTGGGGAAACAAAGGACTTGTCATATGT	TAACAGAGTAATATTCCACAGACTGATGATAGGTAATAGTCAAGACTTAC[A/G]TTGATAAATGAACAATAACAGTTTGGGGAAACAAAGGACTTGTCATATGT	P20339	RAB5A_HUMAN	3e-139	GO:0001726: Ras-related protein Rab-5A; GO:0005769: Ras-related protein Rab-5A; GO:0005886: Ras-related protein Rab-5A; GO:0010008: Ras-related protein Rab-5A; GO:0015629: Ras-related protein Rab-5A; GO:0030139: Ras-related protein Rab-5A; GO:0031901: Ras-related protein Rab-5A; GO:0042470: Ras-related protein Rab-5A; GO:0045121: Ras-related protein Rab-5A;	GO:0003924: Ras-related protein Rab-5A; GO:0005515: Ras-related protein Rab-5A; GO:0005525: Ras-related protein Rab-5A; GO:0019003: Ras-related protein Rab-5A;	GO:0006897: Ras-related protein Rab-5A; GO:0007264: Ras-related protein Rab-5A; GO:0007596: Ras-related protein Rab-5A; GO:0007399: Ras-related protein Rab-5A; GO:0015031: Ras-related protein Rab-5A; GO:0030154: Ras-related protein Rab-5A; GO:0045921: Ras-related protein Rab-5A; GO:0051489: Ras-related protein Rab-5A; GO:2000286: Ras-related protein Rab-5A;	9	4	9
GCR_cBin6974_Ctg1_77	TOP	[A/G]	GCATTTCATAGTCCCAAAAACAACCCGTAGCCCCCGCACCCTACCCTC[T/C]ATGCGCTTATGGAGATCTGAAGGCTTGGATAGGTGAAAGTAATATGGTGA	TCACCATATTACTTTCACCTATCCAAGCCTTCAGATCTCCATAAGCGCAT[A/G]GAGGGTAGGGTGCGGGGGCTACGGGTTGTTTTTGGGACTATGAAATGC	B7Z5F2	B7Z5F2_HUMAN	5e-114		GO:0003964: Uncharacterized protein;		0	1	0
ESTNV_23083_64	TOP	[A/G]	TATTTATTGCATTCTGACAAAATTATTTACAAAAACCCAATACTTCTTTA[T/C]AGACACACAAATTAATATTTACATCATTACTCTACTGGCTCGTTTTCCCC	GGGGAAAACGAGCCAGTAGAGTAATGATGTAAATATTAATTTGTGTGTCT[A/G]TAAAGAAGTATTGGGTTTTTGTAAATAATTTTGTCAGAATGCAATAAATA	P08887	IL6RA_HUMAN	3e-30	GO:0005576: Interleukin-6 receptor subunit alpha; GO:0005576: Interleukin-6 receptor subunit alpha; GO:0005615: Interleukin-6 receptor subunit alpha; GO:0005615: Interleukin-6 receptor subunit alpha; GO:0005886: Interleukin-6 receptor subunit alpha; GO:0005896: Interleukin-6 receptor subunit alpha; GO:0009986: Interleukin-6 receptor subunit alpha; GO:0016324: Interleukin-6 receptor subunit alpha;…	GO:0004897: Interleukin-6 receptor subunit alpha; GO:0004915: Interleukin-6 receptor subunit alpha; GO:0005138: Interleukin-6 receptor subunit alpha; GO:0005515: Interleukin-6 receptor subunit alpha; GO:0019899: Interleukin-6 receptor subunit alpha; GO:0019981: Interleukin-6 receptor subunit alpha; GO:0042803: Interleukin-6 receptor subunit alpha; GO:0070119: Interleukin-6 receptor subunit alpha;	GO:0002548: Interleukin-6 receptor subunit alpha; GO:0002690: Interleukin-6 receptor subunit alpha; GO:0002690: Interleukin-6 receptor subunit alpha; GO:0002384: Interleukin-6 receptor subunit alpha; GO:0002446: Interleukin-6 receptor subunit alpha; GO:0006953: Interleukin-6 receptor subunit alpha; GO:0008284: Interleukin-6 receptor subunit alpha; GO:0008284: Interleukin-6 receptor subunit alpha;…	9	8	35
GCR_cBin22452_Ctg1_142	TOP	[A/G]	CTTGTGGAGAAACTCTTCCTTTGATGTTAACAAAGCAGGTTTGCAGCGGT[A/G]TGTTGNATAAATTAATAATTGGACTGAATTCCATAACATGTCCATGCAGG	CTTGTGGAGAAACTCTTCCTTTGATGTTAACAAAGCAGGTTTGCAGCGGT[A/G]TGTTGNATAAATTAATAATTGGACTGAATTCCATAACATGTCCATGCAGG	B7Z5F2	B7Z5F2_HUMAN	9e-75		GO:0003964: Uncharacterized protein;		0	1	0
ESTNV_31438_51	BOT	[T/C]	TAACGTTAAGAACAGTTTTTATTGTGAAAAAAGTCTCTGCTTTTCATACC[T/C]TAGCCTAAAACTGTACAATCAATAATTTAAAAACATGTTTCGGCTTGTTT	AAACAAGCCGAAACATGTTTTTAAATTATTGATTGTACAGTTTTAGGCTA[A/G]GGTATGAAAAGCAGAGACTTTTTTCACAATAAAAACTGTTCTTAACGTTA	P15121	ALDR_HUMAN	2e-103	GO:0005615: Aldose reductase; GO:0005634: Aldose reductase; GO:0005730: Aldose reductase; GO:0005737: Aldose reductase; GO:0005829: Aldose reductase;	GO:0004032: Aldose reductase; GO:0004033: Aldose reductase; GO:0009055: Aldose reductase; GO:0043795: Aldose reductase;	GO:0005975: Aldose reductase; GO:0006700: Aldose reductase; GO:0006950: Aldose reductase; GO:0008202: Aldose reductase; GO:0044597: Aldose reductase; GO:0044598: Aldose reductase; GO:0044281: Aldose reductase;	5	4	7
GCR_cBin25229_Ctg2_105	BOT	[T/A]	AAATCAGAATATGAATATGTTGTGCATAGACTGATTTGTGGTACAGACAT[A/T]GTTAGTTACCACTCCAGTCTATTTACTGTATATCTGGATGTACAGTATAT	AAATCAGAATATGAATATGTTGTGCATAGACTGATTTGTGGTACAGACAT[A/T]GTTAGTTACCACTCCAGTCTATTTACTGTATATCTGGATGTACAGTATAT	O14841	OPLA_HUMAN	0	GO:0005829: 5-oxoprolinase;	GO:0005524: 5-oxoprolinase; GO:0017168: 5-oxoprolinase;	GO:0006750: 5-oxoprolinase; GO:0006805: 5-oxoprolinase; GO:0044281: 5-oxoprolinase;	1	2	3
GCR_cBin5772_Ctg1_288	BOT	[T/G]	TTTTGGGTTGGGTTTATTTCAATCCTGCCCACAGTAATCATCAATTCAGA[A/C]ACCAGCTGCATACATCCTGATCGTAATGCCCCAAGGTAAATTTGGTTTGA	TTTTGGGTTGGGTTTATTTCAATCCTGCCCACAGTAATCATCAATTCAGA[A/C]ACCAGCTGCATACATCCTGATCGTAATGCCCCAAGGTAAATTTGGTTTGA	O43615	TIM44_HUMAN	0	GO:0005743: Mitochondrial import inner membrane translocase subunit TIM44; GO:0005744: Mitochondrial import inner membrane translocase subunit TIM44; GO:0005739: Mitochondrial import inner membrane translocase subunit TIM44; GO:0005759: Mitochondrial import inner membrane translocase subunit TIM44;	GO:0005515: Mitochondrial import inner membrane translocase subunit TIM44; GO:0005524: Mitochondrial import inner membrane translocase subunit TIM44; GO:0015450: Mitochondrial import inner membrane translocase subunit TIM44; GO:0051087: Mitochondrial import inner membrane translocase subunit TIM44;	GO:0006626: Mitochondrial import inner membrane translocase subunit TIM44; GO:0044267: Mitochondrial import inner membrane translocase subunit TIM44;	4	4	2
ESTNV_34575_1979	BOT	[T/C]	GACTTTGAGAAGTACTATAAAACCGGTGGGAAGCCCGCGCTGAAGACTTT[T/C]GAGGACTGGGAGCCAGGCCGTGTGATCAGCTGTGCTGCCTGTGGCAAGCA	TGCTTGCCACAGGCAGCACAGCTGATCACACGGCCTGGCTCCCAGTCCTC[A/G]AAAGTCTTCAGCGCGGGCTTCCCACCGGTTTTATAGTACTTCTCAAAGTC	Q96C10	DHX58_HUMAN	0	GO:0005737: Probable ATP-dependent RNA helicase DHX58;	GO:0003677: Probable ATP-dependent RNA helicase DHX58; GO:0003725: Probable ATP-dependent RNA helicase DHX58; GO:0003727: Probable ATP-dependent RNA helicase DHX58; GO:0004386: Probable ATP-dependent RNA helicase DHX58; GO:0005515: Probable ATP-dependent RNA helicase DHX58; GO:0005524: Probable ATP-dependent RNA helicase DHX58; GO:0008270: Probable ATP-dependent RNA helicase DHX58;	GO:0009615: Probable ATP-dependent RNA helicase DHX58; GO:0019048: Probable ATP-dependent RNA helicase DHX58; GO:0032480: Probable ATP-dependent RNA helicase DHX58; GO:0032481: Probable ATP-dependent RNA helicase DHX58; GO:0039534: Probable ATP-dependent RNA helicase DHX58; GO:0039536: Probable ATP-dependent RNA helicase DHX58; GO:0039536: Probable ATP-dependent RNA helicase DHX58; GO:0045087: Pr…	1	7	13
ESTNV_32124_500	BOT	[T/C]	AAATGCATACAAACCTGAGACAACTGACGGAAAAACAAAACACACACCAA[A/G]AATTCAAGGCATATGGTCCAAGAAAGCACAGTCATAGCTACTACAGCATA	AAATGCATACAAACCTGAGACAACTGACGGAAAAACAAAACACACACCAA[A/G]AATTCAAGGCATATGGTCCAAGAAAGCACAGTCATAGCTACTACAGCATA	F8WEL6	F8WEL6_HUMAN	0	GO:0005622: Zinc finger protein 567;	GO:0003676: Zinc finger protein 567; GO:0008270: Zinc finger protein 567;	GO:0006355: Zinc finger protein 567;	1	2	1
GCR_cBin38330_Ctg1_135	TOP	[A/C]	CCTCCTGTCTGGTGGTTCTTTTATTAAAGAAACTAAATATTCTTCTCTGC[A/C]ACTCAGCTAAAATCTGGGTAAAATATTTTAAGGAATGTGAGTCTTATTCA	CCTCCTGTCTGGTGGTTCTTTTATTAAAGAAACTAAATATTCTTCTCTGC[A/C]ACTCAGCTAAAATCTGGGTAAAATATTTTAAGGAATGTGAGTCTTATTCA	P31249	HXD3_HUMAN	4e-127	GO:0005634: Homeobox protein Hox-D3;	GO:0003700: Homeobox protein Hox-D3; GO:0043565: Homeobox protein Hox-D3;	GO:0006351: Homeobox protein Hox-D3; GO:0007160: Homeobox protein Hox-D3; GO:0007219: Homeobox protein Hox-D3; GO:0010628: Homeobox protein Hox-D3; GO:0009952: Homeobox protein Hox-D3; GO:0021615: Homeobox protein Hox-D3; GO:0030878: Homeobox protein Hox-D3; GO:0045666: Homeobox protein Hox-D3; GO:0048704: Homeobox protein Hox-D3; GO:0051216: Homeobox protein Hox-D3;	1	2	10
GCR_cBin332_Ctg1_80	TOP	[C/G]	AACAATAACTGGGTAGCATATCTATCTTGACTGAGAACACATGAGGGCAA[C/G]CAAACTGTCCACAGGACTTTGAATGCTTTAACATG	AACAATAACTGGGTAGCATATCTATCTTGACTGAGAACACATGAGGGCAA[C/G]CAAACTGTCCACAGGACTTTGAATGCTTTAACATG	B7Z5F2	B7Z5F2_HUMAN	1e-129		GO:0003964: Uncharacterized protein;		0	1	0
ESTNV_35387_1829	BOT	[T/G]	TCATTACTTTTGCGCATTTCTAAATGGACCTTTGGTGTAATACTCGGTTG[T/G]CCGTCCTGGTCTTGGAGAGCCTCAGTGCTGAAGGGTTTAACTTGAATGGA	TCCATTCAAGTTAAACCCTTCAGCACTGAGGCTCTCCAAGACCAGGACGG[A/C]CAACCGAGTATTACACCAAAGGTCCATTTAGAAATGCGCAAAAGTAATGA	Q99437	VATO_HUMAN	1e-105	GO:0005774: V-type proton ATPase 21 kDa proteolipid subunit; GO:0010008: V-type proton ATPase 21 kDa proteolipid subunit; GO:0016021: V-type proton ATPase 21 kDa proteolipid subunit; GO:0030670: V-type proton ATPase 21 kDa proteolipid subunit; GO:0033179: V-type proton ATPase 21 kDa proteolipid subunit;	GO:0005215: V-type proton ATPase 21 kDa proteolipid subunit; GO:0015078: V-type proton ATPase 21 kDa proteolipid subunit;	GO:0006879: V-type proton ATPase 21 kDa proteolipid subunit; GO:0008286: V-type proton ATPase 21 kDa proteolipid subunit; GO:0015991: V-type proton ATPase 21 kDa proteolipid subunit; GO:0015992: V-type proton ATPase 21 kDa proteolipid subunit; GO:0033572: V-type proton ATPase 21 kDa proteolipid subunit; GO:0051701: V-type proton ATPase 21 kDa proteolipid subunit; GO:0055085: V-type proton ATPase …	5	2	8
ESTNV_30121_652	BOT	[T/C]	ATGCATGAGGTGCACACCTTCGTGTCCAACTGCCCGGGAATTGACGCGAC[T/C]GTCGCGGCGGAGCTCTTGAACCACCTCCTGGAATGTATGCCCCTAAACGA	TCGTTTAGGGGCATACATTCCAGGAGGTGGTTCAAGAGCTCCGCCGCGAC[A/G]GTCGCGTCAATTCCCGGGCAGTTGGACACGAAGGTGTGCACCTCATGCAT	Q96HZ4	HES6_HUMAN	3e-61	GO:0005667: Transcription cofactor HES-6;	GO:0003712: Transcription cofactor HES-6; GO:0003677: Transcription cofactor HES-6; GO:0003700: Transcription cofactor HES-6; GO:0008134: Transcription cofactor HES-6; GO:0046983: Transcription cofactor HES-6;	GO:0006351: Transcription cofactor HES-6; GO:0006355: Transcription cofactor HES-6; GO:0006357: Transcription cofactor HES-6; GO:0007399: Transcription cofactor HES-6; GO:0030154: Transcription cofactor HES-6;	1	5	5
ESTNV_35628_2851	BOT	[T/G]	CTTGACACCATTGACTTTAGATCAGTGGGCGCTATGGGTCCACTTTTGTC[T/G]AATTTGCAGCCTTGATAGTGAAATGCATGACATTAGAATCTGGTTGAGAA	TTCTCAACCAGATTCTAATGTCATGCATTTCACTATCAAGGCTGCAAATT[A/C]GACAAAAGTGGACCCATAGCGCCCACTGATCTAAAGTCAATGGTGTCAAG	H3BLU6	H3BLU6_HUMAN	1e-155		GO:0005524: E3 ubiquitin-protein ligase RNF213; GO:0008270: E3 ubiquitin-protein ligase RNF213; GO:0017111: E3 ubiquitin-protein ligase RNF213;		0	3	0
ESTNV_31916_578	BOT	[T/G]	ATGATATCAACCAGGTGCGTGATTGTCGTCTGGTGAGTCTGCTGGATCTT[T/G]CCCTAGAGAAGGACTACGTCAGAGGAAAGGTGGCCGACTACATGAACAAG	CTTGTTCATGTAGTCGGCCACCTTTCCTCTGACGTAGTCCTTCTCTAGGG[A/C]AAGATCCAGCAGACTCACCAGACGACAATCACGCACCTGGTTGATATCAT	P04746	AMYP_HUMAN	0	GO:0005576: Pancreatic alpha-amylase; GO:0005615: Pancreatic alpha-amylase;	GO:0004556: Pancreatic alpha-amylase; GO:0005509: Pancreatic alpha-amylase; GO:0031404: Pancreatic alpha-amylase;	GO:0005975: Pancreatic alpha-amylase; GO:0016052: Pancreatic alpha-amylase; GO:0044245: Pancreatic alpha-amylase; GO:0044281: Pancreatic alpha-amylase;	2	3	4
ESTNV_35628_2366	BOT	[T/A]	TGTGACTTCCCAACAGGAATGGATGATGTAATTGATCAACTGTCCATTTG[A/T]ATGTAAATGGCTACTATAAACAATAGATAAATCAGGGAAATGTTAGAATA	TATTCTAACATTTCCCTGATTTATCTATTGTTTATAGTAGCCATTTACAT[A/T]CAAATGGACAGTTGATCAATTACATCATCCATTCCTGTTGGGAAGTCACA	H3BLU6	H3BLU6_HUMAN	1e-155		GO:0005524: E3 ubiquitin-protein ligase RNF213; GO:0008270: E3 ubiquitin-protein ligase RNF213; GO:0017111: E3 ubiquitin-protein ligase RNF213;		0	3	0
GCR_cBin745_Ctg2_456	BOT	[T/C]	GCCCCACTCCTAAGCGGCGAGGCAGGAAGACCAAAGCTGAGAAGATGCTC[T/C]TACTCCAGCAGCAGGACCCCCAGGGCTCAGGCAGTGACATGTACAGTTGC	GCAACTGTACATGTCACTGCCTGAGCCCTGGGGGTCCTGCTGCTGGAGTA[A/G]GAGCATCTTCTCAGCTTTGGTCTTCCTGCCTCGCCGCTTAGGAGTGGGGC	O75475	PSIP1_HUMAN	3e-45	GO:0005634: PC4 and SFRS1-interacting protein; GO:0005730: PC4 and SFRS1-interacting protein; GO:0005654: PC4 and SFRS1-interacting protein; GO:0005654: PC4 and SFRS1-interacting protein; GO:0005720: PC4 and SFRS1-interacting protein; GO:0005829: PC4 and SFRS1-interacting protein; GO:0035327: PC4 and SFRS1-interacting protein; GO:0034399: PC4 and SFRS1-interacting protein;	GO:0001105: PC4 and SFRS1-interacting protein; GO:0003682: PC4 and SFRS1-interacting protein; GO:0005515: PC4 and SFRS1-interacting protein; GO:0033613: PC4 and SFRS1-interacting protein; GO:0097100: PC4 and SFRS1-interacting protein;	GO:0000395: PC4 and SFRS1-interacting protein; GO:0006351: PC4 and SFRS1-interacting protein; GO:0006355: PC4 and SFRS1-interacting protein; GO:0006979: PC4 and SFRS1-interacting protein; GO:0009408: PC4 and SFRS1-interacting protein; GO:0016032: PC4 and SFRS1-interacting protein; GO:0019048: PC4 and SFRS1-interacting protein; GO:0045944: PC4 and SFRS1-interacting protein;	8	5	8
ESTNV_36163_936	TOP	[A/G]	AGAAACAACAGTTAACCTTGGTCTCCTTGGTAGCGCCACGCAGTTCCAAA[T/C]TATTGGGACCACATTGAGGGGATTTTGAACTTCAATCACTACTGCAATTG	CAATTGCAGTAGTGATTGAAGTTCAAAATCCCCTCAATGTGGTCCCAATA[A/G]TTTGGAACTGCGTGGCGCTACCAAGGAGACCAAGGTTAACTGTTGTTTCT	Q8N5K1	CISD2_HUMAN	7e-57	GO:0005741: CDGSH iron-sulfur domain-containing protein 2; GO:0005783: CDGSH iron-sulfur domain-containing protein 2; GO:0005789: CDGSH iron-sulfur domain-containing protein 2; GO:0016021: CDGSH iron-sulfur domain-containing protein 2; GO:0043234: CDGSH iron-sulfur domain-containing protein 2;	GO:0005515: CDGSH iron-sulfur domain-containing protein 2; GO:0042803: CDGSH iron-sulfur domain-containing protein 2; GO:0046872: CDGSH iron-sulfur domain-containing protein 2; GO:0051537: CDGSH iron-sulfur domain-containing protein 2;	GO:0000422: CDGSH iron-sulfur domain-containing protein 2; GO:0010506: CDGSH iron-sulfur domain-containing protein 2; GO:0010259: CDGSH iron-sulfur domain-containing protein 2;	5	4	3
GCR_cBin2432_Ctg1_559	BOT	[T/C]	CCATTTGGCATTCCTTTTCAAAAAGTATGCCTCTCAAATAGAATAGAACT[T/C]GGCTCTAAAGTCCAGAAATAACTGAAACGTTAGGCAACTGCATGTTATGG	CCATAACATGCAGTTGCCTAACGTTTCAGTTATTTCTGGACTTTAGAGCC[A/G]AGTTCTATTCTATTTGAGAGGCATACTTTTTGAAAAGGAATGCCAAATGG	B7Z5F2	B7Z5F2_HUMAN	7e-141		GO:0003964: Uncharacterized protein;		0	1	0
GCR_cBin3741_Ctg1_126	TOP	[C/G]	GAAGTGTTTGAACTTTCACCCTCTTCTGTTGTACTATCTGTGTTTAGAGT[C/G]AAATGTTTTTTTTTTACCTGCAGTTGTGTGCGTTGAACCTCTTGCCCTGC	GCAGGGCAAGAGGTTCAACGCACACAACTGCAGGTAAAAAAAAAACATTT[C/G]ACTCTAAACACAGATAGTACAACAGAAGAGGGTGAAAGTTCAAACACTTC	Q9BW62	KATL1_HUMAN	3e-34	GO:0005737: Katanin p60 ATPase-containing subunit A-like 1; GO:0005874: Katanin p60 ATPase-containing subunit A-like 1;	GO:0005524: Katanin p60 ATPase-containing subunit A-like 1; GO:0008568: Katanin p60 ATPase-containing subunit A-like 1;		2	2	0
ESTV_16640_186	BOT	[G/C]	GAAAAAGAGTAAAAAAAGAAAATGTCAAATTTCATATTACGGAAAGCCGA[C/G]CCCAAGGACGTGTCAGACATATTGCGACTCATAAAGGAACTTGCGAAATT	GAAAAAGAGTAAAAAAAGAAAATGTCAAATTTCATATTACGGAAAGCCGA[C/G]CCCAAGGACGTGTCAGACATATTGCGACTCATAAAGGAACTTGCGAAATT	P21673	SAT1_HUMAN	6e-88	GO:0005622: Diamine acetyltransferase 1; GO:0005829: Diamine acetyltransferase 1;	GO:0004145: Diamine acetyltransferase 1; GO:0005515: Diamine acetyltransferase 1; GO:0019809: Diamine acetyltransferase 1;	GO:0001525: Diamine acetyltransferase 1; GO:0006595: Diamine acetyltransferase 1; GO:0006596: Diamine acetyltransferase 1; GO:0009447: Diamine acetyltransferase 1; GO:0034641: Diamine acetyltransferase 1; GO:0042127: Diamine acetyltransferase 1; GO:0044281: Diamine acetyltransferase 1;	2	3	7
ESTNV_27729_435	TOP	[A/C]	GGCCCACACCTCCTGTATTATATGGTGGTGGCAGCTTCACACAAAACAAC[T/G]GACCGACACTGTTAATGTTAAGCTGTAGAAAATCTGGGGCAAAGAGACAA	TTGTCTCTTTGCCCCAGATTTTCTACAGCTTAACATTAACAGTGTCGGTC[A/C]GTTGTTTTGTGTGAAGCTGCCACCACCATATAATACAGGAGGTGTGGGCC	A6NKG5	RTL1_HUMAN	1e-26	GO:0016021: Retrotransposon-like protein 1;		GO:0007275: Retrotransposon-like protein 1;	1	0	1
GCR_cBin4742_Ctg1_269	BOT	[T/G]	TCCAATGTCCCGGATTGAGCAGGCTTTCCCCCATCAGCGGTAGTCACTAC[T/G]TGCTTNACAACTGCCTGTTTCTCTCGGTCTAACGCTTTCTTTAACACTAA	TTAGTGTTAAAGAAAGCGTTAGACCGAGAGAAACAGGCAGTTGTNAAGCA[A/C]GTAGTGACTACCGCTGATGGGGGAAAGCCTGCTCAATCCGGGACATTGGA	Q9P2E7	PCD10_HUMAN	0	GO:0005886: Protocadherin-10; GO:0016021: Protocadherin-10;	GO:0005509: Protocadherin-10;	GO:0007156: Protocadherin-10;	2	1	1
ESTNV_28503_327	BOT	[T/C]	ACTTAAAAAAAGGGAAAAGCTGATCCTAGATCAGCACTCCTACTCAGGGA[T/C]GCTTTATGAATCCAGACCCACACATAGGACCAGCTGTCTGTCATTTTAAA	TTTAAAATGACAGACAGCTGGTCCTATGTGTGGGTCTGGATTCATAAAGC[A/G]TCCCTGAGTAGGAGTGCTGATCTAGGATCAGCTTTTCCCTTTTTTTAAGT	P11047	LAMC1_HUMAN	3e-51	GO:0005604: Laminin subunit gamma-1; GO:0005606: Laminin subunit gamma-1; GO:0005606: Laminin subunit gamma-1; GO:0005576: Laminin subunit gamma-1; GO:0005615: Laminin subunit gamma-1; GO:0031012: Laminin subunit gamma-1; GO:0031012: Laminin subunit gamma-1; GO:0043259: Laminin subunit gamma-1; GO:0043260: Laminin subunit gamma-1;	GO:0005201: Laminin subunit gamma-1; GO:0043208: Laminin subunit gamma-1;	GO:0006461: Laminin subunit gamma-1; GO:0007155: Laminin subunit gamma-1; GO:0007492: Laminin subunit gamma-1; GO:0007411: Laminin subunit gamma-1; GO:0016477: Laminin subunit gamma-1; GO:0022617: Laminin subunit gamma-1; GO:0031581: Laminin subunit gamma-1; GO:0034446: Laminin subunit gamma-1; GO:0050679: Laminin subunit gamma-1;	9	2	9
GCR_cBin16144_Ctg1_285	BOT	[T/C]	TATGAAAGCTGGGACTGCACCATGCTCTACCACCTGTAGGGGGAGACATT[A/G]CACCAGTCAACTACAGCCAAGTAATACATCAAATCAGGTTATATCACATG	TATGAAAGCTGGGACTGCACCATGCTCTACCACCTGTAGGGGGAGACATT[A/G]CACCAGTCAACTACAGCCAAGTAATACATCAAATCAGGTTATATCACATG	P40926	MDHM_HUMAN	3e-114	GO:0005634: Malate dehydrogenase; GO:0005730: Malate dehydrogenase; GO:0005743: Malate dehydrogenase; GO:0005759: Malate dehydrogenase; GO:0005739: Malate dehydrogenase; GO:0005886: Malate dehydrogenase;	GO:0000166: Malate dehydrogenase; GO:0030060: Malate dehydrogenase; GO:0030060: Malate dehydrogenase; GO:0030060: Malate dehydrogenase; GO:0043621: Malate dehydrogenase; GO:0046554: Malate dehydrogenase;	GO:0005975: Malate dehydrogenase; GO:0006006: Malate dehydrogenase; GO:0006094: Malate dehydrogenase; GO:0006099: Malate dehydrogenase; GO:0006107: Malate dehydrogenase; GO:0006108: Malate dehydrogenase; GO:0006108: Malate dehydrogenase; GO:0006734: Malate dehydrogenase; GO:0006475: Malate dehydrogenase; GO:0044262: Malate dehydrogenase; GO:0044281: Malate dehydrogenase;	6	6	11
GCR_cBin1635_Ctg1_70	BOT	[T/A]	GATGCTACATTTGAGTTGTAGTCCCTTCTGAAAACAGC[A/T]GGTGCTGACTGTGCAACAGTTCAAACACTCAGGAAATCTGTCCCACATTG	GATGCTACATTTGAGTTGTAGTCCCTTCTGAAAACAGC[A/T]GGTGCTGACTGTGCAACAGTTCAAACACTCAGGAAATCTGTCCCACATTG	P0C7U0	PPR28_HUMAN	0	GO:0016021: Protein phosphatase 1 regulatory subunit 28;	GO:0004864: Protein phosphatase 1 regulatory subunit 28; GO:0019902: Protein phosphatase 1 regulatory subunit 28;	GO:0010923: Protein phosphatase 1 regulatory subunit 28;	1	2	1
GCR_cBin8515_Ctg1_191	BOT	[T/G]	ATCACACAGCTGAGGAAGGGAAAGTGCTAGAACTGGATGTCCTTCTAGCC[A/C]TGGCTGCAGTGTGCTGTACCTGTCTGTTCATGTTCCCTCTCTTTCTTTTA	ATCACACAGCTGAGGAAGGGAAAGTGCTAGAACTGGATGTCCTTCTAGCC[A/C]TGGCTGCAGTGTGCTGTACCTGTCTGTTCATGTTCCCTCTCTTTCTTTTA	B4DP17	B4DP17_HUMAN	2e-19		GO:0003676: cDNA FLJ61146; GO:0008270: cDNA FLJ61146;		0	2	0
GCR_cBin6795_Ctg1_308	BOT	[T/C]	TTTTATTAAATACATTTCAAGCGTATTTGGTAGTTTACTTTGATACATTG[A/G]TCTTTATGGTATTATCAGGTGTGAAGGTAAAACCCAGATGCAGACAACAT	TTTTATTAAATACATTTCAAGCGTATTTGGTAGTTTACTTTGATACATTG[A/G]TCTTTATGGTATTATCAGGTGTGAAGGTAAAACCCAGATGCAGACAACAT	C9JJP5	C9JJP5_HUMAN	1e-37		GO:0042802: Protein TFG;		0	1	0
GCR_cBin44859_Ctg1_254	BOT	[T/C]	TTGGGGCCTCATAGTCCATGCGATTGCACACTGGACGTCCTGTTTAGACC[T/C]GTGTGTTTCCCCTTGGCAGCTGGGCCAGCTCAGATGACGTGTGGATTAAG	CTTAATCCACACGTCATCTGAGCTGGCCCAGCTGCCAAGGGGAAACACAC[A/G]GGTCTAAACAGGACGTCCAGTGTGCAATCGCATGGACTATGAGGCCCCAA	E9PCX8	E9PCX8_HUMAN	0	GO:0005622: Tensin-3;	GO:0046872: Tensin-3;	GO:0035556: Tensin-3;	1	1	1
GCR_cBin11431_Ctg1_401	TOP	[A/G]	ACGAAATCAATCCTCCTTATGATCACCCAAGTTGTCAAATGCTGGGTGTA[A/G]CTGGTGCATGGAAGTCAGGCGCAGGAGAGCAGAGAAGAGTGGACAAAGCA	ACGAAATCAATCCTCCTTATGATCACCCAAGTTGTCAAATGCTGGGTGTA[A/G]CTGGTGCATGGAAGTCAGGCGCAGGAGAGCAGAGAAGAGTGGACAAAGCA	A6NKG5	RTL1_HUMAN	2e-62	GO:0016021: Retrotransposon-like protein 1;		GO:0007275: Retrotransposon-like protein 1;	1	0	1
ESTV_14503_197	TOP	[A/C]	CCGCACACCCATTCAGGTGGGTGGAACTGTCTCCTGTGTCCCAGTTGTGG[A/C]GAGTGAATGCTCCATTCTAGCCAGCGACCCTCGGTCACCCTCAGTCGGTG	CCGCACACCCATTCAGGTGGGTGGAACTGTCTCCTGTGTCCCAGTTGTGG[A/C]GAGTGAATGCTCCATTCTAGCCAGCGACCCTCGGTCACCCTCAGTCGGTG	Q8TF66	LRC15_HUMAN	0	GO:0016021: Leucine-rich repeat-containing protein 15;			1	0	0
ESTNV_36502_836	BOT	[T/C]	ACCAATCAAATCAACCGAGCCTATCAGCTGGCCGGTCGCGGGACAAAGGA[A/G]AACAAATGCTCCGTGAAGGCCGTGGAGGAGATGCTGGAGTCCATCACCAT	ACCAATCAAATCAACCGAGCCTATCAGCTGGCCGGTCGCGGGACAAAGGA[A/G]AACAAATGCTCCGTGAAGGCCGTGGAGGAGATGCTGGAGTCCATCACCAT	Q15006	EMC2_HUMAN	4e-180	GO:0005634: ER membrane protein complex subunit 2; GO:0005737: ER membrane protein complex subunit 2; GO:0005739: ER membrane protein complex subunit 2; GO:0005783: ER membrane protein complex subunit 2; GO:0072546: ER membrane protein complex subunit 2;			5	0	0
ESTNV_35887_1036	BOT	[T/G]	CACTCTTCCTCTATCATGATAAAGGTCAATTATCTGGAATACAAAACAAT[T/G]AAGTACTCTCTTTTGATTTATGGATAATATTTTTCTTTGGACAGTATAAA	TTTATACTGTCCAAAGAAAAATATTATCCATAAATCAAAAGAGAGTACTT[A/C]ATTGTTTTGTATTCCAGATAATTGACCTTTATCATGATAGAGGAAGAGTG	P04233	HG2A_HUMAN	3e-34	GO:0000139: HLA class II histocompatibility antigen gamma chain; GO:0005622: HLA class II histocompatibility antigen gamma chain; GO:0005765: HLA class II histocompatibility antigen gamma chain; GO:0005771: HLA class II histocompatibility antigen gamma chain; GO:0005773: HLA class II histocompatibility antigen gamma chain; GO:0005886: HLA class II histocompatibility antigen gamma chain; GO:001250…	GO:0001540: HLA class II histocompatibility antigen gamma chain; GO:0004896: HLA class II histocompatibility antigen gamma chain; GO:0019955: HLA class II histocompatibility antigen gamma chain; GO:0042289: HLA class II histocompatibility antigen gamma chain; GO:0042289: HLA class II histocompatibility antigen gamma chain; GO:0035718: HLA class II histocompatibility antigen gamma chain; GO:004280…	GO:0000187: HLA class II histocompatibility antigen gamma chain; GO:0001516: HLA class II histocompatibility antigen gamma chain; GO:0002606: HLA class II histocompatibility antigen gamma chain; GO:0001961: HLA class II histocompatibility antigen gamma chain; GO:0002792: HLA class II histocompatibility antigen gamma chain; GO:0002830: HLA class II histocompatibility antigen gamma chain; GO:000290…	19	8	34
GCR_cBin4421_Ctg1_345	BOT	[T/C]	TGGAGGAGCCCACTGGTACTGTAGACCCCAAGAAGAAGACGGTCAAAGAC[A/G]AGGTCAAGGACTTTGTGTGGAACCATGGCAGTAAGTAGAACTATATCCCC	TGGAGGAGCCCACTGGTACTGTAGACCCCAAGAAGAAGACGGTCAAAGAC[A/G]AGGTCAAGGACTTTGTGTGGAACCATGGCAGTAAGTAGAACTATATCCCC	Q15545	TAF7_HUMAN	7e-142	GO:0005634: Transcription initiation factor TFIID subunit 7; GO:0005730: Transcription initiation factor TFIID subunit 7; GO:0005669: Transcription initiation factor TFIID subunit 7; GO:0005794: Transcription initiation factor TFIID subunit 7; GO:0008024: Transcription initiation factor TFIID subunit 7; GO:0033276: Transcription initiation factor TFIID subunit 7; GO:0071339: Transcription initiat…	GO:0003713: Transcription initiation factor TFIID subunit 7; GO:0003700: Transcription initiation factor TFIID subunit 7; GO:0005515: Transcription initiation factor TFIID subunit 7; GO:0008134: Transcription initiation factor TFIID subunit 7; GO:0035035: Transcription initiation factor TFIID subunit 7; GO:0042809: Transcription initiation factor TFIID subunit 7; GO:0044212: Transcription initiat…	GO:0000122: Transcription initiation factor TFIID subunit 7; GO:0000296: Transcription initiation factor TFIID subunit 7; GO:0006352: Transcription initiation factor TFIID subunit 7; GO:0006366: Transcription initiation factor TFIID subunit 7; GO:0006367: Transcription initiation factor TFIID subunit 7; GO:0006469: Transcription initiation factor TFIID subunit 7; GO:0030520: Transcription initiat…	7	8	10
ESTNV_14000_405	TOP	[A/G]	TTGTGTTTGAAGAGAGCACATGCCAGTGGACTTTAAAGTAAGCTACATGG[A/G]AAAACGAATTGAAAAGTACCTTAAATATAACATTCTTATCCTTACAAATG	TTGTGTTTGAAGAGAGCACATGCCAGTGGACTTTAAAGTAAGCTACATGG[A/G]AAAACGAATTGAAAAGTACCTTAAATATAACATTCTTATCCTTACAAATG	B7Z5F2	B7Z5F2_HUMAN	2e-87		GO:0003964: Uncharacterized protein;		0	1	0
GCR_cBin965_Ctg2_341	TOP	[A/G]	TACATTCTTTTGATAAAATGACATAAACATAAACTCTCATGACACATGGC[A/G]TCATTNTAAGGTGGGATGGTAACACATGGTTGATATGAAGATGTAAAATG	TACATTCTTTTGATAAAATGACATAAACATAAACTCTCATGACACATGGC[A/G]TCATTNTAAGGTGGGATGGTAACACATGGTTGATATGAAGATGTAAAATG	C9J1E7	C9J1E7_HUMAN	0	GO:0030117: AP-1 complex subunit beta-1;	GO:0008565: AP-1 complex subunit beta-1;	GO:0006886: AP-1 complex subunit beta-1; GO:0016192: AP-1 complex subunit beta-1;	1	1	2
GCR_cBin965_Ctg2_356	TOP	[A/C]	AAATGACATAAACATAAACTCTCATGACACATGGCGTCATTTTANGGTGG[T/G]ATGGTAACACATGGTTGATATGAAGATGTAAAATGTCTAACTACCAGTGC	GCACTGGTAGTTAGACATTTTACATCTTCATATCAACCATGTGTTACCAT[A/C]CCACCNTAAAATGACGCCATGTGTCATGAGAGTTTATGTTTATGTCATTT	C9J1E7	C9J1E7_HUMAN	0	GO:0030117: AP-1 complex subunit beta-1;	GO:0008565: AP-1 complex subunit beta-1;	GO:0006886: AP-1 complex subunit beta-1; GO:0016192: AP-1 complex subunit beta-1;	1	1	2
BASS123_B7_B04_360	BOT	[T/C]	CAGGAACAGGTCACCTTCTACATTGTTTGTGTTCACTTGAACATTTCATGTTGGTACCTG[A/G]CAGTCTGTTCTTTATGTAACCACTCCCTTTTCACAGCTCACTAAGGCTTAGACAATGGAT	CAGGAACAGGTCACCTTCTACATTGTTTGTGTTCACTTGAACATTTCATGTTGGTACCTG[A/G]CAGTCTGTTCTTTATGTAACCACTCCCTTTTCACAGCTCACTAAGGCTTAGACAATGGAT	B7Z5F2	B7Z5F2_HUMAN	3e-66		GO:0003964: Uncharacterized protein;		0	1	0
ESTNV_23683_596	BOT	[T/A]	AGGAATGTTTTTTTGATCCAAGTATGCAAAAGCAAATGAATGTGTCCCTT[A/T]AACTGCAAAATACTTTGCATCTAGCAATACATAGAACTTGAGTTTGGCCC	GGGCCAAACTCAAGTTCTATGTATTGCTAGATGCAAAGTATTTTGCAGTT[A/T]AAGGGACACATTCATTTGCTTTTGCATACTTGGATCAAAAAAACATTCCT	P31327	CPSM_HUMAN	0	GO:0005730: Carbamoyl-phosphate synthase ammonia; GO:0005743: Carbamoyl-phosphate synthase ammonia; GO:0005759: Carbamoyl-phosphate synthase ammonia; GO:0042645: Carbamoyl-phosphate synthase ammonia; GO:0043234: Carbamoyl-phosphate synthase ammonia;	GO:0004175: Carbamoyl-phosphate synthase ammonia; GO:0004087: Carbamoyl-phosphate synthase ammonia; GO:0005509: Carbamoyl-phosphate synthase ammonia; GO:0005515: Carbamoyl-phosphate synthase ammonia; GO:0005543: Carbamoyl-phosphate synthase ammonia; GO:0005524: Carbamoyl-phosphate synthase ammonia; GO:0016595: Carbamoyl-phosphate synthase ammonia; GO:0032403: Carbamoyl-phosphate synthase ammonia;…	GO:0000050: Carbamoyl-phosphate synthase ammonia; GO:0000050: Carbamoyl-phosphate synthase ammonia; GO:0005980: Carbamoyl-phosphate synthase ammonia; GO:0006543: Carbamoyl-phosphate synthase ammonia; GO:0007494: Carbamoyl-phosphate synthase ammonia; GO:0009636: Carbamoyl-phosphate synthase ammonia; GO:0010043: Carbamoyl-phosphate synthase ammonia; GO:0019240: Carbamoyl-phosphate synthase ammonia;…	5	9	28
ESTNV_37477_1100	TOP	[A/G]	ACAGGGGGGTCCGAGGGAGATGGGACTAAAGAGGGGGACATGGAGGTGGA[T/C]GAGCTTAGCAGCCTAGGGAGTGCCAGTGATTTACTTACGGGTGGTAAAGA	TCTTTACCACCCGTAAGTAAATCACTGGCACTCCCTAGGCTGCTAAGCTC[A/G]TCCACCTCCATGTCCCCCTCTTTAGTCCCATCTCCCTCGGACCCCCCTGT	Q13501	SQSTM_HUMAN	2e-95	GO:0000407: Sequestosome-1; GO:0005654: Sequestosome-1; GO:0005770: Sequestosome-1; GO:0005783: Sequestosome-1; GO:0005829: Sequestosome-1;	GO:0004674: Sequestosome-1; GO:0005080: Sequestosome-1; GO:0005515: Sequestosome-1; GO:0008270: Sequestosome-1; GO:0019901: Sequestosome-1; GO:0030971: Sequestosome-1; GO:0042169: Sequestosome-1; GO:0042802: Sequestosome-1; GO:0043130: Sequestosome-1; GO:0070530: Sequestosome-1;	GO:0006511: Sequestosome-1; GO:0006914: Sequestosome-1; GO:0006915: Sequestosome-1; GO:0006950: Sequestosome-1; GO:0008104: Sequestosome-1; GO:0016197: Sequestosome-1; GO:0016236: Sequestosome-1; GO:0030154: Sequestosome-1; GO:0035556: Sequestosome-1; GO:0043122: Sequestosome-1; GO:0045944: Sequestosome-1; GO:0046578: Sequestosome-1; GO:0048011: Sequestosome-1;	5	10	13
GCR_cBin37571_Ctg1_142	TOP	[A/G]	ATTTTGCCCCCTTAATGTTGTAGACTTGTCAGTCATTAATAGTGTTGATC[T/C]ATGTACAAGGAGGTAGATAGGGGGACTTGGTTGCAGGTGTAGGACTCTAT	ATAGAGTCCTACACCTGCAACCAAGTCCCCCTATCTACCTCCTTGTACAT[A/G]GATCAACACTATTAATGACTGACAAGTCTACAACATTAAGGGGGCAAAAT	Q96J94	PIWL1_HUMAN	8e-146	GO:0005737: Piwi-like protein 1; GO:0005844: Piwi-like protein 1; GO:0005845: Piwi-like protein 1; GO:0033391: Piwi-like protein 1; GO:0043186: Piwi-like protein 1;	GO:0003729: Piwi-like protein 1; GO:0003727: Piwi-like protein 1; GO:0005515: Piwi-like protein 1; GO:0034584: Piwi-like protein 1;	GO:0006417: Piwi-like protein 1; GO:0007126: Piwi-like protein 1; GO:0007275: Piwi-like protein 1; GO:0007286: Piwi-like protein 1; GO:0031047: Piwi-like protein 1; GO:0034587: Piwi-like protein 1;	5	4	6
GCR_hBin31975_Ctg1_231	TOP	[A/G]	GTGTAGGACTCTATCTCTGGGAAGTAAAAGCAGAATCCCTCATAGAGACC[A/G]TAAGTATCATGAGATGAGGGGCAGCTCTCCG	GTGTAGGACTCTATCTCTGGGAAGTAAAAGCAGAATCCCTCATAGAGACC[A/G]TAAGTATCATGAGATGAGGGGCAGCTCTCCG	P01133	EGF_HUMAN	0	GO:0005576: Pro-epidermal growth factor; GO:0005576: Pro-epidermal growth factor; GO:0005615: Pro-epidermal growth factor; GO:0005886: Pro-epidermal growth factor; GO:0016021: Pro-epidermal growth factor; GO:0031093: Pro-epidermal growth factor;	GO:0005154: Pro-epidermal growth factor; GO:0005509: Pro-epidermal growth factor; GO:0005515: Pro-epidermal growth factor; GO:0008083: Pro-epidermal growth factor; GO:0030297: Pro-epidermal growth factor;	GO:0000186: Pro-epidermal growth factor; GO:0001525: Pro-epidermal growth factor; GO:0002576: Pro-epidermal growth factor; GO:0006260: Pro-epidermal growth factor; GO:0007165: Pro-epidermal growth factor; GO:0007262: Pro-epidermal growth factor; GO:0007171: Pro-epidermal growth factor; GO:0007173: Pro-epidermal growth factor; GO:0007596: Pro-epidermal growth factor; GO:0008284: Pro-epidermal grow…	6	5	33
BASS138_B7_B10_378	BOT	[G/C]	CGAGCCACTCTCTTTCCCACTTACCAACAGAAAATACGTTCGAAGAGGACTTGCTTTCGG[C/G]GGAGAAAGAACAGCGGCGGGCAACCCCAAACTCTCACATACCTGATCCTAGATGTAGCCT	AGGCTACATCTAGGATCAGGTATGTGAGAGTTTGGGGTTGCCCGCCGCTGTTCTTTCTCC[C/G]CCGAAAGCAAGTCCTCTTCGAACGTATTTTCTGTTGGTAAGTGGGAAAGAGAGTGGCTCG	P23526	SAHH_HUMAN	2e-150	GO:0005737: Adenosylhomocysteinase; GO:0005829: Adenosylhomocysteinase; GO:0042470: Adenosylhomocysteinase;	GO:0004013: Adenosylhomocysteinase;	GO:0000096: Adenosylhomocysteinase; GO:0006730: Adenosylhomocysteinase; GO:0006805: Adenosylhomocysteinase; GO:0032259: Adenosylhomocysteinase; GO:0034641: Adenosylhomocysteinase; GO:0044281: Adenosylhomocysteinase;	3	1	6
BASS138_B7_B10_225	BOT	[T/A]	TTGTAGAGGCGATATTATGCTGCGTGATTTTTTTTNCACGAGCATTGCATGTCATGTGTC[A/T]CTGTCCCTTCCACTCTACGTAACCCCTTTTGCTCCCCCACCCTCTCCCATTCCCTCATGC	TTGTAGAGGCGATATTATGCTGCGTGATTTTTTTTNCACGAGCATTGCATGTCATGTGTC[A/T]CTGTCCCTTCCACTCTACGTAACCCCTTTTGCTCCCCCACCCTCTCCCATTCCCTCATGC	Q13129	RLF_HUMAN	5e-150	GO:0005634: Zinc finger protein Rlf;	GO:0003677: Zinc finger protein Rlf; GO:0005515: Zinc finger protein Rlf; GO:0008270: Zinc finger protein Rlf;	GO:0006351: Zinc finger protein Rlf; GO:0006355: Zinc finger protein Rlf; GO:0009294: Zinc finger protein Rlf; GO:0015074: Zinc finger protein Rlf; GO:0045944: Zinc finger protein Rlf; GO:0045893: Zinc finger protein Rlf; GO:0051276: Zinc finger protein Rlf; GO:0051276: Zinc finger protein Rlf;	1	3	8
GCR_cBin3000_Ctg1_193	BOT	[T/G]	AACCTGTGGTGTCTACAGTACAGCCAACAACAAGTTCACATAATATGCAC[T/G]TTCAGTGATTTGGAATAACCAACGGCCCGGAGAATTGTCTGATCATTGCA	TGCAATGATCAGACAATTCTCCGGGCCGTTGGTTATTCCAAATCACTGAA[A/C]GTGCATATTATGTGAACTTGTTGTTGGCTGTACTGTAGACACCACAGGTT	B7Z5F2	B7Z5F2_HUMAN	0		GO:0003964: Uncharacterized protein;		0	1	0
GCR_cBin6121_Ctg1_367	TOP	[A/G]	AGAGCATCAGGATTGTGATCAATTCCCTTTCAATTCCAGTAAATTCAGGA[A/G]GTGAACTAAATTCCAATTCCACATTTTCCTAATTGAAAAGCATTAAGAAT	AGAGCATCAGGATTGTGATCAATTCCCTTTCAATTCCAGTAAATTCAGGA[A/G]GTGAACTAAATTCCAATTCCACATTTTCCTAATTGAAAAGCATTAAGAAT	D6RBM0	D6RBM0_HUMAN	3e-124	GO:0005634: Heterogeneous nuclear ribonucleoprotein H; GO:0005730: Heterogeneous nuclear ribonucleoprotein H; GO:0005737: Heterogeneous nuclear ribonucleoprotein H;	GO:0000166: Heterogeneous nuclear ribonucleoprotein H; GO:0003676: Heterogeneous nuclear ribonucleoprotein H;		3	2	0
ESTV_15483_319	BOT	[T/G]	CACAATTCATCCACNAAGGGTGTGTTGGCGAGGTGTCCGCTAGCNGCCAT[A/C]GATTTCTTGCCGTCCACAAACTTTCTCGCAGCGTTGACGACGTCTGCGTG	CACAATTCATCCACNAAGGGTGTGTTGGCGAGGTGTCCGCTAGCNGCCAT[A/C]GATTTCTTGCCGTCCACAAACTTTCTCGCAGCGTTGACGACGTCTGCGTG	P22695	QCR2_HUMAN	0	GO:0005743: Cytochrome b-c1 complex subunit 2; GO:0005750: Cytochrome b-c1 complex subunit 2; GO:0005739: Cytochrome b-c1 complex subunit 2;	GO:0004222: Cytochrome b-c1 complex subunit 2; GO:0005515: Cytochrome b-c1 complex subunit 2; GO:0032403: Cytochrome b-c1 complex subunit 2; GO:0046872: Cytochrome b-c1 complex subunit 2;	GO:0006119: Cytochrome b-c1 complex subunit 2; GO:0006508: Cytochrome b-c1 complex subunit 2; GO:0009060: Cytochrome b-c1 complex subunit 2; GO:0022904: Cytochrome b-c1 complex subunit 2; GO:0044281: Cytochrome b-c1 complex subunit 2;	3	4	5
GCR_cBin41664_Ctg1_107	TOP	[A/G]	GTTAGCTACCTAGCTAAAACTAGCCATAACAAATTGGAATTCATAACGTC[A/G]TAAGTTTAGCAAATGCTTTACATATTGTACGAATTGCAATTTGTAACATT	GTTAGCTACCTAGCTAAAACTAGCCATAACAAATTGGAATTCATAACGTC[A/G]TAAGTTTAGCAAATGCTTTACATATTGTACGAATTGCAATTTGTAACATT	Q99643	C560_HUMAN	2e-56	GO:0005743: Succinate dehydrogenase cytochrome b560 subunit; GO:0005743: Succinate dehydrogenase cytochrome b560 subunit; GO:0005739: Succinate dehydrogenase cytochrome b560 subunit; GO:0005749: Succinate dehydrogenase cytochrome b560 subunit; GO:0016021: Succinate dehydrogenase cytochrome b560 subunit; GO:0045273: Succinate dehydrogenase cytochrome b560 subunit;	GO:0000104: Succinate dehydrogenase cytochrome b560 subunit; GO:0009055: Succinate dehydrogenase cytochrome b560 subunit; GO:0020037: Succinate dehydrogenase cytochrome b560 subunit; GO:0046872: Succinate dehydrogenase cytochrome b560 subunit;	GO:0006099: Succinate dehydrogenase cytochrome b560 subunit; GO:0006099: Succinate dehydrogenase cytochrome b560 subunit; GO:0009060: Succinate dehydrogenase cytochrome b560 subunit; GO:0022904: Succinate dehydrogenase cytochrome b560 subunit; GO:0044281: Succinate dehydrogenase cytochrome b560 subunit; GO:0055114: Succinate dehydrogenase cytochrome b560 subunit;	6	4	6
ESTNV_36125_1524	BOT	[T/G]	AAGAAAGCAACTAACTTAGGAATCAGCCCAGCACTGATGATGTGGTCAAT[T/G]GGAGGATGTCTCTCACGGGATAGCAACTTCCTTGCAGCTTGCGTGGCATT	AATGCCACGCAAGCTGCAAGGAAGTTGCTATCCCGTGAGAGACATCCTCC[A/C]ATTGACCACATCATCAGTGCTGGGCTGATTCCTAAGTTAGTTGCTTTCTT	P52292	IMA2_HUMAN	0	GO:0005634: Importin subunit alpha-2; GO:0005654: Importin subunit alpha-2; GO:0005737: Importin subunit alpha-2; GO:0005829: Importin subunit alpha-2;	GO:0005515: Importin subunit alpha-2; GO:0008139: Importin subunit alpha-2; GO:0008565: Importin subunit alpha-2; GO:0042826: Importin subunit alpha-2;	GO:0000072: Importin subunit alpha-2; GO:0000085: Importin subunit alpha-2; GO:0000018: Importin subunit alpha-2; GO:0006259: Importin subunit alpha-2; GO:0006607: Importin subunit alpha-2; GO:0019221: Importin subunit alpha-2; GO:0019048: Importin subunit alpha-2;	4	4	7
GCR_cBin30698_Ctg1_184	TOP	[A/G]	CTCAGAAGAGAGTGCCCAGAAATCGGATTAGATTGGCAGAGTGAATTTAC[A/G]AACGCTCCCTAGACTCTCACCTCTAAACCCATGCAATTTTCAGGCCTGCG	CTCAGAAGAGAGTGCCCAGAAATCGGATTAGATTGGCAGAGTGAATTTAC[A/G]AACGCTCCCTAGACTCTCACCTCTAAACCCATGCAATTTTCAGGCCTGCG	J3QQZ1	J3QQZ1_HUMAN	0	GO:0001518: Sodium channel protein type 4 subunit alpha;	GO:0005248: Sodium channel protein type 4 subunit alpha;		1	1	0
ESTNV_30992_1251	TOP	[A/G]	GTTTAGGATTCCTCTTAGCCTTTTGAACCTCAGAAGTTACTCCTTTTCGG[A/G]CTGCCTTACCAACACCGCAGTACATGGAGGTATAGCGAGGACAAAAGGCT	GTTTAGGATTCCTCTTAGCCTTTTGAACCTCAGAAGTTACTCCTTTTCGG[A/G]CTGCCTTACCAACACCGCAGTACATGGAGGTATAGCGAGGACAAAAGGCT	P28340	DPOD1_HUMAN	0	GO:0000109: DNA polymerase delta catalytic subunit; GO:0005634: DNA polymerase delta catalytic subunit; GO:0005654: DNA polymerase delta catalytic subunit; GO:0043625: DNA polymerase delta catalytic subunit;	GO:0000166: DNA polymerase delta catalytic subunit; GO:0003677: DNA polymerase delta catalytic subunit; GO:0003682: DNA polymerase delta catalytic subunit; GO:0003887: DNA polymerase delta catalytic subunit; GO:0005515: DNA polymerase delta catalytic subunit; GO:0008408: DNA polymerase delta catalytic subunit; GO:0046872: DNA polymerase delta catalytic subunit; GO:0051539: DNA polymerase delta ca…	GO:0000084: DNA polymerase delta catalytic subunit; GO:0000084: DNA polymerase delta catalytic subunit; GO:0000278: DNA polymerase delta catalytic subunit; GO:0000722: DNA polymerase delta catalytic subunit; GO:0000723: DNA polymerase delta catalytic subunit; GO:0000731: DNA polymerase delta catalytic subunit; GO:0000731: DNA polymerase delta catalytic subunit; GO:0006260: DNA polymerase delta ca…	4	8	23
ESTV_17081_268	TOP	[A/G]	TTAAGGTCTTATTTGAGCTATTACAAGATGTGCAGGTTAGCAATCGGGGC[A/G]GATATTCTGAAAAGGAAATCACAGCAACATTAAGATTTGCATGATTGTAG	TTAAGGTCTTATTTGAGCTATTACAAGATGTGCAGGTTAGCAATCGGGGC[A/G]GATATTCTGAAAAGGAAATCACAGCAACATTAAGATTTGCATGATTGTAG	Q9NRX5	SERC1_HUMAN	0	GO:0005789: Serine incorporator 1; GO:0005886: Serine incorporator 1; GO:0016021: Serine incorporator 1;	GO:0005515: Serine incorporator 1; GO:0015194: Serine incorporator 1;	GO:0006658: Serine incorporator 1; GO:0006665: Serine incorporator 1; GO:0008654: Serine incorporator 1; GO:0015825: Serine incorporator 1; GO:0051347: Serine incorporator 1;	3	2	5
ESTV_14201_395	BOT	[G/C]	GGCCATACTGAGGTGGTGCGGGTGGTCTGGGAGCCAGAGAAGACAAGCTT[C/G]TCCAAACTGCTCAAGGTGTTCTGGGAGAGCCACAACCCAACTCAAGGAAT	GGCCATACTGAGGTGGTGCGGGTGGTCTGGGAGCCAGAGAAGACAAGCTT[C/G]TCCAAACTGCTCAAGGTGTTCTGGGAGAGCCACAACCCAACTCAAGGAAT	Q9UJ68	MSRA_HUMAN	2e-111	GO:0005634: Mitochondrial peptide methionine sulfoxide reductase; GO:0005739: Mitochondrial peptide methionine sulfoxide reductase; GO:0016020: Mitochondrial peptide methionine sulfoxide reductase;	GO:0008113: Mitochondrial peptide methionine sulfoxide reductase;	GO:0006464: Mitochondrial peptide methionine sulfoxide reductase; GO:0006555: Mitochondrial peptide methionine sulfoxide reductase; GO:0006979: Mitochondrial peptide methionine sulfoxide reductase; GO:0007568: Mitochondrial peptide methionine sulfoxide reductase;	3	1	4
ESTNV_35928_818	TOP	[A/C]	NNCCAAGACATACCTAACTGATAAATACAGATAAATGTAAAATACCAAAG[T/G]TAGTGGTATTTTGAGACAAAAAACGAAAACAATTATTTCCAACCACAATT	AATTGTGGTTGGAAATAATTGTTTTCGTTTTTTGTCTCAAAATACCACTA[A/C]CTTTGGTATTTTACATTTATCTGTATTTATCAGTTAGGTATGTCTTGGNN	O60493	SNX3_HUMAN	5e-104	GO:0005737: Sorting nexin-3; GO:0005769: Sorting nexin-3; GO:0010008: Sorting nexin-3;	GO:0005515: Sorting nexin-3; GO:0019903: Sorting nexin-3; GO:0032266: Sorting nexin-3;	GO:0006897: Sorting nexin-3; GO:0007154: Sorting nexin-3; GO:0015031: Sorting nexin-3;	3	3	3
GCR_cBin31735_Ctg1_37	BOT	[T/C]	TGCAC[A/G]ACACTGTCATACCACTAGGGCTGGGAAAATACCAGTATCACGATGCCCGT	TGCAC[A/G]ACACTGTCATACCACTAGGGCTGGGAAAATACCAGTATCACGATGCCCGT	P05997	CO5A2_HUMAN	3e-45	GO:0005576: Collagen alpha-2(V) chain; GO:0005588: Collagen alpha-2(V) chain; GO:0005788: Collagen alpha-2(V) chain; GO:0031012: Collagen alpha-2(V) chain;	GO:0003674: Collagen alpha-2(V) chain; GO:0005201: Collagen alpha-2(V) chain; GO:0046332: Collagen alpha-2(V) chain;	GO:0001501: Collagen alpha-2(V) chain; GO:0007411: Collagen alpha-2(V) chain; GO:0030199: Collagen alpha-2(V) chain; GO:0030199: Collagen alpha-2(V) chain; GO:0030198: Collagen alpha-2(V) chain; GO:0043588: Collagen alpha-2(V) chain; GO:0043588: Collagen alpha-2(V) chain; GO:0048592: Collagen alpha-2(V) chain; GO:0071230: Collagen alpha-2(V) chain;	4	3	9
GCR_cBin34311_Ctg1_146	TOP	[A/C]	CCCTATAATGATTACTGTCAAGTATTGGGGTAGTCTCACAGAGCTGAGTC[A/C]TGCAGGGTTCTCCAGTAATCTACCACCTTACAGTGCAGCACCTCTGATCC	CCCTATAATGATTACTGTCAAGTATTGGGGTAGTCTCACAGAGCTGAGTC[A/C]TGCAGGGTTCTCCAGTAATCTACCACCTTACAGTGCAGCACCTCTGATCC	P30279	CCND2_HUMAN	3e-151	GO:0000307: G1/S-specific cyclin-D2; GO:0000785: G1/S-specific cyclin-D2; GO:0005634: G1/S-specific cyclin-D2; GO:0005730: G1/S-specific cyclin-D2; GO:0005829: G1/S-specific cyclin-D2; GO:0031965: G1/S-specific cyclin-D2;	GO:0019901: G1/S-specific cyclin-D2;	GO:0001889: G1/S-specific cyclin-D2; GO:0001541: G1/S-specific cyclin-D2; GO:0001934: G1/S-specific cyclin-D2; GO:0007049: G1/S-specific cyclin-D2; GO:0007283: G1/S-specific cyclin-D2; GO:0014070: G1/S-specific cyclin-D2; GO:0032355: G1/S-specific cyclin-D2; GO:0033574: G1/S-specific cyclin-D2; GO:0032869: G1/S-specific cyclin-D2; GO:0045664: G1/S-specific cyclin-D2; GO:0045737: G1/S-specific cyc…	6	1	15
ESTNV_37177_498	TOP	[A/G]	TGGGTGGTTATTCCACTCTGTGTGTATATGTGCACACAGTCTTCTGCTGA[A/G]TCCTCCTCCCAGAATCCTGTTCTACTGTGGGTATGCTTCGATCACCATGG	TGGGTGGTTATTCCACTCTGTGTGTATATGTGCACACAGTCTTCTGCTGA[A/G]TCCTCCTCCCAGAATCCTGTTCTACTGTGGGTATGCTTCGATCACCATGG	P55084	ECHB_HUMAN	0	GO:0005743: Trifunctional enzyme subunit beta; GO:0005743: Trifunctional enzyme subunit beta; GO:0005740: Trifunctional enzyme subunit beta; GO:0005741: Trifunctional enzyme subunit beta; GO:0005739: Trifunctional enzyme subunit beta; GO:0005783: Trifunctional enzyme subunit beta; GO:0016507: Trifunctional enzyme subunit beta; GO:0042645: Trifunctional enzyme subunit beta;	GO:0000062: Trifunctional enzyme subunit beta; GO:0003988: Trifunctional enzyme subunit beta; GO:0003857: Trifunctional enzyme subunit beta; GO:0004300: Trifunctional enzyme subunit beta; GO:0005515: Trifunctional enzyme subunit beta; GO:0016508: Trifunctional enzyme subunit beta; GO:0016509: Trifunctional enzyme subunit beta; GO:0051287: Trifunctional enzyme subunit beta;	GO:0006644: Trifunctional enzyme subunit beta; GO:0006635: Trifunctional enzyme subunit beta; GO:0006635: Trifunctional enzyme subunit beta; GO:0035965: Trifunctional enzyme subunit beta; GO:0044255: Trifunctional enzyme subunit beta; GO:0044281: Trifunctional enzyme subunit beta; GO:0046474: Trifunctional enzyme subunit beta;	8	8	7
ESTNV_33653_624	TOP	[A/G]	GAGAACGACTGGTGGCTCAGTAAGCACATAAAGAAGAGCATCCGGTCCAC[A/G]GTGATGTGTCTGGACTGGCACCCCAACAACATCCTGCTGGCTGCTGGGTC	GAGAACGACTGGTGGCTCAGTAAGCACATAAAGAAGAGCATCCGGTCCAC[A/G]GTGATGTGTCTGGACTGGCACCCCAACAACATCCTGCTGGCTGCTGGGTC	Q92747	ARC1A_HUMAN	6e-174	GO:0005737: Actin-related protein 2/3 complex subunit 1A; GO:0015629: Actin-related protein 2/3 complex subunit 1A;	GO:0003779: Actin-related protein 2/3 complex subunit 1A;	GO:0030036: Actin-related protein 2/3 complex subunit 1A; GO:0030833: Actin-related protein 2/3 complex subunit 1A;	2	1	2
GCR_rBin1433_Ctg1_259	BOT	[T/C]	GGCTGGGGACACGGCGATTCAGACAGTTAGCAGGCCGGTGCAAACAAGCT[A/G]GCAGATTAGCAGACCGGGGCTAGCAGATTAGCAGACCGGGGCTAGCAGAT	GGCTGGGGACACGGCGATTCAGACAGTTAGCAGGCCGGTGCAAACAAGCT[A/G]GCAGATTAGCAGACCGGGGCTAGCAGATTAGCAGACCGGGGCTAGCAGAT	Q49AG3	ZBED5_HUMAN	4e-126		GO:0003677: Zinc finger BED domain-containing protein 5; GO:0046872: Zinc finger BED domain-containing protein 5;		0	2	0
ESTNV_37593_1807	BOT	[T/C]	TGGGTCTTGGACATGTCAACCAACACTTTGGCAGCGGGGTTGTCCACTCC[A/G]ATGGCTTTGAGGATGGTGGCCCCATCATTGGTGACTGTAACAGTTCCCTC	TGGGTCTTGGACATGTCAACCAACACTTTGGCAGCGGGGTTGTCCACTCC[A/G]ATGGCTTTGAGGATGGTGGCCCCATCATTGGTGACTGTAACAGTTCCCTC	P78371	TCPB_HUMAN	0	GO:0005634: T-complex protein 1 subunit beta; GO:0005730: T-complex protein 1 subunit beta; GO:0005737: T-complex protein 1 subunit beta; GO:0005832: T-complex protein 1 subunit beta; GO:0005829: T-complex protein 1 subunit beta; GO:0005829: T-complex protein 1 subunit beta; GO:0005874: T-complex protein 1 subunit beta;	GO:0005515: T-complex protein 1 subunit beta; GO:0005524: T-complex protein 1 subunit beta; GO:0051082: T-complex protein 1 subunit beta;	GO:0006457: T-complex protein 1 subunit beta; GO:0006457: T-complex protein 1 subunit beta; GO:0044267: T-complex protein 1 subunit beta; GO:0051084: T-complex protein 1 subunit beta; GO:0051131: T-complex protein 1 subunit beta;	7	3	5
ESTV_15806_1219	TOP	[A/C]	TCATGTCTTTACTGTGGTTTTAAAGGTTATTTTGCTGGTANNNNNNNTTC[T/G]AACAATTTTTGAGGGCATACATTAATAAGAAACATAAGTACTCATTGATG	CATCAATGAGTACTTATGTTTCTTATTAATGTATGCCCTCAAAAATTGTT[A/C]GAANNNNNNNTACCAGCAAAATAACCTTTAAAACCACAGTAAAGACATGA	C9JR52	C9JR52_HUMAN	2e-39		GO:0008083: Pleiotrophin;		0	1	0
GCR_cBin2668_Ctg1_124	BOT	[T/C]	AAAGGTGTCCCCTCCGATATGGTATTCATTCAAAACCCGTAACGCTTTTC[T/C]AAGTACAGGTATTTGTTCTATGTTCCATGTTCTTATGCTTTCCATGTTGC	GCAACATGGAAAGCATAAGAACATGGAACATAGAACAAATACCTGTACTT[A/G]GAAAAGCGTTACGGGTTTTGAATGAATACCATATCGGAGGGGACACCTTT	Q14541	HNF4G_HUMAN	0	GO:0005654: Hepatocyte nuclear factor 4-gamma;	GO:0003707: Hepatocyte nuclear factor 4-gamma; GO:0003700: Hepatocyte nuclear factor 4-gamma; GO:0004879: Hepatocyte nuclear factor 4-gamma; GO:0008270: Hepatocyte nuclear factor 4-gamma; GO:0043565: Hepatocyte nuclear factor 4-gamma;	GO:0006357: Hepatocyte nuclear factor 4-gamma; GO:0006367: Hepatocyte nuclear factor 4-gamma; GO:0010467: Hepatocyte nuclear factor 4-gamma; GO:0031018: Hepatocyte nuclear factor 4-gamma; GO:0045893: Hepatocyte nuclear factor 4-gamma;	1	5	5
GCR_cBin12639_Ctg1_154	TOP	[A/C]	GTGCTGCTAAGAGCCTTAAACATCGCATCCATGGCACGGGCAACTCCTTG[T/G]GCTTGCCATGCGTATTTCAGTGCAAACAGGTGGCGGGGCTTAACCTAAAG	CTTTAGGTTAAGCCCCGCCACCTGTTTGCACTGAAATACGCATGGCAAGC[A/C]CAAGGAGTTGCCCGTGCCATGGATGCGATGTTTAAGGCTCTTAGCAGCAC	Q14185	DOCK1_HUMAN	1e-55	GO:0005737: Dedicator of cytokinesis protein 1; GO:0005829: Dedicator of cytokinesis protein 1; GO:0016020: Dedicator of cytokinesis protein 1;	GO:0005085: Dedicator of cytokinesis protein 1; GO:0005096: Dedicator of cytokinesis protein 1; GO:0005515: Dedicator of cytokinesis protein 1; GO:0005525: Dedicator of cytokinesis protein 1; GO:0017124: Dedicator of cytokinesis protein 1; GO:0051020: Dedicator of cytokinesis protein 1;	GO:0006915: Dedicator of cytokinesis protein 1; GO:0006911: Dedicator of cytokinesis protein 1; GO:0007264: Dedicator of cytokinesis protein 1; GO:0007165: Dedicator of cytokinesis protein 1; GO:0007229: Dedicator of cytokinesis protein 1; GO:0007411: Dedicator of cytokinesis protein 1; GO:0007596: Dedicator of cytokinesis protein 1; GO:0016477: Dedicator of cytokinesis protein 1; GO:0043547: Ded…	3	6	9
ESTNV_26008_459	BOT	[T/C]	CACTCCCTCAGCTTTGGGACACTTGTGCAAATGGGGGAGGAAAGCGTGAA[T/C]GCGCAAATGGAGTGGCGAGGGGAAGGGGGTGATTTGAGATTCAGCCATTG	CAATGGCTGAATCTCAAATCACCCCCTTCCCCTCGCCACTCCATTTGCGC[A/G]TTCACGCTTTCCTCCCCCATTTGCACAAGTGTCCCAAAGCTGAGGGAGTG	P13196	HEM1_HUMAN	0	GO:0005634: 5-aminolevulinate synthase; GO:0005730: 5-aminolevulinate synthase; GO:0005737: 5-aminolevulinate synthase; GO:0005739: 5-aminolevulinate synthase; GO:0005759: 5-aminolevulinate synthase;	GO:0003870: 5-aminolevulinate synthase; GO:0030170: 5-aminolevulinate synthase;	GO:0006778: 5-aminolevulinate synthase; GO:0006782: 5-aminolevulinate synthase; GO:0006783: 5-aminolevulinate synthase; GO:0044255: 5-aminolevulinate synthase; GO:0044281: 5-aminolevulinate synthase;	5	2	5
ESTV_16308_425	TOP	[A/C]	AGGGCACGCGATGGAAAACGTTTTAAAAACATTTGGCAACGGAAAATATC[A/C]GTTTCTTATTGGACAAGTCCCTCCCGGTTTGTCTGTTTTATTATGTTTGG	AGGGCACGCGATGGAAAACGTTTTAAAAACATTTGGCAACGGAAAATATC[A/C]GTTTCTTATTGGACAAGTCCCTCCCGGTTTGTCTGTTTTATTATGTTTGG	B7Z5F2	B7Z5F2_HUMAN	1e-121		GO:0003964: Uncharacterized protein;		0	1	0
GCR_cBin3490_Ctg1_183	BOT	[T/C]	TTGAAAACATCATTCGCATTGTTGAATTAGATTTTCATAATAACNAGCTA[A/G]GATGGTGGTTTGGTTAGCTCAGCTAGCAAGTCTGTTTTGTTACCAAGGCA	TTGAAAACATCATTCGCATTGTTGAATTAGATTTTCATAATAACNAGCTA[A/G]GATGGTGGTTTGGTTAGCTCAGCTAGCAAGTCTGTTTTGTTACCAAGGCA	J3QQZ1	J3QQZ1_HUMAN	0	GO:0001518: Sodium channel protein type 4 subunit alpha;	GO:0005248: Sodium channel protein type 4 subunit alpha;		1	1	0
GCR_cBin29189_Ctg1_169	TOP	[A/C]	GCACACTGTTAGGAAAACAAGACTCAAGACTTAATGAACGGTGATCCTTA[A/C]ACGTGAGTTTTTCCCGGGCGTTAGAATGTCTTGTATTGTATCCACGGCTT	GCACACTGTTAGGAAAACAAGACTCAAGACTTAATGAACGGTGATCCTTA[A/C]ACGTGAGTTTTTCCCGGGCGTTAGAATGTCTTGTATTGTATCCACGGCTT	B7Z5F2	B7Z5F2_HUMAN	2e-148		GO:0003964: Uncharacterized protein;		0	1	0
ESTV_17632_161	TOP	[A/G]	GACCTCTACACCGCCAAAGGCCGTTTCAGNGCAGCNGTGCCCAGNGGTGC[T/C]TCTACCGGTGTCCATGAGGCTCTGGAGCTGAGAGATGGAGACAAGTCACG	CGTGACTTGTCTCCATCTCTCAGCTCCAGAGCCTCATGGACACCGGTAGA[A/G]GCACCNCTGGGCACNGCTGCNCTGAAACGGCCTTTGGCGGTGTAGAGGTC	P13929	P13929_HUMAN	0	GO:0000015: Enolase B; GO:0005576: Enolase B; GO:0005737: Enolase B; GO:0009986: Enolase B;	GO:0000287: Enolase B; GO:0004634: Enolase B; GO:0042803: Enolase B; GO:0046982: Enolase B;	GO:0006096: Enolase B; GO:0007568: Enolase B; GO:0042493: Enolase B; GO:0043403: Enolase B;	4	4	4
GCR_cBin28511_Ctg1_23	BOT	[T/G]	CTAGAGGAAAGCTAGCACCCCT[A/C]GCGGACCACAATGCCCGGCACAGTGCAAGCTTTGCAAACAGTGGGCTAGG	CTAGAGGAAAGCTAGCACCCCT[A/C]GCGGACCACAATGCCCGGCACAGTGCAAGCTTTGCAAACAGTGGGCTAGG	O60231	DHX16_HUMAN	8e-117	GO:0005634: Putative pre-mRNA-splicing factor ATP-dependent RNA helicase DHX16; GO:0005730: Putative pre-mRNA-splicing factor ATP-dependent RNA helicase DHX16;	GO:0003676: Putative pre-mRNA-splicing factor ATP-dependent RNA helicase DHX16; GO:0003724: Putative pre-mRNA-splicing factor ATP-dependent RNA helicase DHX16; GO:0005524: Putative pre-mRNA-splicing factor ATP-dependent RNA helicase DHX16; GO:0008026: Putative pre-mRNA-splicing factor ATP-dependent RNA helicase DHX16;	GO:0006397: Putative pre-mRNA-splicing factor ATP-dependent RNA helicase DHX16; GO:0008380: Putative pre-mRNA-splicing factor ATP-dependent RNA helicase DHX16;	2	4	2
ESTNV_23296_180	BOT	[T/C]	CGGCTTACATGTATAGTGATGCGGTAGCATGAAAATATGTTACATATTGA[A/G]GAGTGACTGAGAGTCTATGGGTGTATGTACATATATGGGGGACATGAGGA	CGGCTTACATGTATAGTGATGCGGTAGCATGAAAATATGTTACATATTGA[A/G]GAGTGACTGAGAGTCTATGGGTGTATGTACATATATGGGGGACATGAGGA	Q53EP0	FND3B_HUMAN	4e-26	GO:0005783: Fibronectin type III domain-containing protein 3B; GO:0016021: Fibronectin type III domain-containing protein 3B;		GO:0045600: Fibronectin type III domain-containing protein 3B;	2	0	1
ESTNV_37358_2427	TOP	[A/C]	GTCACGACAACCTTGGACGGGAACCAGGCGTCCTGGGGGAAGAGTGGGAG[T/G]GGCTGTTTGTCCAACTCTATCAGCACCAGCGTGCCGAGGGAGGAGGGGCA	TGCCCCTCCTCCCTCGGCACGCTGGTGCTGATAGAGTTGGACAAACAGCC[A/C]CTCCCACTCTTCCCCCAGGACGCCTGGTTCCCGTCCAAGGTTGTCGTGAC	Q9BYJ1	LOXE3_HUMAN	0		GO:0005506: Epidermis-type lipoxygenase 3; GO:0016165: Epidermis-type lipoxygenase 3;	GO:0019370: Epidermis-type lipoxygenase 3;	0	2	1
ESTNV_24285_397	BOT	[T/C]	GCCTGTGGTTCCCTCCGGGAAGAGATCCAACCAGGAGACATCGTCATCAT[T/C]GACCAGTTCATAGACAGGACGACAAAGAGGGCCCAGACGCTGTACGACGG	CCGTCGTACAGCGTCTGGGCCCTCTTTGTCGTCCTGTCTATGAACTGGTC[A/G]ATGATGACGATGTCTCCTGGTTGGATCTCTTCCCGGAGGGAACCACAGGC	Q13126	MTAP_HUMAN	2e-155	"GO:0005634: S-methyl-5-thioadenosine phosphorylase"; "GO:0005829: S-methyl-5-thioadenosine phosphorylase";	"GO:0004645: S-methyl-5-thioadenosine phosphorylase"; "GO:0017061: S-methyl-5-thioadenosine phosphorylase";	GO:0000096: S-methyl-5-thioadenosine phosphorylase; "GO:0006139: S-methyl-5-thioadenosine phosphorylase"; "GO:0006166: S-methyl-5-thioadenosine phosphorylase"; "GO:0006595: S-methyl-5-thioadenosine phosphorylase"; "GO:0006738: S-methyl-5-thioadenosine phosphorylase"; "GO:0019509: S-methyl-5-thioadenosine phosphorylase"; "GO:0019509: S-methyl-5-thioadenosine phosphorylase"; "GO:0034641: S-methyl-5…	2	2	9
ESTNV_32516_218	BOT	[G/C]	ACAACTTAAAGGGAAATCCTACCACTTCTCATCCTCATGTTCATTATCGC[C/G]AGCACAATGCCAGTGTCTAAACATGTGAAAACGTTCTAGCCAATGACATT	AATGTCATTGGCTAGAACGTTTTCACATGTTTAGACACTGGCATTGTGCT[C/G]GCGATAATGAACATGAGGATGAGAAGTGGTAGGATTTCCCTTTAAGTTGT	P61981	1433G_HUMAN	2e-159	GO:0005829: 14-3-3 protein gamma;	GO:0005080: 14-3-3 protein gamma; GO:0005159: 14-3-3 protein gamma; GO:0005515: 14-3-3 protein gamma; GO:0008426: 14-3-3 protein gamma; GO:0019904: 14-3-3 protein gamma; GO:0030971: 14-3-3 protein gamma;	GO:0000086: 14-3-3 protein gamma; GO:0000278: 14-3-3 protein gamma; GO:0006605: 14-3-3 protein gamma; GO:0006469: 14-3-3 protein gamma; GO:0009966: 14-3-3 protein gamma; GO:0045664: 14-3-3 protein gamma; GO:0048167: 14-3-3 protein gamma;	1	6	7
ESTNV_28158_742	BOT	[T/C]	GCCATATTTGGTGCAGCCTCGGAGCTGTTCAGTAAGAAGAACATAAACTG[T/C]TCTGTGGATGAGAGCCTGCAGCGCTTTGAGGAGGTCACCAAAGCAGCCAA	TTGGCTGCTTTGGTGACCTCCTCAAAGCGCTGCAGGCTCTCATCCACAGA[A/G]CAGTTTATGTTCTTCTTACTGAACAGCTCCGAGGCTGCACCAAATATGGC	P35914	HMGCL_HUMAN	7e-156	GO:0005743: Hydroxymethylglutaryl-CoA lyase; GO:0005759: Hydroxymethylglutaryl-CoA lyase; GO:0005759: Hydroxymethylglutaryl-CoA lyase; GO:0005739: Hydroxymethylglutaryl-CoA lyase; GO:0005777: Hydroxymethylglutaryl-CoA lyase;	GO:0000062: Hydroxymethylglutaryl-CoA lyase; GO:0000287: Hydroxymethylglutaryl-CoA lyase; GO:0004419: Hydroxymethylglutaryl-CoA lyase; GO:0004419: Hydroxymethylglutaryl-CoA lyase; GO:0005102: Hydroxymethylglutaryl-CoA lyase; GO:0030145: Hydroxymethylglutaryl-CoA lyase; GO:0031406: Hydroxymethylglutaryl-CoA lyase; GO:0042803: Hydroxymethylglutaryl-CoA lyase; GO:0046872: Hydroxymethylglutaryl-CoA l…	GO:0001889: Hydroxymethylglutaryl-CoA lyase; GO:0006637: Hydroxymethylglutaryl-CoA lyase; GO:0006552: Hydroxymethylglutaryl-CoA lyase; GO:0007005: Hydroxymethylglutaryl-CoA lyase; GO:0007584: Hydroxymethylglutaryl-CoA lyase; GO:0009790: Hydroxymethylglutaryl-CoA lyase; GO:0042594: Hydroxymethylglutaryl-CoA lyase; GO:0044255: Hydroxymethylglutaryl-CoA lyase; GO:0044281: Hydroxymethylglutaryl-CoA l…	5	9	14
GCR_cBin3754_Ctg1_259	TOP	[A/C]	TTTATGTATCCGTTATATCATGTACAGGTTACCCCATTGGGATTNAAAAT[T/G]TATTTTACAAGAGAGACTGGTCACAAAATGACAGGTCTTTAGTGGGTATG	CATACCCACTAAAGACCTGTCATTTTGTGACCAGTCTCTCTTGTAAAATA[A/C]ATTTTNAATCCCAATGGGGTAACCTGTACATGATATAACGGATACATAAA	P25705	ATPA_HUMAN	0	GO:0000275: ATP synthase subunit alpha; GO:0005743: ATP synthase subunit alpha; GO:0005753: ATP synthase subunit alpha; GO:0005739: ATP synthase subunit alpha; GO:0005759: ATP synthase subunit alpha; GO:0005886: ATP synthase subunit alpha; GO:0008180: ATP synthase subunit alpha;	GO:0005515: ATP synthase subunit alpha; GO:0005524: ATP synthase subunit alpha; GO:0016887: ATP synthase subunit alpha; GO:0022857: ATP synthase subunit alpha; GO:0042288: ATP synthase subunit alpha; GO:0043531: ATP synthase subunit alpha; GO:0043499: ATP synthase subunit alpha; GO:0046933: ATP synthase subunit alpha; GO:0046961: ATP synthase subunit alpha;	GO:0001937: ATP synthase subunit alpha; GO:0006172: ATP synthase subunit alpha; GO:0006629: ATP synthase subunit alpha; GO:0006754: ATP synthase subunit alpha; GO:0006754: ATP synthase subunit alpha; GO:0009790: ATP synthase subunit alpha; GO:0015991: ATP synthase subunit alpha; GO:0022904: ATP synthase subunit alpha; GO:0042776: ATP synthase subunit alpha; GO:0042776: ATP synthase subunit alpha;…	7	9	11
GCR_cBin41827_Ctg1_83	TOP	[A/C]	ATTTTATTGTAGCACAATGATAAAGGTTGTAACACAACAACATGTGGAAA[T/G]TCCCTGCAAAAGTGCTAATTAATACTGACTCTCTATTTATTGGTTCTGTA	TACAGAACCAATAAATAGAGAGTCAGTATTAATTAGCACTTTTGCAGGGA[A/C]TTTCCACATGTTGTTGTGTTACAACCTTTATCATTGTGCTACAATAAAAT	P11498	PYC_HUMAN	0	GO:0005743: Pyruvate carboxylase; GO:0005739: Pyruvate carboxylase; GO:0005759: Pyruvate carboxylase;	GO:0004075: Pyruvate carboxylase; GO:0004736: Pyruvate carboxylase; GO:0005524: Pyruvate carboxylase; GO:0009374: Pyruvate carboxylase; GO:0046872: Pyruvate carboxylase;	GO:0005975: Pyruvate carboxylase; GO:0006006: Pyruvate carboxylase; GO:0006090: Pyruvate carboxylase; GO:0006094: Pyruvate carboxylase; GO:0006094: Pyruvate carboxylase; GO:0006107: Pyruvate carboxylase; GO:0006629: Pyruvate carboxylase; GO:0044281: Pyruvate carboxylase;	3	5	8
ESTNV_32815_1072	TOP	[A/G]	ATCTGTTTGGATCCCAGATTACATTTTACTTCTTTGCCAGACGTCCCACG[A/G]GGTACATTCACTTCAATAAATACCTCCTCCATGGTTTGGGACCAGTTTCC	ATCTGTTTGGATCCCAGATTACATTTTACTTCTTTGCCAGACGTCCCACG[A/G]GGTACATTCACTTCAATAAATACCTCCTCCATGGTTTGGGACCAGTTTCC	Q8WVJ2	NUDC2_HUMAN	3e-78	GO:0000922: NudC domain-containing protein 2; GO:0000777: NudC domain-containing protein 2; GO:0005622: NudC domain-containing protein 2; GO:0005815: NudC domain-containing protein 2;			4	0	0
GCR_cBin18586_Ctg1_37	TOP	[A/C]	TTACTCAGCCTGGAATGGGTCCA[T/G]GGGTTGGAGCGATGATAATACATTTACCGCTGCTCGGAGAGAGAGGGAAA	TTTCCCTCTCTCTCCGAGCAGCGGTAAATGTATTATCATCGCTCCAACCC[A/C]TGGACCCATTCCAGGCTGAGTAA	B7Z5F2	B7Z5F2_HUMAN	4e-148		GO:0003964: Uncharacterized protein;		0	1	0
GCR_cBin31103_Ctg1_155	TOP	[A/C]	GGAGGTGATAGATTGTTTCCTGTAATGGATACTATGAAGTAATATCAGAC[A/C]GGTGCNAAGATTTTGCTCAGACTATTTTGGGCTGCTGTGGGGCTCCAAGA	GGAGGTGATAGATTGTTTCCTGTAATGGATACTATGAAGTAATATCAGAC[A/C]GGTGCNAAGATTTTGCTCAGACTATTTTGGGCTGCTGTGGGGCTCCAAGA	P48594	SPB4_HUMAN	2e-34	GO:0005576: Serpin B4; GO:0005737: Serpin B4;	GO:0004867: Serpin B4; GO:0004867: Serpin B4;	GO:0006955: Serpin B4; GO:0010951: Serpin B4; GO:0030162: Serpin B4; GO:0030162: Serpin B4;	2	2	4
ESTNV_32685_763	TOP	[A/T]	CGTGATAGTAAATTCTGTTCGCAGCCAAACTCCCTCAAAGTAGGACTCGA[A/T]GATCCACACACTTCCATCACGATGCCA	CGTGATAGTAAATTCTGTTCGCAGCCAAACTCCCTCAAAGTAGGACTCGA[A/T]GATCCACACACTTCCATCACGATGCCA	Q9NQT4	EXOS5_HUMAN	1e-97	GO:0000178: Exosome complex component RRP46; GO:0005730: Exosome complex component RRP46; GO:0005737: Exosome complex component RRP46; GO:0005829: Exosome complex component RRP46; GO:0035327: Exosome complex component RRP46;	GO:0000175: Exosome complex component RRP46; GO:0003723: Exosome complex component RRP46; GO:0004532: Exosome complex component RRP46; GO:0005515: Exosome complex component RRP46;	GO:0000288: Exosome complex component RRP46; GO:0006364: Exosome complex component RRP46; GO:0010467: Exosome complex component RRP46; GO:0016070: Exosome complex component RRP46; GO:0016071: Exosome complex component RRP46; GO:0043928: Exosome complex component RRP46; GO:0043928: Exosome complex component RRP46; GO:0045006: Exosome complex component RRP46; GO:0051607: Exosome complex component R…	5	4	9
ESTNV_36810_65	BOT	[T/C]	CAATGGAATAGTAAAGACAGCTGGGCTCTGCCACAACACTGGAGAAAAAC[T/C]GAAACTTCAACTACTCCCGACCTCGTATTATTTGGATTGTTTGTGTTATT	AATAACACAAACAATCCAAATAATACGAGGTCGGGAGTAGTTGAAGTTTC[A/G]GTTTTTCTCCAGTGTTGTGGCAGAGCCCAGCTGTCTTTACTATTCCATTG	Q9NPI5	NRK2_HUMAN	1e-93	GO:0005622: Nicotinamide riboside kinase 2;	GO:0005515: Nicotinamide riboside kinase 2; GO:0005524: Nicotinamide riboside kinase 2; GO:0046872: Nicotinamide riboside kinase 2; GO:0050262: Nicotinamide riboside kinase 2;	GO:0009435: Nicotinamide riboside kinase 2; GO:0045662: Nicotinamide riboside kinase 2;	1	4	2
ESTNV_36845_1371	TOP	[C/G]	AGGAGTACCCGGTGTTTATAGCCGCGTACAAGGAGAGAGCGGCGCTTTAG[C/G]ACAACGCACATAAACAATGAAAGCATCATCAGGGAACAACCTTCTCTTTA	TAAAGAGAAGGTTGTTCCCTGATGATGCTTTCATTGTTTATGTGCGTTGT[C/G]CTAAAGCGCCGCTCTCTCCTTGTACGCGGCTATAAACACCGGGTACTCCT	P32929	CGL_HUMAN	0	GO:0005634: Cystathionine gamma-lyase; GO:0005737: Cystathionine gamma-lyase; GO:0005829: Cystathionine gamma-lyase;	GO:0004121: Cystathionine gamma-lyase; GO:0004123: Cystathionine gamma-lyase; GO:0004123: Cystathionine gamma-lyase; GO:0005515: Cystathionine gamma-lyase; GO:0005516: Cystathionine gamma-lyase; GO:0016846: Cystathionine gamma-lyase; GO:0030170: Cystathionine gamma-lyase; GO:0044540: Cystathionine gamma-lyase; GO:0047982: Cystathionine gamma-lyase; GO:0080146: Cystathionine gamma-lyase;	GO:0000096: Cystathionine gamma-lyase; GO:0000098: Cystathionine gamma-lyase; GO:0006534: Cystathionine gamma-lyase; GO:0006749: Cystathionine gamma-lyase; GO:0008285: Cystathionine gamma-lyase; GO:0019344: Cystathionine gamma-lyase; GO:0019344: Cystathionine gamma-lyase; GO:0019346: Cystathionine gamma-lyase; GO:0018272: Cystathionine gamma-lyase; GO:0030308: Cystathionine gamma-lyase; GO:003096…	3	10	18
ESTNV_28049_192	TOP	[A/G]	ATAAAAACATTTCTTTTTTGAATAAAATATTCCACATTCAAGAAAAAAAA[T/C]AACTACATTTGACCACTATGCTCATTAATACAACATATATTGACAAGTAA	TTACTTGTCAATATATGTTGTATTAATGAGCATAGTGGTCAAATGTAGTT[A/G]TTTTTTTTCTTGAATGTGGAATATTTTATTCAAAAAAGAAATGTTTTTAT	P61024	CKS1_HUMAN	1e-38	GO:0005654: Cyclin-dependent kinases regulatory subunit 1;	GO:0005515: Cyclin-dependent kinases regulatory subunit 1; GO:0016538: Cyclin-dependent kinases regulatory subunit 1;	GO:0000079: Cyclin-dependent kinases regulatory subunit 1; GO:0000080: Cyclin-dependent kinases regulatory subunit 1; GO:0000082: Cyclin-dependent kinases regulatory subunit 1; GO:0000084: Cyclin-dependent kinases regulatory subunit 1; GO:0000278: Cyclin-dependent kinases regulatory subunit 1; GO:0008283: Cyclin-dependent kinases regulatory subunit 1; GO:0051301: Cyclin-dependent kinases regulato…	1	2	7
ESTV_17112_405	TOP	[A/G]	GTCCAGCCCTCACTGTGGACGTGGTAGAGGTTGACCTGTCCTCCACTGTA[A/G]GCGTCACGGTATGTGGCCTGATAGATGGCCCTGCGACCCAGATCACAGGC	GTCCAGCCCTCACTGTGGACGTGGTAGAGGTTGACCTGTCCTCCACTGTA[A/G]GCGTCACGGTATGTGGCCTGATAGATGGCCCTGCGACCCAGATCACAGGC	P28074	PSB5_HUMAN	2e-121	GO:0000502: Proteasome subunit beta type-5; GO:0005654: Proteasome subunit beta type-5; GO:0005839: Proteasome subunit beta type-5; GO:0005829: Proteasome subunit beta type-5;	GO:0004298: Proteasome subunit beta type-5; GO:0005515: Proteasome subunit beta type-5;	GO:0000075: Proteasome subunit beta type-5; GO:0000082: Proteasome subunit beta type-5; GO:0000084: Proteasome subunit beta type-5; GO:0000209: Proteasome subunit beta type-5; GO:0000278: Proteasome subunit beta type-5; GO:0000216: Proteasome subunit beta type-5; GO:0002474: Proteasome subunit beta type-5; GO:0002479: Proteasome subunit beta type-5; GO:0006521: Proteasome subunit beta type-5; GO:…	4	2	25
ESTV_21346_907	BOT	[T/G]	CTAGTCTGTCACATGACCTGTTTTCAGTTTGTGAGGATAGGCTTCAATAA[T/G]GGTGAACACAAACACCCCCTTTATCCTAGACACACTGACTCATCTCCATT	AATGGAGATGAGTCAGTGTGTCTAGGATAAAGGGGGTGTTTGTGTTCACC[A/C]TTATTGAAGCCTATCCTCACAAACTGAAAACAGGTCATGTGACAGACTAG	Q8TAA3	PSA7L_HUMAN	3e-151	GO:0005634: Proteasome subunit alpha type-7-like; GO:0005829: Proteasome subunit alpha type-7-like; GO:0019773: Proteasome subunit alpha type-7-like;	GO:0004298: Proteasome subunit alpha type-7-like;	GO:0000075: Proteasome subunit alpha type-7-like; GO:0000084: Proteasome subunit alpha type-7-like; GO:0000209: Proteasome subunit alpha type-7-like; GO:0000216: Proteasome subunit alpha type-7-like; GO:0000278: Proteasome subunit alpha type-7-like; GO:0002479: Proteasome subunit alpha type-7-like; GO:0002474: Proteasome subunit alpha type-7-like; GO:0006521: Proteasome subunit alpha type-7-like;…	3	1	21
ESTNV_33245_565	BOT	[T/C]	GCAGTACCCTCAGATTCTTAAGTCACTGACGTTACACACCATCTGCCACC[A/G]TGTGAATCACCACTCCCAACATTGAATTATCTGATGTTTCTAACTTCAAT	GCAGTACCCTCAGATTCTTAAGTCACTGACGTTACACACCATCTGCCACC[A/G]TGTGAATCACCACTCCCAACATTGAATTATCTGATGTTTCTAACTTCAAT	Q9UKA1	FBXL5_HUMAN	0	GO:0000151: F-box/LRR-repeat protein 5; GO:0019005: F-box/LRR-repeat protein 5; GO:0048471: F-box/LRR-repeat protein 5;	GO:0004842: F-box/LRR-repeat protein 5; GO:0005506: F-box/LRR-repeat protein 5; GO:0005515: F-box/LRR-repeat protein 5;	GO:0016567: F-box/LRR-repeat protein 5; GO:0016567: F-box/LRR-repeat protein 5; GO:0031146: F-box/LRR-repeat protein 5; GO:0055072: F-box/LRR-repeat protein 5; GO:0055072: F-box/LRR-repeat protein 5;	3	3	5
ESTNV_15248_422	TOP	[A/G]	TTTTTTTTGTCTGTGCACGTGACTGTCAAAAGCAACTCGGAGACCATGGT[T/C]GTGTTCATTGGGGCGGACAAGAGCAAAACCGAAAACTAAAACAATTAGAC	GTCTAATTGTTTTAGTTTTCGGTTTTGCTCTTGTCCGCCCCAATGAACAC[A/G]ACCATGGTCTCCGAGTTGCTTTTGACAGTCACGTGCACAGACAAAAAAAA	Q9BZM5	N2DL2_HUMAN	8e-148	GO:0005615: NKG2D ligand 2; GO:0005886: NKG2D ligand 2; GO:0009986: NKG2D ligand 2; GO:0016020: NKG2D ligand 2; GO:0031225: NKG2D ligand 2; GO:0042612: NKG2D ligand 2;	GO:0032393: NKG2D ligand 2;	GO:0006955: NKG2D ligand 2; GO:0019882: NKG2D ligand 2; GO:0030101: NKG2D ligand 2; GO:0050776: NKG2D ligand 2;	6	1	4
GCR_cBin38998_Ctg1_201	BOT	[T/C]	CCATAAATTTAGTCACTGTTACTAGCCGACTACCACACGGTACTCTACCA[T/C]ACACCNCAGACTGCTGCCTTATGTACATAGTCATTGTACATTGTCACACT	AGTGTGACAATGTACAATGACTATGTACATAAGGCAGCAGTCTGNGGTGT[A/G]TGGTAGAGTACCGTGTGGTAGTCGGCTAGTAACAGTGACTAAATTTATGG	P31276	HXC13_HUMAN	5e-84	GO:0005634: Homeobox protein Hox-C13;	GO:0003700: Homeobox protein Hox-C13; GO:0005515: Homeobox protein Hox-C13; GO:0043565: Homeobox protein Hox-C13;	GO:0001942: Homeobox protein Hox-C13; GO:0006351: Homeobox protein Hox-C13; GO:0007275: Homeobox protein Hox-C13; GO:0009653: Homeobox protein Hox-C13; GO:0009952: Homeobox protein Hox-C13; GO:0043587: Homeobox protein Hox-C13;	1	3	6
ESTNV_36054_822	TOP	[A/G]	CTGCGACCAGAGACCATCGTCATGTCTGCTCTGGCAGTGCTGAAAAAGAA[A/G]CTGAGTGACTTACAGACCCAGCTGAGCCACGAAATCCAGAGTGACGTCCT	CTGCGACCAGAGACCATCGTCATGTCTGCTCTGGCAGTGCTGAAAAAGAA[A/G]CTGAGTGACTTACAGACCCAGCTGAGCCACGAAATCCAGAGTGACGTCCT	P19387	RPB3_HUMAN	0	GO:0005634: DNA-directed RNA polymerase II subunit RPB3; GO:0005730: DNA-directed RNA polymerase II subunit RPB3; GO:0005665: DNA-directed RNA polymerase II subunit RPB3; GO:0005654: DNA-directed RNA polymerase II subunit RPB3; GO:0005737: DNA-directed RNA polymerase II subunit RPB3; GO:0015630: DNA-directed RNA polymerase II subunit RPB3;	GO:0003677: DNA-directed RNA polymerase II subunit RPB3; GO:0003899: DNA-directed RNA polymerase II subunit RPB3; GO:0046983: DNA-directed RNA polymerase II subunit RPB3;	GO:0000398: DNA-directed RNA polymerase II subunit RPB3; GO:0006281: DNA-directed RNA polymerase II subunit RPB3; GO:0006283: DNA-directed RNA polymerase II subunit RPB3; GO:0006289: DNA-directed RNA polymerase II subunit RPB3; GO:0006370: DNA-directed RNA polymerase II subunit RPB3; GO:0006366: DNA-directed RNA polymerase II subunit RPB3; GO:0006366: DNA-directed RNA polymerase II subunit RPB3; …	6	3	13
ESTNV_30706_221	TOP	[A/G]	TGAATGAGCTCAGTATTTTGGATGAAGCTTCAATCACAACAGCTGTTGAG[A/G]AATTTTCTAACAGTTTAGTTAAAGCGTTGAATCCAGTTTGACAGACATGG	TGAATGAGCTCAGTATTTTGGATGAAGCTTCAATCACAACAGCTGTTGAG[A/G]AATTTTCTAACAGTTTAGTTAAAGCGTTGAATCCAGTTTGACAGACATGG	Q9GZQ8	MLP3B_HUMAN	3e-71	GO:0000421: Microtubule-associated proteins 1A/1B light chain 3B; GO:0005622: Microtubule-associated proteins 1A/1B light chain 3B; GO:0005776: Microtubule-associated proteins 1A/1B light chain 3B; GO:0005874: Microtubule-associated proteins 1A/1B light chain 3B; GO:0005875: Microtubule-associated proteins 1A/1B light chain 3B; GO:0012505: Microtubule-associated proteins 1A/1B light chain 3B; GO:…	GO:0005515: Microtubule-associated proteins 1A/1B light chain 3B; GO:0008017: Microtubule-associated proteins 1A/1B light chain 3B; GO:0019904: Microtubule-associated proteins 1A/1B light chain 3B;	GO:0006914: Microtubule-associated proteins 1A/1B light chain 3B; GO:0032092: Microtubule-associated proteins 1A/1B light chain 3B;	11	3	2
GCR_cBin38998_Ctg1_202	BOT	[T/C]	CATAAATTTAGTCACTGTTACTAGCCGACTACCACACGGTACTCNACCAC[A/G]CACCTCAGACTGCTGCCTTATGTACATAGTCATTGTACATTGTCACACTG	CATAAATTTAGTCACTGTTACTAGCCGACTACCACACGGTACTCNACCAC[A/G]CACCTCAGACTGCTGCCTTATGTACATAGTCATTGTACATTGTCACACTG	P31276	HXC13_HUMAN	5e-84	GO:0005634: Homeobox protein Hox-C13;	GO:0003700: Homeobox protein Hox-C13; GO:0005515: Homeobox protein Hox-C13; GO:0043565: Homeobox protein Hox-C13;	GO:0001942: Homeobox protein Hox-C13; GO:0006351: Homeobox protein Hox-C13; GO:0007275: Homeobox protein Hox-C13; GO:0009653: Homeobox protein Hox-C13; GO:0009952: Homeobox protein Hox-C13; GO:0043587: Homeobox protein Hox-C13;	1	3	6
GCR_cBin28992_Ctg1_137	BOT	[T/G]	AGCACAATCTCAAAGGGTATTTTGTTCCACTTCCCTGAAAGCCTGTGCAA[T/G]AAGAATCTTTCACTGCATAACCATCCCATGGTAAATAATGGCACTGCATG	CATGCAGTGCCATTATTTACCATGGGATGGTTATGCAGTGAAAGATTCTT[A/C]TTGCACAGGCTTTCAGGGAAGTGGAACAAAATACCCTTTGAGATTGTGCT	P01112	RASH_HUMAN	1e-112	GO:0000139: GTPase HRas; GO:0005634: GTPase HRas; GO:0005737: GTPase HRas; GO:0005794: GTPase HRas; GO:0005829: GTPase HRas; GO:0005886: GTPase HRas; GO:0005886: GTPase HRas; GO:0048471: GTPase HRas;	GO:0003924: GTPase HRas; GO:0005515: GTPase HRas; GO:0005525: GTPase HRas; GO:0008022: GTPase HRas;	GO:0000165: GTPase HRas; GO:0000186: GTPase HRas; GO:0001934: GTPase HRas; GO:0006897: GTPase HRas; GO:0006915: GTPase HRas; GO:0006935: GTPase HRas; GO:0007050: GTPase HRas; GO:0007050: GTPase HRas; GO:0006917: GTPase HRas; GO:0007165: GTPase HRas; GO:0007264: GTPase HRas; GO:0007265: GTPase HRas; GO:0007166: GTPase HRas; GO:0007268: GTPase HRas; GO:0007173: GTPase HRas; GO:0007596: GTPase HRas;…	8	4	41
ESTNV_35051_1659	BOT	[T/C]	CACAGCCACTGTGGCGTTCTGGCCCGCAGGCAGCTTCTCAAAGTCTATCA[A/G]CTCTATGGTCCTAGTCTTGACCATGGGCTTCTGAGGGTAGCCCAGCAGGT	CACAGCCACTGTGGCGTTCTGGCCCGCAGGCAGCTTCTCAAAGTCTATCA[A/G]CTCTATGGTCCTAGTCTTGACCATGGGCTTCTGAGGGTAGCCCAGCAGGT	Q9NW08	RPC2_HUMAN	0	GO:0005654: DNA-directed RNA polymerase III subunit RPC2;	GO:0003677: DNA-directed RNA polymerase III subunit RPC2; GO:0003899: DNA-directed RNA polymerase III subunit RPC2; GO:0032549: DNA-directed RNA polymerase III subunit RPC2; GO:0046872: DNA-directed RNA polymerase III subunit RPC2;	GO:0006383: DNA-directed RNA polymerase III subunit RPC2; GO:0006385: DNA-directed RNA polymerase III subunit RPC2; GO:0006386: DNA-directed RNA polymerase III subunit RPC2; GO:0010467: DNA-directed RNA polymerase III subunit RPC2; GO:0032728: DNA-directed RNA polymerase III subunit RPC2; GO:0045087: DNA-directed RNA polymerase III subunit RPC2; GO:0045089: DNA-directed RNA polymerase III subunit…	1	4	8
ESTNV_34414_656	TOP	[A/G]	GTGTACGCGTCACAGCGCATGCGAGCTGGTAAAGGTAAGATGAGGAATCG[T/C]AGGCGTATCCAACGCAAAGGACCGTGCATCATCTACAACCAAGACCAAGG	CCTTGGTCTTGGTTGTAGATGATGCACGGTCCTTTGCGTTGGATACGCCT[A/G]CGATTCCTCATCTTACCTTTACCAGCTCGCATGCGCTGTGACGCGTACAC	P36578	RL4_HUMAN	0	GO:0005634: 60S ribosomal protein L4; GO:0005730: 60S ribosomal protein L4; GO:0005737: 60S ribosomal protein L4; GO:0005829: 60S ribosomal protein L4; GO:0022625: 60S ribosomal protein L4; GO:0030529: 60S ribosomal protein L4;	GO:0003723: 60S ribosomal protein L4; GO:0003735: 60S ribosomal protein L4;	GO:0000184: 60S ribosomal protein L4; GO:0006412: 60S ribosomal protein L4; GO:0006412: 60S ribosomal protein L4; GO:0006413: 60S ribosomal protein L4; GO:0006414: 60S ribosomal protein L4; GO:0006415: 60S ribosomal protein L4; GO:0006614: 60S ribosomal protein L4; GO:0010467: 60S ribosomal protein L4; GO:0016032: 60S ribosomal protein L4; GO:0016070: 60S ribosomal protein L4; GO:0016071: 60S rib…	6	2	14
ESTNV_30975_278	BOT	[T/C]	ATATCTCGGAATTTCTCCAGTGCAGCAAAGCTTTAAAAGAGAGTAAAAAC[T/C]TCCTGATAAAAAAAAATGAAGAAACTAAGAAAATAATCAGAGTAGTAAGA	TCTTACTACTCTGATTATTTTCTTAGTTTCTTCATTTTTTTTTATCAGGA[A/G]GTTTTTACTCTCTTTTAAAGCTTTGCTGCACTGGAGAAATTCCGAGATAT	Q96PZ0	PUS7_HUMAN	0		GO:0003723: Pseudouridylate synthase 7 homolog; GO:0009982: Pseudouridylate synthase 7 homolog;	GO:0001522: Pseudouridylate synthase 7 homolog; GO:0008033: Pseudouridylate synthase 7 homolog;	0	2	2
GCR_cBin10459_Ctg1_69	TOP	[A/G]	TGAGGGATGCTTTACAGAAGGTGTGGGGTGCTGCATGAAGTTCANTAGCT[T/C]TTCAACTTCAACAGTGTAGTGATGGAGGGAATAGCCTATACAGAGACTAC	GTAGTCTCTGTATAGGCTATTCCCTCCATCACTACACTGTTGAAGTTGAA[A/G]AGCTANTGAACTTCATGCAGCACCCCACACCTTCTGTAAAGCATCCCTCA	Q13608	PEX6_HUMAN	6e-124	GO:0005737: Peroxisome assembly factor 2; GO:0005777: Peroxisome assembly factor 2; GO:0005778: Peroxisome assembly factor 2; GO:0005829: Peroxisome assembly factor 2;	GO:0005515: Peroxisome assembly factor 2; GO:0005524: Peroxisome assembly factor 2; GO:0008022: Peroxisome assembly factor 2; GO:0016887: Peroxisome assembly factor 2; GO:0032403: Peroxisome assembly factor 2; GO:0042623: Peroxisome assembly factor 2;	GO:0006200: Peroxisome assembly factor 2; GO:0006625: Peroxisome assembly factor 2; GO:0007031: Peroxisome assembly factor 2; GO:0016561: Peroxisome assembly factor 2; GO:0050821: Peroxisome assembly factor 2;	4	6	5
ESTNV_35660_146	BOT	[T/G]	CTTCTTGACAGTGAAATAAAGATCATGAAGAGTGAGGTATTGAGGGTAAC[A/C]CATGAGCTGCAGGCCATGAAGGACAAAATTAAAGAAAACACAGAGAAGAT	CTTCTTGACAGTGAAATAAAGATCATGAAGAGTGAGGTATTGAGGGTAAC[A/C]CATGAGCTGCAGGCCATGAAGGACAAAATTAAAGAAAACACAGAGAAGAT	P17980	PRS6A_HUMAN	0	GO:0000502: 26S protease regulatory subunit 6A; GO:0005634: 26S protease regulatory subunit 6A; GO:0005654: 26S protease regulatory subunit 6A; GO:0005737: 26S protease regulatory subunit 6A; GO:0005829: 26S protease regulatory subunit 6A; GO:0022624: 26S protease regulatory subunit 6A;	GO:0003713: 26S protease regulatory subunit 6A; GO:0003714: 26S protease regulatory subunit 6A; GO:0005515: 26S protease regulatory subunit 6A; GO:0005524: 26S protease regulatory subunit 6A; GO:0017111: 26S protease regulatory subunit 6A;	GO:0000075: 26S protease regulatory subunit 6A; GO:0000082: 26S protease regulatory subunit 6A; GO:0000084: 26S protease regulatory subunit 6A; GO:0000209: 26S protease regulatory subunit 6A; GO:0000278: 26S protease regulatory subunit 6A; GO:0000216: 26S protease regulatory subunit 6A; GO:0001824: 26S protease regulatory subunit 6A; GO:0002474: 26S protease regulatory subunit 6A; GO:0002479: 26S…	6	5	25
ESTV_20576_189	TOP	[A/G]	TGGTTGTAAAGGGAGAGAAAGTGTTGGTAGACACGAAGAAACCTTTCCTA[A/G]CCCGCGAGTCCCTGAACGGTCAGAGCCCCAAGACTGGGCCGGCAGTATCA	TGGTTGTAAAGGGAGAGAAAGTGTTGGTAGACACGAAGAAACCTTTCCTA[A/G]CCCGCGAGTCCCTGAACGGTCAGAGCCCCAAGACTGGGCCGGCAGTATCA	P47985	UCRI_HUMAN	8e-124	GO:0005743: Cytochrome b-c1 complex subunit Rieske; GO:0005750: Cytochrome b-c1 complex subunit Rieske; GO:0005739: Cytochrome b-c1 complex subunit Rieske; GO:0016021: Cytochrome b-c1 complex subunit Rieske;	GO:0008121: Cytochrome b-c1 complex subunit Rieske; GO:0032403: Cytochrome b-c1 complex subunit Rieske; GO:0046872: Cytochrome b-c1 complex subunit Rieske; GO:0051537: Cytochrome b-c1 complex subunit Rieske;	GO:0009725: Cytochrome b-c1 complex subunit Rieske; GO:0022904: Cytochrome b-c1 complex subunit Rieske; GO:0042493: Cytochrome b-c1 complex subunit Rieske; GO:0044281: Cytochrome b-c1 complex subunit Rieske; GO:0046677: Cytochrome b-c1 complex subunit Rieske; GO:0055114: Cytochrome b-c1 complex subunit Rieske;	4	4	6
ESTNV_21177_562	TOP	[A/G]	GAAGCGGAGGACGGGGTGCTCGATCTCAAAGTAGCAGCAGACACCCTGGC[T/C]GTCAGACAGAAGAGGCGCATCTATGACATCACCAATGTACTGGAGGGCAT	ATGCCCTCCAGTACATTGGTGATGTCATAGATGCGCCTCTTCTGTCTGAC[A/G]GCCAGGGTGTCTGCTGCTACTTTGAGATCGAGCACCCCGTCCTCCGCTTC	Q16254	E2F4_HUMAN	9e-141	GO:0005667: Transcription factor E2F4; GO:0005654: Transcription factor E2F4;	GO:0003700: Transcription factor E2F4; GO:0003677: Transcription factor E2F4; GO:0005515: Transcription factor E2F4; GO:0008134: Transcription factor E2F4; GO:0019904: Transcription factor E2F4;	GO:0000080: Transcription factor E2F4; GO:0000083: Transcription factor E2F4; GO:0000278: Transcription factor E2F4; GO:0002064: Transcription factor E2F4; GO:0006351: Transcription factor E2F4; GO:0006367: Transcription factor E2F4; GO:0006884: Transcription factor E2F4; GO:0007179: Transcription factor E2F4; GO:0008015: Transcription factor E2F4; GO:0008361: Transcription factor E2F4; GO:000988…	2	5	15
GCR_cBin9358_Ctg1_120	TOP	[A/G]	TGGATATGTGATGTATTCATTGCGATGTATCTTGAACAGGTAGACAAAAA[A/G]GTATAAAAATGCAATATCCTCCTTCGCATGTTTGGGTATTATTTTCCATA	TGGATATGTGATGTATTCATTGCGATGTATCTTGAACAGGTAGACAAAAA[A/G]GTATAAAAATGCAATATCCTCCTTCGCATGTTTGGGTATTATTTTCCATA	Q9NZN1	IRPL1_HUMAN	5e-107	GO:0005737: Interleukin-1 receptor accessory protein-like 1; GO:0005886: Interleukin-1 receptor accessory protein-like 1; GO:0009986: Interleukin-1 receptor accessory protein-like 1; GO:0016021: Interleukin-1 receptor accessory protein-like 1; GO:0030424: Interleukin-1 receptor accessory protein-like 1; GO:0030425: Interleukin-1 receptor accessory protein-like 1; GO:0045211: Interleukin-1 recepto…	GO:0004888: Interleukin-1 receptor accessory protein-like 1; GO:0005245: Interleukin-1 receptor accessory protein-like 1; GO:0005102: Interleukin-1 receptor accessory protein-like 1; GO:0005515: Interleukin-1 receptor accessory protein-like 1; GO:0019966: Interleukin-1 receptor accessory protein-like 1;	GO:0007157: Interleukin-1 receptor accessory protein-like 1; GO:0010975: Interleukin-1 receptor accessory protein-like 1; GO:0030182: Interleukin-1 receptor accessory protein-like 1; GO:0045087: Interleukin-1 receptor accessory protein-like 1; GO:0045920: Interleukin-1 receptor accessory protein-like 1; GO:0050775: Interleukin-1 receptor accessory protein-like 1; GO:0097105: Interleukin-1 recepto…	7	5	7
ESTNV_21177_366	TOP	[A/G]	TGCGGTTGAACTGGACTAGGACGGTCGAGGGCATAGGCCCAGAGACCTCC[T/C]ATTCACTATATCATCCAACCGATTCAGACTGGTTATGGAGCTGGAGGTGA	TCACCTCCAGCTCCATAACCAGTCTGAATCGGTTGGATGATATAGTGAAT[A/G]GGAGGTCTCTGGGCCTATGCCCTCGACCGTCCTAGTCCAGTTCAACCGCA	Q16254	E2F4_HUMAN	9e-141	GO:0005667: Transcription factor E2F4; GO:0005654: Transcription factor E2F4;	GO:0003700: Transcription factor E2F4; GO:0003677: Transcription factor E2F4; GO:0005515: Transcription factor E2F4; GO:0008134: Transcription factor E2F4; GO:0019904: Transcription factor E2F4;	GO:0000080: Transcription factor E2F4; GO:0000083: Transcription factor E2F4; GO:0000278: Transcription factor E2F4; GO:0002064: Transcription factor E2F4; GO:0006351: Transcription factor E2F4; GO:0006367: Transcription factor E2F4; GO:0006884: Transcription factor E2F4; GO:0007179: Transcription factor E2F4; GO:0008015: Transcription factor E2F4; GO:0008361: Transcription factor E2F4; GO:000988…	2	5	15
ESTNV_33466_1224	TOP	[A/G]	ACGATGATAAGTTTGCTCTTGGCTGTGCTGAGGTTATGAAGCTCCTCCCC[A/G]AAACACAGGGTCACAATGGGGTCAGGGGCGGGAAGCTGGCCCTCCTGGTA	ACGATGATAAGTTTGCTCTTGGCTGTGCTGAGGTTATGAAGCTCCTCCCC[A/G]AAACACAGGGTCACAATGGGGTCAGGGGCGGGAAGCTGGCCCTCCTGGTA	Q02556	IRF8_HUMAN	9e-38	GO:0005634: Interferon regulatory factor 8; GO:0005829: Interferon regulatory factor 8;	GO:0000975: Interferon regulatory factor 8; GO:0003705: Interferon regulatory factor 8; GO:0005515: Interferon regulatory factor 8;	GO:0000122: Interferon regulatory factor 8; GO:0006909: Interferon regulatory factor 8; GO:0006955: Interferon regulatory factor 8; GO:0019221: Interferon regulatory factor 8; GO:0030099: Interferon regulatory factor 8; GO:0032729: Interferon regulatory factor 8; GO:0032735: Interferon regulatory factor 8; GO:0042832: Interferon regulatory factor 8; GO:0042742: Interferon regulatory factor 8; GO:…	2	3	14
ESTV_21877_749	TOP	[A/G]	GGAGAGCACATAGATAGACCCTCCATCTTCTTGCTATATCTTATAGCTGT[A/G]GTTCTGTCTTGCTTGATAGATCTGACTCGTCTGTTTNTGTCAGGGACTGG	GGAGAGCACATAGATAGACCCTCCATCTTCTTGCTATATCTTATAGCTGT[A/G]GTTCTGTCTTGCTTGATAGATCTGACTCGTCTGTTTNTGTCAGGGACTGG	P02794	FRIH_HUMAN	1e-98	GO:0005739: Ferritin heavy chain; GO:0005829: Ferritin heavy chain; GO:0008043: Ferritin heavy chain;	GO:0004322: Ferritin heavy chain; GO:0005506: Ferritin heavy chain; GO:0005515: Ferritin heavy chain; GO:0008199: Ferritin heavy chain;	GO:0006892: Ferritin heavy chain; GO:0006826: Ferritin heavy chain; GO:0006879: Ferritin heavy chain; GO:0006880: Ferritin heavy chain; GO:0006955: Ferritin heavy chain; GO:0008285: Ferritin heavy chain; GO:0016044: Ferritin heavy chain; GO:0048147: Ferritin heavy chain; GO:0055085: Ferritin heavy chain;	3	4	9
ESTNV_30801_1753	BOT	[T/C]	TCATATTTATATGTTGAAGCCCCAGAGTACAAGCTACTGAGAAACGATAT[T/C]CTGAAATCAGATACACGTTTTTTTTTAACTGACAACAATCCTTCTGCTAG	CTAGCAGAAGGATTGTTGTCAGTTAAAAAAAAACGTGTATCTGATTTCAG[A/G]ATATCGTTTCTCAGTAGCTTGTACTCTGGGGCTTCAACATATAAATATGA	Q9NQ34	TMM9B_HUMAN	5e-65	GO:0016021: Transmembrane protein 9B;	GO:0004871: Transmembrane protein 9B;	GO:0007165: Transmembrane protein 9B; GO:0043123: Transmembrane protein 9B;	1	1	2
ESTV_13513_493	BOT	[T/C]	AGGACATTGCATTCCCTATTTCTATGGAAGTGGCATTATGCTATGAGGCA[T/C]TGGTAACACTAATAGATAATGACAGTTTAAACCAGTATTAAACTAGCTGA	TCAGCTAGTTTAATACTGGTTTAAACTGTCATTATCTATTAGTGTTACCA[A/G]TGCCTCATAGCATAATGCCACTTCCATAGAAATAGGGAATGCAATGTCCT	Q9NSD4	ZN275_HUMAN	0	GO:0005634: Zinc finger protein 275;	GO:0003677: Zinc finger protein 275; GO:0008270: Zinc finger protein 275;	GO:0006351: Zinc finger protein 275; GO:0006355: Zinc finger protein 275;	1	2	2
ESTV_20764_175	TOP	[A/G]	TTGATAAAGAAAAAACTCGCAAGAAGAATCTGGTTCCACCGTTTGAAAAA[A/G]CAGATCGTTCTGCATCTATCCAAAAGAAAATGACATCTGTTTGTGATGCC	TTGATAAAGAAAAAACTCGCAAGAAGAATCTGGTTCCACCGTTTGAAAAA[A/G]CAGATCGTTCTGCATCTATCCAAAAGAAAATGACATCTGTTTGTGATGCC	Q96GX9	MTNB_HUMAN	5e-116	GO:0005829: Probable methylthioribulose-1-phosphate dehydratase;	GO:0005515: Probable methylthioribulose-1-phosphate dehydratase; GO:0042802: Probable methylthioribulose-1-phosphate dehydratase; GO:0046570: Probable methylthioribulose-1-phosphate dehydratase; GO:0046872: Probable methylthioribulose-1-phosphate dehydratase;	GO:0000096: Probable methylthioribulose-1-phosphate dehydratase; GO:0006595: Probable methylthioribulose-1-phosphate dehydratase; GO:0006915: Probable methylthioribulose-1-phosphate dehydratase; GO:0019509: Probable methylthioribulose-1-phosphate dehydratase; GO:0019509: Probable methylthioribulose-1-phosphate dehydratase; GO:0034641: Probable methylthioribulose-1-phosphate dehydratase; GO:004306…	1	4	8
ESTNV_35090_1063	BOT	[T/C]	CACTAGCAGCTTGCCAGCCCTGTCCTTGGTCCGTGAGGGGTATGCAAGAA[T/C]GGAGCAGGTAGATTCAGGTTGGTCCCCTCTGTCCATACCTGCCCCTCCTT	AAGGAGGGGCAGGTATGGACAGAGGGGACCAACCTGAATCTACCTGCTCC[A/G]TTCTTGCATACCCCTCACGGACCAAGGACAGGGCTGGCAAGCTGCTAGTG	Q53GQ0	DHB12_HUMAN	3e-115	GO:0005789: Estradiol 17-beta-dehydrogenase 12; GO:0016021: Estradiol 17-beta-dehydrogenase 12; GO:0031012: Estradiol 17-beta-dehydrogenase 12;	GO:0000166: Estradiol 17-beta-dehydrogenase 12; GO:0001968: Estradiol 17-beta-dehydrogenase 12; GO:0004303: Estradiol 17-beta-dehydrogenase 12; GO:0005518: Estradiol 17-beta-dehydrogenase 12; GO:0005515: Estradiol 17-beta-dehydrogenase 12; GO:0008201: Estradiol 17-beta-dehydrogenase 12;	GO:0006703: Estradiol 17-beta-dehydrogenase 12; GO:0006633: Estradiol 17-beta-dehydrogenase 12; GO:0010811: Estradiol 17-beta-dehydrogenase 12; GO:0019432: Estradiol 17-beta-dehydrogenase 12; GO:0030198: Estradiol 17-beta-dehydrogenase 12; GO:0035338: Estradiol 17-beta-dehydrogenase 12; GO:0044281: Estradiol 17-beta-dehydrogenase 12; GO:0044255: Estradiol 17-beta-dehydrogenase 12;	3	6	8
ESTNV_34377_715	BOT	[G/C]	TGAAAAAGTGCCTGAGGAATGGCTGTAATTTTTTGGGGGGAAATGTTGCT[C/G]TTTTACGAAGAATGCCCATCTCTCCTCAAACTTTCCTTCTCTCCCTTACC	GGTAAGGGAGAGAAGGAAAGTTTGAGGAGAGATGGGCATTCTTCGTAAAA[C/G]AGCAACATTTCCCCCCAAAAAATTACAGCCATTCCTCAGGCACTTTTTCA	B0AZS9	B0AZS9_HUMAN	2e-46	GO:0005740: BCL2/adenovirus E1B 19 kDa protein-interacting protein 3-like; GO:0016021: BCL2/adenovirus E1B 19 kDa protein-interacting protein 3-like;	GO:0042802: BCL2/adenovirus E1B 19 kDa protein-interacting protein 3-like;	GO:0043065: BCL2/adenovirus E1B 19 kDa protein-interacting protein 3-like;	2	1	1
ESTNV_30291_631	TOP	[C/G]	GGTTAACATCCTCGCGGGCCGCTTCCCCTGTGACCCTGAGACCTGGATGG[C/G]TTTGGGCGCACTGTCTTTTGCTCTGGAGCTGGGAATCGGTGTGGATGACC	GGTCATCCACACCGATTCCCAGCTCCAGAGCAAAAGACAGTGCGCCCAAA[C/G]CCATCCAGGTCTCAGGGTCACAGGGGAAGCGGCCCGCGAGGATGTTAACC	Q9BZ67	FRMD8_HUMAN	2e-161	GO:0005856: FERM domain-containing protein 8;			1	0	0
ESTNV_22297_283	TOP	[A/C]	TTAAACTCATTCATACTCAACATAAATGAAAACACTTAGCCAATATAATC[T/G]TATCTCTTAAGAGGAAGTGGTGAAACTCAAGTCTACTGGTGTGTCATCTG	CAGATGACACACCAGTAGACTTGAGTTTCACCACTTCCTCTTAAGAGATA[A/C]GATTATATTGGCTAAGTGTTTTCATTTATGTTGAGTATGAATGAGTTTAA	Q6UW78	CK083_HUMAN	4e-13	GO:0005576: UPF0723 protein C11orf83;			1	0	0
ESTV_21501_827	BOT	[T/C]	CATATTCTGACTAAGACCCGGGCAGCTGATGGAATCCTGCTCAATGCCTG[T/C]TGCCCTGGCTGGGTCCGCACTGACATGGCAGGCTCCAAAGCCCCCAAGAG	CTCTTGGGGGCTTTGGAGCCTGCCATGTCAGTGCGGACCCAGCCAGGGCA[A/G]CAGGCATTGAGCAGGATTCCATCAGCTGCCCGGGTCTTAGTCAGAATATG	P16152	CBR1_HUMAN	9e-117	GO:0005737: Carbonyl reductase NADPH 1;	GO:0000166: Carbonyl reductase NADPH 1; GO:0004090: Carbonyl reductase NADPH 1; GO:0016655: Carbonyl reductase NADPH 1; GO:0047021: Carbonyl reductase NADPH 1; GO:0050221: Carbonyl reductase NADPH 1;	GO:0017144: Carbonyl reductase NADPH 1; GO:0042373: Carbonyl reductase NADPH 1; GO:0055114: Carbonyl reductase NADPH 1;	1	5	3
ESTNV_26943_345	TOP	[A/C]	CAACAGCAGGTAGTTGAAGATACCCACAATGCACATCAGGATGAGGAAGG[A/C]CAGGACGCGTTTCCCAAACAGGTACCCTGGAGTGCTTTGAGATGTCTGAC	CAACAGCAGGTAGTTGAAGATACCCACAATGCACATCAGGATGAGGAAGG[A/C]CAGGACGCGTTTCCCAAACAGGTACCCTGGAGTGCTTTGAGATGTCTGAC	P20292	AL5AP_HUMAN	3e-58	GO:0005635: Arachidonate 5-lipoxygenase-activating protein; GO:0005789: Arachidonate 5-lipoxygenase-activating protein; GO:0005783: Arachidonate 5-lipoxygenase-activating protein; GO:0016021: Arachidonate 5-lipoxygenase-activating protein; GO:0031965: Arachidonate 5-lipoxygenase-activating protein;	GO:0004051: Arachidonate 5-lipoxygenase-activating protein; GO:0004364: Arachidonate 5-lipoxygenase-activating protein; GO:0004464: Arachidonate 5-lipoxygenase-activating protein; GO:0005515: Arachidonate 5-lipoxygenase-activating protein; GO:0008047: Arachidonate 5-lipoxygenase-activating protein; GO:0019899: Arachidonate 5-lipoxygenase-activating protein; GO:0042803: Arachidonate 5-lipoxygenase…	GO:0002540: Arachidonate 5-lipoxygenase-activating protein; GO:0006750: Arachidonate 5-lipoxygenase-activating protein; GO:0019370: Arachidonate 5-lipoxygenase-activating protein; GO:0070207: Arachidonate 5-lipoxygenase-activating protein; GO:0071277: Arachidonate 5-lipoxygenase-activating protein;	5	10	5
ESTNV_36436_2021	BOT	[T/C]	CAGTCAAAGGCCTCCAAGGAGCTGGTGGACAAGAGGAGGAGCATGATGGA[A/G]GACTACCGTACCTACCGAGAGGCTGCCCTGCTACAACACGATGAACAGAA	CAGTCAAAGGCCTCCAAGGAGCTGGTGGACAAGAGGAGGAGCATGATGGA[A/G]GACTACCGTACCTACCGAGAGGCTGCCCTGCTACAACACGATGAACAGAA	P55884	EIF3B_HUMAN	0	GO:0005829: Eukaryotic translation initiation factor 3 subunit B; GO:0005852: Eukaryotic translation initiation factor 3 subunit B;	GO:0000166: Eukaryotic translation initiation factor 3 subunit B; GO:0003743: Eukaryotic translation initiation factor 3 subunit B; GO:0003743: Eukaryotic translation initiation factor 3 subunit B; GO:0005515: Eukaryotic translation initiation factor 3 subunit B; GO:0032947: Eukaryotic translation initiation factor 3 subunit B;	GO:0006446: Eukaryotic translation initiation factor 3 subunit B; GO:0006412: Eukaryotic translation initiation factor 3 subunit B; GO:0006413: Eukaryotic translation initiation factor 3 subunit B; GO:0006413: Eukaryotic translation initiation factor 3 subunit B; GO:0006413: Eukaryotic translation initiation factor 3 subunit B; GO:0010467: Eukaryotic translation initiation factor 3 subunit B; GO:…	2	5	7
ESTNV_30598_384	BOT	[T/C]	TTTTTAAGAACCTCCAAGGATGACCACAGATCACATGACCAACTACATGA[T/C]GTCAAGGCAGCGATCGCAGAGGGTTCCACATTCTGCCGCAGAACCTTTCT	AGAAAGGTTCTGCGGCAGAATGTGGAACCCTCTGCGATCGCTGCCTTGAC[A/G]TCATGTAGTTGGTCATGTGATCTGTGGTCATCCTTGGAGGTTCTTAAAAA	Q9UJY5	GGA1_HUMAN	1e-98	GO:0005794: ADP-ribosylation factor-binding protein GGA1; GO:0010008: ADP-ribosylation factor-binding protein GGA1; GO:0030131: ADP-ribosylation factor-binding protein GGA1; GO:0044431: ADP-ribosylation factor-binding protein GGA1;	GO:0003674: ADP-ribosylation factor-binding protein GGA1; GO:0005515: ADP-ribosylation factor-binding protein GGA1;	GO:0006886: ADP-ribosylation factor-binding protein GGA1; GO:0016192: ADP-ribosylation factor-binding protein GGA1;	4	2	2
GCR_cBin7890_Ctg1_303	BOT	[T/G]	TCCTGGTGACCAATCCAGCCCTAAAGCTATAGAATCCCAGGGTCNTGATC[A/C]AAGCCATAGCAGCAAGGCATCCAGTCAAACACCTCGGTTGAAGGCCAGAG	TCCTGGTGACCAATCCAGCCCTAAAGCTATAGAATCCCAGGGTCNTGATC[A/C]AAGCCATAGCAGCAAGGCATCCAGTCAAACACCTCGGTTGAAGGCCAGAG	B7Z5F2	B7Z5F2_HUMAN	1e-121		GO:0003964: Uncharacterized protein;		0	1	0
GCR_cBin7998_Ctg1_257	TOP	[A/C]	CAAGTGCCAACAGTGTAACATATATGATAGTGGCATGTTGTACTNCAACA[T/G]ACATCAGTGTTTGTGCGCTTAAATGTGACTTTATCAGGTCGTAGCCAGTG	CACTGGCTACGACCTGATAAAGTCACATTTAAGCGCACAAACACTGATGT[A/C]TGTTGNAGTACAACATGCCACTATCATATATGTTACACTGTTGGCACTTG	Q9UQG0	POK20_HUMAN	0		GO:0003723: HERV-K_3q27.3 provirus ancestral Pol protein; GO:0003677: HERV-K_3q27.3 provirus ancestral Pol protein; GO:0003964: HERV-K_3q27.3 provirus ancestral Pol protein; GO:0004523: HERV-K_3q27.3 provirus ancestral Pol protein; GO:0008270: HERV-K_3q27.3 provirus ancestral Pol protein;	GO:0006278: HERV-K_3q27.3 provirus ancestral Pol protein; GO:0006310: HERV-K_3q27.3 provirus ancestral Pol protein; GO:0015074: HERV-K_3q27.3 provirus ancestral Pol protein;	0	5	3
GCR_cBin7998_Ctg1_249	TOP	[A/C]	ACTGTAGACAAGTGCCAACAGTGTAACATATATGATAGTGGCATGTTGTA[A/C]TGCAANATACATCAGTGTTTGTGCGCTTAAATGTGACTTTATCAGGTCGT	ACTGTAGACAAGTGCCAACAGTGTAACATATATGATAGTGGCATGTTGTA[A/C]TGCAANATACATCAGTGTTTGTGCGCTTAAATGTGACTTTATCAGGTCGT	P31327	CPSM_HUMAN	0	GO:0005730: Carbamoyl-phosphate synthase ammonia; GO:0005743: Carbamoyl-phosphate synthase ammonia; GO:0005759: Carbamoyl-phosphate synthase ammonia; GO:0042645: Carbamoyl-phosphate synthase ammonia; GO:0043234: Carbamoyl-phosphate synthase ammonia;	GO:0004175: Carbamoyl-phosphate synthase ammonia; GO:0004087: Carbamoyl-phosphate synthase ammonia; GO:0005509: Carbamoyl-phosphate synthase ammonia; GO:0005515: Carbamoyl-phosphate synthase ammonia; GO:0005543: Carbamoyl-phosphate synthase ammonia; GO:0005524: Carbamoyl-phosphate synthase ammonia; GO:0016595: Carbamoyl-phosphate synthase ammonia; GO:0032403: Carbamoyl-phosphate synthase ammonia;…	GO:0000050: Carbamoyl-phosphate synthase ammonia; GO:0000050: Carbamoyl-phosphate synthase ammonia; GO:0005980: Carbamoyl-phosphate synthase ammonia; GO:0006543: Carbamoyl-phosphate synthase ammonia; GO:0007494: Carbamoyl-phosphate synthase ammonia; GO:0009636: Carbamoyl-phosphate synthase ammonia; GO:0010043: Carbamoyl-phosphate synthase ammonia; GO:0019240: Carbamoyl-phosphate synthase ammonia;…	5	9	28
ESTNV_36431_2232	BOT	[T/C]	GTGATGCAGTACTCTTTGTCTCCGGGGACGCCCAGGTAACGCGGCCTCTC[A/G]CCCGTCGCCAGGATAAACTTAGCTGCTGTATGGAAGGTCTCCTTTCCTCG	GTGATGCAGTACTCTTTGTCTCCGGGGACGCCCAGGTAACGCGGCCTCTC[A/G]CCCGTCGCCAGGATAAACTTAGCTGCTGTATGGAAGGTCTCCTTTCCTCG	F5H780	F5H780_HUMAN	0	GO:0005634: Thioredoxin reductase 1; GO:0005739: Thioredoxin reductase 1; GO:0005829: Thioredoxin reductase 1;	GO:0004791: Thioredoxin reductase 1; GO:0050660: Thioredoxin reductase 1; GO:0050661: Thioredoxin reductase 1;	GO:0001707: Thioredoxin reductase 1; GO:0008283: Thioredoxin reductase 1; GO:0042744: Thioredoxin reductase 1; GO:0045454: Thioredoxin reductase 1;	3	3	4
GCR_cBin9235_Ctg1_89	TOP	[A/G]	ACAGCGATTACTCAACCAGTACTGGAGGAATACTTTCTCTTTAATGAGTC[A/G]GACGGGAAGGATTTCTTTCAGACGCCCGACAAGGCTCACATCCCCATCAT	ACAGCGATTACTCAACCAGTACTGGAGGAATACTTTCTCTTTAATGAGTC[A/G]GACGGGAAGGATTTCTTTCAGACGCCCGACAAGGCTCACATCCCCATCAT	A6NKG5	RTL1_HUMAN	2e-62	GO:0016021: Retrotransposon-like protein 1;		GO:0007275: Retrotransposon-like protein 1;	1	0	1
ESTNV_34080_803	BOT	[T/G]	CGAAGAACTACCTGATGACTGTCTCGAGCTAGTGGGGTTCAGGCACTACC[T/G]TGACGCCGAACAGCGTCGGTGTGAAGGCCATTGACCACCCACAGTGATCC	GGATCACTGTGGGTGGTCAATGGCCTTCACACCGACGCTGTTCGGCGTCA[A/C]GGTAGTGCCTGAACCCCACTAGCTCGAGACAGTCATCAGGTAGTTCTTCG	P78543	BTG2_HUMAN	2e-58		GO:0001077: Protein BTG2; GO:0005515: Protein BTG2;	GO:0006281: Protein BTG2; GO:0006479: Protein BTG2; GO:0006974: Protein BTG2; GO:0008285: Protein BTG2; GO:0008306: Protein BTG2; GO:0009612: Protein BTG2; GO:0010243: Protein BTG2; GO:0009952: Protein BTG2; GO:0014070: Protein BTG2; GO:0021542: Protein BTG2; GO:0021954: Protein BTG2; GO:0031175: Protein BTG2; GO:0043066: Protein BTG2; GO:0043434: Protein BTG2; GO:0051602: Protein BTG2; GO:006021…	0	2	17
ESTNV_33780_777	BOT	[T/C]	AGGTCTTCCTGCTGGTGGTGGGGTCCACACGTTCCCCGTAATCCTTCATC[T/C]GCTCACACACCTCCTCCATCAGCTCTAGGAGGTTACCTTCCGAGCGGGCG	CGCCCGCTCGGAAGGTAACCTCCTAGAGCTGATGGAGGAGGTGTGTGAGC[A/G]GATGAAGGATTACGGGGAACGTGTGGACCCCACCACCAGCAGGAAGACCT	Q9Y2B0	CNPY2_HUMAN	2e-78	GO:0005783: Protein canopy homolog 2; GO:0005887: Protein canopy homolog 2;	GO:0005515: Protein canopy homolog 2;	GO:0010629: Protein canopy homolog 2; GO:0010988: Protein canopy homolog 2; GO:0045716: Protein canopy homolog 2;	2	1	3
ESTNV_30122_120	BOT	[T/C]	TTGTAGTCACTGGGAACATCAAAGTGCATTATTTATTCAGTGATTGGCAG[T/C]TTACAGTAAGTACCATGTCCTCACAAGACAGTGAGGGGCAGCAGTGCCCC	GGGGCACTGCTGCCCCTCACTGTCTTGTGAGGACATGGTACTTACTGTAA[A/G]CTGCCAATCACTGAATAAATAATGCACTTTGATGTTCCCAGTGACTACAA	Q9BV44	THUM3_HUMAN	1e-132		GO:0003723: THUMP domain-containing protein 3; GO:0008168: THUMP domain-containing protein 3;		0	2	0
ESTV_21122_696	BOT	[T/C]	CTGGATCCCAGTATTTATGAGAGCCTGCAGAAGGAGCGTGTGGAGGCAGG[A/G]GATGTCATCTACATTGAATCAAACAGTGGAGCCGTCAAGAGACAAGGTCG	CTGGATCCCAGTATTTATGAGAGCCTGCAGAAGGAGCGTGTGGAGGCAGG[A/G]GATGTCATCTACATTGAATCAAACAGTGGAGCCGTCAAGAGACAAGGTCG	Q9Y265	RUVB1_HUMAN	0	GO:0005654: RuvB-like 1; GO:0005730: RuvB-like 1; GO:0005634: RuvB-like 1; GO:0005737: RuvB-like 1; GO:0005794: RuvB-like 1; GO:0005815: RuvB-like 1; GO:0016020: RuvB-like 1; GO:0016363: RuvB-like 1; GO:0031011: RuvB-like 1; GO:0035267: RuvB-like 1; GO:0043231: RuvB-like 1; GO:0071339: RuvB-like 1;	GO:0003678: RuvB-like 1; GO:0005515: RuvB-like 1; GO:0005524: RuvB-like 1; GO:0016887: RuvB-like 1;	GO:0006351: RuvB-like 1; GO:0006281: RuvB-like 1; GO:0006310: RuvB-like 1; GO:0006334: RuvB-like 1; GO:0006357: RuvB-like 1; GO:0007067: RuvB-like 1; GO:0007283: RuvB-like 1; GO:0034080: RuvB-like 1; GO:0032508: RuvB-like 1; GO:0040008: RuvB-like 1; GO:0043967: RuvB-like 1; GO:0043968: RuvB-like 1; GO:0051301: RuvB-like 1;	12	4	13
ESTNV_32259_1196	TOP	[A/G]	TCAGCAGTCGCTACATACATTTTTGGACTTATAAATGAATGATTCTTGAA[A/G]AATAAAATGTATAAATGCCTCCATTAGAACCCAAAATCTAAGCTTTTACT	TCAGCAGTCGCTACATACATTTTTGGACTTATAAATGAATGATTCTTGAA[A/G]AATAAAATGTATAAATGCCTCCATTAGAACCCAAAATCTAAGCTTTTACT	Q16877	F264_HUMAN	0	GO:0005829: 6-phosphofructo-2-kinase/fructose-2;	GO:0003873: 6-phosphofructo-2-kinase/fructose-2; GO:0004331: 6-phosphofructo-2-kinase/fructose-2; GO:0005524: 6-phosphofructo-2-kinase/fructose-2; GO:0042802: 6-phosphofructo-2-kinase/fructose-2;	GO:0006000: 6-phosphofructo-2-kinase/fructose-2; GO:0005975: 6-phosphofructo-2-kinase/fructose-2; GO:0006003: 6-phosphofructo-2-kinase/fructose-2; GO:0006006: 6-phosphofructo-2-kinase/fructose-2; GO:0006096: 6-phosphofructo-2-kinase/fructose-2; GO:0044281: 6-phosphofructo-2-kinase/fructose-2;	1	4	6
ESTNV_17647_210	TOP	[A/T]	CTGTACTTGCACTGTGGTAGCTGCCGAGGAGGCTGAGAACACCAGCCACA[A/T]ACCACCACTCCACTACAGCAGCCTCGCGCTGCCACAGCACCATATCCCCT	CTGTACTTGCACTGTGGTAGCTGCCGAGGAGGCTGAGAACACCAGCCACA[A/T]ACCACCACTCCACTACAGCAGCCTCGCGCTGCCACAGCACCATATCCCCT	J3QT34	J3QT34_HUMAN	0		GO:0000287: Microtubule-associated serine/threonine-protein kinase 4; GO:0004674: Microtubule-associated serine/threonine-protein kinase 4; GO:0005524: Microtubule-associated serine/threonine-protein kinase 4;		0	3	0
ESTNV_34123_1016	BOT	[T/C]	GCGCCACAACAGAGTAGCGAGGCTTTGAAGGCAGATAAACCAAATCCTCC[T/C]CCAGCAGGTCTGCACATTCAGCACCTAGTGACTCCCTGTGTAAAGCAGTG	CACTGCTTTACACAGGGAGTCACTAGGTGCTGAATGTGCAGACCTGCTGG[A/G]GGAGGATTTGGTTTATCTGCCTTCAAAGCCTCGCTACTCTGTTGTGGCGC	P51572	BAP31_HUMAN	2e-82	GO:0000139: B-cell receptor-associated protein 31; GO:0005811: B-cell receptor-associated protein 31; GO:0005789: B-cell receptor-associated protein 31; GO:0005783: B-cell receptor-associated protein 31; GO:0005829: B-cell receptor-associated protein 31; GO:0005887: B-cell receptor-associated protein 31; GO:0033116: B-cell receptor-associated protein 31; GO:0071556: B-cell receptor-associated pro…	GO:0005102: B-cell receptor-associated protein 31; GO:0005515: B-cell receptor-associated protein 31;	GO:0002474: B-cell receptor-associated protein 31; GO:0006886: B-cell receptor-associated protein 31; GO:0006915: B-cell receptor-associated protein 31; GO:0006921: B-cell receptor-associated protein 31; GO:0006955: B-cell receptor-associated protein 31; GO:0007204: B-cell receptor-associated protein 31; GO:0016192: B-cell receptor-associated protein 31; GO:0032471: B-cell receptor-associated pro…	8	2	12
GCR_cBin27790_Ctg1_143	TOP	[A/T]	AATTACCACTTCACCATAATGTTCTTTAATCCTCAGGTACTTTCNCTCTT[A/T]ATGTCCTTGTTAAGCCTAATTTAATTTGCCGCCCTCGTATGCCCTCTCTT	AAGAGAGGGCATACGAGGGCGGCAAATTAAATTAGGCTTAACAAGGACAT[A/T]AAGAGNGAAAGTACCTGAGGATTAAAGAACATTATGGTGAAGTGGTAATT	Q5T0W7	Q5T0W7_HUMAN	3e-43	GO:0005720: APOBEC1 complementation factor; GO:0005737: APOBEC1 complementation factor;	GO:0000166: APOBEC1 complementation factor; GO:0003729: APOBEC1 complementation factor; GO:0004131: APOBEC1 complementation factor;		2	3	0
GCR_cBin42003_Ctg1_57	BOT	[G/C]	CTGGTCCCAGTGGAGAGACGCAGCCTA[C/G]TGCTCCTCTCTCCTCACTCCACTCTGATCCACTTCCACTCCCAGTGTCCA	CTGGTCCCAGTGGAGAGACGCAGCCTA[C/G]TGCTCCTCTCTCCTCACTCCACTCTGATCCACTTCCACTCCCAGTGTCCA	P11498	PYC_HUMAN	0	GO:0005743: Pyruvate carboxylase; GO:0005739: Pyruvate carboxylase; GO:0005759: Pyruvate carboxylase;	GO:0004075: Pyruvate carboxylase; GO:0004736: Pyruvate carboxylase; GO:0005524: Pyruvate carboxylase; GO:0009374: Pyruvate carboxylase; GO:0046872: Pyruvate carboxylase;	GO:0005975: Pyruvate carboxylase; GO:0006006: Pyruvate carboxylase; GO:0006090: Pyruvate carboxylase; GO:0006094: Pyruvate carboxylase; GO:0006094: Pyruvate carboxylase; GO:0006107: Pyruvate carboxylase; GO:0006629: Pyruvate carboxylase; GO:0044281: Pyruvate carboxylase;	3	5	8
ESTNV_24320_232	TOP	[C/G]	GCTTAACAGATCTGAACACAAGGTTAACTTTAAATATGTACATGCCAATG[C/G]CATCAGTCTGTGTGGAAAAGAAATAACATAAAAGCACTAGTATTGTTACA	GCTTAACAGATCTGAACACAAGGTTAACTTTAAATATGTACATGCCAATG[C/G]CATCAGTCTGTGTGGAAAAGAAATAACATAAAAGCACTAGTATTGTTACA	Q01105	SET_HUMAN	1e-27	GO:0005634: Protein SET; GO:0005654: Protein SET; GO:0005737: Protein SET; GO:0005783: Protein SET; GO:0005829: Protein SET; GO:0043234: Protein SET; GO:0048471: Protein SET;	GO:0003677: Protein SET; GO:0004864: Protein SET; GO:0005515: Protein SET; GO:0008601: Protein SET; GO:0042393: Protein SET;	GO:0006260: Protein SET; GO:0006334: Protein SET; GO:0006337: Protein SET; GO:0006913: Protein SET; GO:0010467: Protein SET; GO:0016070: Protein SET; GO:0016071: Protein SET; GO:0035067: Protein SET; GO:0043524: Protein SET; GO:0045892: Protein SET;	7	5	10
ESTNV_26441_1376	BOT	[T/G]	TGTCGATACAACCCAAATGGTGTTCATACATTTCTGTGCATGTAAAGTAA[T/G]TTAATTTTATTGACCTGTGCACCACTTATTGTGTGATGGAGAATAAAGGA	TCCTTTATTCTCCATCACACAATAAGTGGTGCACAGGTCAATAAAATTAA[A/C]TTACTTTACATGCACAGAAATGTATGAACACCATTTGGGTTGTATCGACA	B7Z5F2	B7Z5F2_HUMAN	6e-115		GO:0003964: Uncharacterized protein;		0	1	0
GCR_cBin14462_Ctg1_308	TOP	[A/G]	AATTAAATGTTTATGCATTTTTCTCTGAGTATTCTGACCTTGAACCTAAG[T/C]AATGGAATAGCGTGCTTTTCACCTGATATTCATTTTGGGTGGCGATGGAA	TTCCATCGCCACCCAAAATGAATATCAGGTGAAAAGCACGCTATTCCATT[A/G]CTTAGGTTCAAGGTCAGAATACTCAGAGAAAAATGCATAAACATTTAATT	Q8IYB9	ZN595_HUMAN	5e-110	GO:0005634: Zinc finger protein 595;	GO:0003677: Zinc finger protein 595; GO:0008270: Zinc finger protein 595;	GO:0006351: Zinc finger protein 595; GO:0006355: Zinc finger protein 595;	1	2	2
ESTNV_31795_379	TOP	[A/G]	AATTACTCAAAATTGGTTTATTTCAAAAGCTCTGACAGCTTCTGATTCTC[A/G]TGTAAATCCAGTCGACATGTAAAATACAACCATACAATACATTAGATTCA	AATTACTCAAAATTGGTTTATTTCAAAAGCTCTGACAGCTTCTGATTCTC[A/G]TGTAAATCCAGTCGACATGTAAAATACAACCATACAATACATTAGATTCA	D6R9P3	D6R9P3_HUMAN	6e-91	GO:0005634: Heterogeneous nuclear ribonucleoprotein A/B; GO:0005730: Heterogeneous nuclear ribonucleoprotein A/B;	GO:0000166: Heterogeneous nuclear ribonucleoprotein A/B; GO:0003676: Heterogeneous nuclear ribonucleoprotein A/B;		2	2	0
ESTNV_13814_235	TOP	[A/C]	AGCGCTCTGTTTCTTTCCGCTCTGTCAGTGCAGTGGGTGTAGACGATGTG[T/G]ACTTGATAGTGATGCGCAGCCAACAACAACAAAAAATATGAAATGCTTCT	AGAAGCATTTCATATTTTTTGTTGTTGTTGGCTGCGCATCACTATCAAGT[A/C]CACATCGTCTACACCCACTGCACTGACAGAGCGGAAAGAAACAGAGCGCT	F8VRQ1	F8VRQ1_HUMAN	5e-131	GO:0005634: Heterogeneous nuclear ribonucleoprotein A1; GO:0005730: Heterogeneous nuclear ribonucleoprotein A1; GO:0005737: Heterogeneous nuclear ribonucleoprotein A1; GO:0045111: Heterogeneous nuclear ribonucleoprotein A1;	GO:0000166: Heterogeneous nuclear ribonucleoprotein A1; GO:0003676: Heterogeneous nuclear ribonucleoprotein A1;		4	2	0
ESTNV_32705_189	TOP	[A/G]	AGTAAACAAGTGTGGGATGGGCACATACTCAATACAGTGGTTTGCATGAA[A/G]GGAAAGATTTGTCCATATCTTGGATAAGAATGTCCATATCACTTCATTGG	AGTAAACAAGTGTGGGATGGGCACATACTCAATACAGTGGTTTGCATGAA[A/G]GGAAAGATTTGTCCATATCTTGGATAAGAATGTCCATATCACTTCATTGG	Q8N720	ZN655_HUMAN	0	GO:0005634: Zinc finger protein 655; GO:0005730: Zinc finger protein 655; GO:0005737: Zinc finger protein 655;	GO:0003674: Zinc finger protein 655; GO:0003677: Zinc finger protein 655; GO:0005515: Zinc finger protein 655; GO:0008270: Zinc finger protein 655;	GO:0006351: Zinc finger protein 655; GO:0006355: Zinc finger protein 655; GO:0007346: Zinc finger protein 655; GO:0051318: Zinc finger protein 655;	3	4	4
ESTV_21744_870	TOP	[C/G]	TTGCTTTGTCTTTATTCGCTTTATTTTGCCAAGATTTTGTCATGGTTTGG[C/G]GGTATTTTCCATTGGGAAATGATTATGGATGCTGTGGTGAAGTATTGAAT	ATTCAATACTTCACCACAGCATCCATAATCATTTCCCAATGGAAAATACC[C/G]CCAAACCATGACAAAATCTTGGCAAAATAAAGCGAATAAAGACAAAGCAA	Q9H1K1	ISCU_HUMAN	9e-79	GO:0005634: Iron-sulfur cluster assembly enzyme ISCU; GO:0005737: Iron-sulfur cluster assembly enzyme ISCU; GO:0005739: Iron-sulfur cluster assembly enzyme ISCU; GO:0005829: Iron-sulfur cluster assembly enzyme ISCU;	GO:0005506: Iron-sulfur cluster assembly enzyme ISCU; GO:0005515: Iron-sulfur cluster assembly enzyme ISCU; GO:0032947: Iron-sulfur cluster assembly enzyme ISCU; GO:0051536: Iron-sulfur cluster assembly enzyme ISCU;	GO:0009399: Iron-sulfur cluster assembly enzyme ISCU; GO:0016226: Iron-sulfur cluster assembly enzyme ISCU;	4	4	2
ESTNV_22997_260	BOT	[G/C]	GATAGATACTGTATTATTTATTTCCCCTTTGTGTACATTTTGGTGTAGAT[C/G]TTGCCACCAGACAAGATATAACTTTTCTTGACTATCAATCCCTTTTGTCA	GATAGATACTGTATTATTTATTTCCCCTTTGTGTACATTTTGGTGTAGAT[C/G]TTGCCACCAGACAAGATATAACTTTTCTTGACTATCAATCCCTTTTGTCA	Q99707	METH_HUMAN	0	GO:0005737: Methionine synthase; GO:0005829: Methionine synthase;	GO:0005542: Methionine synthase; GO:0008705: Methionine synthase; GO:0008898: Methionine synthase; GO:0008270: Methionine synthase; GO:0031419: Methionine synthase;	GO:0000096: Methionine synthase; GO:0006479: Methionine synthase; GO:0006805: Methionine synthase; GO:0007399: Methionine synthase; GO:0032259: Methionine synthase; GO:0034641: Methionine synthase; GO:0044281: Methionine synthase; GO:0046653: Methionine synthase; GO:0050667: Methionine synthase;	2	5	9
ESTNV_34454_741	BOT	[T/A]	NNCAGTGGTACTGAAAAGCTATGCGAGATGGGAACCGAAACAAAAAAAAA[A/T]AATACTGATTGGGCAAGACATTAAAGTTAAGGTGTTCTGGGGGGGAAATG	NNCAGTGGTACTGAAAAGCTATGCGAGATGGGAACCGAAACAAAAAAAAA[A/T]AATACTGATTGGGCAAGACATTAAAGTTAAGGTGTTCTGGGGGGGAAATG	P98082	DAB2_HUMAN	9e-153	GO:0005634: Disabled homolog 2; GO:0005905: Disabled homolog 2; GO:0016324: Disabled homolog 2; GO:0030665: Disabled homolog 2; GO:0070022: Disabled homolog 2;	GO:0005515: Disabled homolog 2; GO:0008022: Disabled homolog 2; GO:0038024: Disabled homolog 2; GO:0035615: Disabled homolog 2; GO:0046332: Disabled homolog 2;	GO:0000904: Disabled homolog 2; GO:0001701: Disabled homolog 2; GO:0001934: Disabled homolog 2; GO:0006915: Disabled homolog 2; GO:0006898: Disabled homolog 2; GO:0006907: Disabled homolog 2; GO:0007588: Disabled homolog 2; GO:0008283: Disabled homolog 2; GO:0010718: Disabled homolog 2; GO:0010862: Disabled homolog 2; GO:0015031: Disabled homolog 2; GO:0016055: Disabled homolog 2; GO:0030308: Dis…	5	5	26
ESTNV_31852_868	TOP	[A/G]	TCACTTAGTTAGGGACATAATGTTTACTCTTATGGAATGAGGGTTCACTG[A/G]TATGGTAGCACTAGAGCAGTGGTCACCAACCAGTCGATCGTGATCGACAA	TCACTTAGTTAGGGACATAATGTTTACTCTTATGGAATGAGGGTTCACTG[A/G]TATGGTAGCACTAGAGCAGTGGTCACCAACCAGTCGATCGTGATCGACAA	Q9NUD5	ZCHC3_HUMAN	4e-45		GO:0003676: Zinc finger CCHC domain-containing protein 3; GO:0008270: Zinc finger CCHC domain-containing protein 3;		0	2	0
ESTNV_31852_56	TOP	[A/C]	AGGTTTCAATTTAAATACTTTTTATTAGTATGGATTTGCCGTTAGCAACG[T/G]TTTTTTTAAATGCATGATTTACAGCCAGCTAGTCTTTTAGATACAAGAGG	CCTCTTGTATCTAAAAGACTAGCTGGCTGTAAATCATGCATTTAAAAAAA[A/C]CGTTGCTAACGGCAAATCCATACTAATAAAAAGTATTTAAATTGAAACCT	Q14264	ENR1_HUMAN	9e-102	GO:0005575: HERV-R_7q21.2 provirus ancestral Env polyprotein; GO:0019031: HERV-R_7q21.2 provirus ancestral Env polyprotein;	GO:0003674: HERV-R_7q21.2 provirus ancestral Env polyprotein;	GO:0008150: HERV-R_7q21.2 provirus ancestral Env polyprotein;	2	1	1
GCR_cBin20328_Ctg1_210	TOP	[A/G]	TTCCATCTGACTCAGTACTACTGAGGCTGGAGCTCAATCAAACCTGCACC[A/G]TGGCAAACCCCCATTGGGGTTGGAGGAGTGTAACATTGCTCCTTAAT	TTCCATCTGACTCAGTACTACTGAGGCTGGAGCTCAATCAAACCTGCACC[A/G]TGGCAAACCCCCATTGGGGTTGGAGGAGTGTAACATTGCTCCTTAAT	P27708	PYR1_HUMAN	0	GO:0005634: CAD protein; GO:0005829: CAD protein; GO:0005829: CAD protein; GO:0016363: CAD protein; GO:0043025: CAD protein; GO:0043195: CAD protein; GO:0042995: CAD protein; GO:0043234: CAD protein;	GO:0004151: CAD protein; GO:0004151: CAD protein; GO:0004070: CAD protein; GO:0004070: CAD protein; GO:0004088: CAD protein; GO:0004088: CAD protein; GO:0004672: CAD protein; GO:0005524: CAD protein; GO:0019899: CAD protein; GO:0042802: CAD protein; GO:0046872: CAD protein; GO:0070335: CAD protein;	GO:0006206: CAD protein; GO:0006207: CAD protein; GO:0006541: CAD protein; GO:0006543: CAD protein; GO:0007565: CAD protein; GO:0009790: CAD protein; GO:0014075: CAD protein; GO:0017144: CAD protein; GO:0018107: CAD protein; GO:0031000: CAD protein; GO:0031100: CAD protein; GO:0033574: CAD protein; GO:0044205: CAD protein; GO:0044281: CAD protein; GO:0046134: CAD protein; GO:0046777: CAD protein;…	8	12	18
GCR_cBin6257_Ctg1_100	BOT	[T/A]	TGACCACGAACTGTGTGAACCTCAACCTCCCCTAACCAGCTGAAGCAATG[A/T]CGACAATGGCATTCAGTATGGTCTTTCACCACTTCTACTGTGAGACCTGA	TGACCACGAACTGTGTGAACCTCAACCTCCCCTAACCAGCTGAAGCAATG[A/T]CGACAATGGCATTCAGTATGGTCTTTCACCACTTCTACTGTGAGACCTGA	Q99707	METH_HUMAN	0	GO:0005737: Methionine synthase; GO:0005829: Methionine synthase;	GO:0005542: Methionine synthase; GO:0008705: Methionine synthase; GO:0008898: Methionine synthase; GO:0008270: Methionine synthase; GO:0031419: Methionine synthase;	GO:0000096: Methionine synthase; GO:0006479: Methionine synthase; GO:0006805: Methionine synthase; GO:0007399: Methionine synthase; GO:0032259: Methionine synthase; GO:0034641: Methionine synthase; GO:0044281: Methionine synthase; GO:0046653: Methionine synthase; GO:0050667: Methionine synthase;	2	5	9
GCR_cBin17206_Ctg1_260	BOT	[T/A]	GACCAGGGAAGCCCGCAACTTGATACGGGCAATGAAATAGACAGGGAATC[A/T]TTGAAATCCTTGAAAACACAATATTAGAAGAAACATTAATAGAAATTGGC	GCCAATTTCTATTAATGTTTCTTCTAATATTGTGTTTTCAAGGATTTCAA[A/T]GATTCCCTGTCTATTTCATTGCCCGTATCAAGTTGCGGGCTTCCCTGGTC	P23378	GCSP_HUMAN	0	GO:0005739: Glycine dehydrogenase decarboxylating;	GO:0004375: Glycine dehydrogenase decarboxylating; GO:0009055: Glycine dehydrogenase decarboxylating; GO:0016829: Glycine dehydrogenase decarboxylating; GO:0030170: Glycine dehydrogenase decarboxylating;	GO:0006546: Glycine dehydrogenase decarboxylating;	1	4	1
GCR_cBin19919_Ctg1_68	BOT	[T/G]	CAAAACACCGCATTCATGTCCGGCTGCCAGAATAAAGAGTAATGGACATT[T/G]GTCACGAACGATAAGTTTAGAACGAGGGGCAAGACGAGGCTAATCTTCCA	TGGAAGATTAGCCTCGTCTTGCCCCTCGTTCTAAACTTATCGTTCGTGAC[A/C]AATGTCCATTACTCTTTATTCTGGCAGCCGGACATGAATGCGGTGTTTTG	Q8TDS4	HCAR2_HUMAN	5e-48	GO:0005886: Hydroxycarboxylic acid receptor 2; GO:0005886: Hydroxycarboxylic acid receptor 2; GO:0016021: Hydroxycarboxylic acid receptor 2;	GO:0045028: Hydroxycarboxylic acid receptor 2; GO:0070553: Hydroxycarboxylic acid receptor 2;	GO:0001781: Hydroxycarboxylic acid receptor 2; GO:0033031: Hydroxycarboxylic acid receptor 2; GO:0050995: Hydroxycarboxylic acid receptor 2; GO:0070165: Hydroxycarboxylic acid receptor 2;	3	2	4
ESTNV_25880_281	BOT	[T/C]	CCATTTCAATGTAAAAAAACAAAAAACATATACAATGGCAAATATCATTT[A/G]CAGTAGGTCACTCAATAGGATCTTGTGGCTCCTCTGAATTAATCACCTCT	CCATTTCAATGTAAAAAAACAAAAAACATATACAATGGCAAATATCATTT[A/G]CAGTAGGTCACTCAATAGGATCTTGTGGCTCCTCTGAATTAATCACCTCT	P47972	NPTX2_HUMAN	4e-60	GO:0005575: Neuronal pentraxin-2; GO:0005576: Neuronal pentraxin-2;	GO:0003674: Neuronal pentraxin-2; GO:0030246: Neuronal pentraxin-2; GO:0046872: Neuronal pentraxin-2;	GO:0007268: Neuronal pentraxin-2;	2	3	1
GCR_cBin30120_Ctg1_338	BOT	[T/C]	GAAGAGTAACTAACCTGAGTCACTTTCATAGACATACAGCTGAATAAGTA[A/G]TGGCAGACAGTGTTAACATAATGGAGACACACGTGATCATATACAAATGT	GAAGAGTAACTAACCTGAGTCACTTTCATAGACATACAGCTGAATAAGTA[A/G]TGGCAGACAGTGTTAACATAATGGAGACACACGTGATCATATACAAATGT	Q6V0I7	FAT4_HUMAN	0	GO:0005886: Protocadherin Fat 4; GO:0016021: Protocadherin Fat 4;	GO:0005509: Protocadherin Fat 4; GO:0005515: Protocadherin Fat 4;	GO:0007156: Protocadherin Fat 4;	2	2	1
ESTNV_27323_159	TOP	[A/C]	GACAAGTTAAATATACAGTACCCACATTTACAAAAACTACATGAAGAAAA[A/C]ACAACTGAGAAAGATGACTGATTTTAATTGAATAACAATACGCAAAATGA	GACAAGTTAAATATACAGTACCCACATTTACAAAAACTACATGAAGAAAA[A/C]ACAACTGAGAAAGATGACTGATTTTAATTGAATAACAATACGCAAAATGA	Q96MW7	TIGD1_HUMAN	7e-137	GO:0005634: Tigger transposable element-derived protein 1;	GO:0003677: Tigger transposable element-derived protein 1;		1	1	0
GCR_cBin2634_Ctg1_259	TOP	[A/C]	CTAAAGTCTAAGCTCTCAGTAGCCAAAATGGCTTCCTCTCTTCTCCTTCA[A/C]CTGCACTAATGTGACAAAATTGTTCAAGCAAATTCCTGCCCCAGAAAGCA	CTAAAGTCTAAGCTCTCAGTAGCCAAAATGGCTTCCTCTCTTCTCCTTCA[A/C]CTGCACTAATGTGACAAAATTGTTCAAGCAAATTCCTGCCCCAGAAAGCA	Q70JA7	CHSS3_HUMAN	0	GO:0000139: Chondroitin sulfate synthase 3; GO:0016021: Chondroitin sulfate synthase 3; GO:0032580: Chondroitin sulfate synthase 3;	GO:0046872: Chondroitin sulfate synthase 3; GO:0047238: Chondroitin sulfate synthase 3; GO:0050510: Chondroitin sulfate synthase 3;	GO:0005975: Chondroitin sulfate synthase 3; GO:0030203: Chondroitin sulfate synthase 3; GO:0030204: Chondroitin sulfate synthase 3; GO:0030206: Chondroitin sulfate synthase 3; GO:0044281: Chondroitin sulfate synthase 3;	3	3	5
ESTV_17321_691	BOT	[T/C]	TAAAGAAAATCTTTCCCTTTTTGACCTGATTTCATCCGATTCTGGATACT[A/G]AAGCACAGTTGTGCTCATGCACGAGGTGTTACTGAAGTATATGGCCAAAT	TAAAGAAAATCTTTCCCTTTTTGACCTGATTTCATCCGATTCTGGATACT[A/G]AAGCACAGTTGTGCTCATGCACGAGGTGTTACTGAAGTATATGGCCAAAT	Q02218	ODO1_HUMAN	7e-127	GO:0005739: 2-oxoglutarate dehydrogenase; GO:0005759: 2-oxoglutarate dehydrogenase; GO:0031966: 2-oxoglutarate dehydrogenase;	GO:0004591: 2-oxoglutarate dehydrogenase; GO:0030976: 2-oxoglutarate dehydrogenase; GO:0034602: 2-oxoglutarate dehydrogenase;	GO:0006091: 2-oxoglutarate dehydrogenase; GO:0006096: 2-oxoglutarate dehydrogenase; GO:0006099: 2-oxoglutarate dehydrogenase; GO:0006554: 2-oxoglutarate dehydrogenase; GO:0021695: 2-oxoglutarate dehydrogenase; GO:0021756: 2-oxoglutarate dehydrogenase; GO:0021766: 2-oxoglutarate dehydrogenase; GO:0021794: 2-oxoglutarate dehydrogenase; GO:0021860: 2-oxoglutarate dehydrogenase; GO:0022028: 2-oxoglut…	3	3	13
ESTNV_37371_921	BOT	[T/C]	AGCTCAGAGCAGAATATTGTGACATAACAGTTAAGACATTTTCCAGTTAT[A/G]TGTGTGTATGTGTCTTCACATTGGTTGGTTGAAACATAAGGAACCCATAA	AGCTCAGAGCAGAATATTGTGACATAACAGTTAAGACATTTTCCAGTTAT[A/G]TGTGTGTATGTGTCTTCACATTGGTTGGTTGAAACATAAGGAACCCATAA	B7Z5F2	B7Z5F2_HUMAN	2e-121		GO:0003964: Uncharacterized protein;		0	1	0
ESTNV_37761_1587	BOT	[T/C]	TCAAACTTCCACAGGGAAATGTCGATGGTGATACCACGCTCCCTCTCAGC[T/C]TTCAGCTTGTCCAGCACCCAGGCATACTTGAAAGAGCCCTTGCCCATCTC	GAGATGGGCAAGGGCTCTTTCAAGTATGCCTGGGTGCTGGACAAGCTGAA[A/G]GCTGAGAGGGAGCGTGGTATCACCATCGACATTTCCCTGTGGAAGTTTGA	P68104	EF1A1_HUMAN	0	GO:0005634: Elongation factor 1-alpha 1; GO:0005737: Elongation factor 1-alpha 1; GO:0005737: Elongation factor 1-alpha 1; GO:0005829: Elongation factor 1-alpha 1; GO:0005853: Elongation factor 1-alpha 1;	GO:0003746: Elongation factor 1-alpha 1; GO:0003924: Elongation factor 1-alpha 1; GO:0005515: Elongation factor 1-alpha 1; GO:0005525: Elongation factor 1-alpha 1; GO:0019901: Elongation factor 1-alpha 1;	GO:0006351: Elongation factor 1-alpha 1; GO:0006355: Elongation factor 1-alpha 1; GO:0006412: Elongation factor 1-alpha 1; GO:0006414: Elongation factor 1-alpha 1; GO:0010467: Elongation factor 1-alpha 1; GO:0044267: Elongation factor 1-alpha 1;	5	5	6
ESTV_17364_264	TOP	[A/G]	GCCTGGGTGCTGGACAAGCTGAAGGCTGAGAGGGAGCGTGGTATCACCAT[T/C]GACATTTCCCTGTGGAAGTTCGAGACCGCCAAGTACTACGTCACCATCAT	ATGATGGTGACGTAGTACTTGGCGGTCTCGAACTTCCACAGGGAAATGTC[A/G]ATGGTGATACCACGCTCCCTCTCAGCCTTCAGCTTGTCCAGCACCCAGGC	P68104	EF1A1_HUMAN	0	GO:0005634: Elongation factor 1-alpha 1; GO:0005737: Elongation factor 1-alpha 1; GO:0005737: Elongation factor 1-alpha 1; GO:0005829: Elongation factor 1-alpha 1; GO:0005853: Elongation factor 1-alpha 1;	GO:0003746: Elongation factor 1-alpha 1; GO:0003924: Elongation factor 1-alpha 1; GO:0005515: Elongation factor 1-alpha 1; GO:0005525: Elongation factor 1-alpha 1; GO:0019901: Elongation factor 1-alpha 1;	GO:0006351: Elongation factor 1-alpha 1; GO:0006355: Elongation factor 1-alpha 1; GO:0006412: Elongation factor 1-alpha 1; GO:0006414: Elongation factor 1-alpha 1; GO:0010467: Elongation factor 1-alpha 1; GO:0044267: Elongation factor 1-alpha 1;	5	5	6
ESTNV_23559_573	TOP	[A/C]	ATAAATTCTTCACACCAATTTCAAAGACACGTCAGGCTATAGTAGATCAT[A/C]ACTCTGCAGTATTAATAGATATGACCAGTGGNNNNNNNNNNNNNNNNNNN	ATAAATTCTTCACACCAATTTCAAAGACACGTCAGGCTATAGTAGATCAT[A/C]ACTCTGCAGTATTAATAGATATGACCAGTGGNNNNNNNNNNNNNNNNNNN	E5RIA2	E5RIA2_HUMAN	0		GO:0003676: Ectonucleotide pyrophosphatase/phosphodiesterase family member 2; GO:0016787: Ectonucleotide pyrophosphatase/phosphodiesterase family member 2; GO:0046872: Ectonucleotide pyrophosphatase/phosphodiesterase family member 2;		0	3	0
ESTNV_23559_399	BOT	[T/C]	TAAGCACTTTTAACACCCATAATACCAATGCACACCACTAGCCTGTTAGC[T/C]AACCTGAAAAACACTTTGTGTCACCAATAAAGTATTACAGAAAGTTGTCA	TGACAACTTTCTGTAATACTTTATTGGTGACACAAAGTGTTTTTCAGGTT[A/G]GCTAACAGGCTAGTGGTGTGCATTGGTATTATGGGTGTTAAAAGTGCTTA	E5RIA2	E5RIA2_HUMAN	0		GO:0003676: Ectonucleotide pyrophosphatase/phosphodiesterase family member 2; GO:0016787: Ectonucleotide pyrophosphatase/phosphodiesterase family member 2; GO:0046872: Ectonucleotide pyrophosphatase/phosphodiesterase family member 2;		0	3	0
GCR_hBin524_Ctg1_136	TOP	[A/C]	GAACATGTCAGTCTGAACATATGTCCGGAAATCGCCAAAGGAGTTTGATT[A/C]AATTACAATAAAATGTTTAGGCTAAAACAAAAGAGATTAATTGAAATGAC	GAACATGTCAGTCTGAACATATGTCCGGAAATCGCCAAAGGAGTTTGATT[A/C]AATTACAATAAAATGTTTAGGCTAAAACAAAAGAGATTAATTGAAATGAC	P24928	RPB1_HUMAN	0	GO:0005634: DNA-directed RNA polymerase II subunit RPB1; GO:0005634: DNA-directed RNA polymerase II subunit RPB1; GO:0005730: DNA-directed RNA polymerase II subunit RPB1; GO:0005665: DNA-directed RNA polymerase II subunit RPB1; GO:0005654: DNA-directed RNA polymerase II subunit RPB1;	GO:0003677: DNA-directed RNA polymerase II subunit RPB1; GO:0003899: DNA-directed RNA polymerase II subunit RPB1; GO:0003968: DNA-directed RNA polymerase II subunit RPB1; GO:0004672: DNA-directed RNA polymerase II subunit RPB1; GO:0005515: DNA-directed RNA polymerase II subunit RPB1; GO:0031625: DNA-directed RNA polymerase II subunit RPB1; GO:0046872: DNA-directed RNA polymerase II subunit RPB1;	GO:0000398: DNA-directed RNA polymerase II subunit RPB1; GO:0006281: DNA-directed RNA polymerase II subunit RPB1; GO:0006283: DNA-directed RNA polymerase II subunit RPB1; GO:0006289: DNA-directed RNA polymerase II subunit RPB1; GO:0006370: DNA-directed RNA polymerase II subunit RPB1; GO:0006355: DNA-directed RNA polymerase II subunit RPB1; GO:0006366: DNA-directed RNA polymerase II subunit RPB1; …	5	7	16
ESTV_12400_163	TOP	[A/C]	TGTAATACAGTTACATTTCTATGTGCACATGAAGGTTTCCATCACGTTAC[T/G]GTACTCACTCAACCCATTTCCACTGATATCCATCTGGACTGAGCGATGTG	CACATCGCTCAGTCCAGATGGATATCAGTGGAAATGGGTTGAGTGAGTAC[A/C]GTAACGTGATGGAAACCTTCATGTGCACATAGAAATGTAACTGTATTACA	Q96A35	RM24_HUMAN	1e-101	GO:0005739: 39S ribosomal protein L24; GO:0005840: 39S ribosomal protein L24;	GO:0003735: 39S ribosomal protein L24;	GO:0006412: 39S ribosomal protein L24;	2	1	1
ESTNV_33950_603	BOT	[T/G]	ACATCTTCACCCCCGCGGAAATCTAGTTAGCATAATAATTTCAACAAAAA[A/C]CCCCACCAAAGCTGTCTGTTAAAGAAAGCTGTTTTATTTTTGCGTAGGCT	ACATCTTCACCCCCGCGGAAATCTAGTTAGCATAATAATTTCAACAAAAA[A/C]CCCCACCAAAGCTGTCTGTTAAAGAAAGCTGTTTTATTTTTGCGTAGGCT	Q9NRX5	SERC1_HUMAN	9e-144	GO:0005789: Serine incorporator 1; GO:0005886: Serine incorporator 1; GO:0016021: Serine incorporator 1;	GO:0005515: Serine incorporator 1; GO:0015194: Serine incorporator 1;	GO:0006658: Serine incorporator 1; GO:0006665: Serine incorporator 1; GO:0008654: Serine incorporator 1; GO:0015825: Serine incorporator 1; GO:0051347: Serine incorporator 1;	3	2	5
GCR_cBin4889_Ctg1_182	BOT	[G/C]	ATTACGTGGGAAATCAAAAGTAAAATACCCGATTTGGAGGATTATCATCT[C/G]GTCCTTGCTAAACTGACTCATCGCAATTCCGATCCAATTCGCTTCTGACA	ATTACGTGGGAAATCAAAAGTAAAATACCCGATTTGGAGGATTATCATCT[C/G]GTCCTTGCTAAACTGACTCATCGCAATTCCGATCCAATTCGCTTCTGACA	Q6P158	DHX57_HUMAN	8e-158		GO:0003676: Putative ATP-dependent RNA helicase DHX57; GO:0005524: Putative ATP-dependent RNA helicase DHX57; GO:0008026: Putative ATP-dependent RNA helicase DHX57; GO:0008270: Putative ATP-dependent RNA helicase DHX57;		0	4	0
GCR_cBin1482_Ctg1_523	BOT	[T/A]	AAGTTATCCAATTGTGTTTCAACAAACAACGACTTCATACACGACCTATT[A/T]CATGGGAATTCCAGTGTTCAGGATGGAATTGTAAACTGGAGGCGAACGAG	AAGTTATCCAATTGTGTTTCAACAAACAACGACTTCATACACGACCTATT[A/T]CATGGGAATTCCAGTGTTCAGGATGGAATTGTAAACTGGAGGCGAACGAG	P23921	RIR1_HUMAN	0	GO:0005654: Ribonucleoside-diphosphate reductase large subunit; GO:0005829: Ribonucleoside-diphosphate reductase large subunit; GO:0005971: Ribonucleoside-diphosphate reductase large subunit;	GO:0004748: Ribonucleoside-diphosphate reductase large subunit; GO:0004748: Ribonucleoside-diphosphate reductase large subunit; GO:0005515: Ribonucleoside-diphosphate reductase large subunit; GO:0005524: Ribonucleoside-diphosphate reductase large subunit;	GO:0006260: Ribonucleoside-diphosphate reductase large subunit; GO:0006260: Ribonucleoside-diphosphate reductase large subunit; GO:0009263: Ribonucleoside-diphosphate reductase large subunit; GO:0015949: Ribonucleoside-diphosphate reductase large subunit; GO:0044281: Ribonucleoside-diphosphate reductase large subunit; GO:0051290: Ribonucleoside-diphosphate reductase large subunit; GO:0055086: Rib…	3	4	7
GCR_cBin40214_Ctg1_126	TOP	[A/G]	TATTTAGAATTATATAAAATATATGCAACAAATTTTCCACCAACAGGTTC[T/C]TGTGCCAATGCATCACACACAACCAATAGCAACGCAGCATACCAATTACC	GGTAATTGGTATGCTGCGTTGCTATTGGTTGTGTGTGATGCATTGGCACA[A/G]GAACCTGTTGGTGGAAAATTTGTTGCATATATTTTATATAATTCTAAATA	O60637	TSN3_HUMAN	2e-62	GO:0016021: Tetraspanin-3;			1	0	0
GCR_cBin4896_Ctg1_434	TOP	[A/C]	TGTATATCTAACCCATCTATAGGGCTTTAAGCAAACAAGAAAATACACAT[A/C]CACACNCTTCTTGTGGCCGGTGATTTTAAGGCAGGGAAACTGAAATCTGT	TGTATATCTAACCCATCTATAGGGCTTTAAGCAAACAAGAAAATACACAT[A/C]CACACNCTTCTTGTGGCCGGTGATTTTAAGGCAGGGAAACTGAAATCTGT	P24468	COT2_HUMAN	8e-108	GO:0005634: COUP transcription factor 2;	GO:0001972: COUP transcription factor 2; GO:0003707: COUP transcription factor 2; GO:0003714: COUP transcription factor 2; GO:0003700: COUP transcription factor 2; GO:0003700: COUP transcription factor 2; GO:0004879: COUP transcription factor 2; GO:0005515: COUP transcription factor 2; GO:0008270: COUP transcription factor 2; GO:0042803: COUP transcription factor 2; GO:0043565: COUP transcription…	GO:0000122: COUP transcription factor 2; GO:0001764: COUP transcription factor 2; GO:0001937: COUP transcription factor 2; GO:0006357: COUP transcription factor 2; GO:0006629: COUP transcription factor 2; GO:0007165: COUP transcription factor 2; GO:0007519: COUP transcription factor 2; GO:0010596: COUP transcription factor 2; GO:0009952: COUP transcription factor 2; GO:0009956: COUP transcription…	1	10	21
GCR_cBin4896_Ctg1_446	BOT	[T/C]	CCATCTATAGGGCTTTAAGCAAACAAGAAAATACACATACACACACTTCT[T/C]GTGGCCGGTGATTTTAAGGCAGGGAAACTGAAATCTGTT	AACAGATTTCAGTTTCCCTGCCTTAAAATCACCGGCCAC[A/G]AGAAGTGTGTGTATGTGTATTTTCTTGTTTGCTTAAAGCCCTATAGATGG	P24468	COT2_HUMAN	8e-108	GO:0005634: COUP transcription factor 2;	GO:0001972: COUP transcription factor 2; GO:0003707: COUP transcription factor 2; GO:0003714: COUP transcription factor 2; GO:0003700: COUP transcription factor 2; GO:0003700: COUP transcription factor 2; GO:0004879: COUP transcription factor 2; GO:0005515: COUP transcription factor 2; GO:0008270: COUP transcription factor 2; GO:0042803: COUP transcription factor 2; GO:0043565: COUP transcription…	GO:0000122: COUP transcription factor 2; GO:0001764: COUP transcription factor 2; GO:0001937: COUP transcription factor 2; GO:0006357: COUP transcription factor 2; GO:0006629: COUP transcription factor 2; GO:0007165: COUP transcription factor 2; GO:0007519: COUP transcription factor 2; GO:0010596: COUP transcription factor 2; GO:0009952: COUP transcription factor 2; GO:0009956: COUP transcription…	1	10	21
GCR_cBin16403_Ctg1_65	TOP	[A/G]	GGGACTATATCATGTGGAAGGATGAAAGAGTATGAATAAATTCAGCAAAT[A/G]AATGTTTTTTATGAAAATTTCAGTCATTGTTTGAATATATTGGTAACCCG	GGGACTATATCATGTGGAAGGATGAAAGAGTATGAATAAATTCAGCAAAT[A/G]AATGTTTTTTATGAAAATTTCAGTCATTGTTTGAATATATTGGTAACCCG	P31276	HXC13_HUMAN	2e-79	GO:0005634: Homeobox protein Hox-C13;	GO:0003700: Homeobox protein Hox-C13; GO:0005515: Homeobox protein Hox-C13; GO:0043565: Homeobox protein Hox-C13;	GO:0001942: Homeobox protein Hox-C13; GO:0006351: Homeobox protein Hox-C13; GO:0007275: Homeobox protein Hox-C13; GO:0009653: Homeobox protein Hox-C13; GO:0009952: Homeobox protein Hox-C13; GO:0043587: Homeobox protein Hox-C13;	1	3	6
ESTNV_36451_899	TOP	[A/G]	TTCAGGGAGAAAGACTCCGCCATGACGGGAAACATACGCATGAGCTACGA[A/G]GACTTCCTCTCCACCACAGTCAACAGGCTCATGTGAGAGGGACAATGGTA	TTCAGGGAGAAAGACTCCGCCATGACGGGAAACATACGCATGAGCTACGA[A/G]GACTTCCTCTCCACCACAGTCAACAGGCTCATGTGAGAGGGACAATGGTA	Q9UBV8	PEF1_HUMAN	2e-86	GO:0005737: Peflin; GO:0016020: Peflin;	GO:0005509: Peflin; GO:0005515: Peflin; GO:0046982: Peflin; GO:0046983: Peflin;	GO:0051592: Peflin;	2	4	1
ESTV_12468_326	BOT	[T/C]	GAGTTAAACTTAATTTCCTCAGCTTATGCAGTTTGTTTATAATCTCTCAA[A/G]TTGCTTTTTTAAGTCTTTATCCACATCAGCTAGACTTCTTTGGTCAAAAA	GAGTTAAACTTAATTTCCTCAGCTTATGCAGTTTGTTTATAATCTCTCAA[A/G]TTGCTTTTTTAAGTCTTTATCCACATCAGCTAGACTTCTTTGGTCAAAAA	O43175	SERA_HUMAN	0	GO:0005829: D-3-phosphoglycerate dehydrogenase;	GO:0004617: D-3-phosphoglycerate dehydrogenase; GO:0009055: D-3-phosphoglycerate dehydrogenase; GO:0051287: D-3-phosphoglycerate dehydrogenase;	GO:0006564: D-3-phosphoglycerate dehydrogenase; GO:0007420: D-3-phosphoglycerate dehydrogenase; GO:0008652: D-3-phosphoglycerate dehydrogenase; GO:0034641: D-3-phosphoglycerate dehydrogenase; GO:0044281: D-3-phosphoglycerate dehydrogenase;	1	3	5
ESTNV_30942_448	BOT	[T/G]	TGTAGGGAAAGATCATAGAACCAGTATAACAATCATATACTATGGGAGCT[T/G]AGCAGCATTAGAGTCTAAATCAGGGTGAGGGAATCCCCTGCTTTTCAATT	AATTGAAAAGCAGGGGATTCCCTCACCCTGATTTAGACTCTAATGCTGCT[A/C]AGCTCCCATAGTATATGATTGTTATACTGGTTCTATGATCTTTCCCTACA	Q96QR8	PURB_HUMAN	5e-68	GO:0005634: Transcriptional activator protein Pur-beta; GO:0005662: Transcriptional activator protein Pur-beta;	GO:0000900: Transcriptional activator protein Pur-beta; GO:0003700: Transcriptional activator protein Pur-beta; GO:0003690: Transcriptional activator protein Pur-beta; GO:0003697: Transcriptional activator protein Pur-beta; GO:0003729: Transcriptional activator protein Pur-beta; GO:0008134: Transcriptional activator protein Pur-beta; GO:0032422: Transcriptional activator protein Pur-beta; GO:0046…	GO:0006351: Transcriptional activator protein Pur-beta; GO:0045637: Transcriptional activator protein Pur-beta; GO:0045892: Transcriptional activator protein Pur-beta;	2	8	3
GCR_cBin39236_Ctg1_56	TOP	[A/G]	AAAATAAGTTGGGTACAGGAGGATGTAAGTGGAGTCTTCGAAGCTGCTGA[A/G]TGTGTNACAATTGTTATAGTGGAGCTCCTGTGAGGAGGAAATGATGTATT	AAAATAAGTTGGGTACAGGAGGATGTAAGTGGAGTCTTCGAAGCTGCTGA[A/G]TGTGTNACAATTGTTATAGTGGAGCTCCTGTGAGGAGGAAATGATGTATT	Q9ULH1	ASAP1_HUMAN	0	GO:0005737: Arf-GAP with SH3 domain; GO:0016020: Arf-GAP with SH3 domain;	GO:0005515: Arf-GAP with SH3 domain; GO:0005543: Arf-GAP with SH3 domain; GO:0008060: Arf-GAP with SH3 domain; GO:0008093: Arf-GAP with SH3 domain; GO:0008270: Arf-GAP with SH3 domain; GO:0017124: Arf-GAP with SH3 domain;	GO:0007165: Arf-GAP with SH3 domain; GO:0032312: Arf-GAP with SH3 domain; GO:0046847: Arf-GAP with SH3 domain; GO:0060271: Arf-GAP with SH3 domain;	2	6	4
ESTNV_22306_141	TOP	[A/G]	CCTCCGCTGGAAAGTGGAATCGGAATTTCGCGGTAAGCAAAGAGGCGAGC[T/C]GCAAGCTCACAGAGAAACACAATCAAGCTAACGTTATTGTTGTACCAACT	AGTTGGTACAACAATAACGTTAGCTTGATTGTGTTTCTCTGTGAGCTTGC[A/G]GCTCGCCTCTTTGCTTACCGCGAAATTCCGATTCCACTTTCCAGCGGAGG	B5MBX5	B5MBX5_HUMAN	6e-11	GO:0005730: Protein LBH; GO:0043231: Protein LBH;		GO:0045893: Protein LBH;	2	0	1
ESTNV_26979_270	TOP	[A/G]	AAAGATATCTTGTTTCAATACTGTCATTTCAGTCAGTCTGTCATTGTGTT[T/C]CCATCATTGTTGAGGAATCATTCTTCAGTTGGAAGAAAAGATATCAGCCA	TGGCTGATATCTTTTCTTCCAACTGAAGAATGATTCCTCAACAATGATGG[A/G]AACACAATGACAGACTGACTGAAATGACAGTATTGAAACAAGATATCTTT	Q02363	ID2_HUMAN	1e-33	GO:0000785: DNA-binding protein inhibitor ID-2; GO:0005634: DNA-binding protein inhibitor ID-2; GO:0005730: DNA-binding protein inhibitor ID-2; GO:0005737: DNA-binding protein inhibitor ID-2; GO:0005829: DNA-binding protein inhibitor ID-2; GO:0043234: DNA-binding protein inhibitor ID-2;	GO:0005515: DNA-binding protein inhibitor ID-2; GO:0044325: DNA-binding protein inhibitor ID-2; GO:0046983: DNA-binding protein inhibitor ID-2;	GO:0000122: DNA-binding protein inhibitor ID-2; GO:0001656: DNA-binding protein inhibitor ID-2; GO:0001779: DNA-binding protein inhibitor ID-2; GO:0003166: DNA-binding protein inhibitor ID-2; GO:0007275: DNA-binding protein inhibitor ID-2; GO:0014003: DNA-binding protein inhibitor ID-2; GO:0009649: DNA-binding protein inhibitor ID-2; GO:0010628: DNA-binding protein inhibitor ID-2; GO:0010629: DNA…	6	3	42
GCR_cBin43110_Ctg1_372	TOP	[A/G]	CAGTATCTGCCCTGTTTTTCTGCTGGCTCTCACTCCCTCCCCTTTGTACA[T/C]GTTGTGAAGAGAGAGATGCATACTGACAGACTCTGTTTTTAGAACAACTG	CAGTTGTTCTAAAAACAGAGTCTGTCAGTATGCATCTCTCTCTTCACAAC[A/G]TGTACAAAGGGGAGGGAGTGAGAGCCAGCAGAAAAACAGGGCAGATACTG	P11498	PYC_HUMAN	0	GO:0005743: Pyruvate carboxylase; GO:0005739: Pyruvate carboxylase; GO:0005759: Pyruvate carboxylase;	GO:0004075: Pyruvate carboxylase; GO:0004736: Pyruvate carboxylase; GO:0005524: Pyruvate carboxylase; GO:0009374: Pyruvate carboxylase; GO:0046872: Pyruvate carboxylase;	GO:0005975: Pyruvate carboxylase; GO:0006006: Pyruvate carboxylase; GO:0006090: Pyruvate carboxylase; GO:0006094: Pyruvate carboxylase; GO:0006094: Pyruvate carboxylase; GO:0006107: Pyruvate carboxylase; GO:0006629: Pyruvate carboxylase; GO:0044281: Pyruvate carboxylase;	3	5	8
ESTNV_34705_609	BOT	[T/C]	TGGAACACGACTCGACCCATAAACATCATGTAGTCATACATCCCTTCTAC[T/C]GAGATCATCTCCATAAAGTAGTTCCGGTTATGTGTCTCCAGGGTCTCAGA	TCTGAGACCCTGGAGACACATAACCGGAACTACTTTATGGAGATGATCTC[A/G]GTAGAAGGGATGTATGACTACATGATGTTTATGGGTCGAGTCGTGTTCCA	Q9Y5W7	SNX14_HUMAN	0	GO:0016021: Sorting nexin-14;	GO:0035091: Sorting nexin-14;	GO:0007154: Sorting nexin-14; GO:0015031: Sorting nexin-14; GO:0038032: Sorting nexin-14;	1	1	3
ESTV_18670_127	BOT	[G/C]	ACTCGGCCATTACAGGGTCTGCGATTTGGATGCTATTAAGACTCACAGAA[C/G]CGAAACAACTACGCCATTTATTTCTAACCGGAATTTTCCTTGAGGTAACG	ACTCGGCCATTACAGGGTCTGCGATTTGGATGCTATTAAGACTCACAGAA[C/G]CGAAACAACTACGCCATTTATTTCTAACCGGAATTTTCCTTGAGGTAACG	Q53H80	AKIR2_HUMAN	3e-69	GO:0005634: Akirin-2; GO:0017053: Akirin-2;		GO:0006351: Akirin-2; GO:0008284: Akirin-2; GO:0009790: Akirin-2; GO:0032755: Akirin-2; GO:0032496: Akirin-2; GO:0045087: Akirin-2; GO:0045944: Akirin-2; GO:0045892: Akirin-2;	2	0	8
GCR_hBin27082_Ctg1_134	TOP	[A/G]	CTTCAGAAGGAGCATTCCTTTATAGACAAATAAAATGCTGTTCANTGGCG[T/C]GTCGAAAGAGTCAGAAGGAACATGCCGTATCCAAGGTGCTTTCACGGGTA	TACCCGTGAAAGCACCTTGGATACGGCATGTTCCTTCTGACTCTTTCGAC[A/G]CGCCANTGAACAGCATTTTATTTGTCTATAAAGGAATGCTCCTTCTGAAG	P23378	GCSP_HUMAN	0	GO:0005739: Glycine dehydrogenase decarboxylating;	GO:0004375: Glycine dehydrogenase decarboxylating; GO:0009055: Glycine dehydrogenase decarboxylating; GO:0016829: Glycine dehydrogenase decarboxylating; GO:0030170: Glycine dehydrogenase decarboxylating;	GO:0006546: Glycine dehydrogenase decarboxylating;	1	4	1
GCR_hBin27082_Ctg1_93	BOT	[G/C]	CTACTTTATTTTTTATGAGAGAGTGGTCTGCCCGCAGGCGGCTTCAGAAG[C/G]AGCATNCCTTTATAGACAAATAAAATGCTGTTCAGTGGCGTGTCGAAAGA	TCTTTCGACACGCCACTGAACAGCATTTTATTTGTCTATAAAGGNATGCT[C/G]CTTCTGAAGCCGCCTGCGGGCAGACCACTCTCTCATAAAAAATAAAGTAG	P46531	NOTC1_HUMAN	0	GO:0000139: Neurogenic locus notch homolog protein 1; GO:0001669: Neurogenic locus notch homolog protein 1; GO:0002193: Neurogenic locus notch homolog protein 1; GO:0005576: Neurogenic locus notch homolog protein 1; GO:0005634: Neurogenic locus notch homolog protein 1; GO:0005634: Neurogenic locus notch homolog protein 1; GO:0005654: Neurogenic locus notch homolog protein 1; GO:0005789: Neurogeni…	GO:0001047: Neurogenic locus notch homolog protein 1; GO:0001190: Neurogenic locus notch homolog protein 1; GO:0003700: Neurogenic locus notch homolog protein 1; GO:0004872: Neurogenic locus notch homolog protein 1; GO:0004857: Neurogenic locus notch homolog protein 1; GO:0005509: Neurogenic locus notch homolog protein 1; GO:0005515: Neurogenic locus notch homolog protein 1; GO:0019899: Neurogeni…	GO:0000122: Neurogenic locus notch homolog protein 1; GO:0001837: Neurogenic locus notch homolog protein 1; GO:0001947: Neurogenic locus notch homolog protein 1; GO:0002052: Neurogenic locus notch homolog protein 1; GO:0003157: Neurogenic locus notch homolog protein 1; GO:0003160: Neurogenic locus notch homolog protein 1; GO:0003169: Neurogenic locus notch homolog protein 1; GO:0003180: Neurogeni…	10	8	89
GCR_cBin44215_Ctg1_285	BOT	[T/G]	CAGATGTTCTACATGCTGTTACCATGGTGATGTTTAAACACGATTAGTAA[T/G]TGTATAGTAATGTTGCAAGGAAAACTTGCCTGAGTTTAGAAGAGCATTTT	AAAATGCTCTTCTAAACTCAGGCAAGTTTTCCTTGCAACATTACTATACA[A/C]TTACTAATCGTGTTTAAACATCACCATGGTAACAGCATGTAGAACATCTG	P11498	PYC_HUMAN	0	GO:0005743: Pyruvate carboxylase; GO:0005739: Pyruvate carboxylase; GO:0005759: Pyruvate carboxylase;	GO:0004075: Pyruvate carboxylase; GO:0004736: Pyruvate carboxylase; GO:0005524: Pyruvate carboxylase; GO:0009374: Pyruvate carboxylase; GO:0046872: Pyruvate carboxylase;	GO:0005975: Pyruvate carboxylase; GO:0006006: Pyruvate carboxylase; GO:0006090: Pyruvate carboxylase; GO:0006094: Pyruvate carboxylase; GO:0006094: Pyruvate carboxylase; GO:0006107: Pyruvate carboxylase; GO:0006629: Pyruvate carboxylase; GO:0044281: Pyruvate carboxylase;	3	5	8
GCR_cBin29572_Ctg1_152	TOP	[A/G]	TCGATAATTACTGGGGGGGGTCCAACTCGAGCTGTCCTAAAAAATGTTTT[A/G]CCCCCTTCACCAATGTTAGAAAAATGTATATGACCCTTGTTGCACTCCCC	TCGATAATTACTGGGGGGGGTCCAACTCGAGCTGTCCTAAAAAATGTTTT[A/G]CCCCCTTCACCAATGTTAGAAAAATGTATATGACCCTTGTTGCACTCCCC	Q9H2Y9	Q9H2Y9_HUMAN	6e-74	GO:0016020: Solute carrier organic anion transporter family member 5A1;	GO:0005215: Solute carrier organic anion transporter family member 5A1;		1	1	0
GCR_cBin2587_Ctg1_174	BOT	[T/G]	CCTTTCTCACTGACAGGCAAGGAATTTTCTATATATTGCTTATACCTATA[A/C]AATTCTCTCAGATCTCTACAAGAATACATGGTGTAAGGTCTATGAGGTTG	CCTTTCTCACTGACAGGCAAGGAATTTTCTATATATTGCTTATACCTATA[A/C]AATTCTCTCAGATCTCTACAAGAATACATGGTGTAAGGTCTATGAGGTTG	Q99707	METH_HUMAN	0	GO:0005737: Methionine synthase; GO:0005829: Methionine synthase;	GO:0005542: Methionine synthase; GO:0008705: Methionine synthase; GO:0008898: Methionine synthase; GO:0008270: Methionine synthase; GO:0031419: Methionine synthase;	GO:0000096: Methionine synthase; GO:0006479: Methionine synthase; GO:0006805: Methionine synthase; GO:0007399: Methionine synthase; GO:0032259: Methionine synthase; GO:0034641: Methionine synthase; GO:0044281: Methionine synthase; GO:0046653: Methionine synthase; GO:0050667: Methionine synthase;	2	5	9
ESTNV_34761_337	BOT	[T/G]	AGCGATTACTGCGTCGAGCTGCTGGCTATCTTTGGGCAGCGATATTCAAC[A/C]TATGTGAATTGTTTGGTGTCCGCCGCGCGTCCTGTCAAAGTGTGCCAAAA	AGCGATTACTGCGTCGAGCTGCTGGCTATCTTTGGGCAGCGATATTCAAC[A/C]TATGTGAATTGTTTGGTGTCCGCCGCGCGTCCTGTCAAAGTGTGCCAAAA	Q86WC4	OSTM1_HUMAN	5e-36	GO:0005765: Osteopetrosis-associated transmembrane protein 1; GO:0005829: Osteopetrosis-associated transmembrane protein 1; GO:0016021: Osteopetrosis-associated transmembrane protein 1;		GO:0030316: Osteopetrosis-associated transmembrane protein 1;	3	0	1
ESTV_21635_1842	BOT	[T/G]	GTTAAATTAATACTTAGGGTAAAATACATTTTAAATTTGTTTAGATTGTG[A/C]CTACCATAAAGCATTGAGGAGAGCTCTCCCCTGGTTTCTGTGTCTTTCCC	GTTAAATTAATACTTAGGGTAAAATACATTTTAAATTTGTTTAGATTGTG[A/C]CTACCATAAAGCATTGAGGAGAGCTCTCCCCTGGTTTCTGTGTCTTTCCC	P08100	OPSD_HUMAN	0	GO:0001750: Rhodopsin; GO:0001917: Rhodopsin; GO:0005794: Rhodopsin; GO:0005886: Rhodopsin; GO:0005886: Rhodopsin; GO:0005887: Rhodopsin; GO:0042622: Rhodopsin; GO:0060342: Rhodopsin;	GO:0004930: Rhodopsin; GO:0005515: Rhodopsin; GO:0009881: Rhodopsin; GO:0046872: Rhodopsin;	GO:0006468: Rhodopsin; GO:0007186: Rhodopsin; GO:0007601: Rhodopsin; GO:0007603: Rhodopsin; GO:0016056: Rhodopsin; GO:0018298: Rhodopsin; GO:0060041: Rhodopsin;	8	4	7
ESTV_16890_1072	TOP	[A/G]	AGATGCAGCATGTTGGCAGCCACTCTGGCACTGGGGCGCTTATTGGGGTT[T/C]CTACGCAGAAGCAGCTTGACGACTAGTTGCATGTCAGCAGATACACAGGC	GCCTGTGTATCTGCTGACATGCAACTAGTCGTCAAGCTGCTTCTGCGTAG[A/G]AACCCCAATAAGCGCCCCAGTGCCAGAGTGGCTGCCAACATGCTGCATCT	Q9BXM7	PINK1_HUMAN	4e-170	GO:0005739: Serine/threonine-protein kinase PINK1; GO:0005741: Serine/threonine-protein kinase PINK1; GO:0005829: Serine/threonine-protein kinase PINK1; GO:0016021: Serine/threonine-protein kinase PINK1;	GO:0000287: Serine/threonine-protein kinase PINK1; GO:0004674: Serine/threonine-protein kinase PINK1; GO:0005515: Serine/threonine-protein kinase PINK1; GO:0005524: Serine/threonine-protein kinase PINK1; GO:0010857: Serine/threonine-protein kinase PINK1; GO:0016301: Serine/threonine-protein kinase PINK1; GO:0031625: Serine/threonine-protein kinase PINK1; GO:0055131: Serine/threonine-protein kinas…	GO:0000422: Serine/threonine-protein kinase PINK1; GO:0006468: Serine/threonine-protein kinase PINK1; GO:0006950: Serine/threonine-protein kinase PINK1; GO:0007243: Serine/threonine-protein kinase PINK1; GO:0008219: Serine/threonine-protein kinase PINK1; GO:0018105: Serine/threonine-protein kinase PINK1; GO:0031396: Serine/threonine-protein kinase PINK1; GO:0033603: Serine/threonine-protein kinas…	4	8	12
ESTNV_31356_1107	BOT	[T/C]	GGGGAACAACTGCAGGCCACACAAATAATAAGAAAAGGAAAGTATATCTC[T/C]TCCAGGTCAATGCTTTTCACATCTAACATATACATTGACAAGGGTAAATA	TATTTACCCTTGTCAATGTATATGTTAGATGTGAAAAGCATTGACCTGGA[A/G]GAGATATACTTTCCTTTTCTTATTATTTGTGTGGCCTGCAGTTGTTCCCC	O95259	KCNH1_HUMAN	4e-80	GO:0005637: Potassium voltage-gated channel subfamily H member 1; GO:0005886: Potassium voltage-gated channel subfamily H member 1; GO:0008076: Potassium voltage-gated channel subfamily H member 1;	GO:0000155: Potassium voltage-gated channel subfamily H member 1; GO:0005251: Potassium voltage-gated channel subfamily H member 1; GO:0005515: Potassium voltage-gated channel subfamily H member 1; GO:0005516: Potassium voltage-gated channel subfamily H member 1;	GO:0006355: Potassium voltage-gated channel subfamily H member 1; GO:0006813: Potassium voltage-gated channel subfamily H member 1; GO:0007268: Potassium voltage-gated channel subfamily H member 1; GO:0007520: Potassium voltage-gated channel subfamily H member 1;	3	4	4
ESTNV_34978_699	BOT	[T/C]	GCTCATCTGTATTGACCTGCCAGTGTTATTGTGCTCTGAATGTTAGGAGT[T/C]TTTATTGTACTGGTAATGACTGACTTAATGGAGATGCTGAGGACAAGTGT	ACACTTGTCCTCAGCATCTCCATTAAGTCAGTCATTACCAGTACAATAAA[A/G]ACTCCTAACATTCAGAGCACAATAACACTGGCAGGTCAATACAGATGAGC	P23434	GCSH_HUMAN	2e-62	GO:0005739: Glycine cleavage system H protein; GO:0005960: Glycine cleavage system H protein;	GO:0004047: Glycine cleavage system H protein; GO:0019899: Glycine cleavage system H protein;	GO:0006546: Glycine cleavage system H protein; GO:0019464: Glycine cleavage system H protein;	2	2	2
GCR_cBin36804_Ctg1_102	TOP	[A/G]	CACTGAAAAGGTGCAAATGCATACAAAACTATTTCTCTGTTAAGCTGAAA[T/C]CAGACATCGTAGTCTTGTTAAGCTCCCTTTAAACATAATCTGCCCGTTTC	GAAACGGGCAGATTATGTTTAAAGGGAGCTTAACAAGACTACGATGTCTG[A/G]TTTCAGCTTAACAGAGAAATAGTTTTGTATGCATTTGCACCTTTTCAGTG	B7Z5F2	B7Z5F2_HUMAN	2e-174		GO:0003964: Uncharacterized protein;		0	1	0
ESTNV_24780_461	BOT	[T/C]	GTGACATCGCAGACAACCATGGAGAGGTGGCCGACAAAACCGAGGACTAC[T/C]TGTGGCTCAAGCTCAACCAGGTGTGCTTCGATGACGACGGCAGCAGTGCT	AGCACTGCTGCCGTCGTCATCGAAGCACACCTGGTTGAGCTTGAGCCACA[A/G]GTAGTCCTCGGTTTTGTCGGCCACCTCTCCATGGTTGTCTGCGATGTCAC	Q8N1F7	NUP93_HUMAN	0	GO:0005635: Nuclear pore complex protein Nup93; GO:0005643: Nuclear pore complex protein Nup93; GO:0031965: Nuclear pore complex protein Nup93;		GO:0005975: Nuclear pore complex protein Nup93; GO:0008645: Nuclear pore complex protein Nup93; GO:0015031: Nuclear pore complex protein Nup93; GO:0010827: Nuclear pore complex protein Nup93; GO:0015758: Nuclear pore complex protein Nup93; GO:0016032: Nuclear pore complex protein Nup93; GO:0019221: Nuclear pore complex protein Nup93; GO:0044281: Nuclear pore complex protein Nup93; GO:0051028: Nuc…	3	0	10
ESTNV_33541_2369	TOP	[A/T]	TTTAAAATTAAGAATGATAGCAATGATGAAGTAAATCTGAGGGATTCATT[A/T]AGGTATCTGCTGTGANNNNNNNNNNNNNNNNNNNNNNNNNNNNNNNNNAA	TTTAAAATTAAGAATGATAGCAATGATGAAGTAAATCTGAGGGATTCATT[A/T]AGGTATCTGCTGTGANNNNNNNNNNNNNNNNNNNNNNNNNNNNNNNNNAA	Q6UX72	B3GN9_HUMAN	4e-109	GO:0000139: UDP-GlcNAc:betaGal beta-1; GO:0016021: UDP-GlcNAc:betaGal beta-1;	GO:0008378: UDP-GlcNAc:betaGal beta-1;	GO:0006486: UDP-GlcNAc:betaGal beta-1;	2	1	1
ESTNV_32170_318	TOP	[C/G]	TCTCTGTCCTCCATGGATCTCTGTGGTCGACCAGGGGTTCCTGCTGTGGC[C/G]CCCTTTAGACGTTTGTACTGCATGAACAGGATGTTCATGGTGGCCAGGAG	CTCCTGGCCACCATGAACATCCTGTTCATGCAGTACAAACGTCTAAAGGG[C/G]GCCACAGCAGGAACCCCTGGTCGACCACAGAGATCCATGGAGGACAGAGA	Q6UX72	B3GN9_HUMAN	4e-109	GO:0000139: UDP-GlcNAc:betaGal beta-1; GO:0016021: UDP-GlcNAc:betaGal beta-1;	GO:0008378: UDP-GlcNAc:betaGal beta-1;	GO:0006486: UDP-GlcNAc:betaGal beta-1;	2	1	1
ESTNV_25532_180	TOP	[A/C]	CAGAATTTACATCTGTGAAGCATCAACATGGCAGTCAGAAGGGGACACAT[A/C]AGATACCTCAAAGTGTGTGAGGTACAGAGTTGTCAGGGTGACAATAGGGA	CAGAATTTACATCTGTGAAGCATCAACATGGCAGTCAGAAGGGGACACAT[A/C]AGATACCTCAAAGTGTGTGAGGTACAGAGTTGTCAGGGTGACAATAGGGA	Q15717	ELAV1_HUMAN	0	GO:0005634: ELAV-like protein 1; GO:0005654: ELAV-like protein 1; GO:0005737: ELAV-like protein 1; GO:0005829: ELAV-like protein 1;	GO:0000166: ELAV-like protein 1; GO:0003723: ELAV-like protein 1; GO:0003729: ELAV-like protein 1; GO:0005515: ELAV-like protein 1; GO:0019901: ELAV-like protein 1; GO:0017091: ELAV-like protein 1;	GO:0007275: ELAV-like protein 1; GO:0010467: ELAV-like protein 1; GO:0016070: ELAV-like protein 1; GO:0016071: ELAV-like protein 1; GO:0045727: ELAV-like protein 1; GO:0048255: ELAV-like protein 1; GO:0048255: ELAV-like protein 1; GO:0070935: ELAV-like protein 1; GO:0070935: ELAV-like protein 1;	4	6	9
ESTNV_34591_77	TOP	[A/G]	NNAAAACGATTAAGATTTATTGTGGTATTAATCTTCCTTTTTACAGACTA[T/C]AAACAAGTTACCACGTGCTCCGTTTTCAGACGGACCTGTGGGGTATGAGA	TCTCATACCCCACAGGTCCGTCTGAAAACGGAGCACGTGGTAACTTGTTT[A/G]TAGTCTGTAAAAAGGAAGATTAATACCACAATAAATCTTAATCGTTTTNN	Q9Y287	ITM2B_HUMAN	7e-99	GO:0005576: Integral membrane protein 2B; GO:0005615: Integral membrane protein 2B; GO:0005634: Integral membrane protein 2B; GO:0005794: Integral membrane protein 2B; GO:0005886: Integral membrane protein 2B; GO:0010008: Integral membrane protein 2B; GO:0031301: Integral membrane protein 2B; GO:0030660: Integral membrane protein 2B; GO:0043231: Integral membrane protein 2B;	GO:0001540: Integral membrane protein 2B; GO:0005515: Integral membrane protein 2B; GO:0005524: Integral membrane protein 2B;	GO:0006915: Integral membrane protein 2B; GO:0006917: Integral membrane protein 2B; GO:0007399: Integral membrane protein 2B; GO:0042985: Integral membrane protein 2B;	9	3	4
ESTNV_30650_234	BOT	[T/C]	TTACACATTAAATGAATGGCTCCTTCTGGAGTAGTCAAATCCCATAACTT[T/C]ATTGATCTTCAGACGTTGGGATAAAAGTTGACATGGATTTAGCTTACACT	AGTGTAAGCTAAATCCATGTCAACTTTTATCCCAACGTCTGAAGATCAAT[A/G]AAGTTATGGGATTTGACTACTCCAGAAGGAGCCATTCATTTAATGTGTAA	Q96MW7	TIGD1_HUMAN	7e-136	GO:0005634: Tigger transposable element-derived protein 1;	GO:0003677: Tigger transposable element-derived protein 1;		1	1	0
ESTNV_34591_1058	TOP	[A/G]	GGGCACGTTGATTAGCGCCACCTCCTCCAGCACACGGATGCTCTCCTGGA[T/C]GTGTCTCAGTGCAGAGGGCAAGGCCACCTCGTCCTCGTCCTGAACCATGT	ACATGGTTCAGGACGAGGACGAGGTGGCCTTGCCCTCTGCACTGAGACAC[A/G]TCCAGGAGAGCATCCGTGTGCTGGAGGAGGTGGCGCTAATCAACGTGCCC	Q9Y287	ITM2B_HUMAN	2e-98	GO:0005576: Integral membrane protein 2B; GO:0005615: Integral membrane protein 2B; GO:0005634: Integral membrane protein 2B; GO:0005794: Integral membrane protein 2B; GO:0005886: Integral membrane protein 2B; GO:0010008: Integral membrane protein 2B; GO:0031301: Integral membrane protein 2B; GO:0030660: Integral membrane protein 2B; GO:0043231: Integral membrane protein 2B;	GO:0001540: Integral membrane protein 2B; GO:0005515: Integral membrane protein 2B; GO:0005524: Integral membrane protein 2B;	GO:0006915: Integral membrane protein 2B; GO:0006917: Integral membrane protein 2B; GO:0007399: Integral membrane protein 2B; GO:0042985: Integral membrane protein 2B;	9	3	4
ESTNV_22417_469	TOP	[A/G]	AATACTTTACATATTGCTAGCATATGACAATTTGAAATATCTAACATATA[T/C]TTCTTTACAAACATATCCAACTAATATTGATACCAAAATCCACTGCCTTT	AAAGGCAGTGGATTTTGGTATCAATATTAGTTGGATATGTTTGTAAAGAA[A/G]TATATGTTAGATATTTCAAATTGTCATATGCTAGCAATATGTAAAGTATT	Q8N0W4	NLGNX_HUMAN	1e-148	GO:0005887: Neuroligin-4; GO:0005886: Neuroligin-4; GO:0009986: Neuroligin-4; GO:0014069: Neuroligin-4; GO:0016021: Neuroligin-4; GO:0030054: Neuroligin-4; GO:0030425: Neuroligin-4; GO:0045202: Neuroligin-4; GO:0045202: Neuroligin-4; GO:0045211: Neuroligin-4; GO:0060076: Neuroligin-4;	GO:0004091: Neuroligin-4; GO:0004872: Neuroligin-4; GO:0005515: Neuroligin-4; GO:0031404: Neuroligin-4; GO:0042043: Neuroligin-4; GO:0042043: Neuroligin-4; GO:0042803: Neuroligin-4;	GO:0003360: Neuroligin-4; GO:0007155: Neuroligin-4; GO:0021549: Neuroligin-4; GO:0035176: Neuroligin-4; GO:0045216: Neuroligin-4; GO:0046622: Neuroligin-4; GO:0050808: Neuroligin-4; GO:0050808: Neuroligin-4; GO:0071625: Neuroligin-4; GO:0071625: Neuroligin-4; GO:0090394: Neuroligin-4; GO:0097105: Neuroligin-4;	11	7	12
ESTNV_32349_576	TOP	[A/G]	GTCCAGTACTCTAACTGGATCGATGGAAGACCAAGCTTCTCAGCCAGCGA[T/C]GAGTTCATGGCAGGTCTCAACACTCAGGGAGTCTGGAAGATATTCACTAA	TTAGTGAATATCTTCCAGACTCCCTGAGTGTTGAGACCTGCCATGAACTC[A/G]TCGCTGGCTGAGAAGCTTGGTCTTCCATCGATCCAGTTAGAGTACTGGAC	O60449	LY75_HUMAN	6e-115	GO:0005887: Lymphocyte antigen 75;	GO:0004872: Lymphocyte antigen 75; GO:0030246: Lymphocyte antigen 75;	GO:0006897: Lymphocyte antigen 75; GO:0006954: Lymphocyte antigen 75; GO:0006955: Lymphocyte antigen 75;	1	2	3
ESTNV_23996_351	TOP	[A/C]	AATCAAATTAAGCAAGAAATACAAGGGAAAGATAAAAGTACAGTAACAGT[T/G]TTGTTTATGTACAAGACAGAAGGTCAGAAGAATGCACACCGGAGGGAGAC	GTCTCCCTCCGGTGTGCATTCTTCTGACCTTCTGTCTTGTACATAAACAA[A/C]ACTGTTACTGTACTTTTATCTTTCCCTTGTATTTCTTGCTTAATTTGATT	P32455	GBP1_HUMAN	1e-136	GO:0000139: Interferon-induced guanylate-binding protein 1; GO:0005576: Interferon-induced guanylate-binding protein 1; GO:0005829: Interferon-induced guanylate-binding protein 1;	GO:0003924: Interferon-induced guanylate-binding protein 1; GO:0005525: Interferon-induced guanylate-binding protein 1;	GO:0019221: Interferon-induced guanylate-binding protein 1; GO:0051607: Interferon-induced guanylate-binding protein 1; GO:0060333: Interferon-induced guanylate-binding protein 1;	3	2	3
ESTV_20557_312	TOP	[A/G]	GCTAGTCTACATGGACAGTTTGGTCCTGTGGCATCCTTCTGGTTTGGAGG[A/G]CGCCCTGTGGTCAGCTTGGGTTCAGTGGACCAGCTACGGCAGCACATCAA	GCTAGTCTACATGGACAGTTTGGTCCTGTGGCATCCTTCTGGTTTGGAGG[A/G]CGCCCTGTGGTCAGCTTGGGTTCAGTGGACCAGCTACGGCAGCACATCAA	Q6UW02	CP20A_HUMAN	0	GO:0016021: Cytochrome P450 20A1;	GO:0004497: Cytochrome P450 20A1; GO:0005506: Cytochrome P450 20A1; GO:0009055: Cytochrome P450 20A1; GO:0016705: Cytochrome P450 20A1; GO:0020037: Cytochrome P450 20A1;		1	5	0
ESTNV_34895_72	BOT	[T/A]	ATACCGTATGTATAGTGTCGCTTTAGCTACCTGTCTAAACGTTTTTTTTT[A/T]GTAACACCAGCAAACATGCTGGACTTTGCGATATTTGCAGTGACTTTCGT	ATACCGTATGTATAGTGTCGCTTTAGCTACCTGTCTAAACGTTTTTTTTT[A/T]GTAACACCAGCAAACATGCTGGACTTTGCGATATTTGCAGTGACTTTCGT	Q6UW02	CP20A_HUMAN	0	GO:0016021: Cytochrome P450 20A1;	GO:0004497: Cytochrome P450 20A1; GO:0005506: Cytochrome P450 20A1; GO:0009055: Cytochrome P450 20A1; GO:0016705: Cytochrome P450 20A1; GO:0020037: Cytochrome P450 20A1;		1	5	0
BASS18_B7_C05_940	BOT	[T/C]	TACTAATCCAACATTTCATTTGGGCGTTCTAAACTATGCGNNACTTGGAATATGTTGCGT[A/G]GTGGTGTCATTGAGTGTCACCCAGACCTGAAAATCCCCAAACATACAATAGACCGGTATG	TACTAATCCAACATTTCATTTGGGCGTTCTAAACTATGCGNNACTTGGAATATGTTGCGT[A/G]GTGGTGTCATTGAGTGTCACCCAGACCTGAAAATCCCCAAACATACAATAGACCGGTATG	B7Z5F2	B7Z5F2_HUMAN	0		GO:0003964: Uncharacterized protein;		0	1	0
ESTNV_22419_604	BOT	[T/G]	GGTCTGCTTGATTCATCCTTATCACATCTGAACTTCTCTCAAGTCCATCA[T/G]AACTGTATTTATTTGTCATCATCACATAATGCTATACTGTAACAATTCTC	GAGAATTGTTACAGTATAGCATTATGTGATGATGACAAATAAATACAGTT[A/C]TGATGGACTTGAGAGAAGTTCAGATGTGATAAGGATGAATCAAGCAGACC	O75716	STK16_HUMAN	7e-141	GO:0005798: Serine/threonine-protein kinase 16; GO:0016020: Serine/threonine-protein kinase 16; GO:0048471: Serine/threonine-protein kinase 16;	GO:0003677: Serine/threonine-protein kinase 16; GO:0004715: Serine/threonine-protein kinase 16; GO:0004674: Serine/threonine-protein kinase 16; GO:0005515: Serine/threonine-protein kinase 16; GO:0005524: Serine/threonine-protein kinase 16;	GO:0045944: Serine/threonine-protein kinase 16; GO:0046777: Serine/threonine-protein kinase 16;	3	5	2
ESTV_13202_185	TOP	[A/G]	AGAAAAAAATAACAATATGCAATATGTCAGTTGCCTCCTCGCCCATAAAC[A/G]TTCACAGCTAAAATGTCAGCCAGCCACTAAACTGTACNGACAGAANATGT	AGAAAAAAATAACAATATGCAATATGTCAGTTGCCTCCTCGCCCATAAAC[A/G]TTCACAGCTAAAATGTCAGCCAGCCACTAAACTGTACNGACAGAANATGT	Q96A49	SYAP1_HUMAN	9e-124	GO:0005634: Synapse-associated protein 1;			1	0	0
ESTV_14048_578	BOT	[T/C]	AAGCTTTAGGTTGATGAAAAATATCTCACCCTTTATCAGTGGTTAGGGGG[T/C]AACTTCTTCCTGCTGTATGTTCGGGAGAAGAGCCAAGAGCTAGAAGCTCT	AGAGCTTCTAGCTCTTGGCTCTTCTCCCGAACATACAGCAGGAAGAAGTT[A/G]CCCCCTAACCACTGATAAAGGGTGAGATATTTTTCATCAACCTAAAGCTT	P62995	TRA2B_HUMAN	2e-61	GO:0005634: Transformer-2 protein homolog beta;	GO:0000166: Transformer-2 protein homolog beta; GO:0003729: Transformer-2 protein homolog beta; GO:0005515: Transformer-2 protein homolog beta;	GO:0000375: Transformer-2 protein homolog beta; GO:0000381: Transformer-2 protein homolog beta; GO:0000398: Transformer-2 protein homolog beta; GO:0048026: Transformer-2 protein homolog beta;	1	3	4
GCR_hBin20538_Ctg1_85	TOP	[A/C]	ATAAAAACCTCCCGGCTTCCGTCATGAGTCAATTAAATCTGAAAAAAAAA[T/G]AACTACAGGGGGCAGTTTGGAATAATCTGTGTAAATCACCTTCTGGAATA	TATTCCAGAAGGTGATTTACACAGATTATTCCAAACTGCCCCCTGTAGTT[A/C]TTTTTTTTTCAGATTTAATTGACTCATGACGGAAGCCGGGAGGTTTTTAT	B7Z5F2	B7Z5F2_HUMAN	1e-172		GO:0003964: Uncharacterized protein;		0	1	0
GCR_cBin1040_Ctg1_440	BOT	[T/A]	AAAACAAAACGTGCGAGCTCGACCACCACCACAGCCCAGTCAGGCAGCTA[A/T]TGACAGACAGCAGTGACCCTAAAGTGAGTGAACACATGTTGGCATGATTG	AAAACAAAACGTGCGAGCTCGACCACCACCACAGCCCAGTCAGGCAGCTA[A/T]TGACAGACAGCAGTGACCCTAAAGTGAGTGAACACATGTTGGCATGATTG	Q9UNA0	ATS5_HUMAN	1e-138	GO:0005578: A disintegrin and metalloproteinase with thrombospondin motifs 5; GO:0005634: A disintegrin and metalloproteinase with thrombospondin motifs 5; GO:0005730: A disintegrin and metalloproteinase with thrombospondin motifs 5; GO:0005737: A disintegrin and metalloproteinase with thrombospondin motifs 5;	GO:0004222: A disintegrin and metalloproteinase with thrombospondin motifs 5; GO:0005178: A disintegrin and metalloproteinase with thrombospondin motifs 5; GO:0005515: A disintegrin and metalloproteinase with thrombospondin motifs 5; GO:0008237: A disintegrin and metalloproteinase with thrombospondin motifs 5; GO:0008270: A disintegrin and metalloproteinase with thrombospondin motifs 5;	GO:0006508: A disintegrin and metalloproteinase with thrombospondin motifs 5;	4	5	1
GCR_cBin39846_Ctg1_208	TOP	[A/C]	CGTTCATAAATCTCTTATTTATGCACGGTAATGCTGCACAAGGTTGAAAT[A/C]ACAATTTTGGAAGTAATATGCAGAAAGGTTAATCAATTCTACAGCGAAAG	CGTTCATAAATCTCTTATTTATGCACGGTAATGCTGCACAAGGTTGAAAT[A/C]ACAATTTTGGAAGTAATATGCAGAAAGGTTAATCAATTCTACAGCGAAAG	B7Z5F2	B7Z5F2_HUMAN	9e-117		GO:0003964: Uncharacterized protein;		0	1	0
ESTNV_35408_642	TOP	[A/G]	NNNNNNGACCCCAAAGGCATTCCCGAGTTCTGGCTAACGGTTTTCAAGAA[T/C]GTCGACCTGCTTAGCGACATGCTGCAGGAACATGATGAACCCATCCTCAA	TTGAGGATGGGTTCATCATGTTCCTGCAGCATGTCGCTAAGCAGGTCGAC[A/G]TTCTTGAAAACCGTTAGCCAGAACTCGGGAATGCCTTTGGGGTCNNNNNN	B3KNT8	B3KNT8_HUMAN	3e-148	GO:0005634: cDNA FLJ30458 fis;		GO:0006334: cDNA FLJ30458 fis;	1	0	1
GCR_cBin18897_Ctg1_95	TOP	[A/G]	GTTGAGAGTTTTGATTGACAAGTGGCGGCGTTGTAGTCAGGCTGCATTGT[A/G]TGAGCTCCAGTCAGATCTCCCCATAGATGGCAGGAAAGCCAGCATCTCCC	GTTGAGAGTTTTGATTGACAAGTGGCGGCGTTGTAGTCAGGCTGCATTGT[A/G]TGAGCTCCAGTCAGATCTCCCCATAGATGGCAGGAAAGCCAGCATCTCCC	Q86XK3	SFR1_HUMAN	2e-26	GO:0005634: Swi5-dependent recombination DNA repair protein 1 homolog; GO:0032798: Swi5-dependent recombination DNA repair protein 1 homolog;	GO:0005515: Swi5-dependent recombination DNA repair protein 1 homolog;	GO:0000724: Swi5-dependent recombination DNA repair protein 1 homolog;	2	1	1
GCR_cBin6335_Ctg1_82	BOT	[T/G]	AGTGGCCATGGATATGGCAGAAAATACCTCCATAAACAGGTGACTGTTTA[A/C]TTGAAAAAGCTAAGGCTAGTTGAAGCGGGGATATGTTCAATTTTCACACC	AGTGGCCATGGATATGGCAGAAAATACCTCCATAAACAGGTGACTGTTTA[A/C]TTGAAAAAGCTAAGGCTAGTTGAAGCGGGGATATGTTCAATTTTCACACC	B7Z5F2	B7Z5F2_HUMAN	1e-48		GO:0003964: Uncharacterized protein;		0	1	0
ESTNV_30803_692	TOP	[A/G]	TGGGCCTACAAATCCCAGAAGCGCTGTTAAAGTCAGTCAATTCCTCATAG[A/G]ACATCCTGTGTTGCTTCAGGTCTTCTGCCAGCTCATAGAAACTTGCTCTG	TGGGCCTACAAATCCCAGAAGCGCTGTTAAAGTCAGTCAATTCCTCATAG[A/G]ACATCCTGTGTTGCTTCAGGTCTTCTGCCAGCTCATAGAAACTTGCTCTG	Q16204	CCDC6_HUMAN	0	GO:0005737: Coiled-coil domain-containing protein 6; GO:0005856: Coiled-coil domain-containing protein 6;	GO:0005200: Coiled-coil domain-containing protein 6; GO:0017124: Coiled-coil domain-containing protein 6;	GO:0008150: Coiled-coil domain-containing protein 6;	2	2	1
ESTV_17225_178	BOT	[T/C]	AATGAGAGCGGATCAGAAGAGGAGATTAATGAAGAGGTCATTGTAGACTT[T/C]GAGGCCCATACCATTACTCACAATGACTACAATGGGGTGAAGAAACTCCT	AGGAGTTTCTTCACCCCATTGTAGTCATTGTGAGTAATGGTATGGGCCTC[A/G]AAGTCTACAATGACCTCTTCATTAATCTCCTCTTCTGATCCGCTCTCATT	Q9P287	BCCIP_HUMAN	7e-107	GO:0005634: BRCA2 and CDKN1A-interacting protein; GO:0019908: BRCA2 and CDKN1A-interacting protein;	GO:0005515: BRCA2 and CDKN1A-interacting protein; GO:0019207: BRCA2 and CDKN1A-interacting protein;	GO:0000079: BRCA2 and CDKN1A-interacting protein; GO:0006281: BRCA2 and CDKN1A-interacting protein; GO:0007049: BRCA2 and CDKN1A-interacting protein; GO:0061101: BRCA2 and CDKN1A-interacting protein;	2	2	4
ESTNV_30118_137	TOP	[A/G]	GTCTTCACTGCGCTGTTGCGCTCCATTGAGAGGAGCCAGGCTGATGTCGT[T/C]GGTGAGATCCAGGAAAAACAGAGAGCTGTGGAGAAACAAGCTGATTGGCT	AGCCAATCAGCTTGTTTCTCCACAGCTCTCTGTTTTTCCTGGATCTCACC[A/G]ACGACATCAGCCTGGCTCCTCTCAATGGAGCGCAACAGCGCAGTGAAGAC	F5H297	F5H297_HUMAN	7e-59	GO:0005622: E3 ubiquitin-protein ligase TRIM39;	GO:0008270: E3 ubiquitin-protein ligase TRIM39;		1	1	0
ESTV_12933_457	BOT	[T/A]	TTATCATAGATGAGGTTGGTAAAATGGAGCTGTTCAGCCAGGCGTTCATC[A/T]GGTCAGTCAGACAGACCCTGGACTCTCCAGTCTTCTCTGTCCTGGGGACT	TTATCATAGATGAGGTTGGTAAAATGGAGCTGTTCAGCCAGGCGTTCATC[A/T]GGTCAGTCAGACAGACCCTGGACTCTCCAGTCTTCTCTGTCCTGGGGACT	Q9BSD7	NTPCR_HUMAN	6e-66		GO:0005524: Cancer-related nucleoside-triphosphatase; GO:0016740: Cancer-related nucleoside-triphosphatase; GO:0017111: Cancer-related nucleoside-triphosphatase; GO:0019204: Cancer-related nucleoside-triphosphatase;		0	4	0
ESTNV_16328_377	BOT	[T/G]	CACAATTTATGTAGTAATGCGTCAAAAAAATGTATAGGGTATCGTGATAT[A/C]ATTTTTGCCAATTTTATATTGATACTGTGACCGAGTATTGATTTGCTAGG	CACAATTTATGTAGTAATGCGTCAAAAAAATGTATAGGGTATCGTGATAT[A/C]ATTTTTGCCAATTTTATATTGATACTGTGACCGAGTATTGATTTGCTAGG	G5E9S1	G5E9S1_HUMAN	5e-98		GO:0003677: Eukaryotic translation initiation factor 4 gamma 1; GO:0003743: Eukaryotic translation initiation factor 4 gamma 1;	GO:0016070: Eukaryotic translation initiation factor 4 gamma 1;	0	2	1
ESTNV_31164_1708	TOP	[A/C]	ATTAACATTTGATATTTTTTTTTCAGAATATATTGGATAGACTTTTTAAG[T/G]TTTTAATTTTGTATCTGTATTCTTGACATTAAATGAGTTCAGTTAGACCG	CGGTCTAACTGAACTCATTTAATGTCAAGAATACAGATACAAAATTAAAA[A/C]CTTAAAAAGTCTATCCAATATATTCTGAAAAAAAAATATCAAATGTTAAT	Q9H7L9	SDS3_HUMAN	1e-151	GO:0016580: Sin3 histone deacetylase corepressor complex component SDS3;	GO:0005515: Sin3 histone deacetylase corepressor complex component SDS3; GO:0042803: Sin3 histone deacetylase corepressor complex component SDS3; GO:0042826: Sin3 histone deacetylase corepressor complex component SDS3;	GO:0006351: Sin3 histone deacetylase corepressor complex component SDS3; GO:0016568: Sin3 histone deacetylase corepressor complex component SDS3; GO:0045892: Sin3 histone deacetylase corepressor complex component SDS3;	1	3	3
GCR_cBin5092_Ctg1_180	TOP	[A/G]	CCAACCATCCAACATCATAGTCAACATAGCTACTAGAACAAACG[T/C]GTTAGTAAACCCACTACAATCACCCAGTACAGTGCGATTAACACATGCAG	CTGCATGTGTTAATCGCACTGTACTGGGTGATTGTAGTGGGTTTACTAAC[A/G]CGTTTGTTCTAGTAGCTATGTTGACTATGATGTTGGATGGTTGG	P31249	HXD3_HUMAN	4e-127	GO:0005634: Homeobox protein Hox-D3;	GO:0003700: Homeobox protein Hox-D3; GO:0043565: Homeobox protein Hox-D3;	GO:0006351: Homeobox protein Hox-D3; GO:0007160: Homeobox protein Hox-D3; GO:0007219: Homeobox protein Hox-D3; GO:0010628: Homeobox protein Hox-D3; GO:0009952: Homeobox protein Hox-D3; GO:0021615: Homeobox protein Hox-D3; GO:0030878: Homeobox protein Hox-D3; GO:0045666: Homeobox protein Hox-D3; GO:0048704: Homeobox protein Hox-D3; GO:0051216: Homeobox protein Hox-D3;	1	2	10
ESTNV_13417_674	TOP	[A/T]	TTATCTGTTCGACGGGTGGATTTTACGTTTCTCGAACTTGATGGAAAAGT[A/T]GTTTTTCGAATAAATGATGATTGCCGNNNNNNNNNNNNNNNNNNNNNNNN	TTATCTGTTCGACGGGTGGATTTTACGTTTCTCGAACTTGATGGAAAAGT[A/T]GTTTTTCGAATAAATGATGATTGCCGNNNNNNNNNNNNNNNNNNNNNNNN	P30711	GSTT1_HUMAN	4e-62	GO:0005829: Glutathione S-transferase theta-1;	GO:0004364: Glutathione S-transferase theta-1; GO:0004602: Glutathione S-transferase theta-1;	GO:0006749: Glutathione S-transferase theta-1;	1	2	1
ESTNV_34886_434	BOT	[T/C]	CATAATTGAGATATCTAATAAATTATCATAATGGTTATGAAGCGCTCTAC[A/G]TGTCCCCAAATGGAATGCTTTTCTATGGAATGCTTTTCTATGTAATGATT	CATAATTGAGATATCTAATAAATTATCATAATGGTTATGAAGCGCTCTAC[A/G]TGTCCCCAAATGGAATGCTTTTCTATGGAATGCTTTTCTATGTAATGATT	P24928	RPB1_HUMAN	0	GO:0005634: DNA-directed RNA polymerase II subunit RPB1; GO:0005634: DNA-directed RNA polymerase II subunit RPB1; GO:0005730: DNA-directed RNA polymerase II subunit RPB1; GO:0005665: DNA-directed RNA polymerase II subunit RPB1; GO:0005654: DNA-directed RNA polymerase II subunit RPB1;	GO:0003677: DNA-directed RNA polymerase II subunit RPB1; GO:0003899: DNA-directed RNA polymerase II subunit RPB1; GO:0003968: DNA-directed RNA polymerase II subunit RPB1; GO:0004672: DNA-directed RNA polymerase II subunit RPB1; GO:0005515: DNA-directed RNA polymerase II subunit RPB1; GO:0031625: DNA-directed RNA polymerase II subunit RPB1; GO:0046872: DNA-directed RNA polymerase II subunit RPB1;	GO:0000398: DNA-directed RNA polymerase II subunit RPB1; GO:0006281: DNA-directed RNA polymerase II subunit RPB1; GO:0006283: DNA-directed RNA polymerase II subunit RPB1; GO:0006289: DNA-directed RNA polymerase II subunit RPB1; GO:0006370: DNA-directed RNA polymerase II subunit RPB1; GO:0006355: DNA-directed RNA polymerase II subunit RPB1; GO:0006366: DNA-directed RNA polymerase II subunit RPB1; …	5	7	16
GCR_cBin51403_Ctg1_182	BOT	[T/A]	TCGTGGAGGGATTTTCCTATTGGCAATAGACGATAGGTGAATATTTTCTC[A/T]AGCGCTGAAATGTTGTAATGCCGTTGTCTTTACATTCGGCAAACAGTGGT	ACCACTGTTTGCCGAATGTAAAGACAACGGCATTACAACATTTCAGCGCT[A/T]GAGAAAATATTCACCTATCGTCTATTGCCAATAGGAAAATCCCTCCACGA	B7Z5F2	B7Z5F2_HUMAN	2e-120		GO:0003964: Uncharacterized protein;		0	1	0
ESTNV_33564_647	BOT	[T/A]	TTTGGCAGTGAAGAGGTTGACGATATGAAATCTGAATAGAAAACCTGTTG[A/T]TACGCTATGGATATTACTGGACAGTAAAGACATATGGCATAATATTCCTG	CAGGAATATTATGCCATATGTCTTTACTGTCCAGTAATATCCATAGCGTA[A/T]CAACAGGTTTTCTATTCAGATTTCATATCGTCAACCTCTTCACTGCCAAA	Q15020	SART3_HUMAN	3e-15	GO:0005737: Squamous cell carcinoma antigen recognized by T-cells 3; GO:0016607: Squamous cell carcinoma antigen recognized by T-cells 3; GO:0043231: Squamous cell carcinoma antigen recognized by T-cells 3;	GO:0000166: Squamous cell carcinoma antigen recognized by T-cells 3; GO:0003723: Squamous cell carcinoma antigen recognized by T-cells 3; GO:0005515: Squamous cell carcinoma antigen recognized by T-cells 3;	GO:0006396: Squamous cell carcinoma antigen recognized by T-cells 3;	3	3	1
ESTV_15139_351	BOT	[T/A]	AGCACTGGATGAACACTCTTATGGGGTACTGCGGCCCGTTTACCTTCGAG[A/T]CGGGATTCTGCCAGAGACTGAAGGATTACATCACTTCCAACCTGCAGTGG	AGCACTGGATGAACACTCTTATGGGGTACTGCGGCCCGTTTACCTTCGAG[A/T]CGGGATTCTGCCAGAGACTGAAGGATTACATCACTTCCAACCTGCAGTGG	Q8NHP8	PLBL2_HUMAN	0	GO:0043202: Putative phospholipase B-like 2;	GO:0016787: Putative phospholipase B-like 2;	GO:0016042: Putative phospholipase B-like 2;	1	1	1
ESTV_17106_651	TOP	[A/T]	TGGCTGAGGATGTGCCCAAGGAAGGCCTTCTCAAACCTGGTGATCTTGGA[A/T]GGGTCCAACTTGTCCAAGTGACCTCTGACACCAGCGTAGATGACGGTCAC	TGGCTGAGGATGTGCCCAAGGAAGGCCTTCTCAAACCTGGTGATCTTGGA[A/T]GGGTCCAACTTGTCCAAGTGACCTCTGACACCAGCGTAGATGACGGTCAC	P25705	ATPA_HUMAN	0	GO:0000275: ATP synthase subunit alpha; GO:0005743: ATP synthase subunit alpha; GO:0005753: ATP synthase subunit alpha; GO:0005739: ATP synthase subunit alpha; GO:0005759: ATP synthase subunit alpha; GO:0005886: ATP synthase subunit alpha; GO:0008180: ATP synthase subunit alpha;	GO:0005515: ATP synthase subunit alpha; GO:0005524: ATP synthase subunit alpha; GO:0016887: ATP synthase subunit alpha; GO:0022857: ATP synthase subunit alpha; GO:0042288: ATP synthase subunit alpha; GO:0043531: ATP synthase subunit alpha; GO:0043499: ATP synthase subunit alpha; GO:0046933: ATP synthase subunit alpha; GO:0046961: ATP synthase subunit alpha;	GO:0001937: ATP synthase subunit alpha; GO:0006172: ATP synthase subunit alpha; GO:0006629: ATP synthase subunit alpha; GO:0006754: ATP synthase subunit alpha; GO:0006754: ATP synthase subunit alpha; GO:0009790: ATP synthase subunit alpha; GO:0015991: ATP synthase subunit alpha; GO:0022904: ATP synthase subunit alpha; GO:0042776: ATP synthase subunit alpha; GO:0042776: ATP synthase subunit alpha;…	7	9	11
ESTNV_36345_508	TOP	[A/G]	TGCCAAACAGGGTAAGCACACCCTTGTCATCTTTGCCTTACATAACTGAA[A/G]AAAAAAAAAAAGATTGGAGATGTTGTTGTTTCAGGGAACTACATGGGTAT	TGCCAAACAGGGTAAGCACACCCTTGTCATCTTTGCCTTACATAACTGAA[A/G]AAAAAAAAAAAGATTGGAGATGTTGTTGTTTCAGGGAACTACATGGGTAT	Q9Y6X1	SERP1_HUMAN	8e-34	GO:0005783: Stress-associated endoplasmic reticulum protein 1; GO:0005789: Stress-associated endoplasmic reticulum protein 1; GO:0005840: Stress-associated endoplasmic reticulum protein 1; GO:0016021: Stress-associated endoplasmic reticulum protein 1;		GO:0001501: Stress-associated endoplasmic reticulum protein 1; GO:0006006: Stress-associated endoplasmic reticulum protein 1; GO:0006464: Stress-associated endoplasmic reticulum protein 1; GO:0006486: Stress-associated endoplasmic reticulum protein 1; GO:0006950: Stress-associated endoplasmic reticulum protein 1; GO:0006987: Stress-associated endoplasmic reticulum protein 1; GO:0007009: Stress-as…	4	0	16
GCR_cBin6278_Ctg1_677	TOP	[A/G]	GTGGATGGAAGCGTATATGTGTTCCTTCAATAGGCCAGACTTGTCACTGC[T/C]GACACAGCACAGGGATGGATTAAACCTACACAGATATGTCAAAACATTGC	GCAATGTTTTGACATATCTGTGTAGGTTTAATCCATCCCTGTGCTGTGTC[A/G]GCAGTGACAAGTCTGGCCTATTGAAGGAACACATATACGCTTCCATCCAC	Q9BXR3	POK2_HUMAN	2e-154		GO:0003677: HERV-K_7p22.1 provirus ancestral Pol protein; GO:0003723: HERV-K_7p22.1 provirus ancestral Pol protein; GO:0003964: HERV-K_7p22.1 provirus ancestral Pol protein; GO:0004523: HERV-K_7p22.1 provirus ancestral Pol protein; GO:0008270: HERV-K_7p22.1 provirus ancestral Pol protein;	GO:0006278: HERV-K_7p22.1 provirus ancestral Pol protein; GO:0006310: HERV-K_7p22.1 provirus ancestral Pol protein; GO:0015074: HERV-K_7p22.1 provirus ancestral Pol protein;	0	5	3
ESTNV_37492_1203	TOP	[A/T]	TTTATATTTTTGGTCTTGAGCTAGGGTACGGGGACTGCCATACCCTGACA[A/T]TCCCAACTGACGCCCTGATGCTGACTCTGTGTTAACAGGGAAACATCAGG	TTTATATTTTTGGTCTTGAGCTAGGGTACGGGGACTGCCATACCCTGACA[A/T]TCCCAACTGACGCCCTGATGCTGACTCTGTGTTAACAGGGAAACATCAGG	P12314	FCGR1_HUMAN	6e-17	GO:0005886: High affinity immunoglobulin gamma Fc receptor I; GO:0005886: High affinity immunoglobulin gamma Fc receptor I; GO:0016021: High affinity immunoglobulin gamma Fc receptor I; GO:0030669: High affinity immunoglobulin gamma Fc receptor I; GO:0031901: High affinity immunoglobulin gamma Fc receptor I;	GO:0005057: High affinity immunoglobulin gamma Fc receptor I; GO:0005515: High affinity immunoglobulin gamma Fc receptor I; GO:0019864: High affinity immunoglobulin gamma Fc receptor I;	GO:0002474: High affinity immunoglobulin gamma Fc receptor I; GO:0002479: High affinity immunoglobulin gamma Fc receptor I; GO:0006911: High affinity immunoglobulin gamma Fc receptor I; GO:0006955: High affinity immunoglobulin gamma Fc receptor I; GO:0007165: High affinity immunoglobulin gamma Fc receptor I; GO:0019221: High affinity immunoglobulin gamma Fc receptor I; GO:0042590: High affinity i…	5	3	8
GCR_cBin30162_Ctg1_227	BOT	[T/G]	AGCAGTGAGTTTACTTGAACTCCAATGACACCAATAATAGTCAGCAAGAT[T/G]GCACCNACAGAGAGGAACGCCTCGCTTCTCGTCCTTGTTTTTTTTATGTA	TACATAAAAAAAACAAGGACGAGAAGCGAGGCGTTCCTCTCTGTNGGTGC[A/C]ATCTTGCTGACTATTATTGGTGTCATTGGAGTTCAAGTAAACTCACTGCT	P31327	CPSM_HUMAN	0	GO:0005730: Carbamoyl-phosphate synthase ammonia; GO:0005743: Carbamoyl-phosphate synthase ammonia; GO:0005759: Carbamoyl-phosphate synthase ammonia; GO:0042645: Carbamoyl-phosphate synthase ammonia; GO:0043234: Carbamoyl-phosphate synthase ammonia;	GO:0004175: Carbamoyl-phosphate synthase ammonia; GO:0004087: Carbamoyl-phosphate synthase ammonia; GO:0005509: Carbamoyl-phosphate synthase ammonia; GO:0005515: Carbamoyl-phosphate synthase ammonia; GO:0005543: Carbamoyl-phosphate synthase ammonia; GO:0005524: Carbamoyl-phosphate synthase ammonia; GO:0016595: Carbamoyl-phosphate synthase ammonia; GO:0032403: Carbamoyl-phosphate synthase ammonia;…	GO:0000050: Carbamoyl-phosphate synthase ammonia; GO:0000050: Carbamoyl-phosphate synthase ammonia; GO:0005980: Carbamoyl-phosphate synthase ammonia; GO:0006543: Carbamoyl-phosphate synthase ammonia; GO:0007494: Carbamoyl-phosphate synthase ammonia; GO:0009636: Carbamoyl-phosphate synthase ammonia; GO:0010043: Carbamoyl-phosphate synthase ammonia; GO:0019240: Carbamoyl-phosphate synthase ammonia;…	5	9	28
GCR_cBin44098_Ctg1_85	TOP	[A/C]	ATTCCCTTATCCCCCAATGTTTTCTATATAAATACAACATGGACAATGAT[T/G]AACAGTGAATTGACAAGAAACGACAGGTGTTTTTAGACCCCACTTTCCTA	TAGGAAAGTGGGGTCTAAAAACACCTGTCGTTTCTTGTCAATTCACTGTT[A/C]ATCATTGTCCATGTTGTATTTATATAGAAAACATTGGGGGATAAGGGAAT	B7Z5F2	B7Z5F2_HUMAN	2e-115		GO:0003964: Uncharacterized protein;		0	1	0
ESTNV_32627_748	TOP	[A/G]	ATATCATCTTTTTACACGTGCATTATTTAATTATTTTTGTAAAGGCCATA[T/C]ATGTCCAAATTTGACAATTATTCGAACACAGATAAATGAGAGAATGTATC	GATACATTCTCTCATTTATCTGTGTTCGAATAATTGTCAAATTTGGACAT[A/G]TATGGCCTTTACAAAAATAATTAAATAATGCACGTGTAAAAAGATGATAT	P84095	RHOG_HUMAN	8e-104	GO:0005829: Rho-related GTP-binding protein RhoG; GO:0005886: Rho-related GTP-binding protein RhoG;	GO:0003924: Rho-related GTP-binding protein RhoG; GO:0005515: Rho-related GTP-binding protein RhoG; GO:0005525: Rho-related GTP-binding protein RhoG;	GO:0006184: Rho-related GTP-binding protein RhoG; GO:0006184: Rho-related GTP-binding protein RhoG; GO:0007264: Rho-related GTP-binding protein RhoG; GO:0007266: Rho-related GTP-binding protein RhoG; GO:0007411: Rho-related GTP-binding protein RhoG; GO:0007596: Rho-related GTP-binding protein RhoG; GO:0008284: Rho-related GTP-binding protein RhoG; GO:0016601: Rho-related GTP-binding protein RhoG;…	2	3	15
ESTNV_31391_304	TOP	[A/G]	ACCTACCTACAGATGAGGAGTTCTCTCTGCTCCAGAACCTGACAGGGGCT[T/C]TGTCTGAAGACGATGCCCACTACATCATCCGATTGGCCAACTCCCTCTTC	GAAGAGGGAGTTGGCCAATCGGATGATGTAGTGGGCATCGTCTTCAGACA[A/G]AGCCCCTGTCAGGTTCTGGAGCAGAGAGAACTCCTCATCTGTAGGTAGGT	Q99574	NEUS_HUMAN	2e-171	GO:0005576: Neuroserpin;	GO:0004867: Neuroserpin;	GO:0007417: Neuroserpin; GO:0007422: Neuroserpin; GO:0010951: Neuroserpin; GO:0030155: Neuroserpin; GO:0030162: Neuroserpin;	1	1	5
ESTV_19731_284	TOP	[A/G]	AAAAGTATCAACGTCCAGGATAAACAACGATGTTGACGAGGATATACAAC[A/G]ACATAAGCCCCCATGATAACCGCTCGTGGAGTTGCAACGGGCTTTCATTG	AAAAGTATCAACGTCCAGGATAAACAACGATGTTGACGAGGATATACAAC[A/G]ACATAAGCCCCCATGATAACCGCTCGTGGAGTTGCAACGGGCTTTCATTG	B7Z5F2	B7Z5F2_HUMAN	5e-141		GO:0003964: Uncharacterized protein;		0	1	0
ESTNV_35073_548	BOT	[T/G]	CTCAGTACTTCGGAGTCACAGGGACGGTGCGGTTCAGACGCCGAAGATCG[A/C]AGTGCACATGTTGTGTTTTTCCCTGGAGACATACAGAACTTCCAGCAGGA	CTCAGTACTTCGGAGTCACAGGGACGGTGCGGTTCAGACGCCGAAGATCG[A/C]AGTGCACATGTTGTGTTTTTCCCTGGAGACATACAGAACTTCCAGCAGGA	Q8N8R5	CB069_HUMAN	2e-86	GO:0005576: UPF0565 protein C2orf69;			1	0	0
GCR_cBin47266_Ctg1_396	BOT	[T/C]	CCACTGGCCCACCTACACACGCGTATGCGTGCACGTGCGCTCGAACAATC[A/G]CGCACAACGATGCCACCGCTCTGTCTCACGATCTACACAGTAACATATTC	CCACTGGCCCACCTACACACGCGTATGCGTGCACGTGCGCTCGAACAATC[A/G]CGCACAACGATGCCACCGCTCTGTCTCACGATCTACACAGTAACATATTC	B7Z5F2	B7Z5F2_HUMAN	4e-95		GO:0003964: Uncharacterized protein;		0	1	0
ESTNV_34588_433	TOP	[A/G]	CACGCATCGCTAGGGGCAACATCACAGATCTCGTCAAACTCAGCGTCAGC[A/G]ACCATGACGCCATCATCTTCCCAGGGGGCTTTGGGGCGGCAAAAAACCTG	CACGCATCGCTAGGGGCAACATCACAGATCTCGTCAAACTCAGCGTCAGC[A/G]ACCATGACGCCATCATCTTCCCAGGGGGCTTTGGGGCGGCAAAAAACCTG	P30042	ES1_HUMAN	3e-136	GO:0005739: ES1 protein homolog;			1	0	0
GCR_cBin6266_Ctg1_209	BOT	[T/G]	TGCATTAGGTATTCTTTTACTTTTTATTTTCCCTTCGTGATGGTGATGAT[A/C]GGGACCTGTTAATGGTAGTTTTGTGTTAACTGCACTGTGACAAATGTTGT	TGCATTAGGTATTCTTTTACTTTTTATTTTCCCTTCGTGATGGTGATGAT[A/C]GGGACCTGTTAATGGTAGTTTTGTGTTAACTGCACTGTGACAAATGTTGT	J3QKY3	J3QKY3_HUMAN	1e-100	GO:0005634: Nuclear factor erythroid 2-related factor 1;	GO:0003700: Nuclear factor erythroid 2-related factor 1; GO:0043565: Nuclear factor erythroid 2-related factor 1; GO:0046983: Nuclear factor erythroid 2-related factor 1;		1	3	0
ESTNV_16102_259	TOP	[A/C]	CATACCAGTGTTACCCGTATCAATGATTACAGTGGGAAGTTTAAACTTTA[A/C]TTTTAAAGTTTTAGTTTTCATAAAAATGGAATATGCCTTTAACAAAATAC	CATACCAGTGTTACCCGTATCAATGATTACAGTGGGAAGTTTAAACTTTA[A/C]TTTTAAAGTTTTAGTTTTCATAAAAATGGAATATGCCTTTAACAAAATAC	P23771	GATA3_HUMAN	1e-68	GO:0000790: Trans-acting T-cell-specific transcription factor GATA-3; GO:0005634: Trans-acting T-cell-specific transcription factor GATA-3; GO:0005730: Trans-acting T-cell-specific transcription factor GATA-3; GO:0005654: Trans-acting T-cell-specific transcription factor GATA-3;	GO:0000976: Trans-acting T-cell-specific transcription factor GATA-3; GO:0000979: Trans-acting T-cell-specific transcription factor GATA-3; GO:0000987: Trans-acting T-cell-specific transcription factor GATA-3; GO:0001046: Trans-acting T-cell-specific transcription factor GATA-3; GO:0001071: Trans-acting T-cell-specific transcription factor GATA-3; GO:0001071: Trans-acting T-cell-specific transcri…	GO:0001764: Trans-acting T-cell-specific transcription factor GATA-3; GO:0001823: Trans-acting T-cell-specific transcription factor GATA-3; GO:0001806: Trans-acting T-cell-specific transcription factor GATA-3; GO:0001701: Trans-acting T-cell-specific transcription factor GATA-3; GO:0001822: Trans-acting T-cell-specific transcription factor GATA-3; GO:0001709: Trans-acting T-cell-specific transcri…	4	20	99
ESTNV_31552_764	BOT	[T/C]	CATAACATCCTATGGAACATGCCCCTGTCTCTGCCTGAGATCTACAACAC[T/C]GCTGCATGGTAAACAGACATATCACTGGAATGGGCTTGCATCACGTTAGG	CCTAACGTGATGCAAGCCCATTCCAGTGATATGTCTGTTTACCATGCAGC[A/G]GTGTTGTAGATCTCAGGCAGAGACAGGGGCATGTTCCATAGGATGTTATG	P54132	BLM_HUMAN	1e-86	GO:0000781: Bloom syndrome protein; GO:0001673: Bloom syndrome protein; GO:0000800: Bloom syndrome protein; GO:0005634: Bloom syndrome protein; GO:0005657: Bloom syndrome protein; GO:0005730: Bloom syndrome protein; GO:0005737: Bloom syndrome protein; GO:0016363: Bloom syndrome protein; GO:0016605: Bloom syndrome protein; GO:0045120: Bloom syndrome protein;	GO:0000405: Bloom syndrome protein; GO:0002039: Bloom syndrome protein; GO:0003697: Bloom syndrome protein; GO:0004003: Bloom syndrome protein; GO:0004003: Bloom syndrome protein; GO:0004386: Bloom syndrome protein; GO:0005515: Bloom syndrome protein; GO:0005524: Bloom syndrome protein; GO:0008026: Bloom syndrome protein; GO:0009378: Bloom syndrome protein; GO:0016887: Bloom syndrome protein; GO:…	GO:0000079: Bloom syndrome protein; GO:0000085: Bloom syndrome protein; GO:0000723: Bloom syndrome protein; GO:0000724: Bloom syndrome protein; GO:0000729: Bloom syndrome protein; GO:0006281: Bloom syndrome protein; GO:0006200: Bloom syndrome protein; GO:0006310: Bloom syndrome protein; GO:0006974: Bloom syndrome protein; GO:0010165: Bloom syndrome protein; GO:0031297: Bloom syndrome protein; GO:…	10	13	21
ESTNV_31552_150	TOP	[A/C]	GTACAAAGCAGAGTATAAAAATGAGCAATCACCACATTCAGGAGGCGTAG[A/C]GCTTGAGAATACTTTAAAAATAAAAACCACAGAAGTTGGTCCCATGTGAC	GTACAAAGCAGAGTATAAAAATGAGCAATCACCACATTCAGGAGGCGTAG[A/C]GCTTGAGAATACTTTAAAAATAAAAACCACAGAAGTTGGTCCCATGTGAC	B7Z5F2	B7Z5F2_HUMAN	5e-118		GO:0003964: Uncharacterized protein;		0	1	0
ESTV_15360_434	BOT	[T/C]	GCAGATCTGAAGGTGAAGATGTGTGTTGTAGATAGGAAAGCTTCAGAGGA[T/C]TGTGTAACAGATGGTGGCAGTCTTACGGTAGACATCCAAAGCACGCGGGG	CCCCGCGTGCTTTGGATGTCTACCGTAAGACTGCCACCATCTGTTACACA[A/G]TCCTCTGAAGCTTTCCTATCTACAACACACATCTTCACCTTCAGATCTGC	Q02747	GUC2A_HUMAN	2e-11	GO:0005576: Guanylin;	GO:0005179: Guanylin; GO:0030250: Guanylin;	GO:0007165: Guanylin; GO:0031284: Guanylin;	1	2	2
ESTNV_24233_241	TOP	[A/G]	TTTTGTGCTTAAAACATTGAAGGGAAAACTTTTTTTGCTCACTGTGACTA[T/C]AGCCTATGTGCATTGGAACCAGTTTTTCCACTGCTGCTTCGATTTTCTGT	ACAGAAAATCGAAGCAGCAGTGGAAAAACTGGTTCCAATGCACATAGGCT[A/G]TAGTCACAGTGAGCAAAAAAAGTTTTCCCTTCAATGTTTTAAGCACAAAA	Q3MII6	TBC25_HUMAN	0	GO:0005776: TBC1 domain family member 25; GO:0031410: TBC1 domain family member 25;	GO:0005097: TBC1 domain family member 25; GO:0005515: TBC1 domain family member 25;	GO:0006914: TBC1 domain family member 25; GO:0032851: TBC1 domain family member 25; GO:1901096: TBC1 domain family member 25;	2	2	3
ESTNV_34905_472	BOT	[G/C]	CTAACCACACTGCTAATCTTATGCCTAACCATATATATAGAGAGAAAGAC[C/G]TACATGCAATGCTACTGTACATAATAAGCTATTGTTATATCACCCTTTCA	TGAAAGGGTGATATAACAATAGCTTATTATGTACAGTAGCATTGCATGTA[C/G]GTCTTTCTCTCTATATATATGGTTAGGCATAAGATTAGCAGTGTGGTTAG	Q6ZS10	CL17A_HUMAN	4e-25	GO:0009986: C-type lectin domain family 17; GO:0016021: C-type lectin domain family 17;	GO:0005537: C-type lectin domain family 17; GO:0042806: C-type lectin domain family 17; GO:0046872: C-type lectin domain family 17;		2	3	0
ESTNV_33606_722	BOT	[T/C]	AAGAGAGAGGAATCCACTTTCGGGTCACGCGACCGCTATGGAGACCGTGA[T/C]GGGCTGAGACGGGACAACGACCGCGGATTTGGCGGCGACCGGGACCGCGG	CCGCGGTCCCGGTCGCCGCCAAATCCGCGGTCGTTGTCCCGTCTCAGCCC[A/G]TCACGGTCTCCATAGCGGTCGCGTGACCCGAAAGTGGATTCCTCTCTCTT	F8VSC7	F8VSC7_HUMAN	3e-79		GO:0000166: Eukaryotic translation initiation factor 4B; GO:0003676: Eukaryotic translation initiation factor 4B;		0	2	0
ESTV_21283_261	BOT	[T/C]	CCCCGGCCAGCTCCTCCTCCTACTCCACATCCTCCTTTAAGGTGAGCGGC[A/G]GTGGTATGGGTATGGGTGGTGGCACAGGCGCCGCTATGGGTTTGGGCATG	CCCCGGCCAGCTCCTCCTCCTACTCCACATCCTCCTTTAAGGTGAGCGGC[A/G]GTGGTATGGGTATGGGTGGTGGCACAGGCGCCGCTATGGGTTTGGGCATG	P22033	MUTA_HUMAN	0	GO:0005739: Methylmalonyl-CoA mutase; GO:0005759: Methylmalonyl-CoA mutase;	GO:0004494: Methylmalonyl-CoA mutase; GO:0031419: Methylmalonyl-CoA mutase; GO:0046872: Methylmalonyl-CoA mutase; GO:0072341: Methylmalonyl-CoA mutase;	GO:0006635: Methylmalonyl-CoA mutase; GO:0009791: Methylmalonyl-CoA mutase; GO:0019626: Methylmalonyl-CoA mutase; GO:0044255: Methylmalonyl-CoA mutase; GO:0044281: Methylmalonyl-CoA mutase; GO:0050667: Methylmalonyl-CoA mutase;	2	4	6
GCR_cBin1198_Ctg1_457	BOT	[T/G]	ACTCAGACCATTATCAACATACAGTTAACTTCCAAAATAAAGGAAACACC[A/C]ACAGAAATTGTGTTAATAGGACGTTAGGCCACCACCAGCCGCCAGAACAG	ACTCAGACCATTATCAACATACAGTTAACTTCCAAAATAAAGGAAACACC[A/C]ACAGAAATTGTGTTAATAGGACGTTAGGCCACCACCAGCCGCCAGAACAG	A6NKG5	RTL1_HUMAN	7e-53	GO:0016021: Retrotransposon-like protein 1;		GO:0007275: Retrotransposon-like protein 1;	1	0	1
GCR_cBin22043_Ctg1_122	TOP	[C/G]	CACAAAAAATAATTTTACAAAACTAGTTTGTAGATTTGTGTTACATATTT[C/G]ATTAATATAATGTTCGAATTAAACAATCAAGGCCTTTAAACACTTGTTGG	CCAACAAGTGTTTAAAGGCCTTGATTGTTTAATTCGAACATTATATTAAT[C/G]AAATATGTAACACAAATCTACAAACTAGTTTTGTAAAATTATTTTTTGTG	P21730	C5AR_HUMAN	6e-36	GO:0005886: C5a anaphylatoxin chemotactic receptor; GO:0005887: C5a anaphylatoxin chemotactic receptor;	GO:0004944: C5a anaphylatoxin chemotactic receptor;	GO:0000187: C5a anaphylatoxin chemotactic receptor; GO:0006935: C5a anaphylatoxin chemotactic receptor; GO:0006968: C5a anaphylatoxin chemotactic receptor; GO:0006955: C5a anaphylatoxin chemotactic receptor; GO:0007165: C5a anaphylatoxin chemotactic receptor; GO:0007202: C5a anaphylatoxin chemotactic receptor; GO:0007204: C5a anaphylatoxin chemotactic receptor; GO:0007606: C5a anaphylatoxin chemo…	2	1	11
ESTNV_21930_583	TOP	[A/C]	AAGGTGGCCAGCAGAGCGGTGTTCACCACCGGCCAGGGAGCCTCCGCTGT[T/G]GGCCTGACCGCCTACGTACAGAGACACCCGGTCACCAGGGAGTGGACTCT	AGAGTCCACTCCCTGGTGACCGGGTGTCTCTGTACGTAGGCGGTCAGGCC[A/C]ACAGCGGAGGCTCCCTGGCCGGTGGTGAACACCGCTCTGCTGGCCACCTT	H0Y8E6	H0Y8E6_HUMAN	0	GO:0005634: DNA replication licensing factor MCM2;	GO:0003677: DNA replication licensing factor MCM2; GO:0005524: DNA replication licensing factor MCM2;	GO:0006270: DNA replication licensing factor MCM2;	1	2	1
ESTV_21150_2277	BOT	[T/C]	GTTTGTGCAATTTCATACAAAATAATGGAATTAGCGTGCCTAATTATCTG[T/C]AATGTGCATTTGTTTGTCTAATTTTGAAAAGCTTGATACATGTAACAAAT	ATTTGTTACATGTATCAAGCTTTTCAAAATTAGACAAACAAATGCACATT[A/G]CAGATAATTAGGCACGCTAATTCCATTATTTTGTATGAAATTGCACAAAC	P13196	HEM1_HUMAN	0	GO:0005634: 5-aminolevulinate synthase; GO:0005730: 5-aminolevulinate synthase; GO:0005737: 5-aminolevulinate synthase; GO:0005739: 5-aminolevulinate synthase; GO:0005759: 5-aminolevulinate synthase;	GO:0003870: 5-aminolevulinate synthase; GO:0030170: 5-aminolevulinate synthase;	GO:0006778: 5-aminolevulinate synthase; GO:0006782: 5-aminolevulinate synthase; GO:0006783: 5-aminolevulinate synthase; GO:0044255: 5-aminolevulinate synthase; GO:0044281: 5-aminolevulinate synthase;	5	2	5
ESTNV_32783_155	BOT	[T/C]	GTGTAGTACAATTAATCAAGAAATAGCACATTATGAGCTCAAATCGGGTT[A/G]TGTGTGTGTCCTCAGAAAGACAGCGAGAAGGTTCTGTAGGACAGGTTGGT	GTGTAGTACAATTAATCAAGAAATAGCACATTATGAGCTCAAATCGGGTT[A/G]TGTGTGTGTCCTCAGAAAGACAGCGAGAAGGTTCTGTAGGACAGGTTGGT	Q86W42	THOC6_HUMAN	1e-138	GO:0000346: THO complex subunit 6 homolog; GO:0000347: THO complex subunit 6 homolog; GO:0000445: THO complex subunit 6 homolog;	GO:0003723: THO complex subunit 6 homolog;	GO:0006397: THO complex subunit 6 homolog; GO:0006406: THO complex subunit 6 homolog; GO:0008380: THO complex subunit 6 homolog; GO:0046784: THO complex subunit 6 homolog;	3	1	4
GCR_cBin36544_Ctg1_53	TOP	[A/T]	CCTAATCCTTTGACCTGCTGT[A/T]TGACCAATTTATCTGTCACCAACCTACCTGTCACCATTGCACCTGTCCTT	AAGGACAGGTGCAATGGTGACAGGTAGGTTGGTGACAGATAAATTGGTCA[A/T]ACAGCAGGTCAAAGGATTAGG	Q92953	KCNB2_HUMAN	0	GO:0005886: Potassium voltage-gated channel subfamily B member 2; GO:0008076: Potassium voltage-gated channel subfamily B member 2; GO:0043025: Potassium voltage-gated channel subfamily B member 2;	GO:0005251: Potassium voltage-gated channel subfamily B member 2;	GO:0006813: Potassium voltage-gated channel subfamily B member 2; GO:0006940: Potassium voltage-gated channel subfamily B member 2; GO:0007268: Potassium voltage-gated channel subfamily B member 2; GO:0051260: Potassium voltage-gated channel subfamily B member 2;	3	1	4
BASS14_B7_H10_429	TOP	[A/G]	TTGAAATTGGCCCACGTTTTTAAGGACACACCTGAAATATGTCCACCCCTCCCACTTCAG[T/C]GCAGGCGAGATGATATAAGACAGGTACATTTCAGATAAAATAGCAGAGCGCNGGCTTTTA	TAAAAGCCNGCGCTCTGCTATTTTATCTGAAATGTACCTGTCTTATATCATCTCGCCTGC[A/G]CTGAAGTGGGAGGGGTGGACATATTTCAGGTGTGTCCTTAAAAACGTGGGCCAATTTCAA	J3QKY3	J3QKY3_HUMAN	1e-100	GO:0005634: Nuclear factor erythroid 2-related factor 1;	GO:0003700: Nuclear factor erythroid 2-related factor 1; GO:0043565: Nuclear factor erythroid 2-related factor 1; GO:0046983: Nuclear factor erythroid 2-related factor 1;		1	3	0
ESTNV_29156_438	BOT	[T/G]	TGAAACTTATTGGGAAAAAAAGATCAGACCTTGCCAGATGAGGGGCATGA[T/G]TAAATTCATTACATAATTTTCATACAAACAGATCTTCTCTGAGTCATAAT	ATTATGACTCAGAGAAGATCTGTTTGTATGAAAATTATGTAATGAATTTA[A/C]TCATGCCCCTCATCTGGCAAGGTCTGATCTTTTTTTCCCAATAAGTTTCA	O75533	SF3B1_HUMAN	0	GO:0005634: Splicing factor 3B subunit 1; GO:0005681: Splicing factor 3B subunit 1; GO:0005689: Splicing factor 3B subunit 1; GO:0005654: Splicing factor 3B subunit 1; GO:0016607: Splicing factor 3B subunit 1; GO:0071013: Splicing factor 3B subunit 1;	GO:0003682: Splicing factor 3B subunit 1;	GO:0000375: Splicing factor 3B subunit 1; GO:0000398: Splicing factor 3B subunit 1; GO:0000398: Splicing factor 3B subunit 1; GO:0000398: Splicing factor 3B subunit 1; GO:0008380: Splicing factor 3B subunit 1; GO:0009952: Splicing factor 3B subunit 1; GO:0010467: Splicing factor 3B subunit 1;	6	1	7
ESTNV_29156_850	BOT	[T/C]	TAGACTCATCGGTCCGAGTTAAAACGGATCAAGAGATATAAACATGTGCC[T/C]GTTATAGCGCCATTGTTTGTTCGATCTGAATGTGCATAGAGATGTTGAGT	ACTCAACATCTCTATGCACATTCAGATCGAACAAACAATGGCGCTATAAC[A/G]GGCACATGTTTATATCTCTTGATCCGTTTTAACTCGGACCGATGAGTCTA	Q6UX72	B3GN9_HUMAN	4e-109	GO:0000139: UDP-GlcNAc:betaGal beta-1; GO:0016021: UDP-GlcNAc:betaGal beta-1;	GO:0008378: UDP-GlcNAc:betaGal beta-1;	GO:0006486: UDP-GlcNAc:betaGal beta-1;	2	1	1
GCR_cBin838_Ctg1_77	TOP	[C/G]	GACTGTATAAATGACTCTTGTTTCCACTGATAACCAAAGCCTTCA[C/G]TATTAATGACTCAGACTGTTCTTCTGCAGAATGTTCTACTTGATGTTTTC	GAAAACATCAAGTAGAACATTCTGCAGAAGAACAGTCTGAGTCATTAATA[C/G]TGAAGGCTTTGGTTATCAGTGGAAACAAGAGTCATTTATACAGTC	P11216	PYGB_HUMAN	0	GO:0005737: Glycogen phosphorylase; GO:0030424: Glycogen phosphorylase;	GO:0008144: Glycogen phosphorylase; GO:0008184: Glycogen phosphorylase; GO:0030170: Glycogen phosphorylase; GO:0042803: Glycogen phosphorylase;	GO:0005975: Glycogen phosphorylase; GO:0005980: Glycogen phosphorylase; GO:0005980: Glycogen phosphorylase; GO:0006006: Glycogen phosphorylase; GO:0044281: Glycogen phosphorylase;	2	4	5
ESTNV_36716_1022	BOT	[T/C]	TTAGACCAGGTTTGCACAAGGTGTTTAATGATCACTTGTTCCCTTGTTGA[T/C]GTTCTTATTCAACTTTGTTAACTCATTTTGGCTCCTGTGTCTCACTCTGG	CCAGAGTGAGACACAGGAGCCAAAATGAGTTAACAAAGTTGAATAAGAAC[A/G]TCAACAAGGGAACAAGTGATCATTAAACACCTTGTGCAAACCTGGTCTAA	P00746	CFAD_HUMAN	5e-57	GO:0005576: Complement factor D; GO:0005615: Complement factor D; GO:0031093: Complement factor D;	GO:0004252: Complement factor D; GO:0008236: Complement factor D;	GO:0002576: Complement factor D; GO:0006508: Complement factor D; GO:0006956: Complement factor D; GO:0006957: Complement factor D; GO:0007219: Complement factor D; GO:0007596: Complement factor D; GO:0030168: Complement factor D; GO:0045087: Complement factor D;	3	2	8
GCR_cBin10506_Ctg1_431	TOP	[A/T]	ATAGTAGCACCGTGACTACTGAATTAATTGAACACTGTTGCTTTGGTAAG[A/T]GGCCAATTGAGAACTTTGTCAAGAACTGATTTGAGTCTGCATAATTCAGA	ATAGTAGCACCGTGACTACTGAATTAATTGAACACTGTTGCTTTGGTAAG[A/T]GGCCAATTGAGAACTTTGTCAAGAACTGATTTGAGTCTGCATAATTCAGA	O15438	MRP3_HUMAN	4e-59	GO:0005886: Canalicular multispecific organic anion transporter 2; GO:0005887: Canalicular multispecific organic anion transporter 2; GO:0016020: Canalicular multispecific organic anion transporter 2;	GO:0005524: Canalicular multispecific organic anion transporter 2; GO:0008514: Canalicular multispecific organic anion transporter 2; GO:0042626: Canalicular multispecific organic anion transporter 2;	GO:0006810: Canalicular multispecific organic anion transporter 2; GO:0008206: Canalicular multispecific organic anion transporter 2; GO:0015721: Canalicular multispecific organic anion transporter 2; GO:0015711: Canalicular multispecific organic anion transporter 2; GO:0044281: Canalicular multispecific organic anion transporter 2; GO:0055085: Canalicular multispecific organic anion transporter …	3	3	6
GCR_cBin15043_Ctg2_506	BOT	[G/C]	AGCATCACTGATTACCTCATGAACAAAACTGTCCTCTGTGTAAAAACATT[C/G]TTTTAACAGTTAATGACAGTAAATACAGTATGTATTAAATGAGAGATTTC	GAAATCTCTCATTTAATACATACTGTATTTACTGTCATTAACTGTTAAAA[C/G]AATGTTTTTACACAGAGGACAGTTTTGTTCATGAGGTAATCAGTGATGCT	Q9Y617	SERC_HUMAN	0	GO:0005829: Phosphoserine aminotransferase;	GO:0004648: Phosphoserine aminotransferase; GO:0004648: Phosphoserine aminotransferase; GO:0030170: Phosphoserine aminotransferase;	GO:0006564: Phosphoserine aminotransferase; GO:0006564: Phosphoserine aminotransferase; GO:0008652: Phosphoserine aminotransferase; GO:0008615: Phosphoserine aminotransferase; GO:0034641: Phosphoserine aminotransferase; GO:0044281: Phosphoserine aminotransferase;	1	3	6
ESTNV_31962_1200	BOT	[T/C]	GTGTAGTTGTGAACGCCCAGCACTGGTGCAACAAAGTCCAGCTTCACCTT[A/G]GCCTTCTGCTGCAGGGTCAGCCTCTTAATGGAGATCAGGCTGTTGGACTT	GTGTAGTTGTGAACGCCCAGCACTGGTGCAACAAAGTCCAGCTTCACCTT[A/G]GCCTTCTGCTGCAGGGTCAGCCTCTTAATGGAGATCAGGCTGTTGGACTT	O75643	U520_HUMAN	0	GO:0005634: U5 small nuclear ribonucleoprotein 200 kDa helicase; GO:0005730: U5 small nuclear ribonucleoprotein 200 kDa helicase; GO:0005681: U5 small nuclear ribonucleoprotein 200 kDa helicase; GO:0005682: U5 small nuclear ribonucleoprotein 200 kDa helicase; GO:0005654: U5 small nuclear ribonucleoprotein 200 kDa helicase; GO:0071013: U5 small nuclear ribonucleoprotein 200 kDa helicase;	GO:0003676: U5 small nuclear ribonucleoprotein 200 kDa helicase; GO:0005515: U5 small nuclear ribonucleoprotein 200 kDa helicase; GO:0005524: U5 small nuclear ribonucleoprotein 200 kDa helicase; GO:0008026: U5 small nuclear ribonucleoprotein 200 kDa helicase;	GO:0000354: U5 small nuclear ribonucleoprotein 200 kDa helicase; GO:0000398: U5 small nuclear ribonucleoprotein 200 kDa helicase; GO:0000398: U5 small nuclear ribonucleoprotein 200 kDa helicase; GO:0008380: U5 small nuclear ribonucleoprotein 200 kDa helicase; GO:0008380: U5 small nuclear ribonucleoprotein 200 kDa helicase; GO:0010467: U5 small nuclear ribonucleoprotein 200 kDa helicase;	6	4	6
ESTNV_31573_185	TOP	[A/G]	AATTCTTTTCCATTTCAAACTCAAAATTGACTTGGAACATGGATCCCACT[A/G]TGGAGTATAGAGATAGCTATGATTATGATTATGGTGACAACGAAACTATG	AATTCTTTTCCATTTCAAACTCAAAATTGACTTGGAACATGGATCCCACT[A/G]TGGAGTATAGAGATAGCTATGATTATGATTATGGTGACAACGAAACTATG	P35414	APJ_HUMAN	7e-92	GO:0005634: Apelin receptor; GO:0005886: Apelin receptor; GO:0005887: Apelin receptor; GO:0031410: Apelin receptor;	GO:0004930: Apelin receptor; GO:0004872: Apelin receptor;	GO:0007186: Apelin receptor; GO:0050878: Apelin receptor;	4	2	2
GCR_cBin32932_Ctg1_86	TOP	[A/G]	GGTGTGTTGTACTGCACAGAGGCATGTACTTCCTTAGCACAGCGTCCGCC[A/G]GGCCCTGGAGTTGATCTGCCTGCCGCAGTCTCTGGAGGTCTGTCTGACCT	GGTGTGTTGTACTGCACAGAGGCATGTACTTCCTTAGCACAGCGTCCGCC[A/G]GGCCCTGGAGTTGATCTGCCTGCCGCAGTCTCTGGAGGTCTGTCTGACCT	P23378	GCSP_HUMAN	0	GO:0005739: Glycine dehydrogenase decarboxylating;	GO:0004375: Glycine dehydrogenase decarboxylating; GO:0009055: Glycine dehydrogenase decarboxylating; GO:0016829: Glycine dehydrogenase decarboxylating; GO:0030170: Glycine dehydrogenase decarboxylating;	GO:0006546: Glycine dehydrogenase decarboxylating;	1	4	1
GCR_cBin34474_Ctg1_164	TOP	[C/G]	ATGAGATCGACATGATGGTTTTAAATATATTTTGAACCTATACATTGTTA[C/G]AAACAAATGCTCAAATGGACCCAAAAAAACATGAACAATGGGGTAATTTT	AAAATTACCCCATTGTTCATGTTTTTTTGGGTCCATTTGAGCATTTGTTT[C/G]TAACAATGTATAGGTTCAAAATATATTTAAAACCATCATGTCGATCTCAT	H7BXX9	H7BXX9_HUMAN	1e-163		GO:0004674: Homeodomain-interacting protein kinase 2; GO:0005524: Homeodomain-interacting protein kinase 2;		0	2	0
ESTNV_22602_481	BOT	[T/G]	GAACAGGTGAATTCCAATATTTCAGATAAAGCGAATGACTTGAAACAACT[T/G]AGAGAGCAAATCCGTAGGCTCGACGAGCAGCTCGAACAAGACATGCAGGA	TCCTGCATGTCTTGTTCGAGCTGCTCGTCGAGCCTACGGATTTGCTCTCT[A/C]AGTTGTTTCAAGTCATTCGCTTTATCTGAAATATTGGAATTCACCTGTTC	O14777	NDC80_HUMAN	0	GO:0000942: Kinetochore protein NDC80 homolog; GO:0000775: Kinetochore protein NDC80 homolog; GO:0000776: Kinetochore protein NDC80 homolog; GO:0000777: Kinetochore protein NDC80 homolog; GO:0005634: Kinetochore protein NDC80 homolog; GO:0005829: Kinetochore protein NDC80 homolog; GO:0031262: Kinetochore protein NDC80 homolog;	GO:0005515: Kinetochore protein NDC80 homolog;	GO:0000070: Kinetochore protein NDC80 homolog; GO:0000087: Kinetochore protein NDC80 homolog; GO:0000278: Kinetochore protein NDC80 homolog; GO:0000132: Kinetochore protein NDC80 homolog; GO:0000236: Kinetochore protein NDC80 homolog; GO:0007049: Kinetochore protein NDC80 homolog; GO:0007051: Kinetochore protein NDC80 homolog; GO:0007052: Kinetochore protein NDC80 homolog; GO:0007059: Kinetochore…	7	1	13
GCR_cBin22089_Ctg1_626	BOT	[T/G]	AAGCACTCAGCCCTGAATCTCACAAACACACAGCATGGCTCCACTGCAGG[T/G]CCCATGGCCCCAGGCATCTGCAGCACAGACAGGCCTGGCAGCTAACTGCA	TGCAGTTAGCTGCCAGGCCTGTCTGTGCTGCAGATGCCTGGGGCCATGGG[A/C]CCTGCAGTGGAGCCATGCTGTGTGTTTGTGAGATTCAGGGCTGAGTGCTT	Q96EL2	RT24_HUMAN	7e-122	GO:0005762: 28S ribosomal protein S24; GO:0005763: 28S ribosomal protein S24;	GO:0003674: 28S ribosomal protein S24; GO:0003735: 28S ribosomal protein S24;	GO:0006412: 28S ribosomal protein S24; GO:0008150: 28S ribosomal protein S24;	2	2	2
GCR_cBin42631_Ctg1_147	TOP	[A/T]	CTGTGCGTTAAAGTCTCCGCTCACCAGAAACGCTGCATCTTGTTTGTTTA[A/T]GGCTCNATACAGTTCATTGACTGCCAAAGTGGTGTTGGCTTGTGGAGGGA	CTGTGCGTTAAAGTCTCCGCTCACCAGAAACGCTGCATCTTGTTTGTTTA[A/T]GGCTCNATACAGTTCATTGACTGCCAAAGTGGTGTTGGCTTGTGGAGGGA	Q9UMZ2	SYNRG_HUMAN	2e-35	GO:0005737: Synergin gamma; GO:0005794: Synergin gamma; GO:0030121: Synergin gamma;	GO:0005509: Synergin gamma;	GO:0006886: Synergin gamma; GO:0006897: Synergin gamma;	3	1	2
GCR_cBin17583_Ctg1_325	BOT	[T/C]	AGTAATGCCAAATACTTGAGACACAGTGTAATGGTTTAGTGTAATGGTTC[T/C]GGGGCGTGGGTGGAAGGGATTGGAGGGGCCAAACATGTTTTATTACAGTA	TACTGTAATAAAACATGTTTGGCCCCTCCAATCCCTTCCACCCACGCCCC[A/G]GAACCATTACACTAAACCATTACACTGTGTCTCAAGTATTTGGCATTACT	E9PQE8	E9PQE8_HUMAN	5e-30	GO:0005801: Trafficking protein particle complex subunit 4;		GO:0006888: Trafficking protein particle complex subunit 4;	1	0	1
GCR_cBin47052_Ctg1_234	BOT	[T/G]	GTTGGCAGTTTCAGACTGAATGTATGTAGAGATTCAGGATTAGTCGTTGG[T/G]CAACAATAGGCCTACTGTTA	TAACAGTAGGCCTATTGTTG[A/C]CCAACGACTAATCCTGAATCTCTACATACATTCAGTCTGAAACTGCCAAC	P62753	RS6_HUMAN	3e-50	GO:0005634: 40S ribosomal protein S6; GO:0005730: 40S ribosomal protein S6; GO:0005737: 40S ribosomal protein S6; GO:0005829: 40S ribosomal protein S6; GO:0015935: 40S ribosomal protein S6; GO:0022627: 40S ribosomal protein S6; GO:0022627: 40S ribosomal protein S6; GO:0030529: 40S ribosomal protein S6;	GO:0003735: 40S ribosomal protein S6; GO:0005515: 40S ribosomal protein S6; GO:0019901: 40S ribosomal protein S6;	GO:0000184: 40S ribosomal protein S6; GO:0006412: 40S ribosomal protein S6; GO:0006412: 40S ribosomal protein S6; GO:0006364: 40S ribosomal protein S6; GO:0006413: 40S ribosomal protein S6; GO:0006414: 40S ribosomal protein S6; GO:0006415: 40S ribosomal protein S6; GO:0006614: 40S ribosomal protein S6; GO:0008286: 40S ribosomal protein S6; GO:0010467: 40S ribosomal protein S6; GO:0016032: 40S rib…	8	3	20
ESTNV_32862_1481	TOP	[A/C]	ATATACTCAGGGTCTGTTGATAAGCACTGGACCAGTTCCGTCTTCTTTGA[A/C]TTCAGAAATTCCATGGTCTAAATGTCAACAAGGTGTTTAACAGAGCAGGA	ATATACTCAGGGTCTGTTGATAAGCACTGGACCAGTTCCGTCTTCTTTGA[A/C]TTCAGAAATTCCATGGTCTAAATGTCAACAAGGTGTTTAACAGAGCAGGA	Q9UKD2	MRT4_HUMAN	2e-58	GO:0005634: mRNA turnover protein 4 homolog; GO:0005730: mRNA turnover protein 4 homolog; GO:0031965: mRNA turnover protein 4 homolog;		GO:0042254: mRNA turnover protein 4 homolog;	3	0	1
ESTV_14673_494	BOT	[G/C]	TGCGTCATTTTACAGATGAAGACTGTCTGTATCTATATACGACTGAGGAA[C/G]TAGTTTGTAACAGAAGCTTGTAATACTGACAATTCACTGTGTTACACTTT	AAAGTGTAACACAGTGAATTGTCAGTATTACAAGCTTCTGTTACAAACTA[C/G]TTCCTCAGTCGTATATAGATACAGACAGTCTTCATCTGTAAAATGACGCA	Q13491	GPM6B_HUMAN	2e-148	GO:0005886: Neuronal membrane glycoprotein M6-b; GO:0016021: Neuronal membrane glycoprotein M6-b; GO:0045121: Neuronal membrane glycoprotein M6-b;	GO:0003674: Neuronal membrane glycoprotein M6-b;	GO:0001503: Neuronal membrane glycoprotein M6-b; GO:0007399: Neuronal membrane glycoprotein M6-b; GO:0015031: Neuronal membrane glycoprotein M6-b; GO:0030154: Neuronal membrane glycoprotein M6-b; GO:0030501: Neuronal membrane glycoprotein M6-b; GO:0032956: Neuronal membrane glycoprotein M6-b; GO:0051612: Neuronal membrane glycoprotein M6-b; GO:0051893: Neuronal membrane glycoprotein M6-b; GO:0085…	3	1	10
GCR_cBin33290_Ctg1_231	BOT	[T/C]	TCATAGCTGCATAGGTCTCGTCACTGGAGATAGGGGATAACACACTATCA[T/C]GTTTCATAATGCTTTTAAAACAATGACCATCACTACTGTAAATCAGCCAA	TTGGCTGATTTACAGTAGTGATGGTCATTGTTTTAAAAGCATTATGAAAC[A/G]TGATAGTGTGTTATCCCCTATCTCCAGTGACGAGACCTATGCAGCTATGA	Q6P4F1	FUT10_HUMAN	1e-124	GO:0005794: Alpha-(1; GO:0016021: Alpha-(1; GO:0032580: Alpha-(1;	GO:0046920: Alpha-(1;	GO:0006457: Alpha-(1; GO:0006605: Alpha-(1; GO:0006486: Alpha-(1; GO:0006486: Alpha-(1; GO:0007399: Alpha-(1; GO:0009566: Alpha-(1; GO:0009790: Alpha-(1; GO:0030097: Alpha-(1; GO:0042355: Alpha-(1; GO:0042060: Alpha-(1;	3	1	10
GCR_cBin39316_Ctg1_77	TOP	[A/G]	TTATTCTTGCTATGTAACTACTGTCAAAAAAAACATGTATGTAAAATGTG[T/C]GTAGAATGTACACGTAACAACATCCCATGGCAGGGTTATGAGATATTTCT	AGAAATATCTCATAACCCTGCCATGGGATGTTGTTACGTGTACATTCTAC[A/G]CACATTTTACATACATGTTTTTTTTGACAGTAGTTACATAGCAAGAATAA	B7Z5F2	B7Z5F2_HUMAN	6e-119		GO:0003964: Uncharacterized protein;		0	1	0
ESTNV_30714_577	TOP	[A/G]	TTTTAAGAGCACTTTGATTTCACCAAGGGCACTTCCTGAGACGTCAGCGT[A/G]TTTTCCTCCAGTAAACCATGACCGCCACGAAAGCCACTGCAGCCACAAGC	TTTTAAGAGCACTTTGATTTCACCAAGGGCACTTCCTGAGACGTCAGCGT[A/G]TTTTCCTCCAGTAAACCATGACCGCCACGAAAGCCACTGCAGCCACAAGC	Q07812	BAX_HUMAN	1e-32	GO:0005634: Apoptosis regulator BAX; GO:0005739: Apoptosis regulator BAX; GO:0005757: Apoptosis regulator BAX; GO:0005741: Apoptosis regulator BAX; GO:0005789: Apoptosis regulator BAX; GO:0005783: Apoptosis regulator BAX; GO:0005829: Apoptosis regulator BAX; GO:0005829: Apoptosis regulator BAX; GO:0044445: Apoptosis regulator BAX; GO:0046930: Apoptosis regulator BAX; GO:0097136: Apoptosis regulat…	GO:0005515: Apoptosis regulator BAX; GO:0008289: Apoptosis regulator BAX; GO:0015267: Apoptosis regulator BAX; GO:0042802: Apoptosis regulator BAX; GO:0042803: Apoptosis regulator BAX; GO:0042803: Apoptosis regulator BAX; GO:0046982: Apoptosis regulator BAX; GO:0051434: Apoptosis regulator BAX; GO:0051434: Apoptosis regulator BAX;	GO:0001764: Apoptosis regulator BAX; GO:0001101: Apoptosis regulator BAX; GO:0001777: Apoptosis regulator BAX; GO:0001782: Apoptosis regulator BAX; GO:0001783: Apoptosis regulator BAX; GO:0001836: Apoptosis regulator BAX; GO:0001844: Apoptosis regulator BAX; GO:0001822: Apoptosis regulator BAX; GO:0001541: Apoptosis regulator BAX; GO:0001974: Apoptosis regulator BAX; GO:0002904: Apoptosis regulat…	11	9	81
ESTV_20585_225	TOP	[A/G]	TTAATAATCATATGGCACCCAGACAGCATTNGTCCAATTGTTAANGTCCT[T/C]CATTCAAACAATATGGTGTTCTGTTTCAACATTACAAGTTAAAAACTAAT	ATTAGTTTTTAACTTGTAATGTTGAAACAGAACACCATATTGTTTGAATG[A/G]AGGACNTTAACAATTGGACNAATGCTGTCTGGGTGCCATATGATTATTAA	P38646	GRP75_HUMAN	0	GO:0005730: Stress-70 protein; GO:0005737: Stress-70 protein; GO:0005739: Stress-70 protein; GO:0005739: Stress-70 protein; GO:0009986: Stress-70 protein; GO:0042645: Stress-70 protein;	GO:0005515: Stress-70 protein; GO:0005524: Stress-70 protein; GO:0051082: Stress-70 protein;	GO:0006457: Stress-70 protein; GO:0006611: Stress-70 protein; GO:0006626: Stress-70 protein; GO:0043066: Stress-70 protein; GO:0044267: Stress-70 protein;	6	3	5
GCR_cBin17597_Ctg1_113	TOP	[A/G]	GTGACTCTGGGTGGCTGGATACTGAGTCACGGTTTTAAAAGCCTNTCATG[T/C]GCTCTCTCCGTTTGCAGAGCACTTGTGATGGTCTGGGTTTCATGCTGAGA	TCTCAGCATGAAACCCAGACCATCACAAGTGCTCTGCAAACGGAGAGAGC[A/G]CATGANAGGCTTTTAAAACCGTGACTCAGTATCCAGCCACCCAGAGTCAC	P26373	RL13_HUMAN	4e-93	GO:0005829: 60S ribosomal protein L13; GO:0022625: 60S ribosomal protein L13; GO:0022626: 60S ribosomal protein L13;	GO:0003723: 60S ribosomal protein L13; GO:0003735: 60S ribosomal protein L13; GO:0005515: 60S ribosomal protein L13;	GO:0000184: 60S ribosomal protein L13; GO:0006412: 60S ribosomal protein L13; GO:0006412: 60S ribosomal protein L13; GO:0006413: 60S ribosomal protein L13; GO:0006414: 60S ribosomal protein L13; GO:0006415: 60S ribosomal protein L13; GO:0006614: 60S ribosomal protein L13; GO:0010467: 60S ribosomal protein L13; GO:0016032: 60S ribosomal protein L13; GO:0016070: 60S ribosomal protein L13; GO:001607…	3	3	14
ESTNV_35883_1920	TOP	[A/T]	GGCGGGACACACCTTAAGAGAGCATGCTATACTGTAACTTGTAAAAAAAA[A/T]TAAAAAACACTCCAAATCCTATAACACGAACAAAATAGTGGCAACCCGAC	GGCGGGACACACCTTAAGAGAGCATGCTATACTGTAACTTGTAAAAAAAA[A/T]TAAAAAACACTCCAAATCCTATAACACGAACAAAATAGTGGCAACCCGAC	P14618	KPYM_HUMAN	0	GO:0005634: Pyruvate kinase isozymes M1/M2; GO:0005737: Pyruvate kinase isozymes M1/M2; GO:0005739: Pyruvate kinase isozymes M1/M2; GO:0005829: Pyruvate kinase isozymes M1/M2; GO:0005829: Pyruvate kinase isozymes M1/M2; GO:0005886: Pyruvate kinase isozymes M1/M2; GO:0019861: Pyruvate kinase isozymes M1/M2;	GO:0000287: Pyruvate kinase isozymes M1/M2; GO:0004743: Pyruvate kinase isozymes M1/M2; GO:0005515: Pyruvate kinase isozymes M1/M2; GO:0005524: Pyruvate kinase isozymes M1/M2; GO:0030955: Pyruvate kinase isozymes M1/M2; GO:0043531: Pyruvate kinase isozymes M1/M2;	GO:0001889: Pyruvate kinase isozymes M1/M2; GO:0001666: Pyruvate kinase isozymes M1/M2; GO:0005975: Pyruvate kinase isozymes M1/M2; GO:0006006: Pyruvate kinase isozymes M1/M2; GO:0006096: Pyruvate kinase isozymes M1/M2; GO:0006096: Pyruvate kinase isozymes M1/M2; GO:0006096: Pyruvate kinase isozymes M1/M2; GO:0006754: Pyruvate kinase isozymes M1/M2; GO:0007584: Pyruvate kinase isozymes M1/M2; GO:…	7	6	17
GCR_cBin24285_Ctg1_315	BOT	[T/C]	ATGGGGTAAGACCATCTGCTTTTCCTGAGAAATGCCACCTAATAAATAAA[A/G]GGCTTTTTTGTGGAAACCAATACTGGGAACAATTCACTTCAGATCATAGG	ATGGGGTAAGACCATCTGCTTTTCCTGAGAAATGCCACCTAATAAATAAA[A/G]GGCTTTTTTGTGGAAACCAATACTGGGAACAATTCACTTCAGATCATAGG	Q8N8Q9	Q8N8Q9_HUMAN	3e-85	GO:0016020: Magnesium transporter NIPA2;	GO:0015095: Magnesium transporter NIPA2;		1	1	0
ESTNV_31283_1378	TOP	[A/G]	GTCTGGACATTGTTAAATAGACAGGGATTGACACCCTGCTTGATCAAAAT[A/G]GGGAGATACCATTCATCAATAAATCTTTAAGACATATGTTAATTAAACTT	GTCTGGACATTGTTAAATAGACAGGGATTGACACCCTGCTTGATCAAAAT[A/G]GGGAGATACCATTCATCAATAAATCTTTAAGACATATGTTAATTAAACTT	H3BP11	H3BP11_HUMAN	1e-52	GO:0005634: Transcription factor Maf;	GO:0003700: Transcription factor Maf; GO:0043565: Transcription factor Maf;		1	2	0
GCR_cBin4928_Ctg1_215	BOT	[T/C]	TATGGTGAACTATTACTCTGCCTGTACTTAGATCATAACCGGGCCCATGC[T/C]ACTGACGTGCTCCATGCTGTCTGGTACCTGACTACCCGGCCTGT	ACAGGCCGGGTAGTCAGGTACCAGACAGCATGGAGCACGTCAGT[A/G]GCATGGGCCCGGTTATGATCTAAGTACAGGCAGAGTAATAGTTCACCATA	Q14432	PDE3A_HUMAN	3e-36	"GO:0005829: cGMP-inhibited 3; "GO:0016021: cGMP-inhibited 3;	"GO:0004115: cGMP-inhibited 3; "GO:0004119: cGMP-inhibited 3; "GO:0030552: cGMP-inhibited 3; "GO:0046872: cGMP-inhibited 3;	GO:0001556: cGMP-inhibited 3; GO:0006198: cGMP-inhibited 3; "GO:0006198: cGMP-inhibited 3; "GO:0006629: cGMP-inhibited 3; "GO:0007596: cGMP-inhibited 3; "GO:0019933: cGMP-inhibited 3; "GO:0019934: cGMP-inhibited 3; "GO:0040020: cGMP-inhibited 3; "GO:0043116: cGMP-inhibited 3; "GO:0043117: cGMP-inhibited 3; "GO:0043066: cGMP-inhibited 3; "GO:0042493: cGMP-inhibited 3; "GO:0051591: cGMP-inhibited 3…	2	4	16
ESTV_15338_274	TOP	[A/C]	GTGTCAATATGAGAAGCAGCTTTGAGGTAACGGAGGACACACATACAGTA[A/C]ACTGGAACCCCTCTTCTCCTGCGTTTCAAGTCATTTTACATCACTCTAAA	GTGTCAATATGAGAAGCAGCTTTGAGGTAACGGAGGACACACATACAGTA[A/C]ACTGGAACCCCTCTTCTCCTGCGTTTCAAGTCATTTTACATCACTCTAAA	O60858	TRI13_HUMAN	3e-127	GO:0005737: E3 ubiquitin-protein ligase TRIM13; GO:0005789: E3 ubiquitin-protein ligase TRIM13; GO:0016021: E3 ubiquitin-protein ligase TRIM13; GO:0097038: E3 ubiquitin-protein ligase TRIM13;	GO:0004871: E3 ubiquitin-protein ligase TRIM13; GO:0004842: E3 ubiquitin-protein ligase TRIM13; GO:0005515: E3 ubiquitin-protein ligase TRIM13; GO:0008270: E3 ubiquitin-protein ligase TRIM13;	GO:0007165: E3 ubiquitin-protein ligase TRIM13; GO:0009653: E3 ubiquitin-protein ligase TRIM13; GO:0010332: E3 ubiquitin-protein ligase TRIM13; GO:0010942: E3 ubiquitin-protein ligase TRIM13; GO:0016239: E3 ubiquitin-protein ligase TRIM13; GO:0030433: E3 ubiquitin-protein ligase TRIM13; GO:0043123: E3 ubiquitin-protein ligase TRIM13; GO:0043161: E3 ubiquitin-protein ligase TRIM13; GO:0051865: E3 …	4	4	9
ESTV_21922_834	BOT	[T/C]	TACATTGCTGTGAAGGAGAAGTACGCTAAGTACCTGCCACACTCTGGAGG[T/C]CGCTATGCTGCCAAGCGTTTCCGCAAGGCCCAGTGCCCCATTGTGGAGCG	CGCTCCACAATGGGGCACTGGGCCTTGCGGAAACGCTTGGCAGCATAGCG[A/G]CCTCCAGAGTGTGGCAGGTACTTAGCGTACTTCTCCTTCACAGCAATGTA	P46782	RS5_HUMAN	6e-144	GO:0005829: 40S ribosomal protein S5; GO:0022627: 40S ribosomal protein S5; GO:0030529: 40S ribosomal protein S5;	GO:0003723: 40S ribosomal protein S5; GO:0003729: 40S ribosomal protein S5; GO:0003735: 40S ribosomal protein S5;	GO:0000184: 40S ribosomal protein S5; GO:0006450: 40S ribosomal protein S5; GO:0006412: 40S ribosomal protein S5; GO:0006412: 40S ribosomal protein S5; GO:0006412: 40S ribosomal protein S5; GO:0006412: 40S ribosomal protein S5; GO:0006413: 40S ribosomal protein S5; GO:0006413: 40S ribosomal protein S5; GO:0006414: 40S ribosomal protein S5; GO:0006415: 40S ribosomal protein S5; GO:0006614: 40S rib…	3	3	18
ESTNV_35058_1427	TOP	[A/G]	TTGGCGTCTGGAGCTGGAGCTCCCAGGATCACCTCGAACGCCTGGCCAGA[T/C]GCACGTTTGTCAATCTCCTTAACCAGAATATCTCCGCAGGAAGAGGCCAT	ATGGCCTCTTCCTGCGGAGATATTCTGGTTAAGGAGATTGACAAACGTGC[A/G]TCTGGCCAGGCGTTCGAGGTGATCCTGGGAGCTCCAGCTCCAGACGCCAA	P16949	STMN1_HUMAN	7e-52	GO:0005622: Stathmin; GO:0005829: Stathmin; GO:0005874: Stathmin;	GO:0004871: Stathmin; GO:0015631: Stathmin;	GO:0007052: Stathmin; GO:0007019: Stathmin; GO:0007165: Stathmin; GO:0007409: Stathmin; GO:0009615: Stathmin; GO:0031115: Stathmin; GO:0035556: Stathmin; GO:0051272: Stathmin;	3	2	8
ESTNV_29144_65	TOP	[A/G]	NNNNNNNNNNNACAACCAGTGTTTAATTGAGTATTCAATAAGTATGTATT[T/C]TCACAAGGCAAATGTACAGCAAACAACTGCCGGCTGGCTAGCACCACAGG	CCTGTGGTGCTAGCCAGCCGGCAGTTGTTTGCTGTACATTTGCCTTGTGA[A/G]AATACATACTTATTGAATACTCAATTAAACACTGGTTGTNNNNNNNNNNN	Q96LR5	UB2E2_HUMAN	5e-109		GO:0004842: Ubiquitin-conjugating enzyme E2 E2; GO:0005524: Ubiquitin-conjugating enzyme E2 E2; GO:0042296: Ubiquitin-conjugating enzyme E2 E2;	GO:0032020: Ubiquitin-conjugating enzyme E2 E2; GO:0070936: Ubiquitin-conjugating enzyme E2 E2; GO:0070979: Ubiquitin-conjugating enzyme E2 E2; GO:0070534: Ubiquitin-conjugating enzyme E2 E2;	0	3	4
ESTNV_29730_82	TOP	[A/C]	GACAAAAGCATTCAATCTTCCATACTCGCCAACACACAAATTACAAACTT[A/C]TTATTTTTGTTTTTACAGAGCAAATAGCAATATTTATTTCCAGACGTAGT	GACAAAAGCATTCAATCTTCCATACTCGCCAACACACAAATTACAAACTT[A/C]TTATTTTTGTTTTTACAGAGCAAATAGCAATATTTATTTCCAGACGTAGT	Q9UJQ4	SALL4_HUMAN	0	GO:0000792: Sal-like protein 4; GO:0005634: Sal-like protein 4; GO:0043234: Sal-like protein 4;	GO:0003677: Sal-like protein 4; GO:0008270: Sal-like protein 4;	GO:0000122: Sal-like protein 4; GO:0001833: Sal-like protein 4; GO:0001843: Sal-like protein 4; GO:0003281: Sal-like protein 4; GO:0006351: Sal-like protein 4; GO:0030326: Sal-like protein 4; GO:0045944: Sal-like protein 4;	3	2	7
ESTNV_35759_1059	BOT	[T/C]	AAGAATGCTCCATGGAAGGGTACAAAATATTGTGGACAAAAAAACAAAAA[A/G]AAAGACAATCATCACAAATGAGCTAGAGCTGAGGATTGGATAGTAAGAAC	AAGAATGCTCCATGGAAGGGTACAAAATATTGTGGACAAAAAAACAAAAA[A/G]AAAGACAATCATCACAAATGAGCTAGAGCTGAGGATTGGATAGTAAGAAC	Q9BTT4	MED10_HUMAN	3e-77	GO:0005654: Mediator of RNA polymerase II transcription subunit 10; GO:0016592: Mediator of RNA polymerase II transcription subunit 10;	GO:0001104: Mediator of RNA polymerase II transcription subunit 10;	GO:0006367: Mediator of RNA polymerase II transcription subunit 10; GO:0010467: Mediator of RNA polymerase II transcription subunit 10; GO:0045944: Mediator of RNA polymerase II transcription subunit 10;	2	1	3
GCR_cBin11193_Ctg1_55	BOT	[T/C]	CTTTTAATAATATCTTCCTGGTA[A/G]AAGATGAAGTGTAGAAAAGCAAAACATTTGAGAGTGAATTTGGTCTTAAT	CTTTTAATAATATCTTCCTGGTA[A/G]AAGATGAAGTGTAGAAAAGCAAAACATTTGAGAGTGAATTTGGTCTTAAT	Q8NFV4	ABHDB_HUMAN	4e-21	GO:0005575: Abhydrolase domain-containing protein 11; GO:0005739: Abhydrolase domain-containing protein 11;	GO:0003674: Abhydrolase domain-containing protein 11; GO:0016787: Abhydrolase domain-containing protein 11;	GO:0008150: Abhydrolase domain-containing protein 11;	2	2	1
ESTV_21649_656	BOT	[T/C]	GGGGAGATCAACCAGTTCAGCGCCAAGTCTGGAGAGGTGCTGAAGAAGGT[A/G]AAGGAACACAACAAACAGATCAACGACATCCAGACTTCCGTTGATCTGAC	GGGGAGATCAACCAGTTCAGCGCCAAGTCTGGAGAGGTGCTGAAGAAGGT[A/G]AAGGAACACAACAAACAGATCAACGACATCCAGACTTCCGTTGATCTGAC	Q13347	EIF3I_HUMAN	0	GO:0005852: Eukaryotic translation initiation factor 3 subunit I; GO:0005829: Eukaryotic translation initiation factor 3 subunit I;	GO:0003743: Eukaryotic translation initiation factor 3 subunit I; GO:0003743: Eukaryotic translation initiation factor 3 subunit I; GO:0005515: Eukaryotic translation initiation factor 3 subunit I;	GO:0006412: Eukaryotic translation initiation factor 3 subunit I; GO:0006413: Eukaryotic translation initiation factor 3 subunit I; GO:0006413: Eukaryotic translation initiation factor 3 subunit I; GO:0006413: Eukaryotic translation initiation factor 3 subunit I; GO:0010467: Eukaryotic translation initiation factor 3 subunit I; GO:0044267: Eukaryotic translation initiation factor 3 subunit I;	2	3	6
ESTV_14501_498	TOP	[A/G]	ACATTTAATTCTTAACTTATTTGACCAGGTAAGAGGACATTTTACAGTAA[T/C]AAACAGGGGACTAGAAATGTTATTTATATAATATCCTGGATTGGTTGTTA	TAACAACCAATCCAGGATATTATATAAATAACATTTCTAGTCCCCTGTTT[A/G]TTACTGTAAAATGTCCTCTTACCTGGTCAAATAAGTTAAGAATTAAATGT	Q13137	CACO2_HUMAN	1e-39	GO:0005634: Calcium-binding and coiled-coil domain-containing protein 2; GO:0005730: Calcium-binding and coiled-coil domain-containing protein 2; GO:0005737: Calcium-binding and coiled-coil domain-containing protein 2; GO:0005794: Calcium-binding and coiled-coil domain-containing protein 2; GO:0005856: Calcium-binding and coiled-coil domain-containing protein 2; GO:0043231: Calcium-binding and co…	GO:0005515: Calcium-binding and coiled-coil domain-containing protein 2; GO:0042803: Calcium-binding and coiled-coil domain-containing protein 2;	GO:0016032: Calcium-binding and coiled-coil domain-containing protein 2; GO:0034341: Calcium-binding and coiled-coil domain-containing protein 2;	7	2	2
BASS13_B7_D12_578	TOP	[A/T]	GCCTCTCTCGGAGTAAAGTGTACGTCCAGTGATTAAATAAAAAAAAAATCNAAAATCAAC[A/T]TGGTTGGAATGGCATCATCATAGCCTTGGTCAAGGTGCCTTGTCAGAGTCTCCAGCTAGG	CCTAGCTGGAGACTCTGACAAGGCACCTTGACCAAGGCTATGATGATGCCATTCCAACCA[A/T]GTTGATTTTNGATTTTTTTTTTATTTAATCACTGGACGTACACTTTACTCCGAGAGAGGC	Q86VP6	CAND1_HUMAN	0	GO:0000151: Cullin-associated NEDD8-dissociated protein 1; GO:0005634: Cullin-associated NEDD8-dissociated protein 1;	GO:0005515: Cullin-associated NEDD8-dissociated protein 1; GO:0017025: Cullin-associated NEDD8-dissociated protein 1;	GO:0006351: Cullin-associated NEDD8-dissociated protein 1; GO:0016567: Cullin-associated NEDD8-dissociated protein 1; GO:0030154: Cullin-associated NEDD8-dissociated protein 1; GO:0043086: Cullin-associated NEDD8-dissociated protein 1; GO:0045899: Cullin-associated NEDD8-dissociated protein 1;	2	2	5
ESTNV_34747_156	BOT	[G/C]	CAAATGACAAACATTCAGTATTGTAGCTAGTGGGCCTATAAACTGCCTCT[C/G]TTGTACTCAATGATCTTTTTTCTGCACGGGACGGAGGGGGAAAAATATCT	AGATATTTTTCCCCCTCCGTCCCGTGCAGAAAAAAGATCATTGAGTACAA[C/G]AGAGGCAGTTTATAGGCCCACTAGCTACAATACTGAATGTTTGTCATTTG	Q9NPG8	ZDHC4_HUMAN	7e-84	GO:0016021: Probable palmitoyltransferase ZDHHC4;	GO:0008270: Probable palmitoyltransferase ZDHHC4; GO:0016746: Probable palmitoyltransferase ZDHHC4;		1	2	0
GCR_cBin47786_Ctg1_113	TOP	[A/C]	TGATCTCTTCTTTAGAAGTCCCAGTCTCGGAGACACACAAAGAATAAAGG[A/C]CTCTGTCACAGAGTGTTGCCTTGGGAACACCTGTACACAGACATCCCAGA	TGATCTCTTCTTTAGAAGTCCCAGTCTCGGAGACACACAAAGAATAAAGG[A/C]CTCTGTCACAGAGTGTTGCCTTGGGAACACCTGTACACAGACATCCCAGA	P32297	ACHA3_HUMAN	7e-117	GO:0005886: Neuronal acetylcholine receptor subunit alpha-3; GO:0005892: Neuronal acetylcholine receptor subunit alpha-3; GO:0014069: Neuronal acetylcholine receptor subunit alpha-3; GO:0016021: Neuronal acetylcholine receptor subunit alpha-3; GO:0030054: Neuronal acetylcholine receptor subunit alpha-3; GO:0030425: Neuronal acetylcholine receptor subunit alpha-3; GO:0043025: Neuronal acetylcholin…	GO:0004889: Neuronal acetylcholine receptor subunit alpha-3; GO:0004889: Neuronal acetylcholine receptor subunit alpha-3; GO:0015276: Neuronal acetylcholine receptor subunit alpha-3; GO:0015464: Neuronal acetylcholine receptor subunit alpha-3; GO:0042166: Neuronal acetylcholine receptor subunit alpha-3;	GO:0006811: Neuronal acetylcholine receptor subunit alpha-3; GO:0006940: Neuronal acetylcholine receptor subunit alpha-3; GO:0007165: Neuronal acetylcholine receptor subunit alpha-3; GO:0007271: Neuronal acetylcholine receptor subunit alpha-3; GO:0007268: Neuronal acetylcholine receptor subunit alpha-3; GO:0007171: Neuronal acetylcholine receptor subunit alpha-3; GO:0007507: Neuronal acetylcholin…	8	5	17
GCR_cBin19812_Ctg1_160	TOP	[A/G]	ATAGGAATCCAATGAATGAAATAACATAACGGCCCACCAAGCAGACTGTC[A/G]ACCAATTGCGTTCACGTTGTCATGCTGCGTCACGCAATTGCGAAGCTAAT	ATAGGAATCCAATGAATGAAATAACATAACGGCCCACCAAGCAGACTGTC[A/G]ACCAATTGCGTTCACGTTGTCATGCTGCGTCACGCAATTGCGAAGCTAAT	Q6NXR0	IIGP5_HUMAN	7e-42	GO:0016020: Interferon-inducible GTPase 5;	GO:0005525: Interferon-inducible GTPase 5; GO:0016817: Interferon-inducible GTPase 5;		1	2	0
GCR_cBin10084_Ctg1_433	BOT	[T/C]	TTGTGTATGTGGGCCATTCAGAGTGTAAATGGGCAAGACAAAAGTATTAA[T/C]GTTTTCTATATTGTCGCTGA	TCAGCGACAATATAGAAAAC[A/G]TTAATACTTTTGTCTTGCCCATTTACACTCTGAATGGCCCACATACACAA	P31276	HXC13_HUMAN	2e-79	GO:0005634: Homeobox protein Hox-C13;	GO:0003700: Homeobox protein Hox-C13; GO:0005515: Homeobox protein Hox-C13; GO:0043565: Homeobox protein Hox-C13;	GO:0001942: Homeobox protein Hox-C13; GO:0006351: Homeobox protein Hox-C13; GO:0007275: Homeobox protein Hox-C13; GO:0009653: Homeobox protein Hox-C13; GO:0009952: Homeobox protein Hox-C13; GO:0043587: Homeobox protein Hox-C13;	1	3	6
GCR_hBin32095_Ctg1_86	TOP	[A/C]	AAGCTAACGGTCACAGAGGAAGAAGGTGGAGGGAAGACAGGGTCTCAAAT[A/C]CCCCCTTGTCTGCATTCCTCTCTCCACAGCTACATGCTACTCATCCTGCT	AAGCTAACGGTCACAGAGGAAGAAGGTGGAGGGAAGACAGGGTCTCAAAT[A/C]CCCCCTTGTCTGCATTCCTCTCTCCACAGCTACATGCTACTCATCCTGCT	Q9WJR5	POK3_HUMAN	6e-116		GO:0003723: HERV-K_19q12 provirus ancestral Pol protein; GO:0003677: HERV-K_19q12 provirus ancestral Pol protein; GO:0003964: HERV-K_19q12 provirus ancestral Pol protein; GO:0004523: HERV-K_19q12 provirus ancestral Pol protein; GO:0008270: HERV-K_19q12 provirus ancestral Pol protein;	GO:0006278: HERV-K_19q12 provirus ancestral Pol protein; GO:0006310: HERV-K_19q12 provirus ancestral Pol protein; GO:0015074: HERV-K_19q12 provirus ancestral Pol protein;	0	5	3
ESTNV_23580_687	BOT	[T/C]	ACTGTACCATTTGACTGTCAAGCTAAAATAAATTCAGGAGTATTCTCACC[A/G]TCACTGTATCTGAGTGTATGCACTTCTAGCCCTTGTCATTAGGGTACATG	ACTGTACCATTTGACTGTCAAGCTAAAATAAATTCAGGAGTATTCTCACC[A/G]TCACTGTATCTGAGTGTATGCACTTCTAGCCCTTGTCATTAGGGTACATG	Q6UW63	KDEL1_HUMAN	2e-38	GO:0005788: KDEL motif-containing protein 1;			1	0	0
GCR_cBin32777_Ctg1_66	BOT	[G/C]	GTCATGTTTGATCATAGGAAGTCATAGAAAGTAAGAATTTGTTGCAATGA[C/G]AGGGAAGTGGGACTCCGTCATTTGTACAAGATCTTTTGAAACATGTCAAA	GTCATGTTTGATCATAGGAAGTCATAGAAAGTAAGAATTTGTTGCAATGA[C/G]AGGGAAGTGGGACTCCGTCATTTGTACAAGATCTTTTGAAACATGTCAAA	P27216	ANX13_HUMAN	1e-48	GO:0005886: Annexin A13; GO:0005886: Annexin A13;	GO:0005509: Annexin A13; GO:0005544: Annexin A13;	GO:0030154: Annexin A13;	2	2	1
GCR_rBin14981_Ctg1_193	BOT	[T/G]	GAAAGAGAGGGGAGCCAATCCACTCTGCTAACTGTGTGGGATGGAGAGGT[T/G]GACACCCAGAAGAGGGACAGGAGAGGGACAGGATCGGGGACAGAGTGAAT	ATTCACTCTGTCCCCGATCCTGTCCCTCTCCTGTCCCTCTTCTGGGTGTC[A/C]ACCTCTCCATCCCACACAGTTAGCAGAGTGGATTGGCTCCCCTCTCTTTC	Q8TF71	MOT10_HUMAN	7e-87	GO:0005886: Monocarboxylate transporter 10; GO:0016021: Monocarboxylate transporter 10; GO:0016323: Monocarboxylate transporter 10;		GO:0006811: Monocarboxylate transporter 10; GO:0006865: Monocarboxylate transporter 10; GO:0015801: Monocarboxylate transporter 10; GO:0055085: Monocarboxylate transporter 10;	3	0	4
GCR_cBin42440_Ctg1_139	TOP	[A/G]	CATATTGGTAAAATGATTTTAACATGTTGGACCATGGTATGCATATAGCC[A/G]GTGCATGGTCTATATTATCAGGTATGCTATTAGCAATTAGCATTATTACC	CATATTGGTAAAATGATTTTAACATGTTGGACCATGGTATGCATATAGCC[A/G]GTGCATGGTCTATATTATCAGGTATGCTATTAGCAATTAGCATTATTACC	O43615	TIM44_HUMAN	0	GO:0005743: Mitochondrial import inner membrane translocase subunit TIM44; GO:0005744: Mitochondrial import inner membrane translocase subunit TIM44; GO:0005739: Mitochondrial import inner membrane translocase subunit TIM44; GO:0005759: Mitochondrial import inner membrane translocase subunit TIM44;	GO:0005515: Mitochondrial import inner membrane translocase subunit TIM44; GO:0005524: Mitochondrial import inner membrane translocase subunit TIM44; GO:0015450: Mitochondrial import inner membrane translocase subunit TIM44; GO:0051087: Mitochondrial import inner membrane translocase subunit TIM44;	GO:0006626: Mitochondrial import inner membrane translocase subunit TIM44; GO:0044267: Mitochondrial import inner membrane translocase subunit TIM44;	4	4	2
ESTV_20115_337	TOP	[A/G]	GGGCTGAAGAAGCTCCATCTGAAGAGAGCTACAGAGGAGTACCTTGAAGA[A/G]GAGCATCCCTGCCACTGCCGGCCCTGCCACAACAACGGGCAGCCCCTGCT	GGGCTGAAGAAGCTCCATCTGAAGAGAGCTACAGAGGAGTACCTTGAAGA[A/G]GAGCATCCCTGCCACTGCCGGCCCTGCCACAACAACGGGCAGCCCCTGCT	P10643	CO7_HUMAN	0	GO:0005579: Complement component C7; GO:0005576: Complement component C7;		GO:0006956: Complement component C7; GO:0006957: Complement component C7; GO:0006958: Complement component C7; GO:0019835: Complement component C7; GO:0045087: Complement component C7;	2	0	5
GCR_cBin33614_Ctg1_90	TOP	[A/G]	AGGGTTAGCTACAGCAACCACAAAATGAAAGCTTTCTTTCTATTTTACTC[A/G]TTTTTACTGTTCTTATCGAGAGTCCACTTTTAATCGTTGCATAGTATTGA	AGGGTTAGCTACAGCAACCACAAAATGAAAGCTTTCTTTCTATTTTACTC[A/G]TTTTTACTGTTCTTATCGAGAGTCCACTTTTAATCGTTGCATAGTATTGA	P27708	PYR1_HUMAN	0	GO:0005634: CAD protein; GO:0005829: CAD protein; GO:0005829: CAD protein; GO:0016363: CAD protein; GO:0043025: CAD protein; GO:0043195: CAD protein; GO:0042995: CAD protein; GO:0043234: CAD protein;	GO:0004151: CAD protein; GO:0004151: CAD protein; GO:0004070: CAD protein; GO:0004070: CAD protein; GO:0004088: CAD protein; GO:0004088: CAD protein; GO:0004672: CAD protein; GO:0005524: CAD protein; GO:0019899: CAD protein; GO:0042802: CAD protein; GO:0046872: CAD protein; GO:0070335: CAD protein;	GO:0006206: CAD protein; GO:0006207: CAD protein; GO:0006541: CAD protein; GO:0006543: CAD protein; GO:0007565: CAD protein; GO:0009790: CAD protein; GO:0014075: CAD protein; GO:0017144: CAD protein; GO:0018107: CAD protein; GO:0031000: CAD protein; GO:0031100: CAD protein; GO:0033574: CAD protein; GO:0044205: CAD protein; GO:0044281: CAD protein; GO:0046134: CAD protein; GO:0046777: CAD protein;…	8	12	18
GCR_cBin43281_Ctg1_51	TOP	[A/G]	CTAGACGTTTCAAATGTACAATAACAGCACTGGATCTGCATGGAAAGGCT[A/G]CAGGAACTATTATGACCCTGTGCCAACTCCCTCCACAGTTACATAAGCAG	CTAGACGTTTCAAATGTACAATAACAGCACTGGATCTGCATGGAAAGGCT[A/G]CAGGAACTATTATGACCCTGTGCCAACTCCCTCCACAGTTACATAAGCAG	J3QSE8	J3QSE8_HUMAN	7e-135	GO:0005634: Fanconi anemia group J protein;	GO:0003677: Fanconi anemia group J protein; GO:0004003: Fanconi anemia group J protein; GO:0005524: Fanconi anemia group J protein;		1	3	0
GCR_cBin42179_Ctg1_350	BOT	[T/C]	CACATAGTTAGTCAGGTCTTATAAAAGCCCCTGTGGTTATTAGTGCAGTA[T/C]ACCAGNACTACAAGAGCTGAATTAAGACATGCTGACAGGAGAGCCAGCCC	GGGCTGGCTCTCCTGTCAGCATGTCTTAATTCAGCTCTTGTAGTNCTGGT[A/G]TACTGCACTAATAACCACAGGGGCTTTTATAAGACCTGACTAACTATGTG	A8MPP1	D11L8_HUMAN	2e-131	GO:0005730: Putative ATP-dependent RNA helicase DDX11-like protein 8;	GO:0003677: Putative ATP-dependent RNA helicase DDX11-like protein 8; GO:0003723: Putative ATP-dependent RNA helicase DDX11-like protein 8; GO:0004003: Putative ATP-dependent RNA helicase DDX11-like protein 8; GO:0005524: Putative ATP-dependent RNA helicase DDX11-like protein 8;		1	4	0
GCR_cBin19598_Ctg1_176	BOT	[T/C]	AAATGCTGAGCTACATTGTATGCAAAAACATTTGGGACATTATATTATGT[T/C]ATACTAATACAGAGAAAAATATTTTAGTTAAACAAGTAATACAAAAAAAT	ATTTTTTTGTATTACTTGTTTAACTAAAATATTTTTCTCTGTATTAGTAT[A/G]ACATAATATAATGTCCCAAATGTTTTTGCATACAATGTAGCTCAGCATTT	Q9Y2T2	AP3M1_HUMAN	1e-56	GO:0005764: AP-3 complex subunit mu-1; GO:0005794: AP-3 complex subunit mu-1; GO:0030131: AP-3 complex subunit mu-1;	GO:0005515: AP-3 complex subunit mu-1;	GO:0006622: AP-3 complex subunit mu-1; GO:0008089: AP-3 complex subunit mu-1; GO:0048490: AP-3 complex subunit mu-1;	3	1	3
BASS115_B6A_H02_496	BOT	[T/G]	GGTAACTTTGATTGTAAACTACATCAAACCACATTCACTGTTGCACTCCTGTTGAAAAAA[A/C]TATGTGGAGATATGGGTTCAGAGCGTGACAATGTTCTATTTCATACCAAGGCTTGGTGGT	GGTAACTTTGATTGTAAACTACATCAAACCACATTCACTGTTGCACTCCTGTTGAAAAAA[A/C]TATGTGGAGATATGGGTTCAGAGCGTGACAATGTTCTATTTCATACCAAGGCTTGGTGGT	A6NKG5	RTL1_HUMAN	2e-59	GO:0016021: Retrotransposon-like protein 1;		GO:0007275: Retrotransposon-like protein 1;	1	0	1
ESTNV_26803_666	TOP	[A/G]	CAATGGTATCTAATTAGAGCTAAGTGTTTTTTGTTCTTCTCCCTGCGTAC[A/G]CCACATAATAATGGGTTATTTCAGACCTTTTAGTGTGTGCTGTCTAATTC	CAATGGTATCTAATTAGAGCTAAGTGTTTTTTGTTCTTCTCCCTGCGTAC[A/G]CCACATAATAATGGGTTATTTCAGACCTTTTAGTGTGTGCTGTCTAATTC	Q99707	METH_HUMAN	0	GO:0005737: Methionine synthase; GO:0005829: Methionine synthase;	GO:0005542: Methionine synthase; GO:0008705: Methionine synthase; GO:0008898: Methionine synthase; GO:0008270: Methionine synthase; GO:0031419: Methionine synthase;	GO:0000096: Methionine synthase; GO:0006479: Methionine synthase; GO:0006805: Methionine synthase; GO:0007399: Methionine synthase; GO:0032259: Methionine synthase; GO:0034641: Methionine synthase; GO:0044281: Methionine synthase; GO:0046653: Methionine synthase; GO:0050667: Methionine synthase;	2	5	9
GCR_cBin21639_Ctg1_129	BOT	[T/C]	AATGACGAGGATCTGAGCCTGTTCTCGGGAAAGCAGTATGTCCTTCACGT[T/C]GGGCTCGTGGGATTCGTTAAAGGAAAAACAGGATTCTGCCAGTTCGTGGT	ACCACGAACTGGCAGAATCCTGTTTTTCCTTTAACGAATCCCACGAGCCC[A/G]ACGTGAAGGACATACTGCTTTCCCGAGAACAGGCTCAGATCCTCGTCATT	P24468	COT2_HUMAN	8e-108	GO:0005634: COUP transcription factor 2;	GO:0001972: COUP transcription factor 2; GO:0003707: COUP transcription factor 2; GO:0003714: COUP transcription factor 2; GO:0003700: COUP transcription factor 2; GO:0003700: COUP transcription factor 2; GO:0004879: COUP transcription factor 2; GO:0005515: COUP transcription factor 2; GO:0008270: COUP transcription factor 2; GO:0042803: COUP transcription factor 2; GO:0043565: COUP transcription…	GO:0000122: COUP transcription factor 2; GO:0001764: COUP transcription factor 2; GO:0001937: COUP transcription factor 2; GO:0006357: COUP transcription factor 2; GO:0006629: COUP transcription factor 2; GO:0007165: COUP transcription factor 2; GO:0007519: COUP transcription factor 2; GO:0010596: COUP transcription factor 2; GO:0009952: COUP transcription factor 2; GO:0009956: COUP transcription…	1	10	21
BASS13_B7_B07_761	TOP	[A/G]	AGCAATCAGCCAAACTGTCGAAAGTGATGTCATCGTGAAAGTAGTGTAACCAAATTGTGA[T/C]GTGTGTTCCAAGCTAAATGCTAAATGCTACAGTCTCCCAACCGCTGAGAACATGACACGC	GCGTGTCATGTTCTCAGCGGTTGGGAGACTGTAGCATTTAGCATTTAGCTTGGAACACAC[A/G]TCACAATTTGGTTACACTACTTTCACGATGACATCACTTTCGACAGTTTGGCTGATTGCT	P49327	FAS_HUMAN	4e-46	GO:0005737: Fatty acid synthase; GO:0005739: Fatty acid synthase; GO:0005794: Fatty acid synthase; GO:0005829: Fatty acid synthase; GO:0005886: Fatty acid synthase; GO:0042470: Fatty acid synthase; GO:0042587: Fatty acid synthase;	GO:0000166: Fatty acid synthase; GO:0004312: Fatty acid synthase; GO:0004313: Fatty acid synthase; GO:0004314: Fatty acid synthase; GO:0004315: Fatty acid synthase; GO:0004316: Fatty acid synthase; GO:0004317: Fatty acid synthase; GO:0004319: Fatty acid synthase; GO:0004320: Fatty acid synthase; GO:0005515: Fatty acid synthase; GO:0008270: Fatty acid synthase; GO:0016295: Fatty acid synthase; GO:…	GO:0006112: Fatty acid synthase; GO:0006766: Fatty acid synthase; GO:0006767: Fatty acid synthase; GO:0006631: Fatty acid synthase; GO:0006633: Fatty acid synthase; GO:0015939: Fatty acid synthase; GO:0019432: Fatty acid synthase; GO:0031325: Fatty acid synthase; GO:0035338: Fatty acid synthase; GO:0044255: Fatty acid synthase; GO:0044281: Fatty acid synthase;	7	15	11
GCR_cBin7112_Ctg1_397	TOP	[A/C]	GGAAAGACCTAGTTAAGCAGCACATCTTGCTCTTCATTGTAGTCAAAGGG[A/C]TAATACTTAAGAAACTTGTTGAAAATCCCAAATTGTTTGCAGTCAACTTA	GGAAAGACCTAGTTAAGCAGCACATCTTGCTCTTCATTGTAGTCAAAGGG[A/C]TAATACTTAAGAAACTTGTTGAAAATCCCAAATTGTTTGCAGTCAACTTA	Q6IC75	Q6IC75_HUMAN	1e-39	GO:0030131: ADP-ribosylation factor-binding protein GGA1; GO:0044431: ADP-ribosylation factor-binding protein GGA1;		GO:0006886: ADP-ribosylation factor-binding protein GGA1; GO:0016192: ADP-ribosylation factor-binding protein GGA1;	2	0	2
GCR_cBin3280_Ctg1_135	BOT	[T/C]	AGTGCATTGATCCGAGACCAAGGTTGTGCATTCCTTGACAGTAACAAAGA[T/C]GGCAANATCTGGGAGGGTAGAATACATGCCTCTAGTAATCGACGGCAACA	TGTTGCCGTCGATTACTAGAGGCATGTATTCTACCCTCCCAGATNTTGCC[A/G]TCTTTGTTACTGTCAAGGAATGCACAACCTTGGTCTCGGATCAATGCACT	Q8N2S1	LTBP4_HUMAN	3e-43	GO:0005578: Latent-transforming growth factor beta-binding protein 4; GO:0005615: Latent-transforming growth factor beta-binding protein 4; GO:0031012: Latent-transforming growth factor beta-binding protein 4;	GO:0005024: Latent-transforming growth factor beta-binding protein 4; GO:0005509: Latent-transforming growth factor beta-binding protein 4; GO:0005178: Latent-transforming growth factor beta-binding protein 4; GO:0005515: Latent-transforming growth factor beta-binding protein 4; GO:0005539: Latent-transforming growth factor beta-binding protein 4; GO:0050431: Latent-transforming growth factor bet…	GO:0001558: Latent-transforming growth factor beta-binding protein 4; GO:0006457: Latent-transforming growth factor beta-binding protein 4; GO:0007179: Latent-transforming growth factor beta-binding protein 4; GO:0007275: Latent-transforming growth factor beta-binding protein 4; GO:0017015: Latent-transforming growth factor beta-binding protein 4; GO:0030162: Latent-transforming growth factor bet…	3	6	8
ESTV_21377_436	BOT	[T/A]	TGACAAAAACTAAACACACAACAGCAAACGCATGCCAGACAAAATAAAAT[A/T]AAAAAAGTGGGAAAGAGTATGGTAACCACCACCATATTTAAGGTGTGTGT	TGACAAAAACTAAACACACAACAGCAAACGCATGCCAGACAAAATAAAAT[A/T]AAAAAAGTGGGAAAGAGTATGGTAACCACCACCATATTTAAGGTGTGTGT	Q16514	TAF12_HUMAN	2e-85	GO:0000125: Transcription initiation factor TFIID subunit 12; GO:0005669: Transcription initiation factor TFIID subunit 12; GO:0005654: Transcription initiation factor TFIID subunit 12; GO:0030914: Transcription initiation factor TFIID subunit 12; GO:0030914: Transcription initiation factor TFIID subunit 12; GO:0033276: Transcription initiation factor TFIID subunit 12;	GO:0003713: Transcription initiation factor TFIID subunit 12; GO:0003677: Transcription initiation factor TFIID subunit 12; GO:0003700: Transcription initiation factor TFIID subunit 12; GO:0004402: Transcription initiation factor TFIID subunit 12; GO:0005515: Transcription initiation factor TFIID subunit 12; GO:0008134: Transcription initiation factor TFIID subunit 12; GO:0046982: Transcription i…	GO:0006352: Transcription initiation factor TFIID subunit 12; GO:0006366: Transcription initiation factor TFIID subunit 12; GO:0006367: Transcription initiation factor TFIID subunit 12; GO:0006367: Transcription initiation factor TFIID subunit 12; GO:0006368: Transcription initiation factor TFIID subunit 12; GO:0010467: Transcription initiation factor TFIID subunit 12; GO:0016032: Transcription i…	6	7	9
ESTNV_24376_271	TOP	[A/G]	TAACAGAGTAATATTCCACAGACTGATGATAGGTAATAGTCAAGACTTAC[A/G]TTGATAAATGAACAATAACAGTTTGGGGAAACAAAGGACTTGTCATATGT	TAACAGAGTAATATTCCACAGACTGATGATAGGTAATAGTCAAGACTTAC[A/G]TTGATAAATGAACAATAACAGTTTGGGGAAACAAAGGACTTGTCATATGT	P20339	RAB5A_HUMAN	3e-139	GO:0001726: Ras-related protein Rab-5A; GO:0005769: Ras-related protein Rab-5A; GO:0005886: Ras-related protein Rab-5A; GO:0010008: Ras-related protein Rab-5A; GO:0015629: Ras-related protein Rab-5A; GO:0030139: Ras-related protein Rab-5A; GO:0031901: Ras-related protein Rab-5A; GO:0042470: Ras-related protein Rab-5A; GO:0045121: Ras-related protein Rab-5A;	GO:0003924: Ras-related protein Rab-5A; GO:0005515: Ras-related protein Rab-5A; GO:0005525: Ras-related protein Rab-5A; GO:0019003: Ras-related protein Rab-5A;	GO:0006897: Ras-related protein Rab-5A; GO:0007264: Ras-related protein Rab-5A; GO:0007596: Ras-related protein Rab-5A; GO:0007399: Ras-related protein Rab-5A; GO:0015031: Ras-related protein Rab-5A; GO:0030154: Ras-related protein Rab-5A; GO:0045921: Ras-related protein Rab-5A; GO:0051489: Ras-related protein Rab-5A; GO:2000286: Ras-related protein Rab-5A;	9	4	9
ESTNV_32124_500	BOT	[T/C]	AAATGCATACAAACCTGAGACAACTGACGGAAAAACAAAACACACACCAA[A/G]AATTCAAGGCATATGGTCCAAGAAAGCACAGTCATAGCTACTACAGCATA	AAATGCATACAAACCTGAGACAACTGACGGAAAAACAAAACACACACCAA[A/G]AATTCAAGGCATATGGTCCAAGAAAGCACAGTCATAGCTACTACAGCATA	F8WEL6	F8WEL6_HUMAN	0	GO:0005622: Zinc finger protein 567;	GO:0003676: Zinc finger protein 567; GO:0008270: Zinc finger protein 567;	GO:0006355: Zinc finger protein 567;	1	2	1
ESTNV_28113_144	BOT	[T/G]	GACTGCTTCTTTGTTCGTTTATTTCGCAAAGTGATGTAGGACCTACAGTC[A/C]AACATGTACTTGAGTACATGTACACACGCTTCAATTCCTCCCACTATGAA	GACTGCTTCTTTGTTCGTTTATTTCGCAAAGTGATGTAGGACCTACAGTC[A/C]AACATGTACTTGAGTACATGTACACACGCTTCAATTCCTCCCACTATGAA	A1IGU5	ARH37_HUMAN	1e-18	GO:0005737: Rho guanine nucleotide exchange factor 37;	GO:0005089: Rho guanine nucleotide exchange factor 37;	GO:0035023: Rho guanine nucleotide exchange factor 37;	1	1	1
ESTNV_35628_2851	BOT	[T/G]	CTTGACACCATTGACTTTAGATCAGTGGGCGCTATGGGTCCACTTTTGTC[T/G]AATTTGCAGCCTTGATAGTGAAATGCATGACATTAGAATCTGGTTGAGAA	TTCTCAACCAGATTCTAATGTCATGCATTTCACTATCAAGGCTGCAAATT[A/C]GACAAAAGTGGACCCATAGCGCCCACTGATCTAAAGTCAATGGTGTCAAG	H3BLU6	H3BLU6_HUMAN	1e-155		GO:0005524: E3 ubiquitin-protein ligase RNF213; GO:0008270: E3 ubiquitin-protein ligase RNF213; GO:0017111: E3 ubiquitin-protein ligase RNF213;		0	3	0
ESTNV_35628_2366	BOT	[T/A]	TGTGACTTCCCAACAGGAATGGATGATGTAATTGATCAACTGTCCATTTG[A/T]ATGTAAATGGCTACTATAAACAATAGATAAATCAGGGAAATGTTAGAATA	TATTCTAACATTTCCCTGATTTATCTATTGTTTATAGTAGCCATTTACAT[A/T]CAAATGGACAGTTGATCAATTACATCATCCATTCCTGTTGGGAAGTCACA	H3BLU6	H3BLU6_HUMAN	1e-155		GO:0005524: E3 ubiquitin-protein ligase RNF213; GO:0008270: E3 ubiquitin-protein ligase RNF213; GO:0017111: E3 ubiquitin-protein ligase RNF213;		0	3	0
GCR_cBin4742_Ctg1_269	BOT	[T/G]	TCCAATGTCCCGGATTGAGCAGGCTTTCCCCCATCAGCGGTAGTCACTAC[T/G]TGCTTNACAACTGCCTGTTTCTCTCGGTCTAACGCTTTCTTTAACACTAA	TTAGTGTTAAAGAAAGCGTTAGACCGAGAGAAACAGGCAGTTGTNAAGCA[A/C]GTAGTGACTACCGCTGATGGGGGAAAGCCTGCTCAATCCGGGACATTGGA	Q9P2E7	PCD10_HUMAN	0	GO:0005886: Protocadherin-10; GO:0016021: Protocadherin-10;	GO:0005509: Protocadherin-10;	GO:0007156: Protocadherin-10;	2	1	1
GCR_cBin6795_Ctg1_308	BOT	[T/C]	TTTTATTAAATACATTTCAAGCGTATTTGGTAGTTTACTTTGATACATTG[A/G]TCTTTATGGTATTATCAGGTGTGAAGGTAAAACCCAGATGCAGACAACAT	TTTTATTAAATACATTTCAAGCGTATTTGGTAGTTTACTTTGATACATTG[A/G]TCTTTATGGTATTATCAGGTGTGAAGGTAAAACCCAGATGCAGACAACAT	C9JJP5	C9JJP5_HUMAN	1e-37		GO:0042802: Protein TFG;		0	1	0
GCR_cBin11431_Ctg1_401	TOP	[A/G]	ACGAAATCAATCCTCCTTATGATCACCCAAGTTGTCAAATGCTGGGTGTA[A/G]CTGGTGCATGGAAGTCAGGCGCAGGAGAGCAGAGAAGAGTGGACAAAGCA	ACGAAATCAATCCTCCTTATGATCACCCAAGTTGTCAAATGCTGGGTGTA[A/G]CTGGTGCATGGAAGTCAGGCGCAGGAGAGCAGAGAAGAGTGGACAAAGCA	A6NKG5	RTL1_HUMAN	2e-62	GO:0016021: Retrotransposon-like protein 1;		GO:0007275: Retrotransposon-like protein 1;	1	0	1
ESTNV_14000_405	TOP	[A/G]	TTGTGTTTGAAGAGAGCACATGCCAGTGGACTTTAAAGTAAGCTACATGG[A/G]AAAACGAATTGAAAAGTACCTTAAATATAACATTCTTATCCTTACAAATG	TTGTGTTTGAAGAGAGCACATGCCAGTGGACTTTAAAGTAAGCTACATGG[A/G]AAAACGAATTGAAAAGTACCTTAAATATAACATTCTTATCCTTACAAATG	B7Z5F2	B7Z5F2_HUMAN	2e-87		GO:0003964: Uncharacterized protein;		0	1	0
GCR_cBin965_Ctg2_341	TOP	[A/G]	TACATTCTTTTGATAAAATGACATAAACATAAACTCTCATGACACATGGC[A/G]TCATTNTAAGGTGGGATGGTAACACATGGTTGATATGAAGATGTAAAATG	TACATTCTTTTGATAAAATGACATAAACATAAACTCTCATGACACATGGC[A/G]TCATTNTAAGGTGGGATGGTAACACATGGTTGATATGAAGATGTAAAATG	C9J1E7	C9J1E7_HUMAN	0	GO:0030117: AP-1 complex subunit beta-1;	GO:0008565: AP-1 complex subunit beta-1;	GO:0006886: AP-1 complex subunit beta-1; GO:0016192: AP-1 complex subunit beta-1;	1	1	2
GCR_cBin965_Ctg2_356	TOP	[A/C]	AAATGACATAAACATAAACTCTCATGACACATGGCGTCATTTTANGGTGG[T/G]ATGGTAACACATGGTTGATATGAAGATGTAAAATGTCTAACTACCAGTGC	GCACTGGTAGTTAGACATTTTACATCTTCATATCAACCATGTGTTACCAT[A/C]CCACCNTAAAATGACGCCATGTGTCATGAGAGTTTATGTTTATGTCATTT	C9J1E7	C9J1E7_HUMAN	0	GO:0030117: AP-1 complex subunit beta-1;	GO:0008565: AP-1 complex subunit beta-1;	GO:0006886: AP-1 complex subunit beta-1; GO:0016192: AP-1 complex subunit beta-1;	1	1	2
ESTNV_33128_565	TOP	[A/G]	ATTGAAATTGGGTGGGCAAGTCAAGGAAATTTGTTCACGGTCAAGGAGCC[A/G]TTTTCAAATACTCAGGCTCAGGGAGAAGAGAAAAAACAAACAGTACATTT	ATTGAAATTGGGTGGGCAAGTCAAGGAAATTTGTTCACGGTCAAGGAGCC[A/G]TTTTCAAATACTCAGGCTCAGGGAGAAGAGAAAAAACAAACAGTACATTT	Q9UFH2	DYH17_HUMAN	0	GO:0005737: Dynein heavy chain 17; GO:0005858: Dynein heavy chain 17; GO:0005874: Dynein heavy chain 17; GO:0035085: Dynein heavy chain 17;	GO:0003777: Dynein heavy chain 17; GO:0005524: Dynein heavy chain 17; GO:0016887: Dynein heavy chain 17;	GO:0001539: Dynein heavy chain 17; GO:0007018: Dynein heavy chain 17;	4	3	2
BASS138_B7_B10_378	BOT	[G/C]	CGAGCCACTCTCTTTCCCACTTACCAACAGAAAATACGTTCGAAGAGGACTTGCTTTCGG[C/G]GGAGAAAGAACAGCGGCGGGCAACCCCAAACTCTCACATACCTGATCCTAGATGTAGCCT	AGGCTACATCTAGGATCAGGTATGTGAGAGTTTGGGGTTGCCCGCCGCTGTTCTTTCTCC[C/G]CCGAAAGCAAGTCCTCTTCGAACGTATTTTCTGTTGGTAAGTGGGAAAGAGAGTGGCTCG	P23526	SAHH_HUMAN	2e-150	GO:0005737: Adenosylhomocysteinase; GO:0005829: Adenosylhomocysteinase; GO:0042470: Adenosylhomocysteinase;	GO:0004013: Adenosylhomocysteinase;	GO:0000096: Adenosylhomocysteinase; GO:0006730: Adenosylhomocysteinase; GO:0006805: Adenosylhomocysteinase; GO:0032259: Adenosylhomocysteinase; GO:0034641: Adenosylhomocysteinase; GO:0044281: Adenosylhomocysteinase;	3	1	6
ESTNV_36125_1524	BOT	[T/G]	AAGAAAGCAACTAACTTAGGAATCAGCCCAGCACTGATGATGTGGTCAAT[T/G]GGAGGATGTCTCTCACGGGATAGCAACTTCCTTGCAGCTTGCGTGGCATT	AATGCCACGCAAGCTGCAAGGAAGTTGCTATCCCGTGAGAGACATCCTCC[A/C]ATTGACCACATCATCAGTGCTGGGCTGATTCCTAAGTTAGTTGCTTTCTT	P52292	IMA2_HUMAN	0	GO:0005634: Importin subunit alpha-2; GO:0005654: Importin subunit alpha-2; GO:0005737: Importin subunit alpha-2; GO:0005829: Importin subunit alpha-2;	GO:0005515: Importin subunit alpha-2; GO:0008139: Importin subunit alpha-2; GO:0008565: Importin subunit alpha-2; GO:0042826: Importin subunit alpha-2;	GO:0000072: Importin subunit alpha-2; GO:0000085: Importin subunit alpha-2; GO:0000018: Importin subunit alpha-2; GO:0006259: Importin subunit alpha-2; GO:0006607: Importin subunit alpha-2; GO:0019221: Importin subunit alpha-2; GO:0019048: Importin subunit alpha-2;	4	4	7
ESTNV_36125_1625	TOP	[A/C]	GAGCTGGGCATCAAGGTTGTTACTGTTCACACCAGCAAGAATCTCCTCCA[A/C]GGTCCACTGTCGAGTGGCCTGACAGTTTTGGCTTTTCTCTTGAAGTGGGG	GAGCTGGGCATCAAGGTTGTTACTGTTCACACCAGCAAGAATCTCCTCCA[A/C]GGTCCACTGTCGAGTGGCCTGACAGTTTTGGCTTTTCTCTTGAAGTGGGG	P52292	IMA2_HUMAN	0	GO:0005634: Importin subunit alpha-2; GO:0005654: Importin subunit alpha-2; GO:0005737: Importin subunit alpha-2; GO:0005829: Importin subunit alpha-2;	GO:0005515: Importin subunit alpha-2; GO:0008139: Importin subunit alpha-2; GO:0008565: Importin subunit alpha-2; GO:0042826: Importin subunit alpha-2;	GO:0000072: Importin subunit alpha-2; GO:0000085: Importin subunit alpha-2; GO:0000018: Importin subunit alpha-2; GO:0006259: Importin subunit alpha-2; GO:0006607: Importin subunit alpha-2; GO:0019221: Importin subunit alpha-2; GO:0019048: Importin subunit alpha-2;	4	4	7
GCR_cBin14271_Ctg1_54	TOP	[A/C]	AACTAAATAGGGTGCCATTGGAGACGTGACCATTGAATCTC[T/G]GGTTATTTGACCCTCCTCACCTGGGTAGGGTACACGTCCCTTGGTGACCA	TGGTCACCAAGGGACGTGTACCCTACCCAGGTGAGGAGGGTCAAATAACC[A/C]GAGATTCAATGGTCACGTCTCCAATGGCACCCTATTTAGTT	Q9NYL2	MLTK_HUMAN	1e-43	GO:0005634: Mitogen-activated protein kinase kinase kinase MLT; GO:0005737: Mitogen-activated protein kinase kinase kinase MLT; GO:0005737: Mitogen-activated protein kinase kinase kinase MLT;	GO:0000287: Mitogen-activated protein kinase kinase kinase MLT; GO:0004674: Mitogen-activated protein kinase kinase kinase MLT; GO:0004709: Mitogen-activated protein kinase kinase kinase MLT; GO:0005515: Mitogen-activated protein kinase kinase kinase MLT; GO:0005524: Mitogen-activated protein kinase kinase kinase MLT;	GO:0000075: Mitogen-activated protein kinase kinase kinase MLT; GO:0000077: Mitogen-activated protein kinase kinase kinase MLT; GO:0000186: Mitogen-activated protein kinase kinase kinase MLT; GO:0006468: Mitogen-activated protein kinase kinase kinase MLT; GO:0007050: Mitogen-activated protein kinase kinase kinase MLT; GO:0006950: Mitogen-activated protein kinase kinase kinase MLT; GO:0007010: Mit…	3	5	14
GCR_cBin22498_Ctg1_205	TOP	[A/C]	TTCTTAAAGTCCAAGTTTTTGCACAACTTTTATTTTGAAATTCGTTAAAC[T/G]AAAGCTGCCTACCGGAAGTTAGACGCAAGTCTGCACACACTGCTCGCAGA	TCTGCGAGCAGTGTGTGCAGACTTGCGTCTAACTTCCGGTAGGCAGCTTT[A/C]GTTTAACGAATTTCAAAATAAAAGTTGTGCAAAAACTTGGACTTTAAGAA	Q9NS00	C1GLT_HUMAN	1e-138	GO:0000139: Glycoprotein-N-acetylgalactosamine 3-beta-galactosyltransferase 1; GO:0016021: Glycoprotein-N-acetylgalactosamine 3-beta-galactosyltransferase 1;	GO:0016263: Glycoprotein-N-acetylgalactosamine 3-beta-galactosyltransferase 1; GO:0046872: Glycoprotein-N-acetylgalactosamine 3-beta-galactosyltransferase 1;	GO:0001525: Glycoprotein-N-acetylgalactosamine 3-beta-galactosyltransferase 1; GO:0001822: Glycoprotein-N-acetylgalactosamine 3-beta-galactosyltransferase 1; GO:0016266: Glycoprotein-N-acetylgalactosamine 3-beta-galactosyltransferase 1; GO:0030154: Glycoprotein-N-acetylgalactosamine 3-beta-galactosyltransferase 1; GO:0043687: Glycoprotein-N-acetylgalactosamine 3-beta-galactosyltransferase 1; GO:0…	2	2	6
GCR_cBin34311_Ctg1_146	TOP	[A/C]	CCCTATAATGATTACTGTCAAGTATTGGGGTAGTCTCACAGAGCTGAGTC[A/C]TGCAGGGTTCTCCAGTAATCTACCACCTTACAGTGCAGCACCTCTGATCC	CCCTATAATGATTACTGTCAAGTATTGGGGTAGTCTCACAGAGCTGAGTC[A/C]TGCAGGGTTCTCCAGTAATCTACCACCTTACAGTGCAGCACCTCTGATCC	P30279	CCND2_HUMAN	3e-151	GO:0000307: G1/S-specific cyclin-D2; GO:0000785: G1/S-specific cyclin-D2; GO:0005634: G1/S-specific cyclin-D2; GO:0005730: G1/S-specific cyclin-D2; GO:0005829: G1/S-specific cyclin-D2; GO:0031965: G1/S-specific cyclin-D2;	GO:0019901: G1/S-specific cyclin-D2;	GO:0001889: G1/S-specific cyclin-D2; GO:0001541: G1/S-specific cyclin-D2; GO:0001934: G1/S-specific cyclin-D2; GO:0007049: G1/S-specific cyclin-D2; GO:0007283: G1/S-specific cyclin-D2; GO:0014070: G1/S-specific cyclin-D2; GO:0032355: G1/S-specific cyclin-D2; GO:0033574: G1/S-specific cyclin-D2; GO:0032869: G1/S-specific cyclin-D2; GO:0045664: G1/S-specific cyclin-D2; GO:0045737: G1/S-specific cyc…	6	1	15
ESTNV_37177_498	TOP	[A/G]	TGGGTGGTTATTCCACTCTGTGTGTATATGTGCACACAGTCTTCTGCTGA[A/G]TCCTCCTCCCAGAATCCTGTTCTACTGTGGGTATGCTTCGATCACCATGG	TGGGTGGTTATTCCACTCTGTGTGTATATGTGCACACAGTCTTCTGCTGA[A/G]TCCTCCTCCCAGAATCCTGTTCTACTGTGGGTATGCTTCGATCACCATGG	P55084	ECHB_HUMAN	0	GO:0005743: Trifunctional enzyme subunit beta; GO:0005743: Trifunctional enzyme subunit beta; GO:0005740: Trifunctional enzyme subunit beta; GO:0005741: Trifunctional enzyme subunit beta; GO:0005739: Trifunctional enzyme subunit beta; GO:0005783: Trifunctional enzyme subunit beta; GO:0016507: Trifunctional enzyme subunit beta; GO:0042645: Trifunctional enzyme subunit beta;	GO:0000062: Trifunctional enzyme subunit beta; GO:0003988: Trifunctional enzyme subunit beta; GO:0003857: Trifunctional enzyme subunit beta; GO:0004300: Trifunctional enzyme subunit beta; GO:0005515: Trifunctional enzyme subunit beta; GO:0016508: Trifunctional enzyme subunit beta; GO:0016509: Trifunctional enzyme subunit beta; GO:0051287: Trifunctional enzyme subunit beta;	GO:0006644: Trifunctional enzyme subunit beta; GO:0006635: Trifunctional enzyme subunit beta; GO:0006635: Trifunctional enzyme subunit beta; GO:0035965: Trifunctional enzyme subunit beta; GO:0044255: Trifunctional enzyme subunit beta; GO:0044281: Trifunctional enzyme subunit beta; GO:0046474: Trifunctional enzyme subunit beta;	8	8	7
ESTNV_37593_1807	BOT	[T/C]	TGGGTCTTGGACATGTCAACCAACACTTTGGCAGCGGGGTTGTCCACTCC[A/G]ATGGCTTTGAGGATGGTGGCCCCATCATTGGTGACTGTAACAGTTCCCTC	TGGGTCTTGGACATGTCAACCAACACTTTGGCAGCGGGGTTGTCCACTCC[A/G]ATGGCTTTGAGGATGGTGGCCCCATCATTGGTGACTGTAACAGTTCCCTC	P78371	TCPB_HUMAN	0	GO:0005634: T-complex protein 1 subunit beta; GO:0005730: T-complex protein 1 subunit beta; GO:0005737: T-complex protein 1 subunit beta; GO:0005832: T-complex protein 1 subunit beta; GO:0005829: T-complex protein 1 subunit beta; GO:0005829: T-complex protein 1 subunit beta; GO:0005874: T-complex protein 1 subunit beta;	GO:0005515: T-complex protein 1 subunit beta; GO:0005524: T-complex protein 1 subunit beta; GO:0051082: T-complex protein 1 subunit beta;	GO:0006457: T-complex protein 1 subunit beta; GO:0006457: T-complex protein 1 subunit beta; GO:0044267: T-complex protein 1 subunit beta; GO:0051084: T-complex protein 1 subunit beta; GO:0051131: T-complex protein 1 subunit beta;	7	3	5
GCR_cBin2668_Ctg1_124	BOT	[T/C]	AAAGGTGTCCCCTCCGATATGGTATTCATTCAAAACCCGTAACGCTTTTC[T/C]AAGTACAGGTATTTGTTCTATGTTCCATGTTCTTATGCTTTCCATGTTGC	GCAACATGGAAAGCATAAGAACATGGAACATAGAACAAATACCTGTACTT[A/G]GAAAAGCGTTACGGGTTTTGAATGAATACCATATCGGAGGGGACACCTTT	Q14541	HNF4G_HUMAN	0	GO:0005654: Hepatocyte nuclear factor 4-gamma;	GO:0003707: Hepatocyte nuclear factor 4-gamma; GO:0003700: Hepatocyte nuclear factor 4-gamma; GO:0004879: Hepatocyte nuclear factor 4-gamma; GO:0008270: Hepatocyte nuclear factor 4-gamma; GO:0043565: Hepatocyte nuclear factor 4-gamma;	GO:0006357: Hepatocyte nuclear factor 4-gamma; GO:0006367: Hepatocyte nuclear factor 4-gamma; GO:0010467: Hepatocyte nuclear factor 4-gamma; GO:0031018: Hepatocyte nuclear factor 4-gamma; GO:0045893: Hepatocyte nuclear factor 4-gamma;	1	5	5
GCR_cBin12639_Ctg1_154	TOP	[A/C]	GTGCTGCTAAGAGCCTTAAACATCGCATCCATGGCACGGGCAACTCCTTG[T/G]GCTTGCCATGCGTATTTCAGTGCAAACAGGTGGCGGGGCTTAACCTAAAG	CTTTAGGTTAAGCCCCGCCACCTGTTTGCACTGAAATACGCATGGCAAGC[A/C]CAAGGAGTTGCCCGTGCCATGGATGCGATGTTTAAGGCTCTTAGCAGCAC	Q14185	DOCK1_HUMAN	1e-55	GO:0005737: Dedicator of cytokinesis protein 1; GO:0005829: Dedicator of cytokinesis protein 1; GO:0016020: Dedicator of cytokinesis protein 1;	GO:0005085: Dedicator of cytokinesis protein 1; GO:0005096: Dedicator of cytokinesis protein 1; GO:0005515: Dedicator of cytokinesis protein 1; GO:0005525: Dedicator of cytokinesis protein 1; GO:0017124: Dedicator of cytokinesis protein 1; GO:0051020: Dedicator of cytokinesis protein 1;	GO:0006915: Dedicator of cytokinesis protein 1; GO:0006911: Dedicator of cytokinesis protein 1; GO:0007264: Dedicator of cytokinesis protein 1; GO:0007165: Dedicator of cytokinesis protein 1; GO:0007229: Dedicator of cytokinesis protein 1; GO:0007411: Dedicator of cytokinesis protein 1; GO:0007596: Dedicator of cytokinesis protein 1; GO:0016477: Dedicator of cytokinesis protein 1; GO:0043547: Ded…	3	6	9
ESTNV_26008_459	BOT	[T/C]	CACTCCCTCAGCTTTGGGACACTTGTGCAAATGGGGGAGGAAAGCGTGAA[T/C]GCGCAAATGGAGTGGCGAGGGGAAGGGGGTGATTTGAGATTCAGCCATTG	CAATGGCTGAATCTCAAATCACCCCCTTCCCCTCGCCACTCCATTTGCGC[A/G]TTCACGCTTTCCTCCCCCATTTGCACAAGTGTCCCAAAGCTGAGGGAGTG	P13196	HEM1_HUMAN	0	GO:0005634: 5-aminolevulinate synthase; GO:0005730: 5-aminolevulinate synthase; GO:0005737: 5-aminolevulinate synthase; GO:0005739: 5-aminolevulinate synthase; GO:0005759: 5-aminolevulinate synthase;	GO:0003870: 5-aminolevulinate synthase; GO:0030170: 5-aminolevulinate synthase;	GO:0006778: 5-aminolevulinate synthase; GO:0006782: 5-aminolevulinate synthase; GO:0006783: 5-aminolevulinate synthase; GO:0044255: 5-aminolevulinate synthase; GO:0044281: 5-aminolevulinate synthase;	5	2	5
GCR_cBin12831_Ctg1_296	BOT	[T/A]	GCAGTGTATATTCAAAGTCTCAGACTGATACATTCAAGAATGAGAGAGTT[A/T]CAAACTATTCTGTCTGAAGTCTTGTAGGTGTCCCTCACGAGTTTGCCCAA	GCAGTGTATATTCAAAGTCTCAGACTGATACATTCAAGAATGAGAGAGTT[A/T]CAAACTATTCTGTCTGAAGTCTTGTAGGTGTCCCTCACGAGTTTGCCCAA	A6NKG5	RTL1_HUMAN	3e-40	GO:0016021: Retrotransposon-like protein 1;		GO:0007275: Retrotransposon-like protein 1;	1	0	1
ESTNV_24285_397	BOT	[T/C]	GCCTGTGGTTCCCTCCGGGAAGAGATCCAACCAGGAGACATCGTCATCAT[T/C]GACCAGTTCATAGACAGGACGACAAAGAGGGCCCAGACGCTGTACGACGG	CCGTCGTACAGCGTCTGGGCCCTCTTTGTCGTCCTGTCTATGAACTGGTC[A/G]ATGATGACGATGTCTCCTGGTTGGATCTCTTCCCGGAGGGAACCACAGGC	Q13126	MTAP_HUMAN	2e-155	"GO:0005634: S-methyl-5-thioadenosine phosphorylase"; "GO:0005829: S-methyl-5-thioadenosine phosphorylase";	"GO:0004645: S-methyl-5-thioadenosine phosphorylase"; "GO:0017061: S-methyl-5-thioadenosine phosphorylase";	GO:0000096: S-methyl-5-thioadenosine phosphorylase; "GO:0006139: S-methyl-5-thioadenosine phosphorylase"; "GO:0006166: S-methyl-5-thioadenosine phosphorylase"; "GO:0006595: S-methyl-5-thioadenosine phosphorylase"; "GO:0006738: S-methyl-5-thioadenosine phosphorylase"; "GO:0019509: S-methyl-5-thioadenosine phosphorylase"; "GO:0019509: S-methyl-5-thioadenosine phosphorylase"; "GO:0034641: S-methyl-5…	2	2	9
GCR_cBin41827_Ctg1_83	TOP	[A/C]	ATTTTATTGTAGCACAATGATAAAGGTTGTAACACAACAACATGTGGAAA[T/G]TCCCTGCAAAAGTGCTAATTAATACTGACTCTCTATTTATTGGTTCTGTA	TACAGAACCAATAAATAGAGAGTCAGTATTAATTAGCACTTTTGCAGGGA[A/C]TTTCCACATGTTGTTGTGTTACAACCTTTATCATTGTGCTACAATAAAAT	P11498	PYC_HUMAN	0	GO:0005743: Pyruvate carboxylase; GO:0005739: Pyruvate carboxylase; GO:0005759: Pyruvate carboxylase;	GO:0004075: Pyruvate carboxylase; GO:0004736: Pyruvate carboxylase; GO:0005524: Pyruvate carboxylase; GO:0009374: Pyruvate carboxylase; GO:0046872: Pyruvate carboxylase;	GO:0005975: Pyruvate carboxylase; GO:0006006: Pyruvate carboxylase; GO:0006090: Pyruvate carboxylase; GO:0006094: Pyruvate carboxylase; GO:0006094: Pyruvate carboxylase; GO:0006107: Pyruvate carboxylase; GO:0006629: Pyruvate carboxylase; GO:0044281: Pyruvate carboxylase;	3	5	8
GCR_cBin18586_Ctg1_37	TOP	[A/C]	TTACTCAGCCTGGAATGGGTCCA[T/G]GGGTTGGAGCGATGATAATACATTTACCGCTGCTCGGAGAGAGAGGGAAA	TTTCCCTCTCTCTCCGAGCAGCGGTAAATGTATTATCATCGCTCCAACCC[A/C]TGGACCCATTCCAGGCTGAGTAA	B7Z5F2	B7Z5F2_HUMAN	4e-148		GO:0003964: Uncharacterized protein;		0	1	0
ESTV_21147_1072	BOT	[T/C]	TTTTGTAAGGAGGTCAATGTGAATGGGTATATTATGAAGGCACTGATATA[A/G]CATGGCTGCACATGGCATTTTGATAACTTTGAGAAAAATAATTTTTATTG	TTTTGTAAGGAGGTCAATGTGAATGGGTATATTATGAAGGCACTGATATA[A/G]CATGGCTGCACATGGCATTTTGATAACTTTGAGAAAAATAATTTTTATTG	Q9NPI5	NRK2_HUMAN	1e-93	GO:0005622: Nicotinamide riboside kinase 2;	GO:0005515: Nicotinamide riboside kinase 2; GO:0005524: Nicotinamide riboside kinase 2; GO:0046872: Nicotinamide riboside kinase 2; GO:0050262: Nicotinamide riboside kinase 2;	GO:0009435: Nicotinamide riboside kinase 2; GO:0045662: Nicotinamide riboside kinase 2;	1	4	2
ESTNV_35927_502	BOT	[T/G]	CGAGGACGATGACTTAAACAATCTTTTATGACTCAAATCACAGTCACTCT[A/C]GCCGATCGACGGCCGGCAACTATTTCTAATATATAAAACAAGGAATATGG	CGAGGACGATGACTTAAACAATCTTTTATGACTCAAATCACAGTCACTCT[A/C]GCCGATCGACGGCCGGCAACTATTTCTAATATATAAAACAAGGAATATGG	P04040	CATA_HUMAN	6e-139	GO:0005758: Catalase; GO:0005764: Catalase; GO:0005794: Catalase; GO:0005777: Catalase; GO:0005778: Catalase; GO:0005782: Catalase; GO:0005783: Catalase; GO:0005829: Catalase; GO:0005886: Catalase;	GO:0004096: Catalase; GO:0004096: Catalase; GO:0004046: Catalase; GO:0005102: Catalase; GO:0016209: Catalase; GO:0016684: Catalase; GO:0019899: Catalase; GO:0020037: Catalase; GO:0042803: Catalase; GO:0046872: Catalase; GO:0050661: Catalase;	GO:0000302: Catalase; GO:0001666: Catalase; GO:0006144: Catalase; GO:0006195: Catalase; GO:0006641: Catalase; GO:0008203: Catalase; GO:0009060: Catalase; GO:0009650: Catalase; GO:0014068: Catalase; GO:0020027: Catalase; GO:0033197: Catalase; GO:0032088: Catalase; GO:0042697: Catalase; GO:0043066: Catalase; GO:0042744: Catalase; GO:0044281: Catalase; GO:0051092: Catalase; GO:0051262: Catalase; GO:…	9	11	23
GCR_cBin38998_Ctg1_201	BOT	[T/C]	CCATAAATTTAGTCACTGTTACTAGCCGACTACCACACGGTACTCTACCA[T/C]ACACCNCAGACTGCTGCCTTATGTACATAGTCATTGTACATTGTCACACT	AGTGTGACAATGTACAATGACTATGTACATAAGGCAGCAGTCTGNGGTGT[A/G]TGGTAGAGTACCGTGTGGTAGTCGGCTAGTAACAGTGACTAAATTTATGG	P31276	HXC13_HUMAN	5e-84	GO:0005634: Homeobox protein Hox-C13;	GO:0003700: Homeobox protein Hox-C13; GO:0005515: Homeobox protein Hox-C13; GO:0043565: Homeobox protein Hox-C13;	GO:0001942: Homeobox protein Hox-C13; GO:0006351: Homeobox protein Hox-C13; GO:0007275: Homeobox protein Hox-C13; GO:0009653: Homeobox protein Hox-C13; GO:0009952: Homeobox protein Hox-C13; GO:0043587: Homeobox protein Hox-C13;	1	3	6
ESTNV_36054_822	TOP	[A/G]	CTGCGACCAGAGACCATCGTCATGTCTGCTCTGGCAGTGCTGAAAAAGAA[A/G]CTGAGTGACTTACAGACCCAGCTGAGCCACGAAATCCAGAGTGACGTCCT	CTGCGACCAGAGACCATCGTCATGTCTGCTCTGGCAGTGCTGAAAAAGAA[A/G]CTGAGTGACTTACAGACCCAGCTGAGCCACGAAATCCAGAGTGACGTCCT	P19387	RPB3_HUMAN	0	GO:0005634: DNA-directed RNA polymerase II subunit RPB3; GO:0005730: DNA-directed RNA polymerase II subunit RPB3; GO:0005665: DNA-directed RNA polymerase II subunit RPB3; GO:0005654: DNA-directed RNA polymerase II subunit RPB3; GO:0005737: DNA-directed RNA polymerase II subunit RPB3; GO:0015630: DNA-directed RNA polymerase II subunit RPB3;	GO:0003677: DNA-directed RNA polymerase II subunit RPB3; GO:0003899: DNA-directed RNA polymerase II subunit RPB3; GO:0046983: DNA-directed RNA polymerase II subunit RPB3;	GO:0000398: DNA-directed RNA polymerase II subunit RPB3; GO:0006281: DNA-directed RNA polymerase II subunit RPB3; GO:0006283: DNA-directed RNA polymerase II subunit RPB3; GO:0006289: DNA-directed RNA polymerase II subunit RPB3; GO:0006370: DNA-directed RNA polymerase II subunit RPB3; GO:0006366: DNA-directed RNA polymerase II subunit RPB3; GO:0006366: DNA-directed RNA polymerase II subunit RPB3; …	6	3	13
GCR_cBin38998_Ctg1_202	BOT	[T/C]	CATAAATTTAGTCACTGTTACTAGCCGACTACCACACGGTACTCNACCAC[A/G]CACCTCAGACTGCTGCCTTATGTACATAGTCATTGTACATTGTCACACTG	CATAAATTTAGTCACTGTTACTAGCCGACTACCACACGGTACTCNACCAC[A/G]CACCTCAGACTGCTGCCTTATGTACATAGTCATTGTACATTGTCACACTG	P31276	HXC13_HUMAN	5e-84	GO:0005634: Homeobox protein Hox-C13;	GO:0003700: Homeobox protein Hox-C13; GO:0005515: Homeobox protein Hox-C13; GO:0043565: Homeobox protein Hox-C13;	GO:0001942: Homeobox protein Hox-C13; GO:0006351: Homeobox protein Hox-C13; GO:0007275: Homeobox protein Hox-C13; GO:0009653: Homeobox protein Hox-C13; GO:0009952: Homeobox protein Hox-C13; GO:0043587: Homeobox protein Hox-C13;	1	3	6
ESTNV_34414_656	TOP	[A/G]	GTGTACGCGTCACAGCGCATGCGAGCTGGTAAAGGTAAGATGAGGAATCG[T/C]AGGCGTATCCAACGCAAAGGACCGTGCATCATCTACAACCAAGACCAAGG	CCTTGGTCTTGGTTGTAGATGATGCACGGTCCTTTGCGTTGGATACGCCT[A/G]CGATTCCTCATCTTACCTTTACCAGCTCGCATGCGCTGTGACGCGTACAC	P36578	RL4_HUMAN	0	GO:0005634: 60S ribosomal protein L4; GO:0005730: 60S ribosomal protein L4; GO:0005737: 60S ribosomal protein L4; GO:0005829: 60S ribosomal protein L4; GO:0022625: 60S ribosomal protein L4; GO:0030529: 60S ribosomal protein L4;	GO:0003723: 60S ribosomal protein L4; GO:0003735: 60S ribosomal protein L4;	GO:0000184: 60S ribosomal protein L4; GO:0006412: 60S ribosomal protein L4; GO:0006412: 60S ribosomal protein L4; GO:0006413: 60S ribosomal protein L4; GO:0006414: 60S ribosomal protein L4; GO:0006415: 60S ribosomal protein L4; GO:0006614: 60S ribosomal protein L4; GO:0010467: 60S ribosomal protein L4; GO:0016032: 60S ribosomal protein L4; GO:0016070: 60S ribosomal protein L4; GO:0016071: 60S rib…	6	2	14
ESTNV_21177_366	TOP	[A/G]	TGCGGTTGAACTGGACTAGGACGGTCGAGGGCATAGGCCCAGAGACCTCC[T/C]ATTCACTATATCATCCAACCGATTCAGACTGGTTATGGAGCTGGAGGTGA	TCACCTCCAGCTCCATAACCAGTCTGAATCGGTTGGATGATATAGTGAAT[A/G]GGAGGTCTCTGGGCCTATGCCCTCGACCGTCCTAGTCCAGTTCAACCGCA	Q16254	E2F4_HUMAN	9e-141	GO:0005667: Transcription factor E2F4; GO:0005654: Transcription factor E2F4;	GO:0003700: Transcription factor E2F4; GO:0003677: Transcription factor E2F4; GO:0005515: Transcription factor E2F4; GO:0008134: Transcription factor E2F4; GO:0019904: Transcription factor E2F4;	GO:0000080: Transcription factor E2F4; GO:0000083: Transcription factor E2F4; GO:0000278: Transcription factor E2F4; GO:0002064: Transcription factor E2F4; GO:0006351: Transcription factor E2F4; GO:0006367: Transcription factor E2F4; GO:0006884: Transcription factor E2F4; GO:0007179: Transcription factor E2F4; GO:0008015: Transcription factor E2F4; GO:0008361: Transcription factor E2F4; GO:000988…	2	5	15
ESTV_21877_749	TOP	[A/G]	GGAGAGCACATAGATAGACCCTCCATCTTCTTGCTATATCTTATAGCTGT[A/G]GTTCTGTCTTGCTTGATAGATCTGACTCGTCTGTTTNTGTCAGGGACTGG	GGAGAGCACATAGATAGACCCTCCATCTTCTTGCTATATCTTATAGCTGT[A/G]GTTCTGTCTTGCTTGATAGATCTGACTCGTCTGTTTNTGTCAGGGACTGG	P02794	FRIH_HUMAN	1e-98	GO:0005739: Ferritin heavy chain; GO:0005829: Ferritin heavy chain; GO:0008043: Ferritin heavy chain;	GO:0004322: Ferritin heavy chain; GO:0005506: Ferritin heavy chain; GO:0005515: Ferritin heavy chain; GO:0008199: Ferritin heavy chain;	GO:0006892: Ferritin heavy chain; GO:0006826: Ferritin heavy chain; GO:0006879: Ferritin heavy chain; GO:0006880: Ferritin heavy chain; GO:0006955: Ferritin heavy chain; GO:0008285: Ferritin heavy chain; GO:0016044: Ferritin heavy chain; GO:0048147: Ferritin heavy chain; GO:0055085: Ferritin heavy chain;	3	4	9
ESTV_21877_167	TOP	[A/C]	CTATCCATAATACTTCGAATCACTCACACCACCACTTCGGACCAGAAAAA[A/C]CACAAGAAACATGACTTCTCAGGTGAGACAGAACTTCCATCAGGACTGTG	CTATCCATAATACTTCGAATCACTCACACCACCACTTCGGACCAGAAAAA[A/C]CACAAGAAACATGACTTCTCAGGTGAGACAGAACTTCCATCAGGACTGTG	P02794	FRIH_HUMAN	1e-98	GO:0005739: Ferritin heavy chain; GO:0005829: Ferritin heavy chain; GO:0008043: Ferritin heavy chain;	GO:0004322: Ferritin heavy chain; GO:0005506: Ferritin heavy chain; GO:0005515: Ferritin heavy chain; GO:0008199: Ferritin heavy chain;	GO:0006892: Ferritin heavy chain; GO:0006826: Ferritin heavy chain; GO:0006879: Ferritin heavy chain; GO:0006880: Ferritin heavy chain; GO:0006955: Ferritin heavy chain; GO:0008285: Ferritin heavy chain; GO:0016044: Ferritin heavy chain; GO:0048147: Ferritin heavy chain; GO:0055085: Ferritin heavy chain;	3	4	9
ESTV_20764_175	TOP	[A/G]	TTGATAAAGAAAAAACTCGCAAGAAGAATCTGGTTCCACCGTTTGAAAAA[A/G]CAGATCGTTCTGCATCTATCCAAAAGAAAATGACATCTGTTTGTGATGCC	TTGATAAAGAAAAAACTCGCAAGAAGAATCTGGTTCCACCGTTTGAAAAA[A/G]CAGATCGTTCTGCATCTATCCAAAAGAAAATGACATCTGTTTGTGATGCC	Q96GX9	MTNB_HUMAN	5e-116	GO:0005829: Probable methylthioribulose-1-phosphate dehydratase;	GO:0005515: Probable methylthioribulose-1-phosphate dehydratase; GO:0042802: Probable methylthioribulose-1-phosphate dehydratase; GO:0046570: Probable methylthioribulose-1-phosphate dehydratase; GO:0046872: Probable methylthioribulose-1-phosphate dehydratase;	GO:0000096: Probable methylthioribulose-1-phosphate dehydratase; GO:0006595: Probable methylthioribulose-1-phosphate dehydratase; GO:0006915: Probable methylthioribulose-1-phosphate dehydratase; GO:0019509: Probable methylthioribulose-1-phosphate dehydratase; GO:0019509: Probable methylthioribulose-1-phosphate dehydratase; GO:0034641: Probable methylthioribulose-1-phosphate dehydratase; GO:004306…	1	4	8
ESTNV_35090_1063	BOT	[T/C]	CACTAGCAGCTTGCCAGCCCTGTCCTTGGTCCGTGAGGGGTATGCAAGAA[T/C]GGAGCAGGTAGATTCAGGTTGGTCCCCTCTGTCCATACCTGCCCCTCCTT	AAGGAGGGGCAGGTATGGACAGAGGGGACCAACCTGAATCTACCTGCTCC[A/G]TTCTTGCATACCCCTCACGGACCAAGGACAGGGCTGGCAAGCTGCTAGTG	Q53GQ0	DHB12_HUMAN	3e-115	GO:0005789: Estradiol 17-beta-dehydrogenase 12; GO:0016021: Estradiol 17-beta-dehydrogenase 12; GO:0031012: Estradiol 17-beta-dehydrogenase 12;	GO:0000166: Estradiol 17-beta-dehydrogenase 12; GO:0001968: Estradiol 17-beta-dehydrogenase 12; GO:0004303: Estradiol 17-beta-dehydrogenase 12; GO:0005518: Estradiol 17-beta-dehydrogenase 12; GO:0005515: Estradiol 17-beta-dehydrogenase 12; GO:0008201: Estradiol 17-beta-dehydrogenase 12;	GO:0006703: Estradiol 17-beta-dehydrogenase 12; GO:0006633: Estradiol 17-beta-dehydrogenase 12; GO:0010811: Estradiol 17-beta-dehydrogenase 12; GO:0019432: Estradiol 17-beta-dehydrogenase 12; GO:0030198: Estradiol 17-beta-dehydrogenase 12; GO:0035338: Estradiol 17-beta-dehydrogenase 12; GO:0044281: Estradiol 17-beta-dehydrogenase 12; GO:0044255: Estradiol 17-beta-dehydrogenase 12;	3	6	8
ESTNV_30291_631	TOP	[C/G]	GGTTAACATCCTCGCGGGCCGCTTCCCCTGTGACCCTGAGACCTGGATGG[C/G]TTTGGGCGCACTGTCTTTTGCTCTGGAGCTGGGAATCGGTGTGGATGACC	GGTCATCCACACCGATTCCCAGCTCCAGAGCAAAAGACAGTGCGCCCAAA[C/G]CCATCCAGGTCTCAGGGTCACAGGGGAAGCGGCCCGCGAGGATGTTAACC	Q9BZ67	FRMD8_HUMAN	2e-161	GO:0005856: FERM domain-containing protein 8;			1	0	0
ESTNV_22297_283	TOP	[A/C]	TTAAACTCATTCATACTCAACATAAATGAAAACACTTAGCCAATATAATC[T/G]TATCTCTTAAGAGGAAGTGGTGAAACTCAAGTCTACTGGTGTGTCATCTG	CAGATGACACACCAGTAGACTTGAGTTTCACCACTTCCTCTTAAGAGATA[A/C]GATTATATTGGCTAAGTGTTTTCATTTATGTTGAGTATGAATGAGTTTAA	Q6UW78	CK083_HUMAN	4e-13	GO:0005576: UPF0723 protein C11orf83;			1	0	0
ESTV_21501_827	BOT	[T/C]	CATATTCTGACTAAGACCCGGGCAGCTGATGGAATCCTGCTCAATGCCTG[T/C]TGCCCTGGCTGGGTCCGCACTGACATGGCAGGCTCCAAAGCCCCCAAGAG	CTCTTGGGGGCTTTGGAGCCTGCCATGTCAGTGCGGACCCAGCCAGGGCA[A/G]CAGGCATTGAGCAGGATTCCATCAGCTGCCCGGGTCTTAGTCAGAATATG	P16152	CBR1_HUMAN	9e-117	GO:0005737: Carbonyl reductase NADPH 1;	GO:0000166: Carbonyl reductase NADPH 1; GO:0004090: Carbonyl reductase NADPH 1; GO:0016655: Carbonyl reductase NADPH 1; GO:0047021: Carbonyl reductase NADPH 1; GO:0050221: Carbonyl reductase NADPH 1;	GO:0017144: Carbonyl reductase NADPH 1; GO:0042373: Carbonyl reductase NADPH 1; GO:0055114: Carbonyl reductase NADPH 1;	1	5	3
ESTNV_36436_2021	BOT	[T/C]	CAGTCAAAGGCCTCCAAGGAGCTGGTGGACAAGAGGAGGAGCATGATGGA[A/G]GACTACCGTACCTACCGAGAGGCTGCCCTGCTACAACACGATGAACAGAA	CAGTCAAAGGCCTCCAAGGAGCTGGTGGACAAGAGGAGGAGCATGATGGA[A/G]GACTACCGTACCTACCGAGAGGCTGCCCTGCTACAACACGATGAACAGAA	P55884	EIF3B_HUMAN	0	GO:0005829: Eukaryotic translation initiation factor 3 subunit B; GO:0005852: Eukaryotic translation initiation factor 3 subunit B;	GO:0000166: Eukaryotic translation initiation factor 3 subunit B; GO:0003743: Eukaryotic translation initiation factor 3 subunit B; GO:0003743: Eukaryotic translation initiation factor 3 subunit B; GO:0005515: Eukaryotic translation initiation factor 3 subunit B; GO:0032947: Eukaryotic translation initiation factor 3 subunit B;	GO:0006446: Eukaryotic translation initiation factor 3 subunit B; GO:0006412: Eukaryotic translation initiation factor 3 subunit B; GO:0006413: Eukaryotic translation initiation factor 3 subunit B; GO:0006413: Eukaryotic translation initiation factor 3 subunit B; GO:0006413: Eukaryotic translation initiation factor 3 subunit B; GO:0010467: Eukaryotic translation initiation factor 3 subunit B; GO:…	2	5	7
ESTNV_34374_1473	BOT	[T/G]	TTTGCGGAACATCTCTGGCACAAAATGGCTTCTTAGTAGCTTTCCAATTT[T/G]AAGCGACCGCCGTCCCCCTCGCTCACAAATCTCTTCCGGCCCCGACTAGG	CCTAGTCGGGGCCGGAAGAGATTTGTGAGCGAGGGGGACGGCGGTCGCTT[A/C]AAATTGGAAAGCTACTAAGAAGCCATTTTGTGCCAGAGATGTTCCGCAAA	Q53EL6	PDCD4_HUMAN	0	GO:0005634: Programmed cell death protein 4; GO:0005634: Programmed cell death protein 4; GO:0005634: Programmed cell death protein 4; GO:0005730: Programmed cell death protein 4; GO:0005737: Programmed cell death protein 4; GO:0005829: Programmed cell death protein 4;	GO:0003723: Programmed cell death protein 4; GO:0005515: Programmed cell death protein 4;	GO:0006915: Programmed cell death protein 4; GO:0007569: Programmed cell death protein 4; GO:0043508: Programmed cell death protein 4; GO:0045892: Programmed cell death protein 4; GO:0045892: Programmed cell death protein 4; GO:0045786: Programmed cell death protein 4;	6	2	6
ESTV_15496_172	BOT	[T/G]	TCATAGGAATTTATTTAATCTTAAAATACTGTCCTCTACCAGATTGGCTA[A/C]ATCTTAAATACACAAATAATGCAGAGGCAAACGAAACAGCAAACTGATAC	TCATAGGAATTTATTTAATCTTAAAATACTGTCCTCTACCAGATTGGCTA[A/C]ATCTTAAATACACAAATAATGCAGAGGCAAACGAAACAGCAAACTGATAC	F5H780	F5H780_HUMAN	0	GO:0005634: Thioredoxin reductase 1; GO:0005739: Thioredoxin reductase 1; GO:0005829: Thioredoxin reductase 1;	GO:0004791: Thioredoxin reductase 1; GO:0050660: Thioredoxin reductase 1; GO:0050661: Thioredoxin reductase 1;	GO:0001707: Thioredoxin reductase 1; GO:0008283: Thioredoxin reductase 1; GO:0042744: Thioredoxin reductase 1; GO:0045454: Thioredoxin reductase 1;	3	3	4
ESTNV_34080_803	BOT	[T/G]	CGAAGAACTACCTGATGACTGTCTCGAGCTAGTGGGGTTCAGGCACTACC[T/G]TGACGCCGAACAGCGTCGGTGTGAAGGCCATTGACCACCCACAGTGATCC	GGATCACTGTGGGTGGTCAATGGCCTTCACACCGACGCTGTTCGGCGTCA[A/C]GGTAGTGCCTGAACCCCACTAGCTCGAGACAGTCATCAGGTAGTTCTTCG	P78543	BTG2_HUMAN	2e-58		GO:0001077: Protein BTG2; GO:0005515: Protein BTG2;	GO:0006281: Protein BTG2; GO:0006479: Protein BTG2; GO:0006974: Protein BTG2; GO:0008285: Protein BTG2; GO:0008306: Protein BTG2; GO:0009612: Protein BTG2; GO:0010243: Protein BTG2; GO:0009952: Protein BTG2; GO:0014070: Protein BTG2; GO:0021542: Protein BTG2; GO:0021954: Protein BTG2; GO:0031175: Protein BTG2; GO:0043066: Protein BTG2; GO:0043434: Protein BTG2; GO:0051602: Protein BTG2; GO:006021…	0	2	17
ESTV_21122_696	BOT	[T/C]	CTGGATCCCAGTATTTATGAGAGCCTGCAGAAGGAGCGTGTGGAGGCAGG[A/G]GATGTCATCTACATTGAATCAAACAGTGGAGCCGTCAAGAGACAAGGTCG	CTGGATCCCAGTATTTATGAGAGCCTGCAGAAGGAGCGTGTGGAGGCAGG[A/G]GATGTCATCTACATTGAATCAAACAGTGGAGCCGTCAAGAGACAAGGTCG	Q9Y265	RUVB1_HUMAN	0	GO:0005654: RuvB-like 1; GO:0005730: RuvB-like 1; GO:0005634: RuvB-like 1; GO:0005737: RuvB-like 1; GO:0005794: RuvB-like 1; GO:0005815: RuvB-like 1; GO:0016020: RuvB-like 1; GO:0016363: RuvB-like 1; GO:0031011: RuvB-like 1; GO:0035267: RuvB-like 1; GO:0043231: RuvB-like 1; GO:0071339: RuvB-like 1;	GO:0003678: RuvB-like 1; GO:0005515: RuvB-like 1; GO:0005524: RuvB-like 1; GO:0016887: RuvB-like 1;	GO:0006351: RuvB-like 1; GO:0006281: RuvB-like 1; GO:0006310: RuvB-like 1; GO:0006334: RuvB-like 1; GO:0006357: RuvB-like 1; GO:0007067: RuvB-like 1; GO:0007283: RuvB-like 1; GO:0034080: RuvB-like 1; GO:0032508: RuvB-like 1; GO:0040008: RuvB-like 1; GO:0043967: RuvB-like 1; GO:0043968: RuvB-like 1; GO:0051301: RuvB-like 1;	12	4	13
ESTNV_37176_473	TOP	[A/G]	GCTGCTGGCTCTGATATTGGTGACCCTCTTAGAGAGCTGGGCAGTGAATG[T/C]GGGATTGAGTTTGATGAGGAGAAGACTGCTGTAATTGACCATCACCATTA	TAATGGTGATGGTCAATTACAGCAGTCTTCTCCTCATCAAACTCAATCCC[A/G]CATTCACTGCCCAGCTCTCTAAGAGGGTCACCAATATCAGAGCCAGCAGC	P39656	OST48_HUMAN	0	GO:0005789: Dolichyl-diphosphooligosaccharide--protein glycosyltransferase 48 kDa subunit; GO:0008250: Dolichyl-diphosphooligosaccharide--protein glycosyltransferase 48 kDa subunit; GO:0008250: Dolichyl-diphosphooligosaccharide--protein glycosyltransferase 48 kDa subunit; GO:0016021: Dolichyl-diphosphooligosaccharide--protein glycosyltransferase 48 kDa subunit; GO:0043231: Dolichyl-diphosphooligo…	GO:0004576: Dolichyl-diphosphooligosaccharide--protein glycosyltransferase 48 kDa subunit; GO:0004579: Dolichyl-diphosphooligosaccharide--protein glycosyltransferase 48 kDa subunit; GO:0004579: Dolichyl-diphosphooligosaccharide--protein glycosyltransferase 48 kDa subunit; GO:0005515: Dolichyl-diphosphooligosaccharide--protein glycosyltransferase 48 kDa subunit;	GO:0006412: Dolichyl-diphosphooligosaccharide--protein glycosyltransferase 48 kDa subunit; GO:0006614: Dolichyl-diphosphooligosaccharide--protein glycosyltransferase 48 kDa subunit; GO:0006486: Dolichyl-diphosphooligosaccharide--protein glycosyltransferase 48 kDa subunit; GO:0006487: Dolichyl-diphosphooligosaccharide--protein glycosyltransferase 48 kDa subunit; GO:0010467: Dolichyl-diphosphooligo…	6	4	12
ESTNV_31852_868	TOP	[A/G]	TCACTTAGTTAGGGACATAATGTTTACTCTTATGGAATGAGGGTTCACTG[A/G]TATGGTAGCACTAGAGCAGTGGTCACCAACCAGTCGATCGTGATCGACAA	TCACTTAGTTAGGGACATAATGTTTACTCTTATGGAATGAGGGTTCACTG[A/G]TATGGTAGCACTAGAGCAGTGGTCACCAACCAGTCGATCGTGATCGACAA	Q9NUD5	ZCHC3_HUMAN	4e-45		GO:0003676: Zinc finger CCHC domain-containing protein 3; GO:0008270: Zinc finger CCHC domain-containing protein 3;		0	2	0
ESTNV_31852_56	TOP	[A/C]	AGGTTTCAATTTAAATACTTTTTATTAGTATGGATTTGCCGTTAGCAACG[T/G]TTTTTTTAAATGCATGATTTACAGCCAGCTAGTCTTTTAGATACAAGAGG	CCTCTTGTATCTAAAAGACTAGCTGGCTGTAAATCATGCATTTAAAAAAA[A/C]CGTTGCTAACGGCAAATCCATACTAATAAAAAGTATTTAAATTGAAACCT	Q14264	ENR1_HUMAN	9e-102	GO:0005575: HERV-R_7q21.2 provirus ancestral Env polyprotein; GO:0019031: HERV-R_7q21.2 provirus ancestral Env polyprotein;	GO:0003674: HERV-R_7q21.2 provirus ancestral Env polyprotein;	GO:0008150: HERV-R_7q21.2 provirus ancestral Env polyprotein;	2	1	1
ESTV_17364_264	TOP	[A/G]	GCCTGGGTGCTGGACAAGCTGAAGGCTGAGAGGGAGCGTGGTATCACCAT[T/C]GACATTTCCCTGTGGAAGTTCGAGACCGCCAAGTACTACGTCACCATCAT	ATGATGGTGACGTAGTACTTGGCGGTCTCGAACTTCCACAGGGAAATGTC[A/G]ATGGTGATACCACGCTCCCTCTCAGCCTTCAGCTTGTCCAGCACCCAGGC	P68104	EF1A1_HUMAN	0	GO:0005634: Elongation factor 1-alpha 1; GO:0005737: Elongation factor 1-alpha 1; GO:0005737: Elongation factor 1-alpha 1; GO:0005829: Elongation factor 1-alpha 1; GO:0005853: Elongation factor 1-alpha 1;	GO:0003746: Elongation factor 1-alpha 1; GO:0003924: Elongation factor 1-alpha 1; GO:0005515: Elongation factor 1-alpha 1; GO:0005525: Elongation factor 1-alpha 1; GO:0019901: Elongation factor 1-alpha 1;	GO:0006351: Elongation factor 1-alpha 1; GO:0006355: Elongation factor 1-alpha 1; GO:0006412: Elongation factor 1-alpha 1; GO:0006414: Elongation factor 1-alpha 1; GO:0010467: Elongation factor 1-alpha 1; GO:0044267: Elongation factor 1-alpha 1;	5	5	6
ESTNV_33950_603	BOT	[T/G]	ACATCTTCACCCCCGCGGAAATCTAGTTAGCATAATAATTTCAACAAAAA[A/C]CCCCACCAAAGCTGTCTGTTAAAGAAAGCTGTTTTATTTTTGCGTAGGCT	ACATCTTCACCCCCGCGGAAATCTAGTTAGCATAATAATTTCAACAAAAA[A/C]CCCCACCAAAGCTGTCTGTTAAAGAAAGCTGTTTTATTTTTGCGTAGGCT	Q9NRX5	SERC1_HUMAN	9e-144	GO:0005789: Serine incorporator 1; GO:0005886: Serine incorporator 1; GO:0016021: Serine incorporator 1;	GO:0005515: Serine incorporator 1; GO:0015194: Serine incorporator 1;	GO:0006658: Serine incorporator 1; GO:0006665: Serine incorporator 1; GO:0008654: Serine incorporator 1; GO:0015825: Serine incorporator 1; GO:0051347: Serine incorporator 1;	3	2	5
GCR_cBin40214_Ctg1_126	TOP	[A/G]	TATTTAGAATTATATAAAATATATGCAACAAATTTTCCACCAACAGGTTC[T/C]TGTGCCAATGCATCACACACAACCAATAGCAACGCAGCATACCAATTACC	GGTAATTGGTATGCTGCGTTGCTATTGGTTGTGTGTGATGCATTGGCACA[A/G]GAACCTGTTGGTGGAAAATTTGTTGCATATATTTTATATAATTCTAAATA	O60637	TSN3_HUMAN	2e-62	GO:0016021: Tetraspanin-3;			1	0	0
GCR_cBin4896_Ctg1_434	TOP	[A/C]	TGTATATCTAACCCATCTATAGGGCTTTAAGCAAACAAGAAAATACACAT[A/C]CACACNCTTCTTGTGGCCGGTGATTTTAAGGCAGGGAAACTGAAATCTGT	TGTATATCTAACCCATCTATAGGGCTTTAAGCAAACAAGAAAATACACAT[A/C]CACACNCTTCTTGTGGCCGGTGATTTTAAGGCAGGGAAACTGAAATCTGT	P24468	COT2_HUMAN	8e-108	GO:0005634: COUP transcription factor 2;	GO:0001972: COUP transcription factor 2; GO:0003707: COUP transcription factor 2; GO:0003714: COUP transcription factor 2; GO:0003700: COUP transcription factor 2; GO:0003700: COUP transcription factor 2; GO:0004879: COUP transcription factor 2; GO:0005515: COUP transcription factor 2; GO:0008270: COUP transcription factor 2; GO:0042803: COUP transcription factor 2; GO:0043565: COUP transcription…	GO:0000122: COUP transcription factor 2; GO:0001764: COUP transcription factor 2; GO:0001937: COUP transcription factor 2; GO:0006357: COUP transcription factor 2; GO:0006629: COUP transcription factor 2; GO:0007165: COUP transcription factor 2; GO:0007519: COUP transcription factor 2; GO:0010596: COUP transcription factor 2; GO:0009952: COUP transcription factor 2; GO:0009956: COUP transcription…	1	10	21
ESTNV_22306_141	TOP	[A/G]	CCTCCGCTGGAAAGTGGAATCGGAATTTCGCGGTAAGCAAAGAGGCGAGC[T/C]GCAAGCTCACAGAGAAACACAATCAAGCTAACGTTATTGTTGTACCAACT	AGTTGGTACAACAATAACGTTAGCTTGATTGTGTTTCTCTGTGAGCTTGC[A/G]GCTCGCCTCTTTGCTTACCGCGAAATTCCGATTCCACTTTCCAGCGGAGG	B5MBX5	B5MBX5_HUMAN	6e-11	GO:0005730: Protein LBH; GO:0043231: Protein LBH;		GO:0045893: Protein LBH;	2	0	1
ESTNV_34761_337	BOT	[T/G]	AGCGATTACTGCGTCGAGCTGCTGGCTATCTTTGGGCAGCGATATTCAAC[A/C]TATGTGAATTGTTTGGTGTCCGCCGCGCGTCCTGTCAAAGTGTGCCAAAA	AGCGATTACTGCGTCGAGCTGCTGGCTATCTTTGGGCAGCGATATTCAAC[A/C]TATGTGAATTGTTTGGTGTCCGCCGCGCGTCCTGTCAAAGTGTGCCAAAA	Q86WC4	OSTM1_HUMAN	5e-36	GO:0005765: Osteopetrosis-associated transmembrane protein 1; GO:0005829: Osteopetrosis-associated transmembrane protein 1; GO:0016021: Osteopetrosis-associated transmembrane protein 1;		GO:0030316: Osteopetrosis-associated transmembrane protein 1;	3	0	1
ESTV_21635_1842	BOT	[T/G]	GTTAAATTAATACTTAGGGTAAAATACATTTTAAATTTGTTTAGATTGTG[A/C]CTACCATAAAGCATTGAGGAGAGCTCTCCCCTGGTTTCTGTGTCTTTCCC	GTTAAATTAATACTTAGGGTAAAATACATTTTAAATTTGTTTAGATTGTG[A/C]CTACCATAAAGCATTGAGGAGAGCTCTCCCCTGGTTTCTGTGTCTTTCCC	P08100	OPSD_HUMAN	0	GO:0001750: Rhodopsin; GO:0001917: Rhodopsin; GO:0005794: Rhodopsin; GO:0005886: Rhodopsin; GO:0005886: Rhodopsin; GO:0005887: Rhodopsin; GO:0042622: Rhodopsin; GO:0060342: Rhodopsin;	GO:0004930: Rhodopsin; GO:0005515: Rhodopsin; GO:0009881: Rhodopsin; GO:0046872: Rhodopsin;	GO:0006468: Rhodopsin; GO:0007186: Rhodopsin; GO:0007601: Rhodopsin; GO:0007603: Rhodopsin; GO:0016056: Rhodopsin; GO:0018298: Rhodopsin; GO:0060041: Rhodopsin;	8	4	7
ESTNV_31356_1107	BOT	[T/C]	GGGGAACAACTGCAGGCCACACAAATAATAAGAAAAGGAAAGTATATCTC[T/C]TCCAGGTCAATGCTTTTCACATCTAACATATACATTGACAAGGGTAAATA	TATTTACCCTTGTCAATGTATATGTTAGATGTGAAAAGCATTGACCTGGA[A/G]GAGATATACTTTCCTTTTCTTATTATTTGTGTGGCCTGCAGTTGTTCCCC	O95259	KCNH1_HUMAN	4e-80	GO:0005637: Potassium voltage-gated channel subfamily H member 1; GO:0005886: Potassium voltage-gated channel subfamily H member 1; GO:0008076: Potassium voltage-gated channel subfamily H member 1;	GO:0000155: Potassium voltage-gated channel subfamily H member 1; GO:0005251: Potassium voltage-gated channel subfamily H member 1; GO:0005515: Potassium voltage-gated channel subfamily H member 1; GO:0005516: Potassium voltage-gated channel subfamily H member 1;	GO:0006355: Potassium voltage-gated channel subfamily H member 1; GO:0006813: Potassium voltage-gated channel subfamily H member 1; GO:0007268: Potassium voltage-gated channel subfamily H member 1; GO:0007520: Potassium voltage-gated channel subfamily H member 1;	3	4	4
ESTV_15603_406	BOT	[T/C]	TTGCTGATGAGCTGCCTCATCTCTTCAGTGGTAAGCCTTGTGTCATCCGT[T/C]TCACCAGTCAGACAGTTCACCAGCTTCTCCAGGTCCCCACCATCCAGAGT	ACTCTGGATGGTGGGGACCTGGAGAAGCTGGTGAACTGTCTGACTGGTGA[A/G]ACGGATGACACAAGGCTTACCACTGAAGAGATGAGGCAGCTCATCAGCAA	Q99828	CIB1_HUMAN	4e-83	GO:0005654: Calcium and integrin-binding protein 1; GO:0005737: Calcium and integrin-binding protein 1; GO:0005783: Calcium and integrin-binding protein 1; GO:0016020: Calcium and integrin-binding protein 1; GO:0016324: Calcium and integrin-binding protein 1; GO:0030175: Calcium and integrin-binding protein 1;	GO:0005509: Calcium and integrin-binding protein 1; GO:0005515: Calcium and integrin-binding protein 1;	GO:0006302: Calcium and integrin-binding protein 1; GO:0006915: Calcium and integrin-binding protein 1; GO:0007155: Calcium and integrin-binding protein 1; GO:0006974: Calcium and integrin-binding protein 1; GO:0007113: Calcium and integrin-binding protein 1; GO:0008285: Calcium and integrin-binding protein 1;	6	2	6
ESTNV_34591_77	TOP	[A/G]	NNAAAACGATTAAGATTTATTGTGGTATTAATCTTCCTTTTTACAGACTA[T/C]AAACAAGTTACCACGTGCTCCGTTTTCAGACGGACCTGTGGGGTATGAGA	TCTCATACCCCACAGGTCCGTCTGAAAACGGAGCACGTGGTAACTTGTTT[A/G]TAGTCTGTAAAAAGGAAGATTAATACCACAATAAATCTTAATCGTTTTNN	Q9Y287	ITM2B_HUMAN	7e-99	GO:0005576: Integral membrane protein 2B; GO:0005615: Integral membrane protein 2B; GO:0005634: Integral membrane protein 2B; GO:0005794: Integral membrane protein 2B; GO:0005886: Integral membrane protein 2B; GO:0010008: Integral membrane protein 2B; GO:0031301: Integral membrane protein 2B; GO:0030660: Integral membrane protein 2B; GO:0043231: Integral membrane protein 2B;	GO:0001540: Integral membrane protein 2B; GO:0005515: Integral membrane protein 2B; GO:0005524: Integral membrane protein 2B;	GO:0006915: Integral membrane protein 2B; GO:0006917: Integral membrane protein 2B; GO:0007399: Integral membrane protein 2B; GO:0042985: Integral membrane protein 2B;	9	3	4
ESTNV_30650_234	BOT	[T/C]	TTACACATTAAATGAATGGCTCCTTCTGGAGTAGTCAAATCCCATAACTT[T/C]ATTGATCTTCAGACGTTGGGATAAAAGTTGACATGGATTTAGCTTACACT	AGTGTAAGCTAAATCCATGTCAACTTTTATCCCAACGTCTGAAGATCAAT[A/G]AAGTTATGGGATTTGACTACTCCAGAAGGAGCCATTCATTTAATGTGTAA	Q96MW7	TIGD1_HUMAN	7e-136	GO:0005634: Tigger transposable element-derived protein 1;	GO:0003677: Tigger transposable element-derived protein 1;		1	1	0
ESTNV_34591_1058	TOP	[A/G]	GGGCACGTTGATTAGCGCCACCTCCTCCAGCACACGGATGCTCTCCTGGA[T/C]GTGTCTCAGTGCAGAGGGCAAGGCCACCTCGTCCTCGTCCTGAACCATGT	ACATGGTTCAGGACGAGGACGAGGTGGCCTTGCCCTCTGCACTGAGACAC[A/G]TCCAGGAGAGCATCCGTGTGCTGGAGGAGGTGGCGCTAATCAACGTGCCC	Q9Y287	ITM2B_HUMAN	2e-98	GO:0005576: Integral membrane protein 2B; GO:0005615: Integral membrane protein 2B; GO:0005634: Integral membrane protein 2B; GO:0005794: Integral membrane protein 2B; GO:0005886: Integral membrane protein 2B; GO:0010008: Integral membrane protein 2B; GO:0031301: Integral membrane protein 2B; GO:0030660: Integral membrane protein 2B; GO:0043231: Integral membrane protein 2B;	GO:0001540: Integral membrane protein 2B; GO:0005515: Integral membrane protein 2B; GO:0005524: Integral membrane protein 2B;	GO:0006915: Integral membrane protein 2B; GO:0006917: Integral membrane protein 2B; GO:0007399: Integral membrane protein 2B; GO:0042985: Integral membrane protein 2B;	9	3	4
ESTNV_23996_351	TOP	[A/C]	AATCAAATTAAGCAAGAAATACAAGGGAAAGATAAAAGTACAGTAACAGT[T/G]TTGTTTATGTACAAGACAGAAGGTCAGAAGAATGCACACCGGAGGGAGAC	GTCTCCCTCCGGTGTGCATTCTTCTGACCTTCTGTCTTGTACATAAACAA[A/C]ACTGTTACTGTACTTTTATCTTTCCCTTGTATTTCTTGCTTAATTTGATT	P32455	GBP1_HUMAN	1e-136	GO:0000139: Interferon-induced guanylate-binding protein 1; GO:0005576: Interferon-induced guanylate-binding protein 1; GO:0005829: Interferon-induced guanylate-binding protein 1;	GO:0003924: Interferon-induced guanylate-binding protein 1; GO:0005525: Interferon-induced guanylate-binding protein 1;	GO:0019221: Interferon-induced guanylate-binding protein 1; GO:0051607: Interferon-induced guanylate-binding protein 1; GO:0060333: Interferon-induced guanylate-binding protein 1;	3	2	3
ESTNV_22419_604	BOT	[T/G]	GGTCTGCTTGATTCATCCTTATCACATCTGAACTTCTCTCAAGTCCATCA[T/G]AACTGTATTTATTTGTCATCATCACATAATGCTATACTGTAACAATTCTC	GAGAATTGTTACAGTATAGCATTATGTGATGATGACAAATAAATACAGTT[A/C]TGATGGACTTGAGAGAAGTTCAGATGTGATAAGGATGAATCAAGCAGACC	O75716	STK16_HUMAN	7e-141	GO:0005798: Serine/threonine-protein kinase 16; GO:0016020: Serine/threonine-protein kinase 16; GO:0048471: Serine/threonine-protein kinase 16;	GO:0003677: Serine/threonine-protein kinase 16; GO:0004715: Serine/threonine-protein kinase 16; GO:0004674: Serine/threonine-protein kinase 16; GO:0005515: Serine/threonine-protein kinase 16; GO:0005524: Serine/threonine-protein kinase 16;	GO:0045944: Serine/threonine-protein kinase 16; GO:0046777: Serine/threonine-protein kinase 16;	3	5	2
GCR_cBin39846_Ctg1_208	TOP	[A/C]	CGTTCATAAATCTCTTATTTATGCACGGTAATGCTGCACAAGGTTGAAAT[A/C]ACAATTTTGGAAGTAATATGCAGAAAGGTTAATCAATTCTACAGCGAAAG	CGTTCATAAATCTCTTATTTATGCACGGTAATGCTGCACAAGGTTGAAAT[A/C]ACAATTTTGGAAGTAATATGCAGAAAGGTTAATCAATTCTACAGCGAAAG	B7Z5F2	B7Z5F2_HUMAN	9e-117		GO:0003964: Uncharacterized protein;		0	1	0
GCR_cBin3522_Ctg1_59	BOT	[T/C]	TATGTATTGAATGGTCTTGAAAGGGAAAGAC[A/G]CACATCCCTACCATTTATGTGTTGTATAGTTTTTGTGTTTTTTGGTCACT	TATGTATTGAATGGTCTTGAAAGGGAAAGAC[A/G]CACATCCCTACCATTTATGTGTTGTATAGTTTTTGTGTTTTTTGGTCACT	P24468	COT2_HUMAN	8e-108	GO:0005634: COUP transcription factor 2;	GO:0001972: COUP transcription factor 2; GO:0003707: COUP transcription factor 2; GO:0003714: COUP transcription factor 2; GO:0003700: COUP transcription factor 2; GO:0003700: COUP transcription factor 2; GO:0004879: COUP transcription factor 2; GO:0005515: COUP transcription factor 2; GO:0008270: COUP transcription factor 2; GO:0042803: COUP transcription factor 2; GO:0043565: COUP transcription…	GO:0000122: COUP transcription factor 2; GO:0001764: COUP transcription factor 2; GO:0001937: COUP transcription factor 2; GO:0006357: COUP transcription factor 2; GO:0006629: COUP transcription factor 2; GO:0007165: COUP transcription factor 2; GO:0007519: COUP transcription factor 2; GO:0010596: COUP transcription factor 2; GO:0009952: COUP transcription factor 2; GO:0009956: COUP transcription…	1	10	21
GCR_cBin21374_Ctg1_66	TOP	[A/G]	AAGACAACACTGTTGCGTGTCACACATATAATA[T/C]AATAAATACACCACACATTATGGAGCATACAGGCAGATTTAATGCAGATT	AATCTGCATTAAATCTGCCTGTATGCTCCATAATGTGTGGTGTATTTATT[A/G]TATTATATGTGTGACACGCAACAGTGTTGTCTT	Q9HBR0	S38AA_HUMAN	1e-169	GO:0016021: Putative sodium-coupled neutral amino acid transporter 10;		GO:0006814: Putative sodium-coupled neutral amino acid transporter 10; GO:0006865: Putative sodium-coupled neutral amino acid transporter 10;	1	0	2
ESTNV_30803_692	TOP	[A/G]	TGGGCCTACAAATCCCAGAAGCGCTGTTAAAGTCAGTCAATTCCTCATAG[A/G]ACATCCTGTGTTGCTTCAGGTCTTCTGCCAGCTCATAGAAACTTGCTCTG	TGGGCCTACAAATCCCAGAAGCGCTGTTAAAGTCAGTCAATTCCTCATAG[A/G]ACATCCTGTGTTGCTTCAGGTCTTCTGCCAGCTCATAGAAACTTGCTCTG	Q16204	CCDC6_HUMAN	0	GO:0005737: Coiled-coil domain-containing protein 6; GO:0005856: Coiled-coil domain-containing protein 6;	GO:0005200: Coiled-coil domain-containing protein 6; GO:0017124: Coiled-coil domain-containing protein 6;	GO:0008150: Coiled-coil domain-containing protein 6;	2	2	1
ESTV_12933_457	BOT	[T/A]	TTATCATAGATGAGGTTGGTAAAATGGAGCTGTTCAGCCAGGCGTTCATC[A/T]GGTCAGTCAGACAGACCCTGGACTCTCCAGTCTTCTCTGTCCTGGGGACT	TTATCATAGATGAGGTTGGTAAAATGGAGCTGTTCAGCCAGGCGTTCATC[A/T]GGTCAGTCAGACAGACCCTGGACTCTCCAGTCTTCTCTGTCCTGGGGACT	Q9BSD7	NTPCR_HUMAN	6e-66		GO:0005524: Cancer-related nucleoside-triphosphatase; GO:0016740: Cancer-related nucleoside-triphosphatase; GO:0017111: Cancer-related nucleoside-triphosphatase; GO:0019204: Cancer-related nucleoside-triphosphatase;		0	4	0
ESTNV_13417_674	TOP	[A/T]	TTATCTGTTCGACGGGTGGATTTTACGTTTCTCGAACTTGATGGAAAAGT[A/T]GTTTTTCGAATAAATGATGATTGCCGNNNNNNNNNNNNNNNNNNNNNNNN	TTATCTGTTCGACGGGTGGATTTTACGTTTCTCGAACTTGATGGAAAAGT[A/T]GTTTTTCGAATAAATGATGATTGCCGNNNNNNNNNNNNNNNNNNNNNNNN	P30711	GSTT1_HUMAN	4e-62	GO:0005829: Glutathione S-transferase theta-1;	GO:0004364: Glutathione S-transferase theta-1; GO:0004602: Glutathione S-transferase theta-1;	GO:0006749: Glutathione S-transferase theta-1;	1	2	1
ESTV_17106_651	TOP	[A/T]	TGGCTGAGGATGTGCCCAAGGAAGGCCTTCTCAAACCTGGTGATCTTGGA[A/T]GGGTCCAACTTGTCCAAGTGACCTCTGACACCAGCGTAGATGACGGTCAC	TGGCTGAGGATGTGCCCAAGGAAGGCCTTCTCAAACCTGGTGATCTTGGA[A/T]GGGTCCAACTTGTCCAAGTGACCTCTGACACCAGCGTAGATGACGGTCAC	P25705	ATPA_HUMAN	0	GO:0000275: ATP synthase subunit alpha; GO:0005743: ATP synthase subunit alpha; GO:0005753: ATP synthase subunit alpha; GO:0005739: ATP synthase subunit alpha; GO:0005759: ATP synthase subunit alpha; GO:0005886: ATP synthase subunit alpha; GO:0008180: ATP synthase subunit alpha;	GO:0005515: ATP synthase subunit alpha; GO:0005524: ATP synthase subunit alpha; GO:0016887: ATP synthase subunit alpha; GO:0022857: ATP synthase subunit alpha; GO:0042288: ATP synthase subunit alpha; GO:0043531: ATP synthase subunit alpha; GO:0043499: ATP synthase subunit alpha; GO:0046933: ATP synthase subunit alpha; GO:0046961: ATP synthase subunit alpha;	GO:0001937: ATP synthase subunit alpha; GO:0006172: ATP synthase subunit alpha; GO:0006629: ATP synthase subunit alpha; GO:0006754: ATP synthase subunit alpha; GO:0006754: ATP synthase subunit alpha; GO:0009790: ATP synthase subunit alpha; GO:0015991: ATP synthase subunit alpha; GO:0022904: ATP synthase subunit alpha; GO:0042776: ATP synthase subunit alpha; GO:0042776: ATP synthase subunit alpha;…	7	9	11
ESTNV_37492_1203	TOP	[A/T]	TTTATATTTTTGGTCTTGAGCTAGGGTACGGGGACTGCCATACCCTGACA[A/T]TCCCAACTGACGCCCTGATGCTGACTCTGTGTTAACAGGGAAACATCAGG	TTTATATTTTTGGTCTTGAGCTAGGGTACGGGGACTGCCATACCCTGACA[A/T]TCCCAACTGACGCCCTGATGCTGACTCTGTGTTAACAGGGAAACATCAGG	P12314	FCGR1_HUMAN	6e-17	GO:0005886: High affinity immunoglobulin gamma Fc receptor I; GO:0005886: High affinity immunoglobulin gamma Fc receptor I; GO:0016021: High affinity immunoglobulin gamma Fc receptor I; GO:0030669: High affinity immunoglobulin gamma Fc receptor I; GO:0031901: High affinity immunoglobulin gamma Fc receptor I;	GO:0005057: High affinity immunoglobulin gamma Fc receptor I; GO:0005515: High affinity immunoglobulin gamma Fc receptor I; GO:0019864: High affinity immunoglobulin gamma Fc receptor I;	GO:0002474: High affinity immunoglobulin gamma Fc receptor I; GO:0002479: High affinity immunoglobulin gamma Fc receptor I; GO:0006911: High affinity immunoglobulin gamma Fc receptor I; GO:0006955: High affinity immunoglobulin gamma Fc receptor I; GO:0007165: High affinity immunoglobulin gamma Fc receptor I; GO:0019221: High affinity immunoglobulin gamma Fc receptor I; GO:0042590: High affinity i…	5	3	8
GCR_cBin44098_Ctg1_85	TOP	[A/C]	ATTCCCTTATCCCCCAATGTTTTCTATATAAATACAACATGGACAATGAT[T/G]AACAGTGAATTGACAAGAAACGACAGGTGTTTTTAGACCCCACTTTCCTA	TAGGAAAGTGGGGTCTAAAAACACCTGTCGTTTCTTGTCAATTCACTGTT[A/C]ATCATTGTCCATGTTGTATTTATATAGAAAACATTGGGGGATAAGGGAAT	B7Z5F2	B7Z5F2_HUMAN	2e-115		GO:0003964: Uncharacterized protein;		0	1	0
ESTNV_32627_748	TOP	[A/G]	ATATCATCTTTTTACACGTGCATTATTTAATTATTTTTGTAAAGGCCATA[T/C]ATGTCCAAATTTGACAATTATTCGAACACAGATAAATGAGAGAATGTATC	GATACATTCTCTCATTTATCTGTGTTCGAATAATTGTCAAATTTGGACAT[A/G]TATGGCCTTTACAAAAATAATTAAATAATGCACGTGTAAAAAGATGATAT	P84095	RHOG_HUMAN	8e-104	GO:0005829: Rho-related GTP-binding protein RhoG; GO:0005886: Rho-related GTP-binding protein RhoG;	GO:0003924: Rho-related GTP-binding protein RhoG; GO:0005515: Rho-related GTP-binding protein RhoG; GO:0005525: Rho-related GTP-binding protein RhoG;	GO:0006184: Rho-related GTP-binding protein RhoG; GO:0006184: Rho-related GTP-binding protein RhoG; GO:0007264: Rho-related GTP-binding protein RhoG; GO:0007266: Rho-related GTP-binding protein RhoG; GO:0007411: Rho-related GTP-binding protein RhoG; GO:0007596: Rho-related GTP-binding protein RhoG; GO:0008284: Rho-related GTP-binding protein RhoG; GO:0016601: Rho-related GTP-binding protein RhoG;…	2	3	15
ESTNV_31391_304	TOP	[A/G]	ACCTACCTACAGATGAGGAGTTCTCTCTGCTCCAGAACCTGACAGGGGCT[T/C]TGTCTGAAGACGATGCCCACTACATCATCCGATTGGCCAACTCCCTCTTC	GAAGAGGGAGTTGGCCAATCGGATGATGTAGTGGGCATCGTCTTCAGACA[A/G]AGCCCCTGTCAGGTTCTGGAGCAGAGAGAACTCCTCATCTGTAGGTAGGT	Q99574	NEUS_HUMAN	2e-171	GO:0005576: Neuroserpin;	GO:0004867: Neuroserpin;	GO:0007417: Neuroserpin; GO:0007422: Neuroserpin; GO:0010951: Neuroserpin; GO:0030155: Neuroserpin; GO:0030162: Neuroserpin;	1	1	5
ESTV_19731_284	TOP	[A/G]	AAAAGTATCAACGTCCAGGATAAACAACGATGTTGACGAGGATATACAAC[A/G]ACATAAGCCCCCATGATAACCGCTCGTGGAGTTGCAACGGGCTTTCATTG	AAAAGTATCAACGTCCAGGATAAACAACGATGTTGACGAGGATATACAAC[A/G]ACATAAGCCCCCATGATAACCGCTCGTGGAGTTGCAACGGGCTTTCATTG	B7Z5F2	B7Z5F2_HUMAN	5e-141		GO:0003964: Uncharacterized protein;		0	1	0
ESTNV_35073_548	BOT	[T/G]	CTCAGTACTTCGGAGTCACAGGGACGGTGCGGTTCAGACGCCGAAGATCG[A/C]AGTGCACATGTTGTGTTTTTCCCTGGAGACATACAGAACTTCCAGCAGGA	CTCAGTACTTCGGAGTCACAGGGACGGTGCGGTTCAGACGCCGAAGATCG[A/C]AGTGCACATGTTGTGTTTTTCCCTGGAGACATACAGAACTTCCAGCAGGA	Q8N8R5	CB069_HUMAN	2e-86	GO:0005576: UPF0565 protein C2orf69;			1	0	0
GCR_cBin47266_Ctg1_396	BOT	[T/C]	CCACTGGCCCACCTACACACGCGTATGCGTGCACGTGCGCTCGAACAATC[A/G]CGCACAACGATGCCACCGCTCTGTCTCACGATCTACACAGTAACATATTC	CCACTGGCCCACCTACACACGCGTATGCGTGCACGTGCGCTCGAACAATC[A/G]CGCACAACGATGCCACCGCTCTGTCTCACGATCTACACAGTAACATATTC	B7Z5F2	B7Z5F2_HUMAN	4e-95		GO:0003964: Uncharacterized protein;		0	1	0
ESTNV_34588_433	TOP	[A/G]	CACGCATCGCTAGGGGCAACATCACAGATCTCGTCAAACTCAGCGTCAGC[A/G]ACCATGACGCCATCATCTTCCCAGGGGGCTTTGGGGCGGCAAAAAACCTG	CACGCATCGCTAGGGGCAACATCACAGATCTCGTCAAACTCAGCGTCAGC[A/G]ACCATGACGCCATCATCTTCCCAGGGGGCTTTGGGGCGGCAAAAAACCTG	P30042	ES1_HUMAN	3e-136	GO:0005739: ES1 protein homolog;			1	0	0
ESTNV_31552_764	BOT	[T/C]	CATAACATCCTATGGAACATGCCCCTGTCTCTGCCTGAGATCTACAACAC[T/C]GCTGCATGGTAAACAGACATATCACTGGAATGGGCTTGCATCACGTTAGG	CCTAACGTGATGCAAGCCCATTCCAGTGATATGTCTGTTTACCATGCAGC[A/G]GTGTTGTAGATCTCAGGCAGAGACAGGGGCATGTTCCATAGGATGTTATG	P54132	BLM_HUMAN	1e-86	GO:0000781: Bloom syndrome protein; GO:0001673: Bloom syndrome protein; GO:0000800: Bloom syndrome protein; GO:0005634: Bloom syndrome protein; GO:0005657: Bloom syndrome protein; GO:0005730: Bloom syndrome protein; GO:0005737: Bloom syndrome protein; GO:0016363: Bloom syndrome protein; GO:0016605: Bloom syndrome protein; GO:0045120: Bloom syndrome protein;	GO:0000405: Bloom syndrome protein; GO:0002039: Bloom syndrome protein; GO:0003697: Bloom syndrome protein; GO:0004003: Bloom syndrome protein; GO:0004003: Bloom syndrome protein; GO:0004386: Bloom syndrome protein; GO:0005515: Bloom syndrome protein; GO:0005524: Bloom syndrome protein; GO:0008026: Bloom syndrome protein; GO:0009378: Bloom syndrome protein; GO:0016887: Bloom syndrome protein; GO:…	GO:0000079: Bloom syndrome protein; GO:0000085: Bloom syndrome protein; GO:0000723: Bloom syndrome protein; GO:0000724: Bloom syndrome protein; GO:0000729: Bloom syndrome protein; GO:0006281: Bloom syndrome protein; GO:0006200: Bloom syndrome protein; GO:0006310: Bloom syndrome protein; GO:0006974: Bloom syndrome protein; GO:0010165: Bloom syndrome protein; GO:0031297: Bloom syndrome protein; GO:…	10	13	21
ESTNV_31552_150	TOP	[A/C]	GTACAAAGCAGAGTATAAAAATGAGCAATCACCACATTCAGGAGGCGTAG[A/C]GCTTGAGAATACTTTAAAAATAAAAACCACAGAAGTTGGTCCCATGTGAC	GTACAAAGCAGAGTATAAAAATGAGCAATCACCACATTCAGGAGGCGTAG[A/C]GCTTGAGAATACTTTAAAAATAAAAACCACAGAAGTTGGTCCCATGTGAC	B7Z5F2	B7Z5F2_HUMAN	5e-118		GO:0003964: Uncharacterized protein;		0	1	0
ESTNV_34905_472	BOT	[G/C]	CTAACCACACTGCTAATCTTATGCCTAACCATATATATAGAGAGAAAGAC[C/G]TACATGCAATGCTACTGTACATAATAAGCTATTGTTATATCACCCTTTCA	TGAAAGGGTGATATAACAATAGCTTATTATGTACAGTAGCATTGCATGTA[C/G]GTCTTTCTCTCTATATATATGGTTAGGCATAAGATTAGCAGTGTGGTTAG	Q6ZS10	CL17A_HUMAN	4e-25	GO:0009986: C-type lectin domain family 17; GO:0016021: C-type lectin domain family 17;	GO:0005537: C-type lectin domain family 17; GO:0042806: C-type lectin domain family 17; GO:0046872: C-type lectin domain family 17;		2	3	0
ESTNV_33606_722	BOT	[T/C]	AAGAGAGAGGAATCCACTTTCGGGTCACGCGACCGCTATGGAGACCGTGA[T/C]GGGCTGAGACGGGACAACGACCGCGGATTTGGCGGCGACCGGGACCGCGG	CCGCGGTCCCGGTCGCCGCCAAATCCGCGGTCGTTGTCCCGTCTCAGCCC[A/G]TCACGGTCTCCATAGCGGTCGCGTGACCCGAAAGTGGATTCCTCTCTCTT	F8VSC7	F8VSC7_HUMAN	3e-79		GO:0000166: Eukaryotic translation initiation factor 4B; GO:0003676: Eukaryotic translation initiation factor 4B;		0	2	0
ESTV_21283_261	BOT	[T/C]	CCCCGGCCAGCTCCTCCTCCTACTCCACATCCTCCTTTAAGGTGAGCGGC[A/G]GTGGTATGGGTATGGGTGGTGGCACAGGCGCCGCTATGGGTTTGGGCATG	CCCCGGCCAGCTCCTCCTCCTACTCCACATCCTCCTTTAAGGTGAGCGGC[A/G]GTGGTATGGGTATGGGTGGTGGCACAGGCGCCGCTATGGGTTTGGGCATG	P22033	MUTA_HUMAN	0	GO:0005739: Methylmalonyl-CoA mutase; GO:0005759: Methylmalonyl-CoA mutase;	GO:0004494: Methylmalonyl-CoA mutase; GO:0031419: Methylmalonyl-CoA mutase; GO:0046872: Methylmalonyl-CoA mutase; GO:0072341: Methylmalonyl-CoA mutase;	GO:0006635: Methylmalonyl-CoA mutase; GO:0009791: Methylmalonyl-CoA mutase; GO:0019626: Methylmalonyl-CoA mutase; GO:0044255: Methylmalonyl-CoA mutase; GO:0044281: Methylmalonyl-CoA mutase; GO:0050667: Methylmalonyl-CoA mutase;	2	4	6
ESTV_13615_543	TOP	[C/G]	ACATTTATGGGGGAAAAAATTATCCTTATTGACAATGGAGGTATATTTCA[C/G]TTACATTCCTGAATGGGATTGAGTTGCAAATGAATGGCCCTCTGATTGTG	CACAATCAGAGGGCCATTCATTTGCAACTCAATCCCATTCAGGAATGTAA[C/G]TGAAATATACCTCCATTGTCAATAAGGATAATTTTTTCCCCCATAAATGT	O75083	WDR1_HUMAN	8e-106	GO:0005576: WD repeat-containing protein 1; GO:0005856: WD repeat-containing protein 1; GO:0005829: WD repeat-containing protein 1;	GO:0003779: WD repeat-containing protein 1;	GO:0002576: WD repeat-containing protein 1; GO:0007596: WD repeat-containing protein 1; GO:0007605: WD repeat-containing protein 1; GO:0030168: WD repeat-containing protein 1;	3	1	4
GCR_cBin22043_Ctg1_122	TOP	[C/G]	CACAAAAAATAATTTTACAAAACTAGTTTGTAGATTTGTGTTACATATTT[C/G]ATTAATATAATGTTCGAATTAAACAATCAAGGCCTTTAAACACTTGTTGG	CCAACAAGTGTTTAAAGGCCTTGATTGTTTAATTCGAACATTATATTAAT[C/G]AAATATGTAACACAAATCTACAAACTAGTTTTGTAAAATTATTTTTTGTG	P21730	C5AR_HUMAN	6e-36	GO:0005886: C5a anaphylatoxin chemotactic receptor; GO:0005887: C5a anaphylatoxin chemotactic receptor;	GO:0004944: C5a anaphylatoxin chemotactic receptor;	GO:0000187: C5a anaphylatoxin chemotactic receptor; GO:0006935: C5a anaphylatoxin chemotactic receptor; GO:0006968: C5a anaphylatoxin chemotactic receptor; GO:0006955: C5a anaphylatoxin chemotactic receptor; GO:0007165: C5a anaphylatoxin chemotactic receptor; GO:0007202: C5a anaphylatoxin chemotactic receptor; GO:0007204: C5a anaphylatoxin chemotactic receptor; GO:0007606: C5a anaphylatoxin chemo…	2	1	11
ESTNV_29156_438	BOT	[T/G]	TGAAACTTATTGGGAAAAAAAGATCAGACCTTGCCAGATGAGGGGCATGA[T/G]TAAATTCATTACATAATTTTCATACAAACAGATCTTCTCTGAGTCATAAT	ATTATGACTCAGAGAAGATCTGTTTGTATGAAAATTATGTAATGAATTTA[A/C]TCATGCCCCTCATCTGGCAAGGTCTGATCTTTTTTTCCCAATAAGTTTCA	O75533	SF3B1_HUMAN	0	GO:0005634: Splicing factor 3B subunit 1; GO:0005681: Splicing factor 3B subunit 1; GO:0005689: Splicing factor 3B subunit 1; GO:0005654: Splicing factor 3B subunit 1; GO:0016607: Splicing factor 3B subunit 1; GO:0071013: Splicing factor 3B subunit 1;	GO:0003682: Splicing factor 3B subunit 1;	GO:0000375: Splicing factor 3B subunit 1; GO:0000398: Splicing factor 3B subunit 1; GO:0000398: Splicing factor 3B subunit 1; GO:0000398: Splicing factor 3B subunit 1; GO:0008380: Splicing factor 3B subunit 1; GO:0009952: Splicing factor 3B subunit 1; GO:0010467: Splicing factor 3B subunit 1;	6	1	7
ESTNV_29156_850	BOT	[T/C]	TAGACTCATCGGTCCGAGTTAAAACGGATCAAGAGATATAAACATGTGCC[T/C]GTTATAGCGCCATTGTTTGTTCGATCTGAATGTGCATAGAGATGTTGAGT	ACTCAACATCTCTATGCACATTCAGATCGAACAAACAATGGCGCTATAAC[A/G]GGCACATGTTTATATCTCTTGATCCGTTTTAACTCGGACCGATGAGTCTA	Q6UX72	B3GN9_HUMAN	4e-109	GO:0000139: UDP-GlcNAc:betaGal beta-1; GO:0016021: UDP-GlcNAc:betaGal beta-1;	GO:0008378: UDP-GlcNAc:betaGal beta-1;	GO:0006486: UDP-GlcNAc:betaGal beta-1;	2	1	1
GCR_cBin32932_Ctg1_86	TOP	[A/G]	GGTGTGTTGTACTGCACAGAGGCATGTACTTCCTTAGCACAGCGTCCGCC[A/G]GGCCCTGGAGTTGATCTGCCTGCCGCAGTCTCTGGAGGTCTGTCTGACCT	GGTGTGTTGTACTGCACAGAGGCATGTACTTCCTTAGCACAGCGTCCGCC[A/G]GGCCCTGGAGTTGATCTGCCTGCCGCAGTCTCTGGAGGTCTGTCTGACCT	P23378	GCSP_HUMAN	0	GO:0005739: Glycine dehydrogenase decarboxylating;	GO:0004375: Glycine dehydrogenase decarboxylating; GO:0009055: Glycine dehydrogenase decarboxylating; GO:0016829: Glycine dehydrogenase decarboxylating; GO:0030170: Glycine dehydrogenase decarboxylating;	GO:0006546: Glycine dehydrogenase decarboxylating;	1	4	1
GCR_cBin22089_Ctg1_626	BOT	[T/G]	AAGCACTCAGCCCTGAATCTCACAAACACACAGCATGGCTCCACTGCAGG[T/G]CCCATGGCCCCAGGCATCTGCAGCACAGACAGGCCTGGCAGCTAACTGCA	TGCAGTTAGCTGCCAGGCCTGTCTGTGCTGCAGATGCCTGGGGCCATGGG[A/C]CCTGCAGTGGAGCCATGCTGTGTGTTTGTGAGATTCAGGGCTGAGTGCTT	Q96EL2	RT24_HUMAN	7e-122	GO:0005762: 28S ribosomal protein S24; GO:0005763: 28S ribosomal protein S24;	GO:0003674: 28S ribosomal protein S24; GO:0003735: 28S ribosomal protein S24;	GO:0006412: 28S ribosomal protein S24; GO:0008150: 28S ribosomal protein S24;	2	2	2
GCR_cBin17583_Ctg1_325	BOT	[T/C]	AGTAATGCCAAATACTTGAGACACAGTGTAATGGTTTAGTGTAATGGTTC[T/C]GGGGCGTGGGTGGAAGGGATTGGAGGGGCCAAACATGTTTTATTACAGTA	TACTGTAATAAAACATGTTTGGCCCCTCCAATCCCTTCCACCCACGCCCC[A/G]GAACCATTACACTAAACCATTACACTGTGTCTCAAGTATTTGGCATTACT	E9PQE8	E9PQE8_HUMAN	5e-30	GO:0005801: Trafficking protein particle complex subunit 4;		GO:0006888: Trafficking protein particle complex subunit 4;	1	0	1
ESTV_20585_225	TOP	[A/G]	TTAATAATCATATGGCACCCAGACAGCATTNGTCCAATTGTTAANGTCCT[T/C]CATTCAAACAATATGGTGTTCTGTTTCAACATTACAAGTTAAAAACTAAT	ATTAGTTTTTAACTTGTAATGTTGAAACAGAACACCATATTGTTTGAATG[A/G]AGGACNTTAACAATTGGACNAATGCTGTCTGGGTGCCATATGATTATTAA	P38646	GRP75_HUMAN	0	GO:0005730: Stress-70 protein; GO:0005737: Stress-70 protein; GO:0005739: Stress-70 protein; GO:0005739: Stress-70 protein; GO:0009986: Stress-70 protein; GO:0042645: Stress-70 protein;	GO:0005515: Stress-70 protein; GO:0005524: Stress-70 protein; GO:0051082: Stress-70 protein;	GO:0006457: Stress-70 protein; GO:0006611: Stress-70 protein; GO:0006626: Stress-70 protein; GO:0043066: Stress-70 protein; GO:0044267: Stress-70 protein;	6	3	5
ESTNV_31283_1378	TOP	[A/G]	GTCTGGACATTGTTAAATAGACAGGGATTGACACCCTGCTTGATCAAAAT[A/G]GGGAGATACCATTCATCAATAAATCTTTAAGACATATGTTAATTAAACTT	GTCTGGACATTGTTAAATAGACAGGGATTGACACCCTGCTTGATCAAAAT[A/G]GGGAGATACCATTCATCAATAAATCTTTAAGACATATGTTAATTAAACTT	H3BP11	H3BP11_HUMAN	1e-52	GO:0005634: Transcription factor Maf;	GO:0003700: Transcription factor Maf; GO:0043565: Transcription factor Maf;		1	2	0
ESTV_15338_274	TOP	[A/C]	GTGTCAATATGAGAAGCAGCTTTGAGGTAACGGAGGACACACATACAGTA[A/C]ACTGGAACCCCTCTTCTCCTGCGTTTCAAGTCATTTTACATCACTCTAAA	GTGTCAATATGAGAAGCAGCTTTGAGGTAACGGAGGACACACATACAGTA[A/C]ACTGGAACCCCTCTTCTCCTGCGTTTCAAGTCATTTTACATCACTCTAAA	O60858	TRI13_HUMAN	3e-127	GO:0005737: E3 ubiquitin-protein ligase TRIM13; GO:0005789: E3 ubiquitin-protein ligase TRIM13; GO:0016021: E3 ubiquitin-protein ligase TRIM13; GO:0097038: E3 ubiquitin-protein ligase TRIM13;	GO:0004871: E3 ubiquitin-protein ligase TRIM13; GO:0004842: E3 ubiquitin-protein ligase TRIM13; GO:0005515: E3 ubiquitin-protein ligase TRIM13; GO:0008270: E3 ubiquitin-protein ligase TRIM13;	GO:0007165: E3 ubiquitin-protein ligase TRIM13; GO:0009653: E3 ubiquitin-protein ligase TRIM13; GO:0010332: E3 ubiquitin-protein ligase TRIM13; GO:0010942: E3 ubiquitin-protein ligase TRIM13; GO:0016239: E3 ubiquitin-protein ligase TRIM13; GO:0030433: E3 ubiquitin-protein ligase TRIM13; GO:0043123: E3 ubiquitin-protein ligase TRIM13; GO:0043161: E3 ubiquitin-protein ligase TRIM13; GO:0051865: E3 …	4	4	9
ESTV_21922_834	BOT	[T/C]	TACATTGCTGTGAAGGAGAAGTACGCTAAGTACCTGCCACACTCTGGAGG[T/C]CGCTATGCTGCCAAGCGTTTCCGCAAGGCCCAGTGCCCCATTGTGGAGCG	CGCTCCACAATGGGGCACTGGGCCTTGCGGAAACGCTTGGCAGCATAGCG[A/G]CCTCCAGAGTGTGGCAGGTACTTAGCGTACTTCTCCTTCACAGCAATGTA	P46782	RS5_HUMAN	6e-144	GO:0005829: 40S ribosomal protein S5; GO:0022627: 40S ribosomal protein S5; GO:0030529: 40S ribosomal protein S5;	GO:0003723: 40S ribosomal protein S5; GO:0003729: 40S ribosomal protein S5; GO:0003735: 40S ribosomal protein S5;	GO:0000184: 40S ribosomal protein S5; GO:0006450: 40S ribosomal protein S5; GO:0006412: 40S ribosomal protein S5; GO:0006412: 40S ribosomal protein S5; GO:0006412: 40S ribosomal protein S5; GO:0006412: 40S ribosomal protein S5; GO:0006413: 40S ribosomal protein S5; GO:0006413: 40S ribosomal protein S5; GO:0006414: 40S ribosomal protein S5; GO:0006415: 40S ribosomal protein S5; GO:0006614: 40S rib…	3	3	18
ESTNV_36088_117	TOP	[A/C]	CCAAGATTTGAAGGAATAATTTAAATGTATATACATTGACAATTTTAAAT[T/G]AATCAAGTCCAAATATTTACCATTTGACCGCCTTACACTATTTAGTTTTG	CAAAACTAAATAGTGTAAGGCGGTCAAATGGTAAATATTTGGACTTGATT[A/C]ATTTAAAATTGTCAATGTATATACATTTAAATTATTCCTTCAAATCTTGG	P17812	PYRG1_HUMAN	0	GO:0005575: CTP synthase 1; GO:0005829: CTP synthase 1;	GO:0003883: CTP synthase 1; GO:0003883: CTP synthase 1; GO:0003883: CTP synthase 1; GO:0005524: CTP synthase 1;	GO:0006139: CTP synthase 1; GO:0006241: CTP synthase 1; GO:0006541: CTP synthase 1; GO:0015949: CTP synthase 1; GO:0042493: CTP synthase 1; GO:0044210: CTP synthase 1; GO:0044281: CTP synthase 1; GO:0055086: CTP synthase 1;	2	4	8
GCR_cBin11193_Ctg1_55	BOT	[T/C]	CTTTTAATAATATCTTCCTGGTA[A/G]AAGATGAAGTGTAGAAAAGCAAAACATTTGAGAGTGAATTTGGTCTTAAT	CTTTTAATAATATCTTCCTGGTA[A/G]AAGATGAAGTGTAGAAAAGCAAAACATTTGAGAGTGAATTTGGTCTTAAT	Q8NFV4	ABHDB_HUMAN	4e-21	GO:0005575: Abhydrolase domain-containing protein 11; GO:0005739: Abhydrolase domain-containing protein 11;	GO:0003674: Abhydrolase domain-containing protein 11; GO:0016787: Abhydrolase domain-containing protein 11;	GO:0008150: Abhydrolase domain-containing protein 11;	2	2	1
BASS13_B7_D12_578	TOP	[A/T]	GCCTCTCTCGGAGTAAAGTGTACGTCCAGTGATTAAATAAAAAAAAAATCNAAAATCAAC[A/T]TGGTTGGAATGGCATCATCATAGCCTTGGTCAAGGTGCCTTGTCAGAGTCTCCAGCTAGG	CCTAGCTGGAGACTCTGACAAGGCACCTTGACCAAGGCTATGATGATGCCATTCCAACCA[A/T]GTTGATTTTNGATTTTTTTTTTATTTAATCACTGGACGTACACTTTACTCCGAGAGAGGC	Q86VP6	CAND1_HUMAN	0	GO:0000151: Cullin-associated NEDD8-dissociated protein 1; GO:0005634: Cullin-associated NEDD8-dissociated protein 1;	GO:0005515: Cullin-associated NEDD8-dissociated protein 1; GO:0017025: Cullin-associated NEDD8-dissociated protein 1;	GO:0006351: Cullin-associated NEDD8-dissociated protein 1; GO:0016567: Cullin-associated NEDD8-dissociated protein 1; GO:0030154: Cullin-associated NEDD8-dissociated protein 1; GO:0043086: Cullin-associated NEDD8-dissociated protein 1; GO:0045899: Cullin-associated NEDD8-dissociated protein 1;	2	2	5
GCR_cBin47786_Ctg1_113	TOP	[A/C]	TGATCTCTTCTTTAGAAGTCCCAGTCTCGGAGACACACAAAGAATAAAGG[A/C]CTCTGTCACAGAGTGTTGCCTTGGGAACACCTGTACACAGACATCCCAGA	TGATCTCTTCTTTAGAAGTCCCAGTCTCGGAGACACACAAAGAATAAAGG[A/C]CTCTGTCACAGAGTGTTGCCTTGGGAACACCTGTACACAGACATCCCAGA	P32297	ACHA3_HUMAN	7e-117	GO:0005886: Neuronal acetylcholine receptor subunit alpha-3; GO:0005892: Neuronal acetylcholine receptor subunit alpha-3; GO:0014069: Neuronal acetylcholine receptor subunit alpha-3; GO:0016021: Neuronal acetylcholine receptor subunit alpha-3; GO:0030054: Neuronal acetylcholine receptor subunit alpha-3; GO:0030425: Neuronal acetylcholine receptor subunit alpha-3; GO:0043025: Neuronal acetylcholin…	GO:0004889: Neuronal acetylcholine receptor subunit alpha-3; GO:0004889: Neuronal acetylcholine receptor subunit alpha-3; GO:0015276: Neuronal acetylcholine receptor subunit alpha-3; GO:0015464: Neuronal acetylcholine receptor subunit alpha-3; GO:0042166: Neuronal acetylcholine receptor subunit alpha-3;	GO:0006811: Neuronal acetylcholine receptor subunit alpha-3; GO:0006940: Neuronal acetylcholine receptor subunit alpha-3; GO:0007165: Neuronal acetylcholine receptor subunit alpha-3; GO:0007271: Neuronal acetylcholine receptor subunit alpha-3; GO:0007268: Neuronal acetylcholine receptor subunit alpha-3; GO:0007171: Neuronal acetylcholine receptor subunit alpha-3; GO:0007507: Neuronal acetylcholin…	8	5	17
GCR_cBin19812_Ctg1_160	TOP	[A/G]	ATAGGAATCCAATGAATGAAATAACATAACGGCCCACCAAGCAGACTGTC[A/G]ACCAATTGCGTTCACGTTGTCATGCTGCGTCACGCAATTGCGAAGCTAAT	ATAGGAATCCAATGAATGAAATAACATAACGGCCCACCAAGCAGACTGTC[A/G]ACCAATTGCGTTCACGTTGTCATGCTGCGTCACGCAATTGCGAAGCTAAT	Q6NXR0	IIGP5_HUMAN	7e-42	GO:0016020: Interferon-inducible GTPase 5;	GO:0005525: Interferon-inducible GTPase 5; GO:0016817: Interferon-inducible GTPase 5;		1	2	0
GCR_cBin10084_Ctg1_433	BOT	[T/C]	TTGTGTATGTGGGCCATTCAGAGTGTAAATGGGCAAGACAAAAGTATTAA[T/C]GTTTTCTATATTGTCGCTGA	TCAGCGACAATATAGAAAAC[A/G]TTAATACTTTTGTCTTGCCCATTTACACTCTGAATGGCCCACATACACAA	P31276	HXC13_HUMAN	2e-79	GO:0005634: Homeobox protein Hox-C13;	GO:0003700: Homeobox protein Hox-C13; GO:0005515: Homeobox protein Hox-C13; GO:0043565: Homeobox protein Hox-C13;	GO:0001942: Homeobox protein Hox-C13; GO:0006351: Homeobox protein Hox-C13; GO:0007275: Homeobox protein Hox-C13; GO:0009653: Homeobox protein Hox-C13; GO:0009952: Homeobox protein Hox-C13; GO:0043587: Homeobox protein Hox-C13;	1	3	6
GCR_hBin32095_Ctg1_86	TOP	[A/C]	AAGCTAACGGTCACAGAGGAAGAAGGTGGAGGGAAGACAGGGTCTCAAAT[A/C]CCCCCTTGTCTGCATTCCTCTCTCCACAGCTACATGCTACTCATCCTGCT	AAGCTAACGGTCACAGAGGAAGAAGGTGGAGGGAAGACAGGGTCTCAAAT[A/C]CCCCCTTGTCTGCATTCCTCTCTCCACAGCTACATGCTACTCATCCTGCT	Q9WJR5	POK3_HUMAN	6e-116		GO:0003723: HERV-K_19q12 provirus ancestral Pol protein; GO:0003677: HERV-K_19q12 provirus ancestral Pol protein; GO:0003964: HERV-K_19q12 provirus ancestral Pol protein; GO:0004523: HERV-K_19q12 provirus ancestral Pol protein; GO:0008270: HERV-K_19q12 provirus ancestral Pol protein;	GO:0006278: HERV-K_19q12 provirus ancestral Pol protein; GO:0006310: HERV-K_19q12 provirus ancestral Pol protein; GO:0015074: HERV-K_19q12 provirus ancestral Pol protein;	0	5	3
