# Supplementary material for: Footprints of Directional Selection in Wild Atlantic Salmon Populations: Evidence for Parasite-Driven Evolution?
Source: PLoS One. 2014 Mar 26;9(3):e91672. doi: 10.1371/journal.pone.0091672 (PMC3966780; doi:10.1371/journal.pone.0091672)
Supplement: Table S9 — Results of an enrichment test conducted for GO terms associated with the "Parasite" and “Salinity” subsets of SNP outliers identified using Design4. (XLSX) [file pone.0091672.s012.xlsx]

## Sheet: Table S9_a
Table S9_a. Results of an enrichment test conducted for GO terms associated with the "Parasite" subset of SNP outliers identified using Design4. Databases: GO (08.10.2013) AND Generic GO slim (09.10.2013)
Selected statistical test : Hypergeometric test
Selected correction : Benjamini & Hochberg False Discovery Rate (FDR) correction
Selected significance level : 0.05
x: the number of genes in the tested set with the particular GO annotation
X: the total number of genes in the test set
n: the number of genes in the reference set annotated to a certain GO class
N: the total number of genes in the reference set
GO-ID	p-value	corr p-value	x	X	n	N	Description	Genes in test set
With GO_database of 08.10.2013
48513	0.000849	0.302	13	44	187	1623	organ development	Q16254|O95259|Q86WC4|P54132|P78543|P31249|O43175|Q8N0W4|P04233|P21730|Q14541|P51959|P31276
7275	0.000935	0.302	18	44	322	1623	multicellular organismal development	Q53H80|Q16254|O95259|Q86WC4|P54132|P78543|A6NKG5|P31249|Q99707|O43175|Q8N0W4|P04233|P20339|P21730|Q14541|P51959|P31276|P21399
32502	0.00117	0.302	19	44	357	1623	developmental process	Q53H80|Q16254|O95259|Q86WC4|P54132|P78543|A6NKG5|P31249|Q99707|O43175|Q8N0W4|P04233|P20339|P21730|Q14541|P51959|P27216|P31276|P21399
31572	0.00212	0.302	2	44	3	1623	G2 DNA damage checkpoint	P54132|P51959
48731	0.00327	0.302	15	44	270	1623	system development	Q16254|O95259|Q86WC4|P54132|P78543|P31249|Q99707|O43175|Q8N0W4|P20339|P04233|P21730|Q14541|P51959|P31276
6638	0.00345	0.302	3	44	12	1623	neutral lipid metabolic process	P31327|P49327|Q53GQ0
6639	0.00345	0.302	3	44	12	1623	acylglycerol metabolic process	P31327|P49327|Q53GQ0
6641	0.00345	0.302	3	44	12	1623	triglyceride metabolic process	P31327|P49327|Q53GQ0
6949	0.00416	0.302	2	44	4	1623	syncytium formation	O95259|P51959
35338	0.00416	0.302	2	44	4	1623	long-chain fatty-acyl-CoA biosynthetic process	P49327|Q53GQ0
46949	0.00416	0.302	2	44	4	1623	fatty-acyl-CoA biosynthetic process	P49327|Q53GQ0
48856	0.00524	0.302	16	44	312	1623	anatomical structure development	Q53H80|Q16254|O95259|Q86WC4|P54132|P78543|P31249|Q99707|O43175|Q8N0W4|P04233|P20339|P21730|Q14541|P51959|P31276
70374	0.00682	0.302	2	44	5	1623	positive regulation of ERK1 and ERK2 cascade	P04233|P21730
35336	0.00682	0.302	2	44	5	1623	long-chain fatty-acyl-CoA metabolic process	P49327|Q53GQ0
35337	0.00682	0.302	2	44	5	1623	fatty-acyl-CoA metabolic process	P49327|Q53GQ0
5852	0.00682	0.302	2	44	5	1623	eukaryotic translation initiation factor 3 complex	O15371|P55884
7420	0.00763	0.302	5	44	47	1623	brain development	P21730|P78543|P51959|O43175|Q8N0W4
44767	0.00804	0.302	14	44	267	1623	single-organism developmental process	Q53H80|Q16254|O95259|Q86WC4|P54132|P78543|P31249|O43175|Q8N0W4|P04233|P21730|Q14541|P51959|P31276
16053	0.00992	0.302	5	44	50	1623	organic acid biosynthetic process	P04233|P31327|P49327|O43175|Q53GQ0
46394	0.00992	0.302	5	44	50	1623	carboxylic acid biosynthetic process	P04233|P31327|P49327|O43175|Q53GQ0
42645	0.0101	0.302	2	44	6	1623	mitochondrial nucleoid	P31327|P38646
9295	0.0101	0.302	2	44	6	1623	nucleoid	P31327|P38646
44707	0.0124	0.302	19	44	434	1623	single-multicellular organism process	Q53H80|Q16254|O95259|Q86WC4|P54132|P78543|A6NKG5|P31249|Q99707|O43175|Q8N0W4|P04233|P20339|P21730|P61278|Q14541|P51959|P31276|P21399
6633	0.0133	0.302	3	44	19	1623	fatty acid biosynthetic process	P04233|P49327|Q53GQ0
6790	0.0133	0.302	4	44	35	1623	sulfur compound metabolic process	P30711|P31327|Q99707|O43175
50671	0.0138	0.302	2	44	7	1623	positive regulation of lymphocyte proliferation	P04233|P54132
32946	0.0138	0.302	2	44	7	1623	positive regulation of mononuclear cell proliferation	P04233|P54132
35384	0.0138	0.302	2	44	7	1623	thioester biosynthetic process	P49327|Q53GQ0
71616	0.0138	0.302	2	44	7	1623	acyl-CoA biosynthetic process	P49327|Q53GQ0
70665	0.0138	0.302	2	44	7	1623	positive regulation of leukocyte proliferation	P04233|P54132
32496	0.0154	0.302	3	44	20	1623	response to lipopolysaccharide	Q53H80|P21730|P31327
7417	0.0159	0.302	5	44	56	1623	central nervous system development	P21730|P78543|P51959|O43175|Q8N0W4
32501	0.016	0.302	19	44	444	1623	multicellular organismal process	Q53H80|Q16254|O95259|Q86WC4|P54132|P78543|A6NKG5|P31249|Q99707|O43175|Q8N0W4|P04233|P20339|P21730|P61278|Q14541|P51959|P31276|P21399
19752	0.0165	0.302	8	44	125	1623	carboxylic acid metabolic process	P04233|P30711|P31327|P49327|Q99707|O43175|P21399|Q53GQ0
44283	0.017	0.302	5	44	57	1623	small molecule biosynthetic process	P04233|P31327|P49327|O43175|Q53GQ0
2237	0.0176	0.302	3	44	21	1623	response to molecule of bacterial origin	Q53H80|P21730|P31327
9952	0.0176	0.302	3	44	21	1623	anterior/posterior pattern specification	P78543|P31249|P31276
70372	0.0181	0.302	2	44	8	1623	regulation of ERK1 and ERK2 cascade	P04233|P21730
46463	0.0181	0.302	2	44	8	1623	acylglycerol biosynthetic process	P49327|Q53GQ0
46460	0.0181	0.302	2	44	8	1623	neutral lipid biosynthetic process	P49327|Q53GQ0
19432	0.0181	0.302	2	44	8	1623	triglyceride biosynthetic process	P49327|Q53GQ0
44711	0.0183	0.302	5	44	58	1623	single-organism biosynthetic process	P04233|P31327|P49327|O43175|Q53GQ0
9986	0.0194	0.302	4	44	39	1623	cell surface	P04233|P21730|P38646|Q8N0W4
16616	0.02	0.302	3	44	22	1623	oxidoreductase activity, acting on the CH-OH group of donors, NAD or NADP as acceptor	P49327|O43175|Q53GQ0
2521	0.0225	0.302	3	44	23	1623	leukocyte differentiation	P04233|Q86WC4|P54132
43603	0.0225	0.302	3	44	23	1623	cellular amide metabolic process	P30711|P31327|P49327
16614	0.0225	0.302	3	44	23	1623	oxidoreductase activity, acting on CH-OH group of donors	P49327|O43175|Q53GQ0
6541	0.0229	0.302	2	44	9	1623	glutamine metabolic process	P31327|O43175
43436	0.0253	0.302	8	44	135	1623	oxoacid metabolic process	P04233|P30711|P31327|P49327|Q99707|O43175|P21399|Q53GQ0
6082	0.0263	0.302	8	44	136	1623	organic acid metabolic process	P04233|P30711|P31327|P49327|Q99707|O43175|P21399|Q53GQ0
71900	0.0269	0.302	4	44	43	1623	regulation of protein serine/threonine kinase activity	P04233|P21730|P54132|P51959
51240	0.0269	0.302	4	44	43	1623	positive regulation of multicellular organismal process	P04233|Q53H80|P31327|Q8N0W4
70402	0.0271	0.302	1	44	1	1623	NADPH binding	P49327
6566	0.0271	0.302	1	44	1	1623	threonine metabolic process	O43175
19	0.0271	0.302	1	44	1	1623	regulation of mitotic recombination	P54132
2000104	0.0271	0.302	1	44	1	1623	negative regulation of DNA-dependent DNA replication	P54132
8705	0.0271	0.302	1	44	1	1623	methionine synthase activity	Q99707
47780	0.0271	0.302	1	44	1	1623	citrate dehydratase activity	P21399
155	0.0271	0.302	1	44	1	1623	phosphorelay sensor kinase activity	O95259
52633	0.0271	0.302	1	44	1	1623	isocitrate hydro-lyase (cis-aconitate-forming) activity	P21399
30350	0.0271	0.302	1	44	1	1623	iron-responsive element binding	P21399
45909	0.0271	0.302	1	44	1	1623	positive regulation of vasodilation	P31327
45950	0.0271	0.302	1	44	1	1623	negative regulation of mitotic recombination	P54132
15095	0.0271	0.302	1	44	1	1623	magnesium ion transmembrane transporter activity	Q8N8Q9
2000286	0.0271	0.302	1	44	1	1623	receptor internalization involved in canonical Wnt receptor signaling pathway	P20339
45837	0.0271	0.302	1	44	1	1623	negative regulation of membrane potential	Q8N0W4
2000343	0.0271	0.302	1	44	1	1623	positive regulation of chemokine (C-X-C motif) ligand 2 production	P04233
354	0.0271	0.302	1	44	1	1623	cis assembly of pre-catalytic spliceosome	O75643
2000341	0.0271	0.302	1	44	1	1623	regulation of chemokine (C-X-C motif) ligand 2 production	P04233
43586	0.0271	0.302	1	44	1	1623	tongue development	P31276
43587	0.0271	0.302	1	44	1	1623	tongue morphogenesis	P31276
30316	0.0271	0.302	1	44	1	1623	osteoclast differentiation	Q86WC4
4303	0.0271	0.302	1	44	1	1623	estradiol 17-beta-dehydrogenase activity	Q53GQ0
4317	0.0271	0.302	1	44	1	1623	3-hydroxypalmitoyl-[acyl-carrier-protein] dehydratase activity	P49327
4316	0.0271	0.302	1	44	1	1623	3-oxoacyl-[acyl-carrier-protein] reductase (NADPH) activity	P49327
4319	0.0271	0.302	1	44	1	1623	enoyl-[acyl-carrier-protein] reductase (NADPH, B-specific) activity	P49327
21534	0.0271	0.302	1	44	1	1623	cell proliferation in hindbrain	P21730
4313	0.0271	0.302	1	44	1	1623	[acyl-carrier-protein] S-acetyltransferase activity	P49327
4315	0.0271	0.302	1	44	1	1623	3-oxoacyl-[acyl-carrier-protein] synthase activity	P49327
4314	0.0271	0.302	1	44	1	1623	[acyl-carrier-protein] S-malonyltransferase activity	P49327
2430	0.0271	0.302	1	44	1	1623	complement receptor mediated signaling pathway	P21730
4878	0.0271	0.302	1	44	1	1623	complement component C5a receptor activity	P21730
4875	0.0271	0.302	1	44	1	1623	complement receptor activity	P21730
35718	0.0271	0.302	1	44	1	1623	macrophage migration inhibitory factor binding	P04233
45120	0.0271	0.302	1	44	1	1623	pronucleus	P54132
43518	0.0271	0.302	1	44	1	1623	negative regulation of DNA damage response, signal transduction by p53 class mediator	P04233
7095	0.0271	0.302	1	44	1	1623	mitotic G2 DNA damage checkpoint	P51959
4944	0.0271	0.302	1	44	1	1623	C5a anaphylatoxin receptor activity	P21730
4942	0.0271	0.302	1	44	1	1623	anaphylatoxin receptor activity	P21730
4982	0.0271	0.302	1	44	1	1623	N-formyl peptide receptor activity	P21730
6968	0.0271	0.302	1	44	1	1623	cellular defense response	P21730
35691	0.0271	0.302	1	44	1	1623	macrophage migration inhibitory factor signaling pathway	P04233
35692	0.0271	0.302	1	44	1	1623	macrophage migration inhibitory factor receptor complex	P04233
35693	0.0271	0.302	1	44	1	1623	NOS2-CD74 complex	P04233
33764	0.0271	0.302	1	44	1	1623	steroid dehydrogenase activity, acting on the CH-OH group of donors, NAD or NADP as acceptor	Q53GQ0
733	0.0271	0.302	1	44	1	1623	DNA strand renaturation	P54132
4673	0.0271	0.302	1	44	1	1623	protein histidine kinase activity	O95259
2830	0.0271	0.302	1	44	1	1623	positive regulation of type 2 immune response	P04233
47451	0.0271	0.302	1	44	1	1623	3-hydroxyoctanoyl-[acyl-carrier-protein] dehydratase activity	P49327
6703	0.0271	0.302	1	44	1	1623	estrogen biosynthetic process	Q53GQ0
8628	0.0271	0.302	1	44	1	1623	hormone-mediated apoptotic signaling pathway	P61278
2906	0.0271	0.302	1	44	1	1623	negative regulation of mature B cell apoptotic process	P04233
2905	0.0271	0.302	1	44	1	1623	regulation of mature B cell apoptotic process	P04233
90329	0.0271	0.302	1	44	1	1623	regulation of DNA-dependent DNA replication	P54132
36310	0.0271	0.302	1	44	1	1623	annealing helicase activity	P54132
71625	0.0271	0.302	1	44	1	1623	vocalization behavior	Q8N0W4
51602	0.0271	0.302	1	44	1	1623	response to electrical stimulus	P78543
16420	0.0271	0.302	1	44	1	1623	malonyltransferase activity	P49327
16418	0.0271	0.302	1	44	1	1623	S-acetyltransferase activity	P49327
16419	0.0271	0.302	1	44	1	1623	S-malonyltransferase activity	P49327
16417	0.0271	0.302	1	44	1	1623	S-acyltransferase activity	P49327
16229	0.0271	0.302	1	44	1	1623	steroid dehydrogenase activity	Q53GQ0
10040	0.0271	0.302	1	44	1	1623	response to iron(II) ion	P21399
10039	0.0271	0.302	1	44	1	1623	response to iron ion	P21399
31297	0.0271	0.302	1	44	1	1623	replication fork processing	P54132
38178	0.0271	0.302	1	44	1	1623	complement component C5a signaling pathway	P21730
42587	0.0271	0.302	1	44	1	1623	glycogen granule	P49327
90394	0.0271	0.302	1	44	1	1623	negative regulation of excitatory postsynaptic membrane potential	Q8N0W4
3360	0.0271	0.302	1	44	1	1623	brainstem development	Q8N0W4
8156	0.0271	0.302	1	44	1	1623	negative regulation of DNA replication	P54132
42289	0.0271	0.302	1	44	1	1623	MHC class II protein binding	P04233
9378	0.0271	0.302	1	44	1	1623	four-way junction helicase activity	P54132
19171	0.0271	0.302	1	44	1	1623	3-hydroxyacyl-[acyl-carrier-protein] dehydratase activity	P49327
42043	0.0271	0.302	1	44	1	1623	neurexin family protein binding	Q8N0W4
1856	0.0271	0.302	1	44	1	1623	complement component C5a binding	P21730
1847	0.0271	0.302	1	44	1	1623	opsonin receptor activity	P21730
42084	0.0271	0.302	1	44	1	1623	5-methyltetrahydrofolate-dependent methyltransferase activity	Q99707
1901797	0.0271	0.302	1	44	1	1623	negative regulation of signal transduction by p53 class mediator	P04233
3994	0.0271	0.302	1	44	1	1623	aconitate hydratase activity	P21399
51880	0.0271	0.302	1	44	1	1623	G-quadruplex DNA binding	P54132
5853	0.0271	0.302	1	44	1	1623	eukaryotic translation elongation factor 1 complex	P68104
48478	0.0271	0.302	1	44	1	1623	replication fork protection	P54132
42127	0.028	0.307	7	44	112	1623	regulation of cell proliferation	P04233|Q16254|Q53H80|P21730|P61278|P54132|P78543
30217	0.0282	0.307	2	44	10	1623	T cell differentiation	P04233|P54132
72330	0.0282	0.307	3	44	25	1623	monocarboxylic acid biosynthetic process	P04233|P49327|Q53GQ0
35270	0.0338	0.314	2	44	11	1623	endocrine system development	Q14541|P31249
79	0.0338	0.314	2	44	11	1623	regulation of cyclin-dependent protein serine/threonine kinase activity	P54132|P51959
43066	0.034	0.314	5	44	68	1623	negative regulation of apoptotic process	P04233|P21730|P78543|P51959|P38646
30154	0.0343	0.314	10	44	198	1623	cell differentiation	P04233|P20339|Q16254|O95259|Q86WC4|P54132|P78543|P31249|P27216|O43175
43069	0.0359	0.314	5	44	69	1623	negative regulation of programmed cell death	P04233|P21730|P78543|P51959|P38646
60548	0.0379	0.314	5	44	70	1623	negative regulation of cell death	P04233|P21730|P78543|P51959|P38646
9617	0.038	0.314	3	44	28	1623	response to bacterium	Q53H80|P21730|P31327
48869	0.0388	0.314	10	44	202	1623	cellular developmental process	P04233|P20339|Q16254|O95259|Q86WC4|P54132|P78543|P31249|P27216|O43175
50670	0.0399	0.314	2	44	12	1623	regulation of lymphocyte proliferation	P04233|P54132
32259	0.0399	0.314	2	44	12	1623	methylation	P78543|Q99707
32944	0.0399	0.314	2	44	12	1623	regulation of mononuclear cell proliferation	P04233|P54132
7586	0.0399	0.314	2	44	12	1623	digestion	P61278|P21399
70663	0.0399	0.314	2	44	12	1623	regulation of leukocyte proliferation	P04233|P54132
30902	0.0399	0.314	2	44	12	1623	hindbrain development	P21730|Q8N0W4
32787	0.041	0.314	4	44	49	1623	monocarboxylic acid metabolic process	P04233|P49327|O43175|Q53GQ0
3002	0.0416	0.314	3	44	29	1623	regionalization	P78543|P31249|P31276
10033	0.0436	0.314	10	44	206	1623	response to organic substance	P04233|P30711|Q16254|Q53H80|P21730|P61278|P32455|P31327|P78543|P51959
6417	0.0453	0.314	3	44	30	1623	regulation of translation	P78543|P55884|P21399
46486	0.0453	0.314	3	44	30	1623	glycerolipid metabolic process	P31327|P49327|Q53GQ0
6637	0.0464	0.314	2	44	13	1623	acyl-CoA metabolic process	P49327|Q53GQ0
9064	0.0464	0.314	2	44	13	1623	glutamine family amino acid metabolic process	P31327|O43175
35383	0.0464	0.314	2	44	13	1623	thioester metabolic process	P49327|Q53GQ0
16836	0.0464	0.314	2	44	13	1623	hydro-lyase activity	P49327|P21399
8135	0.0464	0.314	2	44	13	1623	translation factor activity, nucleic acid binding	P68104|P55884
6520	0.0466	0.314	5	44	74	1623	cellular amino acid metabolic process	P30711|P31327|P49327|Q99707|O43175
3008	0.0473	0.314	7	44	125	1623	system process	Q16254|O95259|P21730|P61278|P78543|Q8N0W4|P21399
6575	0.0493	0.314	3	44	31	1623	cellular modified amino acid metabolic process	P30711|P31327|P49327
7399	0.0504	0.314	8	44	154	1623	nervous system development	P20339|P21730|P78543|P51959|P31249|Q99707|O43175|Q8N0W4
10468	0.0517	0.314	12	44	272	1623	regulation of gene expression	P68104|Q16254|Q53H80|O95259|Q14541|P54132|P78543|P31249|F8WEL6|O43175|P55884|P21399
187	0.0532	0.314	2	44	14	1623	activation of MAPK activity	P04233|P21730
50870	0.0532	0.314	2	44	14	1623	positive regulation of T cell activation	P04233|P54132
16835	0.0532	0.314	2	44	14	1623	carbon-oxygen lyase activity	P49327|P21399
19530	0.0535	0.314	1	44	2	1623	taurine metabolic process	O43175
50	0.0535	0.314	1	44	2	1623	urea cycle	P31327
52	0.0535	0.314	1	44	2	1623	citrulline metabolic process	P31327
4364	0.0535	0.314	1	44	2	1623	glutathione transferase activity	P30711
10935	0.0535	0.314	1	44	2	1623	regulation of macrophage cytokine production	P04233
85	0.0535	0.314	1	44	2	1623	G2 phase of mitotic cell cycle	P54132
2000107	0.0535	0.314	1	44	2	1623	negative regulation of leukocyte apoptotic process	P04233
8898	0.0535	0.314	1	44	2	1623	homocysteine S-methyltransferase activity	Q99707
217	0.0535	0.314	1	44	2	1623	DNA secondary structure binding	P54132
35176	0.0535	0.314	1	44	2	1623	social behavior	Q8N0W4
19627	0.0535	0.314	1	44	2	1623	urea metabolic process	P31327
45910	0.0535	0.314	1	44	2	1623	negative regulation of DNA recombination	P54132
70229	0.0535	0.314	1	44	2	1623	negative regulation of lymphocyte apoptotic process	P04233
61014	0.0535	0.314	1	44	2	1623	positive regulation of mRNA catabolic process	P78543
21615	0.0535	0.314	1	44	2	1623	glossopharyngeal nerve morphogenesis	P31249
405	0.0535	0.314	1	44	2	1623	bubble DNA binding	P54132
61081	0.0535	0.314	1	44	2	1623	positive regulation of myeloid leukocyte cytokine production involved in immune response	P04233
21542	0.0535	0.314	1	44	2	1623	dentate gyrus development	P78543
4320	0.0535	0.314	1	44	2	1623	oleoyl-[acyl-carrier-protein] hydrolase activity	P49327
21563	0.0535	0.314	1	44	2	1623	glossopharyngeal nerve development	P31249
19883	0.0535	0.314	1	44	2	1623	antigen processing and presentation of endogenous antigen	P04233
43516	0.0535	0.314	1	44	2	1623	regulation of DNA damage response, signal transduction by p53 class mediator	P04233
8210	0.0535	0.314	1	44	2	1623	estrogen metabolic process	Q53GQ0
2792	0.0535	0.314	1	44	2	1623	negative regulation of peptide secretion	P04233
60760	0.0535	0.314	1	44	2	1623	positive regulation of response to cytokine stimulus	P04233
45059	0.0535	0.314	1	44	2	1623	positive thymic T cell selection	P04233
2606	0.0535	0.314	1	44	2	1623	positive regulation of dendritic cell antigen processing and presentation	P04233
2604	0.0535	0.314	1	44	2	1623	regulation of dendritic cell antigen processing and presentation	P04233
2577	0.0535	0.314	1	44	2	1623	regulation of antigen processing and presentation	P04233
2579	0.0535	0.314	1	44	2	1623	positive regulation of antigen processing and presentation	P04233
43368	0.0535	0.314	1	44	2	1623	positive T cell selection	P04233
6972	0.0535	0.314	1	44	2	1623	hyperosmotic response	P61278
50998	0.0535	0.314	1	44	2	1623	nitric-oxide synthase binding	P04233
738	0.0535	0.314	1	44	2	1623	DNA catabolic process, exonucleolytic	P54132
60907	0.0535	0.314	1	44	2	1623	positive regulation of macrophage cytokine production	P04233
729	0.0535	0.314	1	44	2	1623	DNA double-strand break processing	P54132
4617	0.0535	0.314	1	44	2	1623	phosphoglycerate dehydrogenase activity	O43175
800	0.0535	0.314	1	44	2	1623	lateral element	P54132
43138	0.0535	0.314	1	44	2	1623	3'-5' DNA helicase activity	P54132
43140	0.0535	0.314	1	44	2	1623	ATP-dependent 3'-5' DNA helicase activity	P54132
43073	0.0535	0.314	1	44	2	1623	germ cell nucleus	P54132
2903	0.0535	0.314	1	44	2	1623	negative regulation of B cell apoptotic process	P04233
46622	0.0535	0.314	1	44	2	1623	positive regulation of organ growth	Q8N0W4
2001021	0.0535	0.314	1	44	2	1623	negative regulation of response to DNA damage stimulus	P04233
16295	0.0535	0.314	1	44	2	1623	myristoyl-[acyl-carrier-protein] hydrolase activity	P49327
16296	0.0535	0.314	1	44	2	1623	palmitoyl-[acyl-carrier-protein] hydrolase activity	P49327
16297	0.0535	0.314	1	44	2	1623	acyl-[acyl-carrier-protein] hydrolase activity	P49327
46640	0.0535	0.314	1	44	2	1623	regulation of alpha-beta T cell proliferation	P54132
9755	0.0535	0.314	1	44	2	1623	hormone-mediated signaling pathway	P61278
46641	0.0535	0.314	1	44	2	1623	positive regulation of alpha-beta T cell proliferation	P54132
36338	0.0535	0.314	1	44	2	1623	viral membrane	Q14264
60213	0.0535	0.314	1	44	2	1623	positive regulation of nuclear-transcribed mRNA poly(A) tail shortening	P78543
45005	0.0535	0.314	1	44	2	1623	maintenance of fidelity involved in DNA-dependent DNA replication	P54132
51703	0.0535	0.314	1	44	2	1623	intraspecies interaction between organisms	Q8N0W4
5179	0.0535	0.314	1	44	2	1623	hormone activity	P61278
51319	0.0535	0.314	1	44	2	1623	G2 phase	P54132
10165	0.0535	0.314	1	44	2	1623	response to X-ray	P54132
1516	0.0535	0.314	1	44	2	1623	prostaglandin biosynthetic process	P04233
31419	0.0535	0.314	1	44	2	1623	cobalamin binding	Q99707
31404	0.0535	0.314	1	44	2	1623	chloride ion binding	Q8N0W4
97105	0.0535	0.314	1	44	2	1623	presynaptic membrane assembly	Q8N0W4
97090	0.0535	0.314	1	44	2	1623	presynaptic membrane organization	Q8N0W4
8172	0.0535	0.314	1	44	2	1623	S-methyltransferase activity	Q99707
31018	0.0535	0.314	1	44	2	1623	endocrine pancreas development	Q14541
42312	0.0535	0.314	1	44	2	1623	regulation of vasodilation	P31327
19031	0.0535	0.314	1	44	2	1623	viral envelope	Q14264
6101	0.0535	0.314	1	44	2	1623	citrate metabolic process	P21399
1732	0.0535	0.314	1	44	2	1623	formation of translation initiation complex	O15371
42446	0.0535	0.314	1	44	2	1623	hormone biosynthetic process	Q53GQ0
1673	0.0535	0.314	1	44	2	1623	male germ cell nucleus	P54132
9448	0.0535	0.314	1	44	2	1623	gamma-aminobutyric acid metabolic process	O43175
19240	0.0535	0.314	1	44	2	1623	citrulline biosynthetic process	P31327
4087	0.0535	0.314	1	44	2	1623	carbamoyl-phosphate synthase (ammonia) activity	P31327
1848	0.0535	0.314	1	44	2	1623	complement binding	P21730
5637	0.0535	0.314	1	44	2	1623	nuclear inner membrane	O95259
46461	0.0535	0.314	1	44	2	1623	neutral lipid catabolic process	P31327
46457	0.0535	0.314	1	44	2	1623	prostanoid biosynthetic process	P04233
1901796	0.0535	0.314	1	44	2	1623	regulation of signal transduction by p53 class mediator	P04233
51782	0.0535	0.314	1	44	2	1623	negative regulation of cell division	P54132
5682	0.0535	0.314	1	44	2	1623	U5 snRNP	O75643
46464	0.0535	0.314	1	44	2	1623	acylglycerol catabolic process	P31327
19433	0.0535	0.314	1	44	2	1623	triglyceride catabolic process	P31327
1961	0.0535	0.314	1	44	2	1623	positive regulation of cytokine-mediated signaling pathway	P04233
4872	0.0538	0.315	5	44	77	1623	receptor activity	P04233|O95259|P21730|Q14541|Q8N0W4
44249	0.0556	0.324	16	44	402	1623	cellular biosynthetic process	P68104|P36578|Q53H80|Q16254|P54132|P31327|P49327|P31249|O43175|P55884|P04233|P21730|O15371|Q14541|P31276|Q53GQ0
60255	0.0561	0.326	15	44	370	1623	regulation of macromolecule metabolic process	P68104|Q53H80|Q16254|O95259|P54132|P78543|P31249|F8WEL6|O43175|P55884|P04233|P21730|Q14541|P51959|P21399
6631	0.0576	0.333	3	44	33	1623	fatty acid metabolic process	P04233|P49327|Q53GQ0
51707	0.0587	0.338	4	44	55	1623	response to other organism	Q53H80|P21730|P32455|P31327
96	0.0603	0.346	2	44	15	1623	sulfur amino acid metabolic process	P31327|Q99707
1901363	0.0613	0.35	22	44	611	1623	heterocyclic compound binding	P68104|Q6UW02|P36578|Q16254|O75643|F8VSC7|P54132|P31327|P49327|P31249|F8WEL6|Q99707|O43175|P55884|P38646|P20339|P32455|Q14541|H3BLU6|P31276|P21399|Q53GQ0
50877	0.0644	0.366	5	44	81	1623	neurological system process	O95259|P21730|P61278|P78543|Q8N0W4
97159	0.0667	0.369	22	44	616	1623	organic cyclic compound binding	P68104|Q6UW02|P36578|Q16254|O75643|F8VSC7|P54132|P31327|P49327|P31249|F8WEL6|Q99707|O43175|P55884|P38646|P20339|P32455|Q14541|H3BLU6|P31276|P21399|Q53GQ0
2696	0.0678	0.369	2	44	16	1623	positive regulation of leukocyte activation	P04233|P54132
51251	0.0678	0.369	2	44	16	1623	positive regulation of lymphocyte activation	P04233|P54132
7389	0.0713	0.369	3	44	36	1623	pattern specification process	P78543|P31249|P31276
30098	0.0755	0.369	2	44	17	1623	lymphocyte differentiation	P04233|P54132
45017	0.0755	0.369	2	44	17	1623	glycerolipid biosynthetic process	P49327|Q53GQ0
46906	0.0755	0.369	2	44	17	1623	tetrapyrrole binding	Q6UW02|Q99707
6112	0.0755	0.369	2	44	17	1623	energy reserve metabolic process	P31327|P49327
1819	0.0755	0.369	2	44	17	1623	positive regulation of cytokine production	P04233|Q53H80
5765	0.0755	0.369	2	44	17	1623	lysosomal membrane	P04233|Q86WC4
6413	0.0761	0.369	3	44	37	1623	translational initiation	P36578|O15371|P55884
9607	0.0762	0.369	4	44	60	1623	response to biotic stimulus	Q53H80|P21730|P32455|P31327
18	0.0792	0.369	1	44	3	1623	regulation of DNA recombination	P54132
50667	0.0792	0.369	1	44	3	1623	homocysteine metabolic process	P31327
45581	0.0792	0.369	1	44	3	1623	negative regulation of T cell differentiation	P04233
4602	0.0792	0.369	1	44	3	1623	glutathione peroxidase activity	P30711
72350	0.0792	0.369	1	44	3	1623	tricarboxylic acid metabolic process	P21399
45921	0.0792	0.369	1	44	3	1623	positive regulation of exocytosis	P20339
70228	0.0792	0.369	1	44	3	1623	regulation of lymphocyte apoptotic process	P04233
61013	0.0792	0.369	1	44	3	1623	regulation of mRNA catabolic process	P78543
21602	0.0792	0.369	1	44	3	1623	cranial nerve morphogenesis	P31249
2000178	0.0792	0.369	1	44	3	1623	negative regulation of neural precursor cell proliferation	P78543
1900151	0.0792	0.369	1	44	3	1623	regulation of nuclear-transcribed mRNA catabolic process, deadenylation-dependent decay	P78543
4312	0.0792	0.369	1	44	3	1623	fatty acid synthase activity	P49327
32494	0.0792	0.369	1	44	3	1623	response to peptidoglycan	P21730
45060	0.0792	0.369	1	44	3	1623	negative thymic T cell selection	P04233
51053	0.0792	0.369	1	44	3	1623	negative regulation of DNA metabolic process	P54132
71941	0.0792	0.369	1	44	3	1623	nitrogen cycle metabolic process	P31327
43383	0.0792	0.369	1	44	3	1623	negative T cell selection	P04233
50892	0.0792	0.369	1	44	3	1623	intestinal absorption	P21399
795	0.0792	0.369	1	44	3	1623	synaptonemal complex	P54132
768	0.0792	0.369	1	44	3	1623	syncytium formation by plasma membrane fusion	O95259
50830	0.0792	0.369	1	44	3	1623	defense response to Gram-positive bacterium	P21730
6884	0.0792	0.369	1	44	3	1623	cell volume homeostasis	Q16254
2828	0.0792	0.369	1	44	3	1623	regulation of type 2 immune response	P04233
6693	0.0792	0.369	1	44	3	1623	prostaglandin metabolic process	P04233
6692	0.0792	0.369	1	44	3	1623	prostanoid metabolic process	P04233
12507	0.0792	0.369	1	44	3	1623	ER to Golgi transport vesicle membrane	P04233
71709	0.0792	0.369	1	44	3	1623	membrane assembly	Q8N0W4
2902	0.0792	0.369	1	44	3	1623	regulation of B cell apoptotic process	P04233
42789	0.0792	0.369	1	44	3	1623	mRNA transcription from RNA polymerase II promoter	P21730
46620	0.0792	0.369	1	44	3	1623	regulation of organ growth	Q8N0W4
60211	0.0792	0.369	1	44	3	1623	regulation of nuclear-transcribed mRNA poly(A) tail shortening	P78543
7520	0.0792	0.369	1	44	3	1623	myoblast fusion	O95259
7416	0.0792	0.369	1	44	3	1623	synapse assembly	Q8N0W4
16775	0.0792	0.369	1	44	3	1623	phosphotransferase activity, nitrogenous group as acceptor	O95259
44782	0.0792	0.369	1	44	3	1623	cilium organization	Q16254
44423	0.0792	0.369	1	44	3	1623	virion part	Q14264
3746	0.0792	0.369	1	44	3	1623	translation elongation factor activity	P68104
1540	0.0792	0.369	1	44	3	1623	beta-amyloid binding	P04233
19012	0.0792	0.369	1	44	3	1623	virion	Q14264
42384	0.0792	0.369	1	44	3	1623	cilium assembly	Q16254
46503	0.0792	0.369	1	44	3	1623	glycerolipid catabolic process	P31327
44091	0.0792	0.369	1	44	3	1623	membrane biogenesis	Q8N0W4
1968	0.0792	0.369	1	44	3	1623	fibronectin binding	Q53GQ0
5771	0.0792	0.369	1	44	3	1623	multivesicular body	P04233
30878	0.0792	0.369	1	44	3	1623	thyroid gland development	P31249
8284	0.0799	0.371	4	44	61	1623	positive regulation of cell proliferation	P04233|Q53H80|P21730|P54132
1901576	0.0817	0.378	16	44	422	1623	organic substance biosynthetic process	P68104|P36578|Q53H80|Q16254|P54132|P31327|P49327|P31249|O43175|P55884|P04233|P21730|O15371|Q14541|P31276|Q53GQ0
43406	0.0835	0.382	2	44	18	1623	positive regulation of MAP kinase activity	P04233|P21730
50863	0.0835	0.382	2	44	18	1623	regulation of T cell activation	P04233|P54132
50867	0.0835	0.382	2	44	18	1623	positive regulation of cell activation	P04233|P54132
42110	0.0835	0.382	2	44	18	1623	T cell activation	P04233|P54132
33993	0.0838	0.382	4	44	62	1623	response to lipid	Q53H80|P21730|P61278|P31327
42221	0.0869	0.389	12	44	295	1623	response to chemical stimulus	P04233|P30711|Q16254|Q53H80|P21730|P61278|P32455|P31327|P78543|P51959|Q99707|P21399
38023	0.0878	0.389	4	44	63	1623	signaling receptor activity	P04233|O95259|P21730|Q14541
9058	0.0878	0.389	16	44	426	1623	biosynthetic process	P68104|P36578|Q53H80|Q16254|P54132|P31327|P49327|P31249|O43175|P55884|P04233|P21730|O15371|Q14541|P31276|Q53GQ0
9893	0.0909	0.389	9	44	204	1623	positive regulation of metabolic process	P04233|Q16254|Q53H80|P21730|Q14541|P54132|P49327|P78543|P31249
50789	0.0913	0.389	24	44	707	1623	regulation of biological process	P68104|Q92747|Q53H80|Q16254|O95259|P54132|P31327|P78543|P49327|P31249|F8WEL6|O43175|P55884|P38646|Q8N0W4|P04233|P20339|P21730|P61278|P32455|Q14541|P51959|P21399|Q53GQ0
9108	0.0918	0.389	2	44	19	1623	coenzyme biosynthetic process	P49327|Q53GQ0
70035	0.0918	0.389	2	44	19	1623	purine NTP-dependent helicase activity	O75643|P54132
8026	0.0918	0.389	2	44	19	1623	ATP-dependent helicase activity	O75643|P54132
1901607	0.0918	0.389	2	44	19	1623	alpha-amino acid biosynthetic process	P31327|O43175
5769	0.0918	0.389	2	44	19	1623	early endosome	P20339|Q8N8Q9
48518	0.0922	0.389	13	44	330	1623	positive regulation of biological process	P04233|P20339|Q16254|Q53H80|P21730|Q14541|P31327|P54132|P49327|P78543|P31249|Q8N0W4|Q53GQ0
30097	0.097	0.389	3	44	41	1623	hemopoiesis	P04233|Q86WC4|P54132
48534	0.097	0.389	3	44	41	1623	hematopoietic or lymphoid organ development	P04233|Q86WC4|P54132
19222	0.0975	0.389	16	44	432	1623	regulation of metabolic process	P68104|Q53H80|Q16254|O95259|P54132|P78543|P49327|P31249|F8WEL6|O43175|P55884|P04233|P21730|Q14541|P51959|P21399
32774	0.103	0.389	8	44	179	1623	RNA biosynthetic process	P68104|P36578|Q16254|Q53H80|P21730|Q14541|P31249|P31276
6563	0.104	0.389	1	44	4	1623	L-serine metabolic process	O43175
6564	0.104	0.389	1	44	4	1623	L-serine biosynthetic process	O43175
70408	0.104	0.389	1	44	4	1623	carbamoyl phosphate metabolic process	P31327
70409	0.104	0.389	1	44	4	1623	carbamoyl phosphate biosynthetic process	P31327
21954	0.104	0.389	1	44	4	1623	central nervous system neuron development	P78543
2000106	0.104	0.389	1	44	4	1623	regulation of leukocyte apoptotic process	P04233
45620	0.104	0.389	1	44	4	1623	negative regulation of lymphocyte differentiation	P04233
6611	0.104	0.389	1	44	4	1623	protein export from nucleus	P38646
61351	0.104	0.389	1	44	4	1623	neural precursor cell proliferation	P21730
32722	0.104	0.389	1	44	4	1623	positive regulation of chemokine production	P04233
32755	0.104	0.389	1	44	4	1623	positive regulation of interleukin-6 production	Q53H80
72341	0.104	0.389	1	44	4	1623	modified amino acid binding	P31327
6275	0.104	0.389	1	44	4	1623	regulation of DNA replication	P54132
32947	0.104	0.389	1	44	4	1623	protein complex scaffold	P55884
14902	0.104	0.389	1	44	4	1623	myotube differentiation	O95259
2720	0.104	0.389	1	44	4	1623	positive regulation of cytokine production involved in immune response	P04233
2702	0.104	0.389	1	44	4	1623	positive regulation of production of molecular mediator of immune response	P04233
8306	0.104	0.389	1	44	4	1623	associative learning	P78543
22404	0.104	0.389	1	44	4	1623	molting cycle process	P31276
22405	0.104	0.389	1	44	4	1623	hair cycle process	P31276
45061	0.104	0.389	1	44	4	1623	thymic T cell selection	P04233
51085	0.104	0.389	1	44	4	1623	chaperone mediated protein folding requiring cofactor	P04233
51489	0.104	0.389	1	44	4	1623	regulation of filopodium assembly	P20339
16407	0.104	0.389	1	44	4	1623	acetyltransferase activity	P49327
71556	0.104	0.389	1	44	4	1623	integral to lumenal side of endoplasmic reticulum membrane	P04233
31623	0.104	0.389	1	44	4	1623	receptor internalization	P20339
5544	0.104	0.389	1	44	4	1623	calcium-dependent phospholipid binding	P27216
51705	0.104	0.389	1	44	4	1623	multi-organism behavior	Q8N0W4
5518	0.104	0.389	1	44	4	1623	collagen binding	Q53GQ0
42558	0.104	0.389	1	44	4	1623	pteridine-containing compound metabolic process	Q99707
44704	0.104	0.389	1	44	4	1623	single-organism reproductive behavior	Q8N0W4
31442	0.104	0.389	1	44	4	1623	positive regulation of mRNA 3'-end processing	P78543
35914	0.104	0.389	1	44	4	1623	skeletal muscle cell differentiation	O95259
42633	0.104	0.389	1	44	4	1623	hair cycle	P31276
15939	0.104	0.389	1	44	4	1623	pantothenate metabolic process	P49327
60076	0.104	0.389	1	44	4	1623	excitatory synapse	Q8N0W4
5249	0.104	0.389	1	44	4	1623	voltage-gated potassium channel activity	O95259
5251	0.104	0.389	1	44	4	1623	delayed rectifier potassium channel activity	O95259
5980	0.104	0.389	1	44	4	1623	glycogen catabolic process	P31327
9251	0.104	0.389	1	44	4	1623	glucan catabolic process	P31327
42303	0.104	0.389	1	44	4	1623	molting cycle	P31276
17053	0.104	0.389	1	44	4	1623	transcriptional repressor complex	Q53H80
8186	0.104	0.389	1	44	4	1623	RNA-dependent ATPase activity	O75643
8076	0.104	0.389	1	44	4	1623	voltage-gated potassium channel complex	O95259
9299	0.104	0.389	1	44	4	1623	mRNA transcription	P21730
48146	0.104	0.389	1	44	4	1623	positive regulation of fibroblast proliferation	P04233
19098	0.104	0.389	1	44	4	1623	reproductive behavior	Q8N0W4
46209	0.104	0.389	1	44	4	1623	nitric oxide metabolic process	P31327
9408	0.104	0.389	1	44	4	1623	response to heat	P61278
34705	0.104	0.389	1	44	4	1623	potassium channel complex	O95259
4004	0.104	0.389	1	44	4	1623	ATP-dependent RNA helicase activity	O75643
44247	0.104	0.389	1	44	4	1623	cellular polysaccharide catabolic process	P31327
42102	0.104	0.389	1	44	4	1623	positive regulation of T cell proliferation	P54132
30890	0.104	0.389	1	44	4	1623	positive regulation of B cell proliferation	P04233
1942	0.104	0.389	1	44	4	1623	hair follicle development	P31276
45859	0.105	0.389	4	44	67	1623	regulation of protein kinase activity	P04233|P21730|P54132|P51959
43549	0.105	0.389	4	44	67	1623	regulation of kinase activity	P04233|P21730|P54132|P51959
2000112	0.107	0.398	10	44	242	1623	regulation of cellular macromolecule biosynthetic process	P68104|Q16254|Q53H80|O95259|Q14541|P54132|P78543|F8WEL6|P55884|P21399
10243	0.109	0.401	4	44	68	1623	response to organonitrogen compound	P21730|P61278|P78543|P51959
30425	0.109	0.401	2	44	21	1623	dendrite	P51959|Q8N0W4
51188	0.109	0.401	2	44	21	1623	cofactor biosynthetic process	P49327|Q53GQ0
44708	0.109	0.401	2	44	21	1623	single-organism behavior	P78543|Q8N0W4
32268	0.113	0.405	7	44	153	1623	regulation of cellular protein metabolic process	P04233|P21730|P54132|P78543|P51959|P55884|P21399
6351	0.113	0.405	7	44	153	1623	transcription, DNA-dependent	P68104|Q16254|Q53H80|P21730|Q14541|P31249|P31276
51338	0.113	0.405	4	44	69	1623	regulation of transferase activity	P04233|P21730|P54132|P51959
1901698	0.113	0.405	4	44	69	1623	response to nitrogen compound	P21730|P61278|P78543|P51959
1071	0.114	0.405	5	44	96	1623	nucleic acid binding transcription factor activity	Q16254|Q14541|P78543|P31249|P31276
3700	0.114	0.405	5	44	96	1623	sequence-specific DNA binding transcription factor activity	Q16254|Q14541|P78543|P31249|P31276
10628	0.118	0.405	5	44	97	1623	positive regulation of gene expression	Q16254|Q53H80|Q14541|P54132|P31249
48770	0.118	0.405	2	44	22	1623	pigment granule	P20339|P49327
42470	0.118	0.405	2	44	22	1623	melanosome	P20339|P49327
19221	0.118	0.405	2	44	22	1623	cytokine-mediated signaling pathway	P04233|P32455
2520	0.12	0.405	3	44	45	1623	immune system development	P04233|Q86WC4|P54132
7268	0.12	0.405	3	44	45	1623	synaptic transmission	O95259|P61278|Q8N0W4
3924	0.12	0.405	3	44	45	1623	GTPase activity	P68104|P20339|P32455
10604	0.125	0.405	8	44	187	1623	positive regulation of macromolecule metabolic process	P04233|Q16254|Q53H80|P21730|Q14541|P54132|P78543|P31249
2684	0.126	0.405	3	44	46	1623	positive regulation of immune system process	P04233|P21730|P54132
10608	0.126	0.405	3	44	46	1623	posttranscriptional regulation of gene expression	P78543|P55884|P21399
8610	0.126	0.405	3	44	46	1623	lipid biosynthetic process	P04233|P49327|Q53GQ0
6367	0.127	0.405	2	44	23	1623	transcription initiation from RNA polymerase II promoter	Q16254|Q14541
30139	0.127	0.405	2	44	23	1623	endocytic vesicle	P04233|P20339
43410	0.127	0.405	2	44	23	1623	positive regulation of MAPK cascade	P04233|P21730
7610	0.127	0.405	2	44	23	1623	behavior	P78543|Q8N0W4
51249	0.127	0.405	2	44	23	1623	regulation of lymphocyte activation	P04233|P54132
34641	0.128	0.405	17	44	483	1623	cellular nitrogen compound metabolic process	P68104|P36578|Q53H80|Q16254|O75643|P54132|P31327|P78543|P49327|P31249|Q99707|O43175|P20339|P30711|P21730|Q14541|P31276
6543	0.129	0.405	1	44	5	1623	glutamine catabolic process	P31327
45666	0.129	0.405	1	44	5	1623	positive regulation of neuron differentiation	P31249
33077	0.129	0.405	1	44	5	1623	T cell differentiation in thymus	P04233
6544	0.129	0.405	1	44	5	1623	glycine metabolic process	O43175
32588	0.129	0.405	1	44	5	1623	trans-Golgi network membrane	P04233
8757	0.129	0.405	1	44	5	1623	S-adenosylmethionine-dependent methyltransferase activity	Q99707
83	0.129	0.405	1	44	5	1623	regulation of transcription involved in G1/S transition of mitotic cell cycle	Q16254
32642	0.129	0.405	1	44	5	1623	regulation of chemokine production	P04233
10863	0.129	0.405	1	44	5	1623	positive regulation of phospholipase C activity	P21730
4497	0.129	0.405	1	44	5	1623	monooxygenase activity	Q6UW02
4601	0.129	0.405	1	44	5	1623	peroxidase activity	P30711
6479	0.129	0.405	1	44	5	1623	protein methylation	P78543
90023	0.129	0.405	1	44	5	1623	positive regulation of neutrophil chemotaxis	P04233
90022	0.129	0.405	1	44	5	1623	regulation of neutrophil chemotaxis	P04233
272	0.129	0.405	1	44	5	1623	polysaccharide catabolic process	P31327
1900274	0.129	0.405	1	44	5	1623	regulation of phospholipase C activity	P21730
2000177	0.129	0.405	1	44	5	1623	regulation of neural precursor cell proliferation	P78543
21549	0.129	0.405	1	44	5	1623	cerebellum development	Q8N0W4
21545	0.129	0.405	1	44	5	1623	cranial nerve development	P31249
30134	0.129	0.405	1	44	5	1623	ER to Golgi transport vesicle	P04233
8213	0.129	0.405	1	44	5	1623	protein alkylation	P78543
45058	0.129	0.405	1	44	5	1623	T cell selection	P04233
45292	0.129	0.405	1	44	5	1623	mRNA cis splicing, via spliceosome	O75643
794	0.129	0.405	1	44	5	1623	condensed nuclear chromosome	P54132
50871	0.129	0.405	1	44	5	1623	positive regulation of B cell activation	P04233
50868	0.129	0.405	1	44	5	1623	negative regulation of T cell activation	P04233
43112	0.129	0.405	1	44	5	1623	receptor metabolic process	P20339
43030	0.129	0.405	1	44	5	1623	regulation of macrophage activation	P04233
60271	0.129	0.405	1	44	5	1623	cilium morphogenesis	Q16254
46635	0.129	0.405	1	44	5	1623	positive regulation of alpha-beta T cell activation	P54132
7606	0.129	0.405	1	44	5	1623	sensory perception of chemical stimulus	P21730
7612	0.129	0.405	1	44	5	1623	learning	P78543
16628	0.129	0.405	1	44	5	1623	oxidoreductase activity, acting on the CH-CH group of donors, NAD or NADP as acceptor	P49327
71622	0.129	0.405	1	44	5	1623	regulation of granulocyte chemotaxis	P04233
71624	0.129	0.405	1	44	5	1623	positive regulation of granulocyte chemotaxis	P04233
60333	0.129	0.405	1	44	5	1623	interferon-gamma-mediated signaling pathway	P32455
22600	0.129	0.405	1	44	5	1623	digestive system process	P21399
31440	0.129	0.405	1	44	5	1623	regulation of mRNA 3'-end processing	P78543
16684	0.129	0.405	1	44	5	1623	oxidoreductase activity, acting on peroxide as acceptor	P30711
1902106	0.129	0.405	1	44	5	1623	negative regulation of leukocyte differentiation	P04233
7202	0.129	0.405	1	44	5	1623	activation of phospholipase C activity	P21730
60079	0.129	0.405	1	44	5	1623	regulation of excitatory postsynaptic membrane potential	Q8N0W4
2039	0.129	0.405	1	44	5	1623	p53 binding	P54132
7166	0.129	0.405	7	44	158	1623	cell surface receptor signaling pathway	P04233|P20339|Q16254|P21730|P61278|P32455|P31249
51254	0.13	0.408	5	44	1	1623	positive regulation of RNA metabolic process	Q16254|Q53H80|Q14541|P54132|P78543
36094	0.13	0.408	14	44	382	1623	small molecule binding	P68104|O75643|F8VSC7|P54132|P31327|P49327|Q99707|O43175|P55884|P38646|P20339|P32455|H3BLU6|Q53GQ0
10556	0.134	0.42	10	44	253	1623	regulation of macromolecule biosynthetic process	P68104|Q16254|Q53H80|O95259|Q14541|P54132|P78543|F8WEL6|P55884|P21399
166	0.135	0.421	13	44	351	1623	nucleotide binding	P68104|P20339|P32455|O75643|F8VSC7|P31327|P54132|P49327|H3BLU6|O43175|P55884|P38646|Q53GQ0
1901265	0.135	0.421	13	44	351	1623	nucleoside phosphate binding	P68104|P20339|P32455|O75643|F8VSC7|P31327|P54132|P49327|H3BLU6|O43175|P55884|P38646|Q53GQ0
32535	0.136	0.422	2	44	24	1623	regulation of cellular component size	Q92747|Q16254
6352	0.136	0.422	2	44	24	1623	DNA-dependent transcription, initiation	Q16254|Q14541
31323	0.141	0.422	14	44	387	1623	regulation of cellular metabolic process	P68104|P04233|Q16254|Q53H80|O95259|P21730|Q14541|P54132|P49327|P78543|P51959|F8WEL6|P55884|P21399
34645	0.141	0.422	11	44	288	1623	cellular macromolecule biosynthetic process	P68104|P36578|Q16254|Q53H80|P21730|O15371|Q14541|P54132|P31249|P55884|P31276
45935	0.142	0.422	5	44	103	1623	positive regulation of nucleobase-containing compound metabolic process	Q16254|Q53H80|Q14541|P54132|P78543
6366	0.145	0.422	3	44	49	1623	transcription from RNA polymerase II promoter	Q16254|P21730|Q14541
19226	0.145	0.422	3	44	49	1623	transmission of nerve impulse	O95259|P61278|Q8N0W4
90066	0.146	0.422	2	44	25	1623	regulation of anatomical structure size	Q92747|Q16254
43405	0.146	0.422	2	44	25	1623	regulation of MAP kinase activity	P04233|P21730
71826	0.146	0.422	2	44	25	1623	ribonucleoprotein complex subunit organization	O75643|O15371
71902	0.146	0.422	2	44	25	1623	positive regulation of protein serine/threonine kinase activity	P04233|P21730
43025	0.146	0.422	2	44	25	1623	neuronal cell body	P61278|P51959
22618	0.146	0.422	2	44	25	1623	ribonucleoprotein complex assembly	O75643|O15371
5774	0.146	0.422	2	44	25	1623	vacuolar membrane	P04233|Q86WC4
5730	0.147	0.422	4	44	76	1623	nucleolus	P36578|P31327|P54132|P38646
31325	0.149	0.422	8	44	195	1623	positive regulation of cellular metabolic process	P04233|Q16254|Q53H80|P21730|Q14541|P54132|P49327|P78543
19725	0.151	0.422	3	44	50	1623	cellular homeostasis	Q16254|P21730|P21399
3676	0.152	0.422	12	44	325	1623	nucleic acid binding	P68104|P36578|Q16254|O75643|F8VSC7|Q14541|P54132|P31249|F8WEL6|P55884|P31276|P21399
30593	0.152	0.422	1	44	6	1623	neutrophil chemotaxis	P21730
50685	0.152	0.422	1	44	6	1623	positive regulation of mRNA processing	P78543
45582	0.152	0.422	1	44	6	1623	positive regulation of T cell differentiation	P04233
30658	0.152	0.422	1	44	6	1623	transport vesicle membrane	P04233
30669	0.152	0.422	1	44	6	1623	clathrin-coated endocytic vesicle membrane	P04233
45621	0.152	0.422	1	44	6	1623	positive regulation of lymphocyte differentiation	P04233
6446	0.152	0.422	1	44	6	1623	regulation of translational initiation	P55884
21782	0.152	0.422	1	44	6	1623	glial cell development	O43175
21766	0.152	0.422	1	44	6	1623	hippocampus development	P78543
43604	0.152	0.422	1	44	6	1623	amide biosynthetic process	P31327
61077	0.152	0.422	1	44	6	1623	chaperone-mediated protein folding	P04233
21510	0.152	0.422	1	44	6	1623	spinal cord development	O43175
2718	0.152	0.422	1	44	6	1623	regulation of cytokine production involved in immune response	P04233
2700	0.152	0.422	1	44	6	1623	regulation of production of molecular mediator of immune response	P04233
2688	0.152	0.422	1	44	6	1623	regulation of leukocyte chemotaxis	P04233
2690	0.152	0.422	1	44	6	1623	positive regulation of leukocyte chemotaxis	P04233
6970	0.152	0.422	1	44	6	1623	response to osmotic stress	P61278
724	0.152	0.422	1	44	6	1623	double-strand break repair via homologous recombination	P54132
725	0.152	0.422	1	44	6	1623	recombinational repair	P54132
6813	0.152	0.422	1	44	6	1623	potassium ion transport	O95259
8528	0.152	0.422	1	44	6	1623	G-protein coupled peptide receptor activity	P21730
50921	0.152	0.422	1	44	6	1623	positive regulation of chemotaxis	P04233
45334	0.152	0.422	1	44	6	1623	clathrin-coated endocytic vesicle	P04233
50808	0.152	0.422	1	44	6	1623	synapse organization	Q8N0W4
10517	0.152	0.422	1	44	6	1623	regulation of phospholipase activity	P21730
10518	0.152	0.422	1	44	6	1623	positive regulation of phospholipase activity	P21730
22037	0.152	0.422	1	44	6	1623	metencephalon development	Q8N0W4
46632	0.152	0.422	1	44	6	1623	alpha-beta T cell differentiation	P54132
71621	0.152	0.422	1	44	6	1623	granulocyte chemotaxis	P21730
48704	0.152	0.422	1	44	6	1623	embryonic skeletal system morphogenesis	P31249
60078	0.152	0.422	1	44	6	1623	regulation of postsynaptic membrane potential	Q8N0W4
14069	0.152	0.422	1	44	6	1623	postsynaptic density	Q8N0W4
5977	0.152	0.422	1	44	6	1623	glycogen metabolic process	P31327
1653	0.152	0.422	1	44	6	1623	peptide receptor activity	P21730
31016	0.152	0.422	1	44	6	1623	pancreas development	Q14541
3707	0.152	0.422	1	44	6	1623	steroid hormone receptor activity	Q14541
6073	0.152	0.422	1	44	6	1623	cellular glucan metabolic process	P31327
48520	0.152	0.422	1	44	6	1623	positive regulation of behavior	P04233
44275	0.152	0.422	1	44	6	1623	cellular carbohydrate catabolic process	P31327
44042	0.152	0.422	1	44	6	1623	glucan metabolic process	P31327
17157	0.152	0.422	1	44	6	1623	regulation of exocytosis	P20339
31326	0.153	0.423	10	44	260	1623	regulation of cellular biosynthetic process	P68104|Q16254|Q53H80|O95259|Q14541|P54132|P78543|F8WEL6|P55884|P21399
9059	0.155	0.423	11	44	293	1623	macromolecule biosynthetic process	P68104|P36578|Q16254|Q53H80|P21730|O15371|Q14541|P54132|P31249|P55884|P31276
77	0.155	0.423	2	44	26	1623	DNA damage checkpoint	P54132|P51959
9055	0.155	0.423	2	44	26	1623	electron carrier activity	Q6UW02|O43175
2694	0.155	0.423	2	44	26	1623	regulation of leukocyte activation	P04233|P54132
32147	0.155	0.423	2	44	26	1623	activation of protein kinase activity	P04233|P21730
8652	0.155	0.423	2	44	26	1623	cellular amino acid biosynthetic process	P31327|O43175
46873	0.155	0.423	2	44	26	1623	metal ion transmembrane transporter activity	O95259|Q8N8Q9
17111	0.157	0.427	6	44	136	1623	nucleoside-triphosphatase activity	P68104|P20339|P32455|O75643|P54132|H3BLU6
6412	0.157	0.428	4	44	78	1623	translation	P68104|P36578|O15371|P55884
35637	0.158	0.428	3	44	51	1623	multicellular organismal signaling	O95259|P61278|Q8N0W4
16462	0.161	0.434	6	44	137	1623	pyrophosphatase activity	P68104|P20339|P32455|O75643|P54132|H3BLU6
16817	0.161	0.434	6	44	137	1623	hydrolase activity, acting on acid anhydrides	P68104|P20339|P32455|O75643|P54132|H3BLU6
16818	0.161	0.434	6	44	137	1623	hydrolase activity, acting on acid anhydrides, in phosphorus-containing anhydrides	P68104|P20339|P32455|O75643|P54132|H3BLU6
51173	0.164	0.436	5	44	108	1623	positive regulation of nitrogen compound metabolic process	Q16254|Q53H80|Q14541|P54132|P78543
16491	0.164	0.436	5	44	108	1623	oxidoreductase activity	Q6UW02|P30711|P49327|O43175|Q53GQ0
5768	0.164	0.436	3	44	52	1623	endosome	P04233|P20339|Q8N8Q9
30334	0.165	0.436	2	44	27	1623	regulation of cell migration	P04233|P61278
9889	0.171	0.436	10	44	266	1623	regulation of biosynthetic process	P68104|Q16254|Q53H80|O95259|Q14541|P54132|P78543|F8WEL6|P55884|P21399
1932	0.173	0.436	4	44	81	1623	regulation of protein phosphorylation	P04233|P21730|P54132|P51959
981	0.175	0.436	2	44	28	1623	sequence-specific DNA binding RNA polymerase II transcription factor activity	Q14541|P78543
31570	0.175	0.436	2	44	28	1623	DNA integrity checkpoint	P54132|P51959
46649	0.175	0.436	2	44	28	1623	lymphocyte activation	P04233|P54132
21953	0.175	0.436	1	44	7	1623	central nervous system neuron differentiation	P78543
6636	0.175	0.436	1	44	7	1623	unsaturated fatty acid biosynthetic process	P04233
45580	0.175	0.436	1	44	7	1623	regulation of T cell differentiation	P04233
10811	0.175	0.436	1	44	7	1623	positive regulation of cell-substrate adhesion	Q53GQ0
30532	0.175	0.436	1	44	7	1623	small nuclear ribonucleoprotein complex	O75643
9070	0.175	0.436	1	44	7	1623	serine family amino acid biosynthetic process	O43175
15079	0.175	0.436	1	44	7	1623	potassium ion transmembrane transporter activity	O95259
21543	0.175	0.436	1	44	7	1623	pallium development	P78543
4879	0.175	0.436	1	44	7	1623	ligand-activated sequence-specific DNA binding RNA polymerase II transcription factor activity	Q14541
60759	0.175	0.436	1	44	7	1623	regulation of response to cytokine stimulus	P04233
2573	0.175	0.436	1	44	7	1623	myeloid leukocyte differentiation	Q86WC4
2687	0.175	0.436	1	44	7	1623	positive regulation of leukocyte migration	P04233
2685	0.175	0.436	1	44	7	1623	regulation of leukocyte migration	P04233
60491	0.175	0.436	1	44	7	1623	regulation of cell projection assembly	P20339
6749	0.175	0.436	1	44	7	1623	glutathione metabolic process	P30711
46634	0.175	0.436	1	44	7	1623	regulation of alpha-beta T cell activation	P54132
16605	0.175	0.436	1	44	7	1623	PML body	P54132
16209	0.175	0.436	1	44	7	1623	antioxidant activity	P30711
16049	0.175	0.436	1	44	7	1623	cell growth	P51959
51250	0.175	0.436	1	44	7	1623	negative regulation of lymphocyte activation	P04233
60070	0.175	0.436	1	44	7	1623	canonical Wnt receptor signaling pathway	P20339
71346	0.175	0.436	1	44	7	1623	cellular response to interferon-gamma	P32455
16765	0.175	0.436	1	44	7	1623	transferase activity, transferring alkyl or aryl (other than methyl) groups	P30711
5267	0.175	0.436	1	44	7	1623	potassium channel activity	O95259
19003	0.175	0.436	1	44	7	1623	GDP binding	P20339
31099	0.175	0.436	1	44	7	1623	regeneration	P21730
31100	0.175	0.436	1	44	7	1623	organ regeneration	P21730
42287	0.175	0.436	1	44	7	1623	MHC protein binding	P04233
3724	0.175	0.436	1	44	7	1623	RNA helicase activity	O75643
6084	0.175	0.436	1	44	7	1623	acetyl-CoA metabolic process	P49327
34754	0.175	0.436	1	44	7	1623	cellular hormone metabolic process	Q53GQ0
46456	0.175	0.436	1	44	7	1623	icosanoid biosynthetic process	P04233
1901570	0.175	0.436	1	44	7	1623	fatty acid derivative biosynthetic process	P04233
51899	0.175	0.436	1	44	7	1623	membrane depolarization	Q8N0W4
42129	0.175	0.436	1	44	7	1623	regulation of T cell proliferation	P54132
1959	0.175	0.436	1	44	7	1623	regulation of cytokine-mediated signaling pathway	P04233
30888	0.175	0.436	1	44	7	1623	regulation of B cell proliferation	P04233
32561	0.178	0.44	3	44	54	1623	guanyl ribonucleotide binding	P68104|P20339|P32455
5525	0.178	0.44	3	44	54	1623	GTP binding	P68104|P20339|P32455
19001	0.178	0.44	3	44	54	1623	guanyl nucleotide binding	P68104|P20339|P32455
6952	0.179	0.442	4	44	82	1623	defense response	P04233|Q53H80|P21730|P32455
48522	0.18	0.443	11	44	302	1623	positive regulation of cellular process	P04233|P20339|Q16254|Q53H80|P21730|Q14541|P54132|P49327|P78543|P31249|Q53GQ0
51246	0.181	0.446	7	44	173	1623	regulation of protein metabolic process	P04233|P21730|P54132|P78543|P51959|P55884|P21399
1901700	0.182	0.448	5	44	112	1623	response to oxygen-containing compound	Q53H80|P21730|P61278|P31327|P78543
44255	0.184	0.451	4	44	83	1623	cellular lipid metabolic process	P04233|P31327|P49327|Q53GQ0
4386	0.184	0.451	2	44	29	1623	helicase activity	O75643|P54132
2000145	0.184	0.451	2	44	29	1623	regulation of cell motility	P04233|P61278
4871	0.19	0.457	4	44	84	1623	signal transducer activity	P04233|O95259|P21730|Q14541
60089	0.19	0.457	4	44	84	1623	molecular transducer activity	P04233|O95259|P21730|Q14541
42325	0.19	0.457	4	44	84	1623	regulation of phosphorylation	P04233|P21730|P54132|P51959
65007	0.194	0.457	24	44	763	1623	biological regulation	P68104|Q92747|Q53H80|Q16254|O95259|P54132|P31327|P78543|P49327|P31249|F8WEL6|O43175|P55884|P38646|Q8N0W4|P04233|P20339|P21730|P61278|P32455|Q14541|P51959|P21399|Q53GQ0
50865	0.194	0.457	2	44	30	1623	regulation of cell activation	P04233|P54132
10467	0.195	0.457	11	44	307	1623	gene expression	P68104|P36578|Q16254|Q53H80|P21730|O75643|O15371|Q14541|P31249|P55884|P31276
50661	0.198	0.457	1	44	8	1623	NADP binding	P49327
10927	0.198	0.457	1	44	8	1623	cellular component assembly involved in morphogenesis	Q16254
80	0.198	0.457	1	44	8	1623	G1 phase of mitotic cell cycle	Q16254
45619	0.198	0.457	1	44	8	1623	regulation of lymphocyte differentiation	P04233
245	0.198	0.457	1	44	8	1623	spliceosomal complex assembly	O75643
45927	0.198	0.457	1	44	8	1623	positive regulation of growth	Q8N0W4
21675	0.198	0.457	1	44	8	1623	nerve development	P31249
19955	0.198	0.457	1	44	8	1623	cytokine binding	P04233
2699	0.198	0.457	1	44	8	1623	positive regulation of immune effector process	P04233
7160	0.198	0.457	1	44	8	1623	cell-matrix adhesion	P31249
32200	0.198	0.457	1	44	8	1623	telomere organization	P54132
723	0.198	0.457	1	44	8	1623	telomere maintenance	P54132
31901	0.198	0.457	1	44	8	1623	early endosome membrane	P20339
6694	0.198	0.457	1	44	8	1623	steroid biosynthetic process	Q53GQ0
6690	0.198	0.457	1	44	8	1623	icosanoid metabolic process	P04233
2001020	0.198	0.457	1	44	8	1623	regulation of response to DNA damage stimulus	P04233
46631	0.198	0.457	1	44	8	1623	alpha-beta T cell activation	P54132
60193	0.198	0.457	1	44	8	1623	positive regulation of lipase activity	P21730
7611	0.198	0.457	1	44	8	1623	learning or memory	P78543
51318	0.198	0.457	1	44	8	1623	G1 phase	Q16254
51302	0.198	0.457	1	44	8	1623	regulation of cell division	P54132
10212	0.198	0.457	1	44	8	1623	response to ionizing radiation	P54132
17148	0.198	0.457	1	44	8	1623	negative regulation of translation	P78543
48145	0.198	0.457	1	44	8	1623	regulation of fibroblast proliferation	P04233
34341	0.198	0.457	1	44	8	1623	response to interferon-gamma	P32455
4003	0.198	0.457	1	44	8	1623	ATP-dependent DNA helicase activity	P54132
44264	0.198	0.457	1	44	8	1623	cellular polysaccharide metabolic process	P31327
1901568	0.198	0.457	1	44	8	1623	fatty acid derivative metabolic process	P04233
3964	0.198	0.457	1	44	8	1623	RNA-directed DNA polymerase activity	B7Z5F2
1901362	0.198	0.457	9	44	242	1623	organic cyclic compound biosynthetic process	P68104|P36578|Q16254|Q53H80|P21730|Q14541|P31249|P31276|Q53GQ0
48646	0.199	0.457	3	44	57	1623	anatomical structure formation involved in morphogenesis	Q16254|O95259|P51959
7267	0.199	0.457	3	44	57	1623	cell-cell signaling	O95259|P61278|Q8N0W4
9719	0.202	0.463	5	44	116	1623	response to endogenous stimulus	Q16254|P21730|P61278|P78543|P51959
50662	0.204	0.466	2	44	31	1623	coenzyme binding	P49327|O43175
6875	0.204	0.466	2	44	31	1623	cellular metal ion homeostasis	P21730|P21399
40012	0.204	0.466	2	44	31	1623	regulation of locomotion	P04233|P61278
44297	0.204	0.466	2	44	31	1623	cell body	P61278|P51959
44271	0.205	0.467	9	44	244	1623	cellular nitrogen compound biosynthetic process	P68104|P36578|Q16254|Q53H80|P21730|Q14541|P31327|P31249|P31276
50794	0.205	0.467	21	44	659	1623	regulation of cellular process	P68104|Q92747|Q53H80|Q16254|O95259|P54132|P78543|P49327|P31249|F8WEL6|P55884|P38646|P04233|P20339|P21730|P61278|P32455|Q14541|P51959|P21399|Q53GQ0
9887	0.206	0.468	3	44	58	1623	organ morphogenesis	Q16254|P31249|P31276
6414	0.214	0.481	2	44	32	1623	translational elongation	P68104|P36578
6955	0.218	0.481	4	44	89	1623	immune response	P04233|Q53H80|P21730|P32455
30595	0.22	0.481	1	44	9	1623	leukocyte chemotaxis	P21730
72509	0.22	0.481	1	44	9	1623	divalent inorganic cation transmembrane transporter activity	Q8N8Q9
21761	0.22	0.481	1	44	9	1623	limbic system development	P78543
6308	0.22	0.481	1	44	9	1623	DNA catabolic process	P54132
6302	0.22	0.481	1	44	9	1623	double-strand break repair	P54132
33559	0.22	0.481	1	44	9	1623	unsaturated fatty acid metabolic process	P04233
43414	0.22	0.481	1	44	9	1623	macromolecule methylation	P78543
30031	0.22	0.481	1	44	9	1623	cell projection assembly	Q16254
50920	0.22	0.481	1	44	9	1623	regulation of chemotaxis	P04233
50890	0.22	0.481	1	44	9	1623	cognition	P78543
50864	0.22	0.481	1	44	9	1623	regulation of B cell activation	P04233
6898	0.22	0.481	1	44	9	1623	receptor-mediated endocytosis	P20339
50795	0.22	0.481	1	44	9	1623	regulation of behavior	P04233
31589	0.22	0.481	1	44	9	1623	cell-substrate adhesion	P31249
1077	0.22	0.481	1	44	9	1623	RNA polymerase II core promoter proximal region sequence-specific DNA binding transcription factor activity involved in positive regulation of transcription	P78543
10001	0.22	0.481	1	44	9	1623	glial cell differentiation	O43175
1902107	0.22	0.481	1	44	9	1623	positive regulation of leukocyte differentiation	P04233
9266	0.22	0.481	1	44	9	1623	response to temperature stimulus	P61278
3743	0.22	0.481	1	44	9	1623	translation initiation factor activity	P55884
34703	0.22	0.481	1	44	9	1623	cation channel complex	O95259
42063	0.22	0.481	1	44	9	1623	gliogenesis	O43175
5657	0.22	0.481	1	44	9	1623	replication fork	P54132
14070	0.22	0.482	3	44	60	1623	response to organic cyclic compound	P30711|P61278|P78543
43168	0.223	0.487	12	44	350	1623	anion binding	P68104|P20339|P32455|O75643|P31327|P54132|P49327|H3BLU6|P27216|P38646|Q8N0W4|Q53GQ0
30003	0.224	0.488	2	44	33	1623	cellular cation homeostasis	P21730|P21399
45321	0.224	0.488	2	44	33	1623	leukocyte activation	P04233|P54132
16829	0.224	0.488	2	44	33	1623	lyase activity	P49327|P21399
15980	0.227	0.494	3	44	61	1623	energy derivation by oxidation of organic compounds	P31327|P49327|P21399
80090	0.228	0.495	13	44	386	1623	regulation of primary metabolic process	P68104|P04233|Q16254|Q53H80|O95259|P21730|Q14541|P54132|P78543|P51959|F8WEL6|P55884|P21399
6807	0.23	0.495	17	44	526	1623	nitrogen compound metabolic process	P68104|P36578|Q53H80|Q16254|O75643|P54132|P31327|P78543|P49327|P31249|Q99707|O43175|P20339|P30711|P21730|Q14541|P31276
44428	0.23	0.495	9	44	251	1623	nuclear part	P36578|Q16254|Q53H80|O95259|O75643|Q14541|P31327|P54132|P38646
45893	0.23	0.495	4	44	91	1623	positive regulation of transcription, DNA-dependent	Q16254|Q53H80|Q14541|P54132
5515	0.234	0.495	23	44	743	1623	protein binding	P68104|Q92747|P36578|Q16254|O95259|O75643|P54132|P31327|P78543|P49327|P31249|P55884|P38646|Q8N0W4|P04233|P20339|P21730|P61278|O15371|P51959|P31276|P21399|Q53GQ0
6457	0.235	0.495	2	44	34	1623	protein folding	P04233|P38646
6873	0.235	0.495	2	44	34	1623	cellular ion homeostasis	P21730|P21399
7186	0.235	0.495	2	44	34	1623	G-protein coupled receptor signaling pathway	P21730|P61278
9888	0.236	0.495	4	44	92	1623	tissue development	Q16254|O95259|P31249|P31276
42592	0.236	0.495	4	44	92	1623	homeostatic process	Q16254|P21730|P54132|P21399
31981	0.238	0.495	8	44	220	1623	nuclear lumen	P36578|Q16254|Q53H80|O75643|Q14541|P31327|P54132|P38646
32675	0.241	0.495	1	44	10	1623	regulation of interleukin-6 production	Q53H80
9065	0.241	0.495	1	44	10	1623	glutamine family amino acid catabolic process	P31327
9069	0.241	0.495	1	44	10	1623	serine family amino acid metabolic process	O43175
19724	0.241	0.495	1	44	10	1623	B cell mediated immunity	P04233
19842	0.241	0.495	1	44	10	1623	vitamin binding	Q99707
4896	0.241	0.495	1	44	10	1623	cytokine receptor activity	P04233
2695	0.241	0.495	1	44	10	1623	negative regulation of leukocyte activation	P04233
51048	0.241	0.495	1	44	10	1623	negative regulation of secretion	P04233
45216	0.241	0.495	1	44	10	1623	cell-cell junction organization	Q8N0W4
8361	0.241	0.495	1	44	10	1623	regulation of cell size	Q16254
45211	0.241	0.495	1	44	10	1623	postsynaptic membrane	Q8N0W4
8544	0.241	0.495	1	44	10	1623	epidermis development	P31276
50731	0.241	0.495	1	44	10	1623	positive regulation of peptidyl-tyrosine phosphorylation	P04233
982	0.241	0.495	1	44	10	1623	RNA polymerase II core promoter proximal region sequence-specific DNA binding transcription factor activity	P78543
6767	0.241	0.495	1	44	10	1623	water-soluble vitamin metabolic process	P49327
90305	0.241	0.495	1	44	10	1623	nucleic acid phosphodiester bond hydrolysis	P54132
16363	0.241	0.495	1	44	10	1623	nuclear matrix	P54132
60191	0.241	0.495	1	44	10	1623	regulation of lipase activity	P21730
16627	0.241	0.495	1	44	10	1623	oxidoreductase activity, acting on the CH-CH group of donors	P49327
16064	0.241	0.495	1	44	10	1623	immunoglobulin mediated immune response	P04233
7219	0.241	0.495	1	44	10	1623	Notch signaling pathway	P31249
16705	0.241	0.495	1	44	10	1623	oxidoreductase activity, acting on paired donors, with incorporation or reduction of molecular oxygen	Q6UW02
42742	0.241	0.495	1	44	10	1623	defense response to bacterium	P21730
7204	0.241	0.495	1	44	10	1623	elevation of cytosolic calcium ion concentration	P21730
5976	0.241	0.495	1	44	10	1623	polysaccharide metabolic process	P31327
6099	0.241	0.495	1	44	10	1623	tricarboxylic acid cycle	P21399
42445	0.241	0.495	1	44	10	1623	hormone metabolic process	Q53GQ0
50778	0.245	0.501	2	44	35	1623	positive regulation of immune response	P04233|P21730
6732	0.245	0.501	2	44	35	1623	coenzyme metabolic process	P49327|Q53GQ0
71345	0.245	0.501	2	44	35	1623	cellular response to cytokine stimulus	P04233|P32455
1817	0.245	0.501	2	44	35	1623	regulation of cytokine production	P04233|Q53H80
42981	0.252	0.515	5	44	126	1623	regulation of apoptotic process	P04233|P21730|P78543|P51959|P38646
51046	0.255	0.519	2	44	36	1623	regulation of secretion	P04233|P20339
55065	0.255	0.519	2	44	36	1623	metal ion homeostasis	P21730|P21399
51270	0.255	0.519	2	44	36	1623	regulation of cellular component movement	P04233|P61278
43067	0.258	0.519	5	44	127	1623	regulation of programmed cell death	P04233|P21730|P78543|P51959|P38646
6626	0.262	0.519	1	44	11	1623	protein targeting to mitochondrion	P38646
2064	0.262	0.519	1	44	11	1623	epithelial cell development	Q16254
90087	0.262	0.519	1	44	11	1623	regulation of peptide transport	P04233
9066	0.262	0.519	1	44	11	1623	aspartate family amino acid metabolic process	O43175
2791	0.262	0.519	1	44	11	1623	regulation of peptide secretion	P04233
51052	0.262	0.519	1	44	11	1623	regulation of DNA metabolic process	P54132
793	0.262	0.519	1	44	11	1623	condensed chromosome	P54132
6879	0.262	0.519	1	44	11	1623	cellular iron ion homeostasis	P21399
50866	0.262	0.519	1	44	11	1623	negative regulation of cell activation	P04233
51480	0.262	0.519	1	44	11	1623	cytosolic calcium ion homeostasis	P21730
51539	0.262	0.519	1	44	11	1623	4 iron, 4 sulfur cluster binding	P21399
1228	0.262	0.519	1	44	11	1623	RNA polymerase II transcription regulatory region sequence-specific DNA binding transcription factor activity involved in positive regulation of transcription	P78543
7519	0.262	0.519	1	44	11	1623	skeletal muscle tissue development	O95259
51287	0.262	0.519	1	44	11	1623	NAD binding	O43175
71013	0.262	0.519	1	44	11	1623	catalytic step 2 spliceosome	O75643
8094	0.262	0.519	1	44	11	1623	DNA-dependent ATPase activity	P54132
42398	0.262	0.519	1	44	11	1623	cellular modified amino acid biosynthetic process	P31327
16043	0.263	0.52	13	44	397	1623	cellular component organization	Q92747|P04233|P36578|Q16254|O75643|O15371|P54132|P78543|P51959|O43175|P38646|Q8N0W4|Q53GQ0
75	0.265	0.524	2	44	37	1623	cell cycle checkpoint	P54132|P51959
2252	0.265	0.524	2	44	37	1623	immune effector process	P04233|P32455
51252	0.266	0.525	8	44	227	1623	regulation of RNA metabolic process	P68104|Q16254|Q53H80|O95259|Q14541|P54132|P78543|F8WEL6
34654	0.27	0.532	8	44	228	1623	nucleobase-containing compound biosynthetic process	P68104|P36578|Q16254|Q53H80|P21730|Q14541|P31249|P31276
55082	0.275	0.541	2	44	38	1623	cellular chemical homeostasis	P21730|P21399
44437	0.275	0.541	2	44	38	1623	vacuolar part	P04233|Q86WC4
97458	0.279	0.541	3	44	68	1623	neuron part	P61278|P51959|Q8N0W4
50679	0.282	0.541	1	44	12	1623	positive regulation of epithelial cell proliferation	P21730
72655	0.282	0.541	1	44	12	1623	establishment of protein localization to mitochondrion	P38646
45785	0.282	0.541	1	44	12	1623	positive regulation of cell adhesion	Q53GQ0
10810	0.282	0.541	1	44	12	1623	regulation of cell-substrate adhesion	Q53GQ0
2460	0.282	0.541	1	44	12	1623	adaptive immune response based on somatic recombination of immune receptors built from immunoglobulin superfamily domains	P04233
51047	0.282	0.541	1	44	12	1623	positive regulation of secretion	P20339
60538	0.282	0.541	1	44	12	1623	skeletal muscle organ development	O95259
9791	0.282	0.541	1	44	12	1623	post-embryonic development	P21399
22843	0.282	0.541	1	44	12	1623	voltage-gated cation channel activity	O95259
16790	0.282	0.541	1	44	12	1623	thiolester hydrolase activity	P49327
51216	0.282	0.541	1	44	12	1623	cartilage development	P31249
46916	0.282	0.541	1	44	12	1623	cellular transition metal ion homeostasis	P21399
1902105	0.282	0.541	1	44	12	1623	regulation of leukocyte differentiation	P04233
8144	0.282	0.541	1	44	12	1623	drug binding	P49327
8168	0.282	0.541	1	44	12	1623	methyltransferase activity	Q99707
34330	0.282	0.541	1	44	12	1623	cell junction organization	Q8N0W4
10941	0.284	0.546	5	44	132	1623	regulation of cell death	P04233|P21730|P78543|P51959|P38646
55080	0.286	0.548	2	44	39	1623	cation homeostasis	P21730|P21399
16070	0.287	0.548	9	44	266	1623	RNA metabolic process	P68104|P36578|Q16254|Q53H80|P21730|O75643|Q14541|P31249|P31276
43565	0.287	0.548	3	44	69	1623	sequence-specific DNA binding	Q14541|P31249|P31276
1901564	0.289	0.551	7	44	199	1623	organonitrogen compound metabolic process	P20339|P30711|P31327|P54132|P49327|Q99707|O43175
19438	0.291	0.551	8	44	233	1623	aromatic compound biosynthetic process	P68104|P36578|Q16254|Q53H80|P21730|Q14541|P31249|P31276
30030	0.294	0.551	3	44	70	1623	cell projection organization	Q16254|P78543|O43175
18130	0.295	0.551	8	44	234	1623	heterocycle biosynthetic process	P68104|P36578|Q16254|Q53H80|P21730|Q14541|P31249|P31276
51186	0.296	0.551	2	44	40	1623	cofactor metabolic process	P49327|Q53GQ0
43408	0.296	0.551	2	44	40	1623	regulation of MAPK cascade	P04233|P21730
22613	0.296	0.551	2	44	40	1623	ribonucleoprotein complex biogenesis	O75643|O15371
42493	0.296	0.551	2	44	40	1623	response to drug	P30711|P61278
44087	0.296	0.551	2	44	40	1623	regulation of cellular component biogenesis	Q92747|P20339
71840	0.299	0.551	13	44	408	1623	cellular component organization or biogenesis	Q92747|P04233|P36578|Q16254|O75643|O15371|P54132|P78543|P51959|O43175|P38646|Q8N0W4|Q53GQ0
44260	0.3	0.551	17	44	550	1623	cellular macromolecule metabolic process	P68104|P36578|Q53H80|Q16254|O75643|P54132|P31327|P78543|P31249|P55884|P38646|P04233|P20339|P21730|O15371|Q14541|P31276
50684	0.301	0.551	1	44	13	1623	regulation of mRNA processing	P78543
2250	0.301	0.551	1	44	13	1623	adaptive immune response	P04233
21915	0.301	0.551	1	44	13	1623	neural tube development	O43175
70585	0.301	0.551	1	44	13	1623	protein localization to mitochondrion	P38646
6518	0.301	0.551	1	44	13	1623	peptide metabolic process	P30711
2449	0.301	0.551	1	44	13	1623	lymphocyte mediated immunity	P04233
6261	0.301	0.551	1	44	13	1623	DNA-dependent DNA replication	P54132
6805	0.301	0.551	1	44	13	1623	xenobiotic metabolic process	Q99707
43200	0.301	0.551	1	44	13	1623	response to amino acid stimulus	P61278
55072	0.301	0.551	1	44	13	1623	iron ion homeostasis	P21399
22832	0.301	0.551	1	44	13	1623	voltage-gated channel activity	O95259
16597	0.301	0.551	1	44	13	1623	amino acid binding	P31327
34061	0.301	0.551	1	44	13	1623	DNA polymerase activity	B7Z5F2
71466	0.301	0.551	1	44	13	1623	cellular response to xenobiotic stimulus	Q99707
51607	0.301	0.551	1	44	13	1623	defense response to virus	P32455
48706	0.301	0.551	1	44	13	1623	embryonic skeletal system development	P31249
5244	0.301	0.551	1	44	13	1623	voltage-gated ion channel activity	O95259
22625	0.301	0.551	1	44	13	1623	cytosolic large ribosomal subunit	P36578
16747	0.301	0.551	1	44	13	1623	transferase activity, transferring acyl groups other than amino-acyl groups	P49327
3697	0.301	0.551	1	44	13	1623	single-stranded DNA binding	P54132
3678	0.301	0.551	1	44	13	1623	DNA helicase activity	P54132
9410	0.301	0.551	1	44	13	1623	response to xenobiotic stimulus	Q99707
30833	0.301	0.551	1	44	13	1623	regulation of actin filament polymerization	Q92747
5887	0.302	0.551	3	44	71	1623	integral to plasma membrane	O95259|P21730|Q8N0W4
90304	0.302	0.551	11	44	339	1623	nucleic acid metabolic process	P68104|P36578|Q16254|Q53H80|P21730|O75643|Q14541|P54132|P78543|P31249|P31276
5829	0.302	0.551	11	44	339	1623	cytosol	P68104|P36578|P30711|Q86WC4|P32455|O15371|P49327|Q99707|O43175|P55884|P21399
6629	0.304	0.553	4	44	103	1623	lipid metabolic process	P04233|P31327|P49327|Q53GQ0
70013	0.305	0.554	10	44	305	1623	intracellular organelle lumen	P04233|P36578|Q16254|Q53H80|O75643|Q14541|P31327|P54132|P38646|Q6UW63
22607	0.306	0.555	6	44	169	1623	cellular component assembly	P04233|Q16254|O75643|O15371|P54132|Q8N0W4
15629	0.306	0.555	2	44	41	1623	actin cytoskeleton	Q92747|P20339
22402	0.31	0.562	4	44	104	1623	cell cycle process	Q16254|P54132|P51959|O43175
45860	0.316	0.563	2	44	42	1623	positive regulation of protein kinase activity	P04233|P21730
9203	0.316	0.563	2	44	42	1623	ribonucleoside triphosphate catabolic process	P20339|P54132
9207	0.316	0.563	2	44	42	1623	purine ribonucleoside triphosphate catabolic process	P20339|P54132
9146	0.316	0.563	2	44	42	1623	purine nucleoside triphosphate catabolic process	P20339|P54132
9143	0.316	0.563	2	44	42	1623	nucleoside triphosphate catabolic process	P20339|P54132
8285	0.316	0.563	2	44	42	1623	negative regulation of cell proliferation	P61278|P78543
33674	0.316	0.563	2	44	42	1623	positive regulation of kinase activity	P04233|P21730
10740	0.316	0.563	2	44	42	1623	positive regulation of intracellular protein kinase cascade	P04233|P21730
10950	0.32	0.563	1	44	14	1623	positive regulation of endopeptidase activity	Q53H80
43588	0.32	0.563	1	44	14	1623	skin development	P31276
30133	0.32	0.563	1	44	14	1623	transport vesicle	P04233
45121	0.32	0.563	1	44	14	1623	membrane raft	P20339
8201	0.32	0.563	1	44	14	1623	heparin binding	Q53GQ0
32103	0.32	0.563	1	44	14	1623	positive regulation of response to external stimulus	P04233
51084	0.32	0.563	1	44	14	1623	'de novo' posttranslational protein folding	P04233
3013	0.32	0.563	1	44	14	1623	circulatory system process	Q16254
9897	0.32	0.563	1	44	14	1623	external side of plasma membrane	P04233
5516	0.32	0.563	1	44	14	1623	calmodulin binding	O95259
15934	0.32	0.563	1	44	14	1623	large ribosomal subunit	P36578
7179	0.32	0.563	1	44	14	1623	transforming growth factor beta receptor signaling pathway	Q16254
16741	0.32	0.563	1	44	14	1623	transferase activity, transferring one-carbon groups	Q99707
97060	0.32	0.563	1	44	14	1623	synaptic membrane	Q8N0W4
8015	0.32	0.563	1	44	14	1623	blood circulation	Q16254
34702	0.32	0.563	1	44	14	1623	ion channel complex	O95259
9612	0.32	0.563	1	44	14	1623	response to mechanical stimulus	P78543
43233	0.324	0.569	10	44	310	1623	organelle lumen	P04233|P36578|Q16254|Q53H80|O75643|Q14541|P31327|P54132|P38646|Q6UW63
31226	0.325	0.569	3	44	74	1623	intrinsic to plasma membrane	O95259|P21730|Q8N0W4
9628	0.325	0.569	3	44	74	1623	response to abiotic stimulus	P61278|P54132|P78543
50801	0.326	0.569	2	44	43	1623	ion homeostasis	P21730|P21399
51325	0.326	0.569	2	44	43	1623	interphase	Q16254|P54132
51347	0.326	0.569	2	44	43	1623	positive regulation of transferase activity	P04233|P21730
51329	0.326	0.569	2	44	43	1623	interphase of mitotic cell cycle	Q16254|P54132
30666	0.339	0.577	1	44	15	1623	endocytic vesicle membrane	P04233
6458	0.339	0.577	1	44	15	1623	'de novo' protein folding	P04233
10817	0.339	0.577	1	44	15	1623	regulation of hormone levels	Q53GQ0
2495	0.339	0.577	1	44	15	1623	antigen processing and presentation of peptide antigen via MHC class II	P04233
21537	0.339	0.577	1	44	15	1623	telencephalon development	P78543
19886	0.339	0.577	1	44	15	1623	antigen processing and presentation of exogenous peptide antigen via MHC class II	P04233
2429	0.339	0.577	1	44	15	1623	immune response-activating cell surface receptor signaling pathway	P21730
20037	0.339	0.577	1	44	15	1623	heme binding	Q6UW02
30176	0.339	0.577	1	44	15	1623	integral to endoplasmic reticulum membrane	P04233
2768	0.339	0.577	1	44	15	1623	immune response-regulating cell surface receptor signaling pathway	P21730
43202	0.339	0.577	1	44	15	1623	lysosomal lumen	P04233
43235	0.339	0.577	1	44	15	1623	receptor complex	P04233
50730	0.339	0.577	1	44	15	1623	regulation of peptidyl-tyrosine phosphorylation	P04233
55076	0.339	0.577	1	44	15	1623	transition metal ion homeostasis	P21399
6766	0.339	0.577	1	44	15	1623	vitamin metabolic process	P49327
60326	0.339	0.577	1	44	15	1623	cell chemotaxis	P21730
8064	0.339	0.577	1	44	15	1623	regulation of actin polymerization or depolymerization	Q92747
34399	0.339	0.577	1	44	15	1623	nuclear periphery	P54132
44242	0.339	0.577	1	44	15	1623	cellular lipid catabolic process	P31327
5775	0.339	0.577	1	44	15	1623	vacuolar lumen	P04233
5802	0.339	0.577	1	44	15	1623	trans-Golgi network	P04233
278	0.34	0.578	3	44	76	1623	mitotic cell cycle	Q16254|P54132|P51959
31974	0.344	0.583	10	44	315	1623	membrane-enclosed lumen	P04233|P36578|Q16254|Q53H80|O75643|Q14541|P31327|P54132|P38646|Q6UW63
70887	0.346	0.586	6	44	177	1623	cellular response to chemical stimulus	P04233|Q16254|P21730|P61278|P32455|Q99707
1901605	0.347	0.587	2	44	45	1623	alpha-amino acid metabolic process	P31327|O43175
19220	0.348	0.588	4	44	110	1623	regulation of phosphate metabolic process	P04233|P21730|P54132|P51959
5794	0.348	0.588	4	44	110	1623	Golgi apparatus	P04233|P32455|P49327|P21399
51174	0.355	0.59	4	44	111	1623	regulation of phosphorus metabolic process	P04233|P21730|P54132|P51959
31399	0.355	0.59	4	44	111	1623	regulation of protein modification process	P04233|P21730|P54132|P51959
6091	0.355	0.59	3	44	78	1623	generation of precursor metabolites and energy	P31327|P49327|P21399
34097	0.357	0.59	2	44	46	1623	response to cytokine stimulus	P04233|P32455
10952	0.357	0.59	1	44	16	1623	positive regulation of peptidase activity	Q53H80
30665	0.357	0.59	1	44	16	1623	clathrin-coated vesicle membrane	P04233
9060	0.357	0.59	1	44	16	1623	aerobic respiration	P21399
30335	0.357	0.59	1	44	16	1623	positive regulation of cell migration	P04233
51146	0.357	0.59	1	44	16	1623	striated muscle cell differentiation	O95259
2683	0.357	0.59	1	44	16	1623	negative regulation of immune system process	P04233
1101	0.357	0.59	1	44	16	1623	response to acid	P61278
7584	0.357	0.59	1	44	16	1623	response to nutrient	P61278
48705	0.357	0.59	1	44	16	1623	skeletal system morphogenesis	P31249
16055	0.357	0.59	1	44	16	1623	Wnt receptor signaling pathway	P20339
42391	0.357	0.59	1	44	16	1623	regulation of membrane potential	Q8N0W4
31227	0.357	0.59	1	44	16	1623	intrinsic to endoplasmic reticulum membrane	P04233
1726	0.357	0.59	1	44	16	1623	ruffle	P20339
97190	0.357	0.59	1	44	16	1623	apoptotic signaling pathway	P61278
30832	0.357	0.59	1	44	16	1623	regulation of actin filament length	Q92747
6355	0.358	0.592	7	44	214	1623	regulation of transcription, DNA-dependent	P68104|Q16254|Q53H80|O95259|Q14541|P54132|F8WEL6
10557	0.361	0.595	4	44	112	1623	positive regulation of macromolecule biosynthetic process	Q16254|Q53H80|Q14541|P54132
2000113	0.363	0.597	3	44	79	1623	negative regulation of cellular macromolecule biosynthetic process	Q53H80|P54132|P78543
1901360	0.363	0.597	14	44	462	1623	organic cyclic compound metabolic process	P68104|P36578|Q53H80|Q16254|O75643|P54132|P78543|P31249|Q99707|P20339|P21730|Q14541|P31276|Q53GQ0
2376	0.366	0.6	6	44	181	1623	immune system process	P04233|Q53H80|P21730|Q86WC4|P32455|P54132
323	0.367	0.6	2	44	47	1623	lytic vacuole	P04233|Q86WC4
6152	0.367	0.6	2	44	47	1623	purine nucleoside catabolic process	P20339|P54132
46130	0.367	0.6	2	44	47	1623	purine ribonucleoside catabolic process	P20339|P54132
5764	0.367	0.6	2	44	47	1623	lysosome	P04233|Q86WC4
44281	0.367	0.601	10	44	321	1623	small molecule metabolic process	P04233|P20339|P30711|P31327|P54132|P49327|Q99707|O43175|P21399|Q53GQ0
5654	0.373	0.602	5	44	148	1623	nucleoplasm	Q16254|Q53H80|O75643|Q14541|P54132
2443	0.375	0.602	1	44	17	1623	leukocyte mediated immunity	P04233
32271	0.375	0.602	1	44	17	1623	regulation of protein polymerization	Q92747
2504	0.375	0.602	1	44	17	1623	antigen processing and presentation of peptide or polysaccharide antigen via MHC class II	P04233
2000147	0.375	0.602	1	44	17	1623	positive regulation of cell motility	P04233
43524	0.375	0.602	1	44	17	1623	negative regulation of neuron apoptotic process	P21730
30099	0.375	0.602	1	44	17	1623	myeloid cell differentiation	Q86WC4
8202	0.375	0.602	1	44	17	1623	steroid metabolic process	Q53GQ0
60249	0.375	0.602	1	44	17	1623	anatomical structure homeostasis	P54132
16323	0.375	0.602	1	44	17	1623	basolateral plasma membrane	P21730
51536	0.375	0.602	1	44	17	1623	iron-sulfur cluster binding	P21399
51540	0.375	0.602	1	44	17	1623	metal cluster binding	P21399
40017	0.375	0.602	1	44	17	1623	positive regulation of locomotion	P04233
3729	0.375	0.602	1	44	17	1623	mRNA binding	P21399
61448	0.375	0.602	1	44	17	1623	connective tissue development	P31249
9164	0.377	0.602	2	44	48	1623	nucleoside catabolic process	P20339|P54132
9154	0.377	0.602	2	44	48	1623	purine ribonucleotide catabolic process	P20339|P54132
45087	0.377	0.602	2	44	48	1623	innate immune response	Q53H80|P32455
9261	0.377	0.602	2	44	48	1623	ribonucleotide catabolic process	P20339|P54132
42454	0.377	0.602	2	44	48	1623	ribonucleoside catabolic process	P20339|P54132
9653	0.379	0.605	5	44	149	1623	anatomical structure morphogenesis	Q16254|O95259|P51959|P31249|P31276
3723	0.38	0.607	4	44	115	1623	RNA binding	P68104|P36578|P55884|P21399
51704	0.381	0.607	6	44	184	1623	multi-organism process	P36578|Q53H80|P21730|P32455|P31327|Q8N0W4
46914	0.381	0.607	6	44	184	1623	transition metal ion binding	Q6UW02|Q14541|P49327|H3BLU6|F8WEL6|Q99707
35639	0.382	0.607	8	44	254	1623	purine ribonucleoside triphosphate binding	P68104|P20339|P32455|O75643|P31327|P54132|H3BLU6|P38646
2001141	0.382	0.607	7	44	219	1623	regulation of RNA biosynthetic process	P68104|Q16254|Q53H80|O95259|Q14541|P54132|F8WEL6
6974	0.386	0.609	3	44	82	1623	response to DNA damage stimulus	P54132|P78543|P51959
10558	0.386	0.609	3	44	82	1623	negative regulation of macromolecule biosynthetic process	Q53H80|P54132|P78543
9205	0.386	0.609	2	44	49	1623	purine ribonucleoside triphosphate metabolic process	P20339|P54132
9144	0.386	0.609	2	44	49	1623	purine nucleoside triphosphate metabolic process	P20339|P54132
42623	0.386	0.609	2	44	49	1623	ATPase activity, coupled	O75643|P54132
1901658	0.386	0.609	2	44	49	1623	glycosyl compound catabolic process	P20339|P54132
44085	0.386	0.609	6	44	185	1623	cellular component biogenesis	P04233|Q16254|O75643|O15371|P54132|Q8N0W4
31328	0.387	0.609	4	44	116	1623	positive regulation of cellular biosynthetic process	Q16254|Q53H80|Q14541|P54132
32550	0.391	0.611	8	44	256	1623	purine ribonucleoside binding	P68104|P20339|P32455|O75643|P31327|P54132|H3BLU6|P38646
1883	0.391	0.611	8	44	256	1623	purine nucleoside binding	P68104|P20339|P32455|O75643|P31327|P54132|H3BLU6|P38646
280	0.392	0.611	1	44	18	1623	nuclear division	P51959
1901215	0.392	0.611	1	44	18	1623	negative regulation of neuron death	P21730
30136	0.392	0.611	1	44	18	1623	clathrin-coated vesicle	P04233
7067	0.392	0.611	1	44	18	1623	mitosis	P51959
31331	0.392	0.611	1	44	18	1623	positive regulation of cellular catabolic process	P78543
16746	0.392	0.611	1	44	18	1623	transferase activity, transferring acyl groups	P49327
44262	0.392	0.611	1	44	18	1623	cellular carbohydrate metabolic process	P31327
1901681	0.392	0.611	1	44	18	1623	sulfur compound binding	Q53GQ0
6281	0.396	0.615	2	44	50	1623	DNA repair	P54132|P78543
6195	0.396	0.615	2	44	50	1623	purine nucleotide catabolic process	P20339|P54132
22403	0.396	0.615	2	44	50	1623	cell cycle phase	Q16254|P54132
50776	0.396	0.615	2	44	50	1623	regulation of immune response	P04233|P21730
31327	0.401	0.617	3	44	84	1623	negative regulation of cellular biosynthetic process	Q53H80|P54132|P78543
6950	0.402	0.617	9	44	294	1623	response to stress	P04233|P20339|Q53H80|P21730|P61278|P32455|P54132|P78543|P51959
32555	0.404	0.617	8	44	259	1623	purine ribonucleotide binding	P68104|P20339|P32455|O75643|P31327|P54132|H3BLU6|P38646
9891	0.406	0.617	4	44	119	1623	positive regulation of biosynthetic process	Q16254|Q53H80|Q14541|P54132
72523	0.406	0.617	2	44	51	1623	purine-containing compound catabolic process	P20339|P54132
1901292	0.406	0.617	2	44	51	1623	nucleoside phosphate catabolic process	P20339|P54132
48037	0.406	0.617	2	44	51	1623	cofactor binding	P49327|O43175
9199	0.406	0.617	2	44	51	1623	ribonucleoside triphosphate metabolic process	P20339|P54132
9166	0.406	0.617	2	44	51	1623	nucleotide catabolic process	P20339|P54132
22890	0.406	0.617	2	44	51	1623	inorganic cation transmembrane transporter activity	O95259|Q8N8Q9
2682	0.408	0.617	3	44	85	1623	regulation of immune system process	P04233|P21730|P54132
30662	0.409	0.617	1	44	19	1623	coated vesicle membrane	P04233
6184	0.409	0.617	1	44	19	1623	GTP catabolic process	P20339
51168	0.409	0.617	1	44	19	1623	nuclear export	P38646
30198	0.409	0.617	1	44	19	1623	extracellular matrix organization	Q53GQ0
51098	0.409	0.617	1	44	19	1623	regulation of binding	P54132
43062	0.409	0.617	1	44	19	1623	extracellular structure organization	Q53GQ0
71559	0.409	0.617	1	44	19	1623	response to transforming growth factor beta stimulus	Q16254
71560	0.409	0.617	1	44	19	1623	cellular response to transforming growth factor beta stimulus	Q16254
5539	0.409	0.617	1	44	19	1623	glycosaminoglycan binding	Q53GQ0
5506	0.409	0.617	1	44	19	1623	iron ion binding	Q6UW02
51272	0.409	0.617	1	44	19	1623	positive regulation of cellular component movement	P04233
5261	0.409	0.617	1	44	19	1623	cation channel activity	O95259
48285	0.409	0.617	1	44	19	1623	organelle fission	P51959
5770	0.409	0.617	1	44	19	1623	late endosome	P04233
17076	0.409	0.617	8	44	260	1623	purine nucleotide binding	P68104|P20339|P32455|O75643|P31327|P54132|H3BLU6|P38646
44238	0.412	0.621	23	44	803	1623	primary metabolic process	P68104|P36578|Q53H80|Q16254|O75643|P54132|P31327|P78543|P49327|P31249|Q99707|O43175|P55884|P38646|P04233|P20339|P30711|P21730|O15371|Q14541|P31276|P21399|Q53GQ0
8270	0.413	0.621	5	44	155	1623	zinc ion binding	Q14541|P49327|H3BLU6|F8WEL6|Q99707
32553	0.413	0.621	8	44	261	1623	ribonucleotide binding	P68104|P20339|P32455|O75643|P31327|P54132|H3BLU6|P38646
32549	0.413	0.621	8	44	261	1623	ribonucleoside binding	P68104|P20339|P32455|O75643|P31327|P54132|H3BLU6|P38646
7155	0.416	0.622	2	44	52	1623	cell adhesion	P31249|Q8N0W4
42803	0.416	0.622	2	44	52	1623	protein homodimerization activity	P49327|Q8N0W4
51345	0.416	0.622	2	44	52	1623	positive regulation of hydrolase activity	Q53H80|P21730
5759	0.416	0.622	2	44	52	1623	mitochondrial matrix	P31327|P38646
9890	0.416	0.622	3	44	86	1623	negative regulation of biosynthetic process	Q53H80|P54132|P78543
97367	0.419	0.626	9	44	298	1623	carbohydrate derivative binding	P68104|P20339|P32455|O75643|P31327|P54132|H3BLU6|P38646|Q53GQ0
6725	0.42	0.626	13	44	442	1623	cellular aromatic compound metabolic process	P68104|P36578|Q53H80|Q16254|O75643|P54132|P78543|P31249|Q99707|P20339|P21730|Q14541|P31276
1882	0.422	0.626	8	44	263	1623	nucleoside binding	P68104|P20339|P32455|O75643|P31327|P54132|H3BLU6|P38646
16023	0.423	0.626	3	44	87	1623	cytoplasmic membrane-bounded vesicle	P04233|P20339|P49327
7049	0.425	0.626	4	44	122	1623	cell cycle	Q16254|P54132|P51959|O43175
72503	0.425	0.626	1	44	20	1623	cellular divalent inorganic cation homeostasis	P21730
1901069	0.425	0.626	1	44	20	1623	guanosine-containing compound catabolic process	P20339
50900	0.425	0.626	1	44	20	1623	leukocyte migration	P21730
6874	0.425	0.626	1	44	20	1623	cellular calcium ion homeostasis	P21730
31965	0.425	0.626	1	44	20	1623	nuclear membrane	O95259
22836	0.425	0.626	1	44	20	1623	gated channel activity	O95259
22839	0.425	0.626	1	44	20	1623	ion gated channel activity	O95259
45597	0.425	0.626	2	44	53	1623	positive regulation of cell differentiation	P04233|P31249
4888	0.425	0.626	2	44	53	1623	transmembrane signaling receptor activity	P04233|P21730
22610	0.425	0.626	2	44	53	1623	biological adhesion	P31249|Q8N0W4
44451	0.425	0.626	2	44	53	1623	nucleoplasm part	Q53H80|P54132
50790	0.43	0.632	5	44	158	1623	regulation of catalytic activity	P04233|Q53H80|P21730|P54132|P51959
9790	0.431	0.633	3	44	88	1623	embryo development	Q53H80|P31249|O43175
19219	0.431	0.633	8	44	265	1623	regulation of nucleobase-containing compound metabolic process	P68104|Q16254|Q53H80|O95259|Q14541|P54132|P78543|F8WEL6
9141	0.435	0.635	2	44	54	1623	nucleoside triphosphate metabolic process	P20339|P54132
8283	0.435	0.635	2	44	54	1623	cell proliferation	P04233|P21730
31175	0.435	0.635	2	44	54	1623	neuron projection development	P78543|O43175
5773	0.435	0.635	2	44	54	1623	vacuole	P04233|Q86WC4
1934	0.435	0.635	2	44	54	1623	positive regulation of protein phosphorylation	P04233|P21730
46483	0.435	0.635	13	44	446	1623	heterocycle metabolic process	P68104|P36578|Q53H80|Q16254|O75643|P54132|P78543|P31249|Q99707|P20339|P21730|Q14541|P31276
55114	0.438	0.636	3	44	89	1623	oxidation-reduction process	P31327|P49327|P21399
46039	0.441	0.636	1	44	21	1623	GTP metabolic process	P20339
2697	0.441	0.636	1	44	21	1623	regulation of immune effector process	P04233
2764	0.441	0.636	1	44	21	1623	immune response-regulating signaling pathway	P21730
2757	0.441	0.636	1	44	21	1623	immune response-activating signal transduction	P21730
14706	0.441	0.636	1	44	21	1623	striated muscle tissue development	O95259
9896	0.441	0.636	1	44	21	1623	positive regulation of catabolic process	P78543
42692	0.441	0.636	1	44	21	1623	muscle cell differentiation	O95259
48562	0.441	0.636	1	44	21	1623	embryonic organ morphogenesis	P31249
1901606	0.441	0.636	1	44	21	1623	alpha-amino acid catabolic process	P31327
5788	0.441	0.636	1	44	21	1623	endoplasmic reticulum lumen	Q6UW63
139	0.444	0.639	2	44	55	1623	Golgi membrane	P04233|P32455
48878	0.444	0.639	2	44	55	1623	chemical homeostasis	P21730|P21399
46434	0.444	0.639	2	44	55	1623	organophosphate catabolic process	P20339|P54132
42802	0.445	0.64	3	44	90	1623	identical protein binding	P04233|P49327|Q8N0W4
44237	0.451	0.645	23	44	815	1623	cellular metabolic process	P68104|P36578|Q53H80|Q16254|O75643|P54132|P31327|P78543|P49327|P31249|Q99707|O43175|P55884|P38646|P04233|P20339|P30711|P21730|O15371|Q14541|P31276|P21399|Q53GQ0
43009	0.454	0.645	2	44	56	1623	chordate embryonic development	P31249|O43175
43005	0.454	0.645	2	44	56	1623	neuron projection	P51959|Q8N0W4
42327	0.454	0.645	2	44	56	1623	positive regulation of phosphorylation	P04233|P21730
50678	0.456	0.645	1	44	22	1623	regulation of epithelial cell proliferation	P21730
72507	0.456	0.645	1	44	22	1623	divalent inorganic cation homeostasis	P21730
1901068	0.456	0.645	1	44	22	1623	guanosine-containing compound metabolic process	P20339
6954	0.456	0.645	1	44	22	1623	inflammatory response	P21730
43177	0.456	0.645	1	44	22	1623	organic acid binding	P31327
60627	0.456	0.645	1	44	22	1623	regulation of vesicle-mediated transport	P20339
55074	0.456	0.645	1	44	22	1623	calcium ion homeostasis	P21730
7517	0.456	0.645	1	44	22	1623	muscle organ development	O95259
31301	0.456	0.645	1	44	22	1623	integral to organelle membrane	P04233
16042	0.456	0.645	1	44	22	1623	lipid catabolic process	P31327
7178	0.456	0.645	1	44	22	1623	transmembrane receptor protein serine/threonine kinase signaling pathway	Q16254
31406	0.456	0.645	1	44	22	1623	carboxylic acid binding	P31327
42277	0.456	0.645	1	44	22	1623	peptide binding	P04233
48523	0.458	0.647	8	44	271	1623	negative regulation of cellular process	P04233|Q53H80|P21730|P61278|P54132|P78543|P51959|P38646
45937	0.463	0.652	2	44	57	1623	positive regulation of phosphate metabolic process	P04233|P21730
10562	0.463	0.652	2	44	57	1623	positive regulation of phosphorus metabolic process	P04233|P21730
9792	0.463	0.652	2	44	57	1623	embryo development ending in birth or egg hatching	P31249|O43175
65008	0.467	0.657	8	44	273	1623	regulation of biological quality	Q92747|P20339|Q16254|P21730|P54132|Q8N0W4|P21399|Q53GQ0
48699	0.467	0.657	3	44	93	1623	generation of neurons	P78543|P31249|O43175
33218	0.471	0.658	1	44	23	1623	amide binding	P04233
6200	0.471	0.658	1	44	23	1623	ATP catabolic process	P54132
7005	0.471	0.658	1	44	23	1623	mitochondrion organization	P38646
7423	0.471	0.658	1	44	23	1623	sensory organ development	P31276
44773	0.471	0.658	1	44	23	1623	mitotic DNA damage checkpoint	P51959
44456	0.471	0.658	1	44	23	1623	synapse part	Q8N0W4
48666	0.472	0.659	2	44	58	1623	neuron development	P78543|O43175
1901565	0.474	0.662	3	44	94	1623	organonitrogen compound catabolic process	P20339|P31327|P54132
44459	0.475	0.662	4	44	130	1623	plasma membrane part	P04233|O95259|P21730|Q8N0W4
43170	0.476	0.662	17	44	603	1623	macromolecule metabolic process	P68104|P36578|Q53H80|Q16254|O75643|P54132|P31327|P78543|P31249|P55884|P38646|P04233|P20339|P21730|O15371|Q14541|P31276
51239	0.48	0.667	5	44	167	1623	regulation of multicellular organismal process	P04233|Q53H80|P31327|P31249|Q8N0W4
22008	0.482	0.668	3	44	95	1623	neurogenesis	P78543|P31249|O43175
31410	0.482	0.668	3	44	95	1623	cytoplasmic vesicle	P04233|P20339|P49327
32844	0.485	0.668	1	44	24	1623	regulation of homeostatic process	P04233
43523	0.485	0.668	1	44	24	1623	regulation of neuron apoptotic process	P21730
30135	0.485	0.668	1	44	24	1623	coated vesicle	P04233
6839	0.485	0.668	1	44	24	1623	mitochondrial transport	P38646
22838	0.485	0.668	1	44	24	1623	substrate-specific channel activity	O95259
10038	0.485	0.668	1	44	24	1623	response to metal ion	P21399
5216	0.485	0.668	1	44	24	1623	ion channel activity	O95259
31300	0.485	0.668	1	44	24	1623	intrinsic to organelle membrane	P04233
31252	0.485	0.668	1	44	24	1623	cell leading edge	P20339
44774	0.485	0.668	1	44	24	1623	mitotic DNA integrity checkpoint	P51959
71704	0.487	0.67	23	44	826	1623	organic substance metabolic process	P68104|P36578|Q53H80|Q16254|O75643|P54132|P31327|P78543|P49327|P31249|Q99707|O43175|P55884|P38646|P04233|P20339|P30711|P21730|O15371|Q14541|P31276|P21399|Q53GQ0
8324	0.49	0.672	2	44	60	1623	cation transmembrane transporter activity	O95259|Q8N8Q9
1775	0.49	0.672	2	44	60	1623	cell activation	P04233|P54132
19904	0.499	0.678	2	44	61	1623	protein domain specific binding	Q16254|P51959
9063	0.5	0.678	1	44	25	1623	cellular amino acid catabolic process	P31327
6310	0.5	0.678	1	44	25	1623	DNA recombination	P54132
1901214	0.5	0.678	1	44	25	1623	regulation of neuron death	P21730
9169	0.5	0.678	1	44	25	1623	purine ribonucleoside monophosphate catabolic process	P54132
32956	0.5	0.678	1	44	25	1623	regulation of actin cytoskeleton organization	Q92747
9158	0.5	0.678	1	44	25	1623	ribonucleoside monophosphate catabolic process	P54132
9128	0.5	0.678	1	44	25	1623	purine nucleoside monophosphate catabolic process	P54132
9125	0.5	0.678	1	44	25	1623	nucleoside monophosphate catabolic process	P54132
30155	0.5	0.678	1	44	25	1623	regulation of cell adhesion	Q53GQ0
5681	0.5	0.678	1	44	25	1623	spliceosomal complex	O75643
30900	0.5	0.678	1	44	25	1623	forebrain development	P78543
44432	0.503	0.682	3	44	98	1623	endoplasmic reticulum part	P04233|Q6UW63|Q53GQ0
65003	0.505	0.684	4	44	135	1623	macromolecular complex assembly	P04233|O75643|O15371|P54132
6139	0.508	0.686	12	44	429	1623	nucleobase-containing compound metabolic process	P68104|P20339|P36578|Q16254|Q53H80|P21730|O75643|Q14541|P54132|P78543|P31249|P31276
44431	0.508	0.686	2	44	62	1623	Golgi apparatus part	P04233|P32455
5886	0.511	0.688	8	44	283	1623	plasma membrane	P04233|P20339|O95259|P21730|Q8N8Q9|P49327|P27216|Q8N0W4
45177	0.513	0.688	1	44	26	1623	apical part of cell	P21730
51051	0.513	0.688	1	44	26	1623	negative regulation of transport	P04233
60537	0.513	0.688	1	44	26	1623	muscle tissue development	O95259
7600	0.513	0.688	1	44	26	1623	sensory perception	P21730
40007	0.513	0.688	1	44	26	1623	growth	P51959
16779	0.513	0.688	1	44	26	1623	nucleotidyltransferase activity	B7Z5F2
31344	0.513	0.688	1	44	26	1623	regulation of cell projection organization	P20339
70925	0.513	0.688	1	44	26	1623	organelle assembly	Q16254
9615	0.513	0.688	1	44	26	1623	response to virus	P32455
1901136	0.516	0.69	2	44	63	1623	carbohydrate derivative catabolic process	P20339|P54132
43085	0.517	0.69	3	44	1	1623	positive regulation of catalytic activity	P04233|Q53H80|P21730
9605	0.517	0.69	3	44	1	1623	response to external stimulus	P21730|P61278|P78543
71310	0.517	0.69	4	44	137	1623	cellular response to organic substance	P04233|Q16254|P61278|P32455
10627	0.525	0.697	2	44	64	1623	regulation of intracellular protein kinase cascade	P04233|P21730
34622	0.525	0.697	2	44	64	1623	cellular macromolecular complex assembly	O75643|O15371
52548	0.527	0.697	1	44	27	1623	regulation of endopeptidase activity	Q53H80
15267	0.527	0.697	1	44	27	1623	channel activity	O95259
80135	0.527	0.697	1	44	27	1623	regulation of cellular response to stress	P04233
43566	0.527	0.697	1	44	27	1623	structure-specific DNA binding	P54132
4930	0.527	0.697	1	44	27	1623	G-protein coupled receptor activity	P21730
22803	0.527	0.697	1	44	27	1623	passive transmembrane transporter activity	O95259
16604	0.527	0.697	1	44	27	1623	nuclear body	P54132
5635	0.527	0.697	1	44	27	1623	nuclear envelope	O95259
51171	0.528	0.698	8	44	287	1623	regulation of nitrogen compound metabolic process	P68104|Q16254|Q53H80|O95259|Q14541|P54132|P78543|F8WEL6
31988	0.531	0.699	3	44	102	1623	membrane-bounded vesicle	P04233|P20339|P49327
42995	0.531	0.699	3	44	102	1623	cell projection	P20339|P51959|Q8N0W4
48468	0.531	0.699	3	44	102	1623	cell development	Q16254|P78543|O43175
51094	0.534	0.701	2	44	65	1623	positive regulation of developmental process	P04233|P31249
46128	0.534	0.701	2	44	65	1623	purine ribonucleoside metabolic process	P20339|P54132
42278	0.534	0.701	2	44	65	1623	purine nucleoside metabolic process	P20339|P54132
43933	0.534	0.701	5	44	177	1623	macromolecular complex subunit organization	P04233|P36578|O75643|O15371|P54132
44710	0.537	0.704	10	44	363	1623	single-organism metabolic process	P04233|P20339|P30711|P31327|P54132|P49327|Q99707|O43175|P21399|Q53GQ0
32970	0.54	0.704	1	44	28	1623	regulation of actin filament-based process	Q92747
7093	0.54	0.704	1	44	28	1623	mitotic cell cycle checkpoint	P51959
43254	0.54	0.704	1	44	28	1623	regulation of protein complex assembly	Q92747
44724	0.54	0.704	1	44	28	1623	single-organism carbohydrate catabolic process	P31327
44454	0.54	0.704	1	44	28	1623	nuclear chromosome part	P54132
31012	0.54	0.704	1	44	28	1623	extracellular matrix	Q53GQ0
34655	0.544	0.709	3	44	104	1623	nucleobase-containing compound catabolic process	P20339|P36578|P54132
16740	0.55	0.711	5	44	180	1623	transferase activity	P30711|O95259|P49327|B7Z5F2|Q99707
71944	0.55	0.711	8	44	292	1623	cell periphery	P04233|P20339|O95259|P21730|Q8N8Q9|P49327|P27216|Q8N0W4
9150	0.55	0.711	2	44	67	1623	purine ribonucleotide metabolic process	P20339|P54132
52547	0.553	0.711	1	44	29	1623	regulation of peptidase activity	Q53H80
2253	0.553	0.711	1	44	29	1623	activation of immune response	P21730
6415	0.553	0.711	1	44	29	1623	translational termination	P36578
46034	0.553	0.711	1	44	29	1623	ATP metabolic process	P54132
51082	0.553	0.711	1	44	29	1623	unfolded protein binding	P38646
51493	0.553	0.711	1	44	29	1623	regulation of cytoskeleton organization	Q92747
48732	0.553	0.711	1	44	29	1623	gland development	P31249
22626	0.553	0.711	1	44	29	1623	cytosolic ribosome	P36578
9314	0.553	0.711	1	44	29	1623	response to radiation	P54132
19080	0.553	0.711	1	44	29	1623	viral genome expression	P36578
19083	0.553	0.711	1	44	29	1623	viral transcription	P36578
48568	0.553	0.711	1	44	29	1623	embryonic organ development	P31249
5783	0.558	0.717	4	44	144	1623	endoplasmic reticulum	P04233|Q6UW63|P21399|Q53GQ0
45944	0.559	0.717	2	44	68	1623	positive regulation of transcription from RNA polymerase II promoter	Q16254|Q53H80
30182	0.559	0.717	2	44	68	1623	neuron differentiation	P78543|O43175
48519	0.563	0.719	8	44	295	1623	negative regulation of biological process	P04233|Q53H80|P21730|P61278|P54132|P78543|P51959|P38646
228	0.565	0.719	1	44	30	1623	nuclear chromosome	P54132
31667	0.565	0.719	1	44	30	1623	response to nutrient levels	P61278
16052	0.565	0.719	1	44	30	1623	carbohydrate catabolic process	P31327
9991	0.565	0.719	1	44	30	1623	response to extracellular stimulus	P61278
1901991	0.565	0.719	1	44	30	1623	negative regulation of mitotic cell cycle phase transition	P51959
1901988	0.565	0.719	1	44	30	1623	negative regulation of cell cycle phase transition	P51959
15672	0.565	0.719	1	44	30	1623	monovalent inorganic cation transport	O95259
30855	0.565	0.719	1	44	30	1623	epithelial cell differentiation	Q16254
9119	0.567	0.721	2	44	69	1623	ribonucleoside metabolic process	P20339|P54132
16021	0.573	0.727	9	44	335	1623	integral to membrane	Q6UW02|P04233|O95259|P21730|Q86WC4|Q8N8Q9|A6NKG5|Q8N0W4|Q53GQ0
72594	0.575	0.727	2	44	70	1623	establishment of protein localization to organelle	P36578|P38646
19693	0.575	0.727	2	44	70	1623	ribose phosphate metabolic process	P20339|P54132
6163	0.575	0.727	2	44	70	1623	purine nucleotide metabolic process	P20339|P54132
44802	0.575	0.727	2	44	70	1623	single-organism membrane organization	P36578|Q8N0W4
9259	0.575	0.727	2	44	70	1623	ribonucleotide metabolic process	P20339|P54132
45664	0.577	0.727	1	44	31	1623	regulation of neuron differentiation	P31249
184	0.577	0.727	1	44	31	1623	nuclear-transcribed mRNA catabolic process, nonsense-mediated decay	P36578
1901990	0.577	0.727	1	44	31	1623	regulation of mitotic cell cycle phase transition	P51959
1901987	0.577	0.727	1	44	31	1623	regulation of cell cycle phase transition	P51959
5667	0.577	0.727	1	44	31	1623	transcription factor complex	Q16254
50896	0.577	0.727	16	44	596	1623	response to stimulus	Q53H80|Q16254|P54132|P31327|P78543|P31249|Q99707|Q8N0W4|P20339|P04233|P30711|P21730|P61278|P32455|P51959|P21399
51726	0.583	0.733	2	44	71	1623	regulation of cell cycle	P54132|P51959
6886	0.584	0.733	3	44	110	1623	intracellular protein transport	P04233|P36578|P38646
19439	0.584	0.733	3	44	110	1623	aromatic compound catabolic process	P20339|P36578|P54132
65009	0.585	0.735	5	44	187	1623	regulation of molecular function	P04233|Q53H80|P21730|P54132|P51959
10948	0.589	0.737	1	44	32	1623	negative regulation of cell cycle process	P51959
43624	0.589	0.737	1	44	32	1623	cellular protein complex disassembly	P36578
31982	0.59	0.737	3	44	111	1623	vesicle	P04233|P20339|P49327
46700	0.59	0.737	3	44	111	1623	heterocycle catabolic process	P20339|P36578|P54132
16887	0.59	0.737	2	44	72	1623	ATPase activity	O75643|P54132
9725	0.59	0.737	2	44	72	1623	response to hormone stimulus	P61278|P78543
5576	0.592	0.738	4	44	150	1623	extracellular region	P61278|P32455|Q8N8R5|Q6UW78
44700	0.593	0.739	9	44	340	1623	single organism signaling	P04233|P20339|Q16254|O95259|P21730|P61278|P32455|P31249|Q8N0W4
23052	0.593	0.739	9	44	340	1623	signaling	P04233|P20339|Q16254|O95259|P21730|P61278|P32455|P31249|Q8N0W4
1901361	0.596	0.741	3	44	112	1623	organic cyclic compound catabolic process	P20339|P36578|P54132
44270	0.596	0.741	3	44	112	1623	cellular nitrogen compound catabolic process	P20339|P36578|P54132
31224	0.597	0.741	9	44	341	1623	intrinsic to membrane	Q6UW02|P04233|O95259|P21730|Q86WC4|Q8N8Q9|A6NKG5|Q8N0W4|Q53GQ0
9116	0.598	0.741	2	44	73	1623	nucleoside metabolic process	P20339|P54132
82	0.6	0.741	1	44	33	1623	G1/S transition of mitotic cell cycle	Q16254
61061	0.6	0.741	1	44	33	1623	muscle structure development	O95259
32984	0.6	0.741	1	44	33	1623	macromolecular complex disassembly	P36578
43241	0.6	0.741	1	44	33	1623	protein complex disassembly	P36578
1501	0.6	0.741	1	44	33	1623	skeletal system development	P31249
44391	0.6	0.741	1	44	33	1623	ribosomal subunit	P36578
6996	0.6	0.741	5	44	190	1623	organelle organization	Q92747|Q16254|P54132|P51959|P38646
51716	0.601	0.741	11	44	417	1623	cellular response to stimulus	P04233|P20339|Q16254|P21730|P61278|P32455|P54132|P78543|P51959|P31249|Q99707
6357	0.602	0.742	3	44	113	1623	regulation of transcription from RNA polymerase II promoter	Q16254|Q53H80|Q14541
3677	0.605	0.743	5	44	191	1623	DNA binding	Q16254|Q14541|P54132|P31249|P31276
72521	0.606	0.743	2	44	74	1623	purine-containing compound metabolic process	P20339|P54132
15075	0.606	0.743	2	44	74	1623	ion transmembrane transporter activity	O95259|Q8N8Q9
71495	0.606	0.743	2	44	74	1623	cellular response to endogenous stimulus	Q16254|P61278
9967	0.606	0.743	2	44	74	1623	positive regulation of signal transduction	P04233|P21730
30659	0.611	0.749	1	44	34	1623	cytoplasmic vesicle membrane	P04233
1901657	0.613	0.751	2	44	75	1623	glycosyl compound metabolic process	P20339|P54132
5856	0.614	0.751	4	44	154	1623	cytoskeleton	Q92747|P20339|Q9BZ67|Q8N0W4
32879	0.615	0.751	3	44	115	1623	regulation of localization	P04233|P20339|P61278
6605	0.621	0.753	2	44	76	1623	protein targeting	P36578|P38646
31401	0.621	0.753	2	44	76	1623	positive regulation of protein modification process	P04233|P21730
23056	0.621	0.753	2	44	76	1623	positive regulation of signaling	P04233|P21730
6260	0.622	0.753	1	44	35	1623	DNA replication	P54132
6897	0.622	0.753	1	44	35	1623	endocytosis	P20339
12506	0.622	0.753	1	44	35	1623	vesicle membrane	P04233
16054	0.622	0.753	1	44	35	1623	organic acid catabolic process	P31327
10008	0.622	0.753	1	44	35	1623	endosome membrane	P20339
44440	0.622	0.753	1	44	35	1623	endosomal part	P20339
46395	0.622	0.753	1	44	35	1623	carboxylic acid catabolic process	P31327
48545	0.622	0.753	1	44	35	1623	response to steroid hormone stimulus	P61278
10647	0.628	0.76	2	44	77	1623	positive regulation of cell communication	P04233|P21730
377	0.632	0.76	1	44	36	1623	RNA splicing, via transesterification reactions with bulged adenosine as nucleophile	O75643
398	0.632	0.76	1	44	36	1623	mRNA splicing, via spliceosome	O75643
32101	0.632	0.76	1	44	36	1623	regulation of response to external stimulus	P04233
43434	0.632	0.76	1	44	36	1623	response to peptide hormone stimulus	P78543
30001	0.632	0.76	1	44	36	1623	metal ion transport	O95259
45202	0.632	0.76	1	44	36	1623	synapse	Q8N0W4
50767	0.632	0.76	1	44	36	1623	regulation of neurogenesis	P31249
40008	0.632	0.76	1	44	36	1623	regulation of growth	Q8N0W4
3779	0.632	0.76	1	44	36	1623	actin binding	Q92747
7154	0.639	0.765	9	44	352	1623	cell communication	P04233|P20339|Q16254|O95259|P21730|P61278|P32455|P31249|Q8N0W4
12505	0.64	0.765	4	44	159	1623	endomembrane system	P04233|O95259|P32455|Q53GQ0
45934	0.642	0.765	2	44	79	1623	negative regulation of nucleobase-containing compound metabolic process	Q53H80|P54132
33365	0.642	0.765	2	44	79	1623	protein localization to organelle	P36578|P38646
2478	0.642	0.765	1	44	37	1623	antigen processing and presentation of exogenous peptide antigen	P04233
375	0.642	0.765	1	44	37	1623	RNA splicing, via transesterification reactions	O75643
19884	0.642	0.765	1	44	37	1623	antigen processing and presentation of exogenous antigen	P04233
51169	0.642	0.765	1	44	37	1623	nuclear transport	P38646
6913	0.642	0.765	1	44	37	1623	nucleocytoplasmic transport	P38646
7346	0.642	0.765	1	44	37	1623	regulation of mitotic cell cycle	P51959
44093	0.644	0.765	3	44	120	1623	positive regulation of molecular function	P04233|Q53H80|P21730
44699	0.644	0.765	25	44	947	1623	single-organism process	Q92747|P36578|Q16254|Q53H80|Q86WC4|P54132|P78543|O43175|Q8N0W4|P31276|O95259|A6NKG5|P31249|Q99707|P38646|P20339|P04233|P61278|P21730|P32455|Q14541|P51959|P27216|P21399|Q53GQ0
1901566	0.649	0.765	2	44	80	1623	organonitrogen compound biosynthetic process	P31327|O43175
51172	0.649	0.765	2	44	80	1623	negative regulation of nitrogen compound metabolic process	Q53H80|P54132
51336	0.649	0.765	2	44	80	1623	regulation of hydrolase activity	Q53H80|P21730
9611	0.649	0.765	2	44	80	1623	response to wounding	P20339|P21730
43167	0.649	0.765	17	44	655	1623	ion binding	P68104|Q6UW02|O75643|P54132|P31327|P49327|Q99707|F8WEL6|Q8N0W4|P38646|P20339|P32455|Q14541|H3BLU6|P27216|P21399|Q53GQ0
5575	0.649	0.765	40	44	1479	1623	cellular_component	Q14264|Q92747|P36578|Q16254|Q53H80|Q9BZ67|Q86WC4|P54132|O43175|Q6UW78|Q8N0W4|P30711|Q8N8R5|P31276|P68104|Q6UW02|O95259|O75643|P31327|P49327|A6NKG5|P31249|Q99707|F8WEL6|P55884|P38646|Q6UW63|P04233|P20339|P21730|P61278|P32455|Q8N8Q9|O15371|B8ZZI0|Q14541|P51959|P27216|P21399|Q53GQ0
72599	0.652	0.765	1	44	38	1623	establishment of protein localization to endoplasmic reticulum	P36578
6614	0.652	0.765	1	44	38	1623	SRP-dependent cotranslational protein targeting to membrane	P36578
6613	0.652	0.765	1	44	38	1623	cotranslational protein targeting to membrane	P36578
32870	0.652	0.765	1	44	38	1623	cellular response to hormone stimulus	P61278
9167	0.652	0.765	1	44	38	1623	purine ribonucleoside monophosphate metabolic process	P54132
9126	0.652	0.765	1	44	38	1623	purine nucleoside monophosphate metabolic process	P54132
51050	0.652	0.765	1	44	38	1623	positive regulation of transport	P20339
30036	0.652	0.765	1	44	38	1623	actin cytoskeleton organization	Q92747
45047	0.652	0.765	1	44	38	1623	protein targeting to ER	P36578
10035	0.652	0.765	1	44	38	1623	response to inorganic substance	P21399
19058	0.652	0.765	1	44	38	1623	viral life cycle	P36578
1901652	0.652	0.765	1	44	38	1623	response to peptide	P78543
19899	0.661	0.771	3	44	123	1623	enzyme binding	P68104|P04233|P38646
6793	0.662	0.771	5	44	203	1623	phosphorus metabolic process	P20339|P31327|P54132|P49327|Q53GQ0
45596	0.662	0.771	1	44	39	1623	negative regulation of cell differentiation	P04233
19901	0.662	0.771	1	44	39	1623	protein kinase binding	P68104
956	0.662	0.771	1	44	39	1623	nuclear-transcribed mRNA catabolic process	P36578
51301	0.662	0.771	1	44	39	1623	cell division	P51959
44433	0.662	0.771	1	44	39	1623	cytoplasmic vesicle part	P04233
70972	0.662	0.771	1	44	39	1623	protein localization to endoplasmic reticulum	P36578
51960	0.662	0.771	1	44	39	1623	regulation of nervous system development	P31249
8152	0.662	0.771	23	44	880	1623	metabolic process	P68104|P36578|Q53H80|Q16254|O75643|P54132|P31327|P78543|P49327|P31249|Q99707|O43175|P55884|P38646|P04233|P20339|P30711|P21730|O15371|Q14541|P31276|P21399|Q53GQ0
5524	0.666	0.774	5	44	204	1623	ATP binding	O75643|P31327|P54132|H3BLU6|P38646
43228	0.667	0.774	8	44	321	1623	non-membrane-bounded organelle	Q92747|P20339|P36578|Q9BZ67|P31327|P54132|P38646|Q8N0W4
43232	0.667	0.774	8	44	321	1623	intracellular non-membrane-bounded organelle	Q92747|P20339|P36578|Q9BZ67|P31327|P54132|P38646|Q8N0W4
6612	0.671	0.774	1	44	40	1623	protein targeting to membrane	P36578
6402	0.671	0.774	1	44	40	1623	mRNA catabolic process	P36578
15077	0.671	0.774	1	44	40	1623	monovalent inorganic cation transmembrane transporter activity	O95259
48002	0.671	0.774	1	44	40	1623	antigen processing and presentation of peptide antigen	P04233
9161	0.671	0.774	1	44	40	1623	ribonucleoside monophosphate metabolic process	P54132
10564	0.671	0.774	1	44	40	1623	regulation of cell cycle process	P51959
44712	0.671	0.774	1	44	40	1623	single-organism catabolic process	P31327
44282	0.671	0.774	1	44	40	1623	small molecule catabolic process	P31327
48598	0.671	0.774	1	44	40	1623	embryonic morphogenesis	P31249
22891	0.676	0.777	2	44	84	1623	substrate-specific transmembrane transporter activity	O95259|Q8N8Q9
42175	0.676	0.777	2	44	84	1623	nuclear outer membrane-endoplasmic reticulum membrane network	P04233|Q53GQ0
5789	0.676	0.777	2	44	84	1623	endoplasmic reticulum membrane	P04233|Q53GQ0
5488	0.677	0.778	32	44	1208	1623	binding	Q92747|P36578|Q16254|P54132|P78543|O43175|Q8N0W4|P31276|P68104|Q6UW02|O95259|O75643|F8VSC7|P31327|P49327|P31249|Q99707|F8WEL6|P55884|P38646|P20339|P04233|P61278|P21730|P32455|O15371|Q14541|P51959|H3BLU6|P27216|P21399|Q53GQ0
9057	0.678	0.778	3	44	126	1623	macromolecule catabolic process	P36578|P31327|P54132
9123	0.681	0.779	1	44	41	1623	nucleoside monophosphate metabolic process	P54132
5543	0.681	0.779	1	44	41	1623	phospholipid binding	P27216
7264	0.681	0.779	1	44	41	1623	small GTPase mediated signal transduction	P20339
5102	0.682	0.781	2	44	85	1623	receptor binding	P04233|P61278
32559	0.688	0.786	5	44	209	1623	adenyl ribonucleotide binding	O75643|P31327|P54132|H3BLU6|P38646
34613	0.689	0.786	3	44	128	1623	cellular protein localization	P04233|P36578|P38646
51093	0.689	0.786	1	44	42	1623	negative regulation of developmental process	P04233
3735	0.689	0.786	1	44	42	1623	structural constituent of ribosome	P36578
30554	0.692	0.789	5	44	210	1623	adenyl nucleotide binding	O75643|P31327|P54132|H3BLU6|P38646
70727	0.694	0.79	3	44	129	1623	cellular macromolecule localization	P04233|P36578|P38646
61024	0.695	0.79	2	44	87	1623	membrane organization	P36578|Q8N0W4
44444	0.695	0.79	20	44	781	1623	cytoplasmic part	P68104|P36578|Q86WC4|P31327|P49327|Q99707|O43175|P55884|Q6UW63|P38646|P04233|P20339|P30711|P32455|Q8N8Q9|O15371|B8ZZI0|P51959|P21399|Q53GQ0
6401	0.698	0.792	1	44	43	1623	RNA catabolic process	P36578
19882	0.698	0.792	1	44	43	1623	antigen processing and presentation	P04233
22411	0.698	0.792	1	44	43	1623	cellular component disassembly	P36578
15031	0.698	0.792	4	44	171	1623	protein transport	P04233|P20339|P36578|P38646
51049	0.701	0.793	2	44	88	1623	regulation of transport	P04233|P20339
22857	0.701	0.793	2	44	88	1623	transmembrane transporter activity	O95259|Q8N8Q9
44267	0.703	0.796	7	44	292	1623	cellular protein metabolic process	P68104|P04233|P36578|O15371|P78543|P55884|P38646
19900	0.707	0.796	1	44	44	1623	kinase binding	P68104
45333	0.707	0.796	1	44	44	1623	cellular respiration	P21399
44770	0.707	0.796	1	44	44	1623	cell cycle phase transition	Q16254
44772	0.707	0.796	1	44	44	1623	mitotic cell cycle phase transition	Q16254
44445	0.707	0.796	1	44	44	1623	cytosolic part	P36578
5198	0.707	0.796	2	44	89	1623	structural molecule activity	P36578|P55884
30029	0.715	0.803	1	44	45	1623	actin filament-based process	Q92747
44057	0.715	0.803	1	44	45	1623	regulation of system process	P31327
45184	0.721	0.809	4	44	176	1623	establishment of protein localization	P04233|P20339|P36578|P38646
122	0.723	0.809	1	44	46	1623	negative regulation of transcription from RNA polymerase II promoter	Q53H80
30054	0.723	0.809	1	44	46	1623	cell junction	Q8N0W4
51276	0.723	0.809	1	44	46	1623	chromosome organization	P54132
71363	0.723	0.809	1	44	46	1623	cellular response to growth factor stimulus	Q16254
70848	0.723	0.809	1	44	46	1623	response to growth factor stimulus	Q16254
33554	0.729	0.813	3	44	136	1623	cellular response to stress	P54132|P78543|P51959
10605	0.729	0.813	3	44	136	1623	negative regulation of macromolecule metabolic process	Q53H80|P54132|P78543
31324	0.729	0.813	3	44	136	1623	negative regulation of cellular metabolic process	Q53H80|P54132|P78543
46983	0.73	0.813	2	44	93	1623	protein dimerization activity	P49327|Q8N0W4
90150	0.73	0.813	1	44	47	1623	establishment of protein localization to membrane	P36578
16879	0.73	0.813	1	44	47	1623	ligase activity, forming carbon-nitrogen bonds	P31327
16787	0.735	0.818	7	44	301	1623	hydrolase activity	P68104|P20339|P32455|O75643|P54132|P49327|H3BLU6
32270	0.736	0.818	2	44	94	1623	positive regulation of cellular protein metabolic process	P04233|P21730
72657	0.738	0.818	1	44	48	1623	protein localization to membrane	P36578
44702	0.738	0.818	1	44	48	1623	single organism reproductive process	Q8N0W4
44427	0.738	0.818	1	44	48	1623	chromosomal part	P54132
19637	0.738	0.818	3	44	138	1623	organophosphate metabolic process	P20339|P31327|P54132
5739	0.741	0.821	5	44	222	1623	mitochondrion	B8ZZI0|P31327|P49327|P38646|P21399
6259	0.741	0.821	2	44	95	1623	DNA metabolic process	P54132|P78543
46872	0.746	0.825	9	44	383	1623	metal ion binding	Q6UW02|Q14541|P31327|P49327|H3BLU6|F8WEL6|Q99707|P27216|P21399
2000026	0.747	0.825	2	44	96	1623	regulation of multicellular organismal development	P04233|P31249
7165	0.752	0.829	7	44	306	1623	signal transduction	P04233|P20339|Q16254|P21730|P61278|P32455|P31249
33043	0.752	0.829	1	44	50	1623	regulation of organelle organization	Q92747
4672	0.752	0.829	1	44	50	1623	protein kinase activity	O95259
60284	0.752	0.829	1	44	50	1623	regulation of cell development	P31249
5615	0.752	0.829	1	44	50	1623	extracellular space	P61278
9117	0.757	0.833	2	44	98	1623	nucleotide metabolic process	P20339|P54132
48584	0.757	0.833	2	44	98	1623	positive regulation of response to stimulus	P04233|P21730
9987	0.758	0.833	31	44	1198	1623	cellular process	Q92747|P36578|Q16254|Q53H80|Q86WC4|P54132|P78543|O43175|Q8N0W4|P30711|P31276|P68104|O95259|O75643|P31327|P49327|P31249|Q99707|P55884|P38646|P20339|P04233|P61278|P21730|P32455|O15371|Q14541|P51959|P27216|P21399|Q53GQ0
51259	0.759	0.833	1	44	51	1623	protein oligomerization	P54132
8134	0.759	0.833	1	44	51	1623	transcription factor binding	Q16254
6753	0.762	0.835	2	44	99	1623	nucleoside phosphate metabolic process	P20339|P54132
16772	0.762	0.835	2	44	99	1623	transferase activity, transferring phosphorus-containing groups	O95259|B7Z5F2
3824	0.763	0.835	16	44	657	1623	catalytic activity	P68104|Q6UW02|O95259|O75643|P54132|P31327|B7Z5F2|P49327|Q99707|O43175|P20339|P30711|P32455|H3BLU6|P21399|Q53GQ0
16477	0.766	0.837	1	44	52	1623	cell migration	P21730
5840	0.766	0.837	1	44	52	1623	ribosome	P36578
48471	0.766	0.837	1	44	52	1623	perinuclear region of cytoplasm	P51959
22892	0.767	0.837	2	44	1	1623	substrate-specific transporter activity	O95259|Q8N8Q9
51247	0.767	0.837	2	44	1	1623	positive regulation of protein metabolic process	P04233|P21730
44425	0.772	0.838	10	44	431	1623	membrane part	Q6UW02|P04233|P20339|O95259|P21730|Q86WC4|Q8N8Q9|A6NKG5|Q8N0W4|Q53GQ0
45595	0.772	0.838	2	44	101	1623	regulation of cell differentiation	P04233|P31249
43169	0.772	0.838	9	44	392	1623	cation binding	Q6UW02|Q14541|P31327|P49327|H3BLU6|F8WEL6|Q99707|P27216|P21399
6935	0.773	0.838	1	44	53	1623	chemotaxis	P21730
8380	0.773	0.838	1	44	53	1623	RNA splicing	O75643
42330	0.773	0.838	1	44	53	1623	taxis	P21730
5694	0.773	0.838	1	44	53	1623	chromosome	P54132
9892	0.773	0.838	3	44	146	1623	negative regulation of metabolic process	Q53H80|P54132|P78543
6812	0.779	0.843	1	44	54	1623	cation transport	O95259
60429	0.779	0.843	1	44	54	1623	epithelium development	Q16254
32990	0.785	0.849	1	44	55	1623	cell part morphogenesis	Q16254
48858	0.785	0.849	1	44	55	1623	cell projection morphogenesis	Q16254
55086	0.791	0.852	2	44	105	1623	nucleobase-containing small molecule metabolic process	P20339|P54132
6397	0.791	0.852	1	44	56	1623	mRNA processing	O75643
50817	0.791	0.852	1	44	56	1623	coagulation	P20339
7596	0.791	0.852	1	44	56	1623	blood coagulation	P20339
9968	0.791	0.852	1	44	56	1623	negative regulation of signal transduction	P04233
44763	0.792	0.852	21	44	854	1623	single-organism cellular process	Q92747|P36578|Q16254|O95259|Q86WC4|P54132|P78543|P31249|Q99707|O43175|Q8N0W4|P38646|P04233|P20339|P21730|P61278|P32455|P51959|P27216|P21399|Q53GQ0
44446	0.793	0.852	16	44	669	1623	intracellular organelle part	P36578|Q53H80|Q16254|O95259|Q86WC4|O75643|P54132|P31327|Q8N0W4|Q6UW63|P38646|P04233|P20339|P32455|Q14541|Q53GQ0
8104	0.795	0.854	4	44	195	1623	protein localization	P04233|P20339|P36578|P38646
16482	0.795	0.854	2	44	106	1623	cytoplasmic transport	P36578|P38646
7599	0.797	0.855	1	44	57	1623	hemostasis	P20339
5509	0.797	0.855	1	44	57	1623	calcium ion binding	P27216
6461	0.8	0.856	2	44	107	1623	protein complex assembly	P04233|P54132
70271	0.8	0.856	2	44	107	1623	protein complex biogenesis	P04233|P54132
71822	0.805	0.861	3	44	154	1623	protein complex subunit organization	P04233|P36578|P54132
44422	0.807	0.862	16	44	675	1623	organelle part	P36578|Q53H80|Q16254|O95259|Q86WC4|O75643|P54132|P31327|Q8N0W4|Q6UW63|P38646|P04233|P20339|P32455|Q14541|Q53GQ0
31329	0.808	0.862	1	44	59	1623	regulation of cellular catabolic process	P78543
90407	0.808	0.862	1	44	59	1623	organophosphate biosynthetic process	P31327
23057	0.808	0.862	1	44	59	1623	negative regulation of signaling	P04233
42060	0.808	0.862	1	44	59	1623	wound healing	P20339
31090	0.809	0.862	6	44	284	1623	organelle membrane	P04233|P20339|O95259|Q86WC4|P32455|Q53GQ0
32269	0.814	0.865	1	44	60	1623	negative regulation of cellular protein metabolic process	P78543
10648	0.814	0.865	1	44	60	1623	negative regulation of cell communication	P04233
5623	0.814	0.865	35	44	1352	1623	cell	Q92747|P36578|Q16254|Q53H80|Q9BZ67|Q86WC4|P54132|O43175|Q8N0W4|P30711|P31276|P68104|O95259|O75643|P31327|P49327|P31249|Q99707|F8WEL6|P55884|Q6UW63|P38646|P20339|P04233|P21730|P61278|P32455|Q8N8Q9|O15371|B8ZZI0|Q14541|P51959|P27216|P21399|Q53GQ0
44464	0.814	0.865	35	44	1352	1623	cell part	Q92747|P36578|Q16254|Q53H80|Q9BZ67|Q86WC4|P54132|O43175|Q8N0W4|P30711|P31276|P68104|O95259|O75643|P31327|P49327|P31249|Q99707|F8WEL6|P55884|Q6UW63|P38646|P20339|P04233|P21730|P61278|P32455|Q8N8Q9|O15371|B8ZZI0|Q14541|P51959|P27216|P21399|Q53GQ0
5634	0.816	0.866	13	44	565	1623	nucleus	P68104|P36578|Q53H80|Q16254|O95259|O75643|P54132|P31327|P31249|P38646|Q14541|P51959|P31276
44265	0.817	0.866	2	44	111	1623	cellular macromolecule catabolic process	P36578|P54132
44723	0.819	0.867	1	44	61	1623	single-organism carbohydrate metabolic process	P31327
8092	0.819	0.867	1	44	61	1623	cytoskeletal protein binding	Q92747
30529	0.821	0.868	2	44	112	1623	ribonucleoprotein complex	P36578|O75643
16071	0.821	0.868	2	44	112	1623	mRNA metabolic process	P36578|O75643
5622	0.823	0.87	32	44	1255	1623	intracellular	Q92747|P36578|Q16254|Q53H80|Q9BZ67|Q86WC4|P54132|O43175|Q8N0W4|P30711|P31276|P68104|O95259|O75643|P31327|P49327|P31249|Q99707|F8WEL6|P55884|Q6UW63|P38646|P20339|P04233|P32455|Q8N8Q9|O15371|B8ZZI0|Q14541|P51959|P21399|Q53GQ0
48870	0.824	0.87	1	44	62	1623	cell motility	P21730
51674	0.824	0.87	1	44	62	1623	localization of cell	P21730
5215	0.828	0.874	2	44	114	1623	transporter activity	O95259|Q8N8Q9
51248	0.829	0.874	1	44	63	1623	negative regulation of protein metabolic process	P78543
9894	0.834	0.877	1	44	64	1623	regulation of catabolic process	P78543
48585	0.834	0.877	1	44	64	1623	negative regulation of response to stimulus	P04233
60341	0.838	0.881	1	44	65	1623	regulation of cellular localization	P20339
16773	0.838	0.881	1	44	65	1623	phosphotransferase activity, alcohol group as acceptor	O95259
51128	0.84	0.882	2	44	117	1623	regulation of cellular component organization	Q92747|P20339
44424	0.843	0.884	31	44	1229	1623	intracellular part	Q92747|P36578|Q16254|Q53H80|Q9BZ67|Q86WC4|P54132|O43175|Q8N0W4|P30711|P31276|P68104|O95259|O75643|P31327|P49327|P31249|Q99707|P55884|Q6UW63|P38646|P20339|P04233|P32455|Q8N8Q9|O15371|B8ZZI0|Q14541|P51959|P21399|Q53GQ0
7167	0.843	0.884	1	44	66	1623	enzyme linked receptor protein signaling pathway	Q16254
16874	0.847	0.888	1	44	67	1623	ligase activity	P31327
22414	0.852	0.891	1	44	68	1623	reproductive process	Q8N0W4
902	0.852	0.891	1	44	68	1623	cell morphogenesis	Q16254
45892	0.856	0.894	1	44	69	1623	negative regulation of transcription, DNA-dependent	Q53H80
7010	0.856	0.894	1	44	69	1623	cytoskeleton organization	Q92747
33036	0.858	0.895	4	44	216	1623	macromolecule localization	P04233|P20339|P36578|P38646
46907	0.86	0.895	3	44	171	1623	intracellular transport	P04233|P36578|P38646
6915	0.86	0.895	2	44	123	1623	apoptotic process	P21730|P61278
80134	0.86	0.895	1	44	70	1623	regulation of response to stress	P04233
8289	0.86	0.895	1	44	70	1623	lipid binding	P27216
50878	0.86	0.895	1	44	70	1623	regulation of body fluid levels	P20339
43229	0.861	0.895	26	44	1065	1623	intracellular organelle	Q92747|P36578|Q16254|Q53H80|Q9BZ67|Q86WC4|P54132|Q8N0W4|P31276|P68104|O95259|O75643|P31327|P49327|P31249|Q6UW63|P38646|P20339|P04233|Q8N8Q9|P32455|Q14541|B8ZZI0|P51959|P21399|Q53GQ0
71702	0.866	0.899	4	44	219	1623	organic substance transport	P04233|P20339|P36578|P38646
19538	0.867	0.9	7	44	349	1623	protein metabolic process	P68104|P04233|P36578|O15371|P78543|P55884|P38646
32989	0.868	0.9	1	44	72	1623	cellular component morphogenesis	Q16254
50793	0.869	0.901	2	44	126	1623	regulation of developmental process	P04233|P31249
12501	0.869	0.901	2	44	126	1623	programmed cell death	P21730|P61278
43226	0.872	0.903	26	44	1071	1623	organelle	Q92747|P36578|Q16254|Q53H80|Q9BZ67|Q86WC4|P54132|Q8N0W4|P31276|P68104|O95259|O75643|P31327|P49327|P31249|Q6UW63|P38646|P20339|P04233|Q8N8Q9|P32455|Q14541|B8ZZI0|P51959|P21399|Q53GQ0
16301	0.875	0.906	1	44	74	1623	kinase activity	O95259
51253	0.879	0.909	1	44	75	1623	negative regulation of RNA metabolic process	Q53H80
44248	0.88	0.909	4	44	225	1623	cellular catabolic process	P20339|P36578|P31327|P54132
10629	0.882	0.91	1	44	76	1623	negative regulation of gene expression	Q53H80
16788	0.882	0.91	1	44	76	1623	hydrolase activity, acting on ester bonds	P49327
3	0.886	0.913	1	44	77	1623	reproduction	Q8N0W4
44429	0.886	0.913	2	44	132	1623	mitochondrial part	P31327|P38646
19866	0.889	0.915	1	44	78	1623	organelle inner membrane	O95259
43231	0.896	0.922	23	44	979	1623	intracellular membrane-bounded organelle	P68104|P36578|Q53H80|Q16254|O95259|Q86WC4|O75643|P54132|P31327|P49327|P31249|P38646|Q6UW63|P04233|P20339|P32455|Q8N8Q9|B8ZZI0|Q14541|P51959|P31276|P21399|Q53GQ0
6811	0.898	0.923	1	44	81	1623	ion transport	O95259
1901135	0.899	0.923	2	44	137	1623	carbohydrate derivative metabolic process	P20339|P54132
43227	0.906	0.93	23	44	986	1623	membrane-bounded organelle	P68104|P36578|Q53H80|Q16254|O95259|Q86WC4|O75643|P54132|P31327|P49327|P31249|P38646|Q6UW63|P04233|P20339|P32455|Q8N8Q9|B8ZZI0|Q14541|P51959|P31276|P21399|Q53GQ0
5975	0.907	0.93	1	44	84	1623	carbohydrate metabolic process	P31327
8219	0.908	0.93	2	44	141	1623	cell death	P21730|P61278
16265	0.908	0.93	2	44	141	1623	death	P21730|P61278
6396	0.912	0.933	1	44	86	1623	RNA processing	O75643
44421	0.914	0.935	1	44	87	1623	extracellular region part	P61278
6796	0.915	0.935	3	44	195	1623	phosphate-containing compound metabolic process	P20339|P31327|P54132
1901575	0.923	0.943	4	44	248	1623	organic substance catabolic process	P20339|P36578|P31327|P54132
40011	0.926	0.945	1	44	92	1623	locomotion	P21730
8150	0.927	0.945	34	44	1367	1623	biological_process	Q14264|Q92747|P36578|Q16254|Q53H80|Q86WC4|P54132|P78543|O43175|Q8N0W4|P30711|P31276|P68104|O95259|O75643|P31327|P49327|A6NKG5|P31249|Q99707|F8WEL6|P55884|P38646|P04233|P20339|P21730|P61278|P32455|O15371|Q14541|P51959|P27216|P21399|Q53GQ0
43234	0.927	0.945	7	44	385	1623	protein complex	P68104|P04233|Q16254|Q53H80|O95259|O15371|P55884
16020	0.93	0.948	13	44	633	1623	membrane	Q6UW02|P04233|P20339|O95259|P21730|Q86WC4|P32455|Q8N8Q9|P49327|A6NKG5|P27216|Q8N0W4|Q53GQ0
32991	0.936	0.953	9	44	477	1623	macromolecular complex	P68104|P04233|P36578|Q16254|Q53H80|O95259|O75643|O15371|P55884
51649	0.939	0.955	3	44	210	1623	establishment of localization in cell	P04233|P36578|P38646
9966	0.939	0.955	2	44	158	1623	regulation of signal transduction	P04233|P21730
16192	0.94	0.955	1	44	99	1623	vesicle-mediated transport	P20339
5737	0.945	0.959	22	44	983	1623	cytoplasm	P68104|Q92747|P36578|Q86WC4|P54132|P31327|P49327|Q99707|O43175|P55884|P38646|Q6UW63|P04233|P20339|P30711|P32455|Q8N8Q9|O15371|B8ZZI0|P51959|P21399|Q53GQ0
44765	0.947	0.961	4	44	266	1623	single-organism transport	P20339|P36578|O95259|P38646
9056	0.948	0.961	4	44	267	1623	catabolic process	P20339|P36578|P31327|P54132
44430	0.952	0.965	1	44	107	1623	cytoskeletal part	Q8N0W4
16032	0.959	0.97	1	44	112	1623	viral process	P36578
51641	0.959	0.97	3	44	228	1623	cellular localization	P04233|P36578|P38646
44764	0.96	0.971	1	44	113	1623	multi-organism cellular process	P36578
6928	0.962	0.972	1	44	115	1623	cellular component movement	P21730
23051	0.965	0.974	2	44	180	1623	regulation of signaling	P04233|P21730
10646	0.966	0.974	2	44	181	1623	regulation of cell communication	P04233|P21730
44419	0.968	0.975	1	44	120	1623	interspecies interaction between organisms	P36578
44403	0.968	0.975	1	44	120	1623	symbiosis, encompassing mutualism through parasitism	P36578
3674	0.973	0.98	36	44	1460	1623	molecular_function	Q14264|Q92747|P36578|Q16254|P54132|B7Z5F2|P78543|O43175|Q8N0W4|P30711|P31276|P68104|Q6UW02|O95259|O75643|F8VSC7|P31327|P49327|P31249|Q99707|F8WEL6|P55884|P38646|P04233|P20339|P21730|P61278|P32455|Q8N8Q9|O15371|Q14541|P51959|H3BLU6|P27216|P21399|Q53GQ0
31975	0.975	0.98	1	44	129	1623	envelope	O95259
31967	0.975	0.98	1	44	129	1623	organelle envelope	O95259
6810	0.976	0.98	5	44	350	1623	transport	P04233|P20339|P36578|O95259|P38646
51234	0.978	0.982	5	44	354	1623	establishment of localization	P04233|P20339|P36578|O95259|P38646
48583	0.979	0.982	2	44	199	1623	regulation of response to stimulus	P04233|P21730
35556	0.981	0.984	1	44	138	1623	intracellular signal transduction	P20339
51179	0.982	0.984	6	44	410	1623	localization	P04233|P20339|P36578|O95259|P21730|P38646
6464	0.992	0.993	1	44	166	1623	cellular protein modification process	P78543
36211	0.992	0.993	1	44	166	1623	protein modification process	P78543
43412	0.993	0.993	1	44	173	1623	macromolecule modification	P78543
With Generic GO slim of 09.10.2013
5575	0.077774	0.75738	36	37	1234	1383	cellular_component	Q14264|Q92747|P36578|Q16254|Q53H80|Q9BZ67|Q86WC4|P54132|O43175|Q6UW78|Q8N0W4|P30711|Q8N8R5|P31276|P68104|O95259|O75643|P31327|P49327|P31249|Q99707|F8WEL6|P55884|P38646|P04233|P20339|P21730|P61278|P32455|Q8N8Q9|O15371|B8ZZI0|Q14541|P51959|P27216|P21399
34641	0.084029	0.75738	7	37	145	1383	cellular nitrogen compound metabolic process	P68104|P20339|P32455|P31327|P54132|Q99707|O43175
6412	0.10419	0.75738	4	37	68	1383	translation	P68104|P36578|O15371|P55884
9058	0.10854	0.75738	4	37	69	1383	biosynthetic process	P68104|P36578|O15371|P55884
3924	0.11598	0.75738	3	37	45	1383	GTPase activity	P68104|P20339|P32455
34655	0.12675	0.75738	4	37	73	1383	nucleobase-containing compound catabolic process	P68104|P20339|P32455|P54132
9056	0.1315	0.75738	4	37	74	1383	catabolic process	P68104|P20339|P32455|P54132
30154	0.1331	0.75738	2	37	24	1383	cell differentiation	P20339|P27216
5730	0.13633	0.75738	4	37	75	1383	nucleolus	P36578|P31327|P54132|P38646
7267	0.17324	0.8309	1	37	7	1383	cell-cell signaling	P61278
4386	0.19547	0.8309	1	37	8	1383	helicase activity	P54132
5886	0.22027	0.8309	8	37	219	1383	plasma membrane	P04233|P20339|O95259|P21730|Q8N8Q9|P49327|P27216|Q8N0W4
5829	0.26832	0.8309	11	37	335	1383	cytosol	P68104|P36578|P30711|Q86WC4|P32455|O15371|P49327|Q99707|O43175|P55884|P21399
30198	0.27872	0.8309	1	37	12	1383	extracellular matrix organization	Q53GQ0
44281	0.28999	0.8309	9	37	271	1383	small molecule metabolic process	P68104|P20339|P32455|P31327|P54132|P49327|Q99707|O43175|Q53GQ0
9790	0.31714	0.8309	1	37	14	1383	embryo development	Q53H80
7067	0.3356	0.8309	1	37	15	1383	mitosis	P51959
6461	0.35357	0.8309	1	37	16	1383	protein complex assembly	P04233
65003	0.35357	0.8309	1	37	16	1383	macromolecular complex assembly	P04233
22607	0.35357	0.8309	1	37	16	1383	cellular component assembly	P04233
5623	0.40713	0.8309	32	37	1154	1383	cell	Q92747|P36578|Q16254|Q53H80|Q9BZ67|Q86WC4|P54132|O43175|Q8N0W4|P30711|P31276|P68104|O95259|O75643|P31327|P49327|P31249|Q99707|F8WEL6|P55884|P38646|P20339|P04233|P21730|P32455|Q8N8Q9|O15371|B8ZZI0|Q14541|P51959|P27216|P21399
48856	0.42084	0.8309	1	37	20	1383	anatomical structure development	Q53H80
5576	0.43997	0.8309	4	37	126	1383	extracellular region	P61278|P32455|Q8N8R5|Q6UW78
5773	0.45186	0.8309	1	37	22	1383	vacuole	P04233
8150	0.48339	0.8309	21	37	761	1383	biological_process	P68104|Q14264|P36578|Q53H80|P54132|P31327|P49327|Q99707|O43175|P55884|Q8N0W4|P38646|P04233|P20339|P21730|P61278|P32455|O15371|P51959|P27216|Q53GQ0
51301	0.4954	0.8309	1	37	25	1383	cell division	P51959
6457	0.50914	0.8309	1	37	26	1383	protein folding	P38646
8134	0.52253	0.8309	1	37	27	1383	transcription factor binding	Q16254
16887	0.53556	0.8309	1	37	28	1383	ATPase activity	P54132
7155	0.53556	0.8309	1	37	28	1383	cell adhesion	Q8N0W4
51082	0.54824	0.8309	1	37	29	1383	unfolded protein binding	P38646
19899	0.54824	0.8309	1	37	29	1383	enzyme binding	P38646
5794	0.56025	0.8309	2	37	69	1383	Golgi apparatus	P49327|P21399
8283	0.5726	0.8309	1	37	31	1383	cell proliferation	P04233
7049	0.61755	0.8309	1	37	35	1383	cell cycle	P51959
5654	0.61922	0.8309	3	37	117	1383	nucleoplasm	Q16254|O75643|Q14541
7165	0.62885	0.8309	2	37	78	1383	signal transduction	P04233|P21730
5739	0.63149	0.8309	4	37	159	1383	mitochondrion	B8ZZI0|P49327|P38646|P21399
5856	0.67647	0.85674	1	37	41	1383	cytoskeleton	Q9BZ67
3735	0.68539	0.85674	1	37	42	1383	structural constituent of ribosome	P36578
3723	0.72497	0.88411	2	37	93	1383	RNA binding	P36578|P21399
5615	0.74863	0.89123	1	37	50	1383	extracellular space	P61278
5198	0.79368	0.92289	1	37	57	1383	structural molecule activity	P36578
5634	0.84516	0.96041	12	37	541	1383	nucleus	P68104|P36578|Q16254|Q53H80|O75643|Q14541|P31327|P54132|P51959|P31249|P31276|P38646
5783	0.88334	0.96137	1	37	77	1383	endoplasmic reticulum	P21399
5622	0.88446	0.96137	26	37	1067	1383	intracellular	P68104|Q92747|P36578|Q9BZ67|Q53H80|Q16254|Q86WC4|O75643|P31327|P54132|P49327|P31249|F8WEL6|Q99707|O43175|P55884|P38646|P04233|P30711|P32455|O15371|B8ZZI0|Q14541|P51959|P31276|P21399
43226	0.95201	0.97908	17	37	802	1383	organelle	P68104|P36578|Q9BZ67|Q53H80|Q16254|O75643|P54132|P31327|P49327|P31249|P38646|P04233|B8ZZI0|Q14541|P51959|P31276|P21399
3674	0.95317	0.97908	9	37	494	1383	molecular_function	P68104|Q14264|P20339|P36578|Q16254|P32455|P54132|P38646|P21399
3677	0.96476	0.97908	1	37	118	1383	DNA binding	Q16254
5737	0.97908	0.97908	16	37	806	1383	cytoplasm	P68104|Q92747|P36578|Q86WC4|P54132|P49327|Q99707|O43175|P55884|P38646|P04233|P30711|P32455|O15371|B8ZZI0|P21399

## Sheet: Table S9_b
Table S9_b. Results of an enrichment test conducted for GO terms associated with the "Salinity" subset of SNP outliers, Design4. Databases: GO (08.10.2013) AND Generic GO slim (09.10.2013)
Selected statistical test : Hypergeometric test
Selected correction : Benjamini & Hochberg False Discovery Rate (FDR) correction
Selected significance level : 0.05
x: the number of genes in the tested set with the particular GO annotation
X: the total number of genes in the test set
n: the number of genes in the reference set annotated to a certain GO class
N: the total number of genes in the reference set
GO-ID	p-value	corr p-value	x	X	n	N	Description	Genes in test set
With GO_database of 08.10.2013
70293	0.00068688	0.31412	2	43	2	1622	renal absorption	O14745|Q12891
19842	0.0018307	0.31412	3	43	10	1622	vitamin binding	P11498|P22033|Q02218
43409	0.0018307	0.31412	3	43	10	1622	negative regulation of MAPK cascade	O14745|P30153|Q12891
30308	0.0032337	0.31412	3	43	12	1622	negative regulation of cell growth	Q9P0V3|P30153|Q12891
44712	0.0034125	0.31412	5	43	40	1622	single-organism catabolic process	P23378|P22033|Q00796|Q02218|Q16836
44282	0.0034125	0.31412	5	43	40	1622	small molecule catabolic process	P23378|P22033|Q00796|Q02218|Q16836
50732	0.0039835	0.31412	2	43	4	1622	negative regulation of peptidyl-tyrosine phosphorylation	P30153|Q12891
45926	0.0063258	0.31412	3	43	15	1622	negative regulation of growth	Q9P0V3|P30153|Q12891
10741	0.0063258	0.31412	3	43	15	1622	negative regulation of intracellular protein kinase cascade	O14745|P30153|Q12891
71230	0.0065276	0.31412	2	43	5	1622	cellular response to amino acid stimulus	Q9HB90|Q9P0V3
71229	0.0065276	0.31412	2	43	5	1622	cellular response to acid	Q9HB90|Q9P0V3
51898	0.0065276	0.31412	2	43	5	1622	negative regulation of protein kinase B signaling cascade	O14745|Q12891
9056	0.0066742	0.31412	14	43	268	1622	catabolic process	Q9HB90|P06576|O43242|P28340|P46777|P23378|P12955|P22033|Q00796|P30153|Q13795|Q02218|Q16836|Q12891
1901575	0.009034	0.31412	13	43	248	1622	organic substance catabolic process	Q9HB90|P06576|O43242|P28340|P46777|P23378|P22033|Q00796|P30153|Q13795|Q02218|Q16836|Q12891
30336	0.009627	0.31412	2	43	6	1622	negative regulation of cell migration	O14745|Q12891
5759	0.010643	0.31412	5	43	52	1622	mitochondrial matrix	P11498|P06576|P22033|Q02218|Q16836
280	0.010732	0.31412	3	43	18	1622	nuclear division	Q96KR4|Q9Y265|Q9NX01
7067	0.010732	0.31412	3	43	18	1622	mitosis	Q96KR4|Q9Y265|Q9NX01
16054	0.012338	0.31412	4	43	35	1622	organic acid catabolic process	P23378|P22033|Q02218|Q16836
46395	0.012338	0.31412	4	43	35	1622	carboxylic acid catabolic process	P23378|P22033|Q02218|Q16836
48285	0.012511	0.31412	3	43	19	1622	organelle fission	Q96KR4|Q9Y265|Q9NX01
278	0.013239	0.31412	6	43	76	1622	mitotic cell cycle	O43242|P28340|Q96KR4|P30153|Q9Y265|Q9NX01
2000146	0.013252	0.31412	2	43	7	1622	negative regulation of cell motility	O14745|Q12891
3014	0.013252	0.31412	2	43	7	1622	renal system process	O14745|Q12891
40013	0.013252	0.31412	2	43	7	1622	negative regulation of locomotion	O14745|Q12891
40008	0.013616	0.31412	4	43	36	1622	regulation of growth	Q9P0V3|P30153|Q9Y265|Q12891
1558	0.01655	0.31412	3	43	21	1622	regulation of cell growth	Q9P0V3|P30153|Q12891
22402	0.017224	0.31412	7	43	104	1622	cell cycle process	O43242|P28340|Q9NYL2|Q96KR4|P30153|Q9Y265|Q9NX01
6635	0.017374	0.31412	2	43	8	1622	fatty acid beta-oxidation	P22033|Q16836
43407	0.017374	0.31412	2	43	8	1622	negative regulation of MAP kinase activity	P30153|Q12891
51271	0.017374	0.31412	2	43	8	1622	negative regulation of cellular component movement	O14745|Q12891
5902	0.017374	0.31412	2	43	8	1622	microvillus	O14745|Q12891
43408	0.019562	0.31412	4	43	40	1622	regulation of MAPK cascade	O14745|Q9NYL2|P30153|Q12891
9062	0.021965	0.31412	2	43	9	1622	fatty acid catabolic process	P22033|Q16836
70403	0.02651	0.31412	1	43	1	1622	NAD+ binding	Q16836
4415	0.02651	0.31412	1	43	1	1622	hyalurononglucosaminidase activity	Q12891
32528	0.02651	0.31412	1	43	1	1622	microvillus organization	O14745
19527	0.02651	0.31412	1	43	1	1622	pentitol catabolic process	Q00796
30643	0.02651	0.31412	1	43	1	1622	cellular phosphate ion homeostasis	O14745
43968	0.02651	0.31412	1	43	1	1622	histone H2A acetylation	Q9Y265
4375	0.02651	0.31412	1	43	1	1622	glycine dehydrogenase (decarboxylating) activity	P23378
19519	0.02651	0.31412	1	43	1	1622	pentitol metabolic process	Q00796
21884	0.02651	0.31412	1	43	1	1622	forebrain neuron development	Q02218
15194	0.02651	0.31412	1	43	1	1622	L-serine transmembrane transporter activity	Q9NRX5
21859	0.02651	0.31412	1	43	1	1622	pyramidal neuron differentiation	Q02218
21860	0.02651	0.31412	1	43	1	1622	pyramidal neuron development	Q02218
72502	0.02651	0.31412	1	43	1	1622	cellular trivalent inorganic anion homeostasis	O14745
72506	0.02651	0.31412	1	43	1	1622	trivalent inorganic anion homeostasis	O14745
4494	0.02651	0.31412	1	43	1	1622	methylmalonyl-CoA mutase activity	P22033
4591	0.02651	0.31412	1	43	1	1622	oxoglutarate dehydrogenase (succinyl-transferring) activity	Q02218
30574	0.02651	0.31412	1	43	1	1622	collagen catabolic process	P12955
10766	0.02651	0.31412	1	43	1	1622	negative regulation of sodium ion transport	O14745
10764	0.02651	0.31412	1	43	1	1622	negative regulation of fibroblast migration	Q12891
10762	0.02651	0.31412	1	43	1	1622	regulation of fibroblast migration	Q12891
32782	0.02651	0.31412	1	43	1	1622	bile acid secretion	O14745
97291	0.02651	0.31412	1	43	1	1622	renal phosphate ion absorption	O14745
6273	0.02651	0.31412	1	43	1	1622	lagging strand elongation	P28340
32329	0.02651	0.31412	1	43	1	1622	serine transport	Q9NRX5
61034	0.02651	0.31412	1	43	1	1622	olfactory bulb mitral cell layer development	Q02218
70262	0.02651	0.31412	1	43	1	1622	peptidyl-serine dephosphorylation	P30153
70295	0.02651	0.31412	1	43	1	1622	renal water absorption	Q12891
32415	0.02651	0.31412	1	43	1	1622	regulation of sodium:hydrogen antiporter activity	O14745
43625	0.02651	0.31412	1	43	1	1622	delta DNA polymerase complex	P28340
32416	0.02651	0.31412	1	43	1	1622	negative regulation of sodium:hydrogen antiporter activity	O14745
30294	0.02651	0.31412	1	43	1	1622	receptor signaling protein tyrosine kinase inhibitor activity	Q12891
30292	0.02651	0.31412	1	43	1	1622	protein tyrosine kinase inhibitor activity	Q12891
70373	0.02651	0.31412	1	43	1	1622	negative regulation of ERK1 and ERK2 cascade	O14745
33567	0.02651	0.31412	1	43	1	1622	DNA replication, Okazaki fragment processing	P28340
51164	0.02651	0.31412	1	43	1	1622	L-xylitol metabolic process	Q00796
51160	0.02651	0.31412	1	43	1	1622	L-xylitol catabolic process	Q00796
32007	0.02651	0.31412	1	43	1	1622	negative regulation of TOR signaling cascade	Q9P0V3
39663	0.02651	0.31412	1	43	1	1622	membrane fusion involved in viral entry into host cell	Q12891
30002	0.02651	0.31412	1	43	1	1622	cellular anion homeostasis	O14745
6933	0.02651	0.31412	1	43	1	1622	negative regulation of cell adhesion involved in substrate-bound cell migration	P06576
6929	0.02651	0.31412	1	43	1	1622	substrate-dependent cell migration	P06576
45252	0.02651	0.31412	1	43	1	1622	oxoglutarate dehydrogenase complex	Q02218
45267	0.02651	0.31412	1	43	1	1622	proton-transporting ATP synthase, catalytic core	P06576
45240	0.02651	0.31412	1	43	1	1622	dihydrolipoyl dehydrogenase complex	Q02218
30033	0.02651	0.31412	1	43	1	1622	microvillus assembly	O14745
2000484	0.02651	0.31412	1	43	1	1622	positive regulation of interleukin-8 secretion	Q12891
2000482	0.02651	0.31412	1	43	1	1622	regulation of interleukin-8 secretion	Q12891
2000778	0.02651	0.31412	1	43	1	1622	positive regulation of interleukin-6 secretion	Q12891
6857	0.02651	0.31412	1	43	1	1622	oligopeptide transport	O14745
43137	0.02651	0.31412	1	43	1	1622	DNA replication, removal of RNA primer	P28340
10640	0.02651	0.31412	1	43	1	1622	regulation of platelet-derived growth factor receptor signaling pathway	O14745
10642	0.02651	0.31412	1	43	1	1622	negative regulation of platelet-derived growth factor receptor signaling pathway	O14745
2000650	0.02651	0.31412	1	43	1	1622	negative regulation of sodium ion transmembrane transporter activity	O14745
4736	0.02651	0.31412	1	43	1	1622	pyruvate carboxylase activity	P11498
60586	0.02651	0.31412	1	43	1	1622	multicellular organismal iron ion homeostasis	Q12891
55062	0.02651	0.31412	1	43	1	1622	phosphate ion homeostasis	O14745
22028	0.02651	0.31412	1	43	1	1622	tangential migration from the subventricular zone to the olfactory bulb	Q02218
22889	0.02651	0.31412	1	43	1	1622	serine transmembrane transporter activity	Q9NRX5
45004	0.02651	0.31412	1	43	1	1622	DNA replication proofreading	P28340
31528	0.02651	0.31412	1	43	1	1622	microvillus membrane	O14745
42939	0.02651	0.31412	1	43	1	1622	tripeptide transport	O14745
31698	0.02651	0.31412	1	43	1	1622	beta-2 adrenergic receptor binding	O14745
44800	0.02651	0.31412	1	43	1	1622	multi-organism membrane fusion	Q12891
44803	0.02651	0.31412	1	43	1	1622	multi-organism membrane organization	Q12891
3096	0.02651	0.31412	1	43	1	1622	renal sodium ion transport	O14745
42532	0.02651	0.31412	1	43	1	1622	negative regulation of tyrosine phosphorylation of STAT protein	P30153
42518	0.02651	0.31412	1	43	1	1622	negative regulation of tyrosine phosphorylation of Stat3 protein	P30153
33906	0.02651	0.31412	1	43	1	1622	hyaluronoglucuronidase activity	Q12891
60158	0.02651	0.31412	1	43	1	1622	phospholipase C-activating dopamine receptor signaling pathway	O14745
16642	0.02651	0.31412	1	43	1	1622	oxidoreductase activity, acting on the CH-NH2 group of donors, disulfide as acceptor	P23378
31362	0.02651	0.31412	1	43	1	1622	anchored to external side of plasma membrane	Q12891
14067	0.02651	0.31412	1	43	1	1622	negative regulation of phosphatidylinositol 3-kinase cascade	O14745
17081	0.02651	0.31412	1	43	1	1622	chloride channel regulator activity	O14745
34635	0.02651	0.31412	1	43	1	1622	glutathione transport	O14745
19064	0.02651	0.31412	1	43	1	1622	fusion of virus membrane with host plasma membrane	Q12891
34602	0.02651	0.31412	1	43	1	1622	oxoglutarate dehydrogenase (NAD+) activity	Q02218
8097	0.02651	0.31412	1	43	1	1622	5S rRNA binding	P46777
30976	0.02651	0.31412	1	43	1	1622	thiamine pyrophosphate binding	Q02218
15825	0.02651	0.31412	1	43	1	1622	L-serine transport	Q9NRX5
9374	0.02651	0.31412	1	43	1	1622	biotin binding	P11498
6060	0.02651	0.31412	1	43	1	1622	sorbitol metabolic process	Q00796
6062	0.02651	0.31412	1	43	1	1622	sorbitol catabolic process	Q00796
6059	0.02651	0.31412	1	43	1	1622	hexitol metabolic process	Q00796
46370	0.02651	0.31412	1	43	1	1622	fructose biosynthetic process	Q00796
5754	0.02651	0.31412	1	43	1	1622	mitochondrial proton-transporting ATP synthase, catalytic core	P06576
3939	0.02651	0.31412	1	43	1	1622	L-iditol 2-dehydrogenase activity	Q00796
44062	0.02651	0.31412	1	43	1	1622	regulation of excretion	O14745
42117	0.02651	0.31412	1	43	1	1622	monocyte activation	Q12891
19407	0.02651	0.31412	1	43	1	1622	hexitol catabolic process	Q00796
43405	0.026591	0.31412	3	43	25	1622	regulation of MAP kinase activity	Q9NYL2|P30153|Q12891
34440	0.026998	0.31412	2	43	10	1622	lipid oxidation	P22033|Q16836
19395	0.026998	0.31412	2	43	10	1622	fatty acid oxidation	P22033|Q16836
44248	0.027853	0.32151	11	43	225	1622	cellular catabolic process	Q9HB90|P06576|O43242|P28340|P46777|P23378|P22033|P30153|Q13795|Q02218|Q16836
1901564	0.031581	0.35193	10	43	2	1622	organonitrogen compound metabolic process	Q9HB90|P06576|Q9NRX5|P23378|P12955|P22033|P30153|Q13795|Q02218|Q12891
72329	0.032449	0.35193	2	43	11	1622	monocarboxylic acid catabolic process	P22033|Q16836
71901	0.032449	0.35193	2	43	11	1622	negative regulation of protein serine/threonine kinase activity	P30153|Q12891
51287	0.032449	0.35193	2	43	11	1622	NAD binding	Q00796|Q16836
51896	0.032449	0.35193	2	43	11	1622	regulation of protein kinase B signaling cascade	O14745|Q12891
51338	0.032969	0.35193	5	43	69	1622	regulation of transferase activity	O14745|Q9NRX5|Q9NYL2|P30153|Q12891
1901565	0.034491	0.35193	6	43	94	1622	organonitrogen compound catabolic process	Q9HB90|P06576|P23378|Q13795|Q02218|Q12891
7049	0.037903	0.35193	7	43	122	1622	cell cycle	O43242|P28340|Q9NYL2|Q96KR4|P30153|Q9Y265|Q9NX01
43200	0.038291	0.35193	2	43	12	1622	response to amino acid stimulus	Q9HB90|Q9P0V3
9314	0.039259	0.35193	3	43	29	1622	response to radiation	P28340|Q9NYL2|Q12891
6006	0.042831	0.35193	3	43	30	1622	glucose metabolic process	P11498|Q00796|Q02218
16192	0.042987	0.35193	6	43	99	1622	vesicle-mediated transport	Q9P0V3|C9J1E7|Q6IC75|Q13795|E9PQE8|P00746
48037	0.043337	0.35193	4	43	51	1622	cofactor binding	P23378|Q00796|Q02218|Q16836
19752	0.044106	0.35193	7	43	126	1622	carboxylic acid metabolic process	P11498|Q9NRX5|P23378|P12955|P22033|Q02218|Q16836
6665	0.044503	0.35193	2	43	13	1622	sphingolipid metabolic process	Q9NRX5|P30153
34061	0.044503	0.35193	2	43	13	1622	DNA polymerase activity	P28340|B7Z5F2
6520	0.045026	0.35193	5	43	75	1622	cellular amino acid metabolic process	Q9NRX5|P23378|P12955|P22033|Q02218
50662	0.046562	0.35193	3	43	31	1622	coenzyme binding	Q00796|Q02218|Q16836
34613	0.047445	0.35193	7	43	128	1622	cellular protein localization	Q9HB90|Q9P0V3|O14745|P46777|C9J1E7|Q6IC75|Q13795
8380	0.048881	0.35193	4	43	53	1622	RNA splicing	Q9HB90|P30153|P62995|Q9NX01
70727	0.049176	0.35193	7	43	129	1622	cellular macromolecule localization	Q9HB90|Q9P0V3|O14745|P46777|C9J1E7|Q6IC75|Q13795
6629	0.050674	0.35193	6	43	103	1622	lipid metabolic process	P11498|P06576|Q9NRX5|P22033|P30153|Q16836
30258	0.051061	0.35193	2	43	14	1622	lipid modification	P22033|Q16836
30117	0.051061	0.35193	2	43	14	1622	membrane coat	C9J1E7|Q6IC75
6865	0.051061	0.35193	2	43	14	1622	amino acid transport	O14745|Q9NRX5
9411	0.051061	0.35193	2	43	14	1622	response to UV	P28340|Q12891
48475	0.051061	0.35193	2	43	14	1622	coated membrane	C9J1E7|Q6IC75
6554	0.052334	0.35193	1	43	2	1622	lysine catabolic process	Q02218
6553	0.052334	0.35193	1	43	2	1622	lysine metabolic process	Q02218
6546	0.052334	0.35193	1	43	2	1622	glycine catabolic process	P23378
35267	0.052334	0.35193	1	43	2	1622	NuA4 histone acetyltransferase complex	Q9Y265
43967	0.052334	0.35193	1	43	2	1622	histone H4 acetylation	Q9Y265
33120	0.052334	0.35193	1	43	2	1622	positive regulation of RNA splicing	P62995
21885	0.052334	0.35193	1	43	2	1622	forebrain cell migration	Q02218
21872	0.052334	0.35193	1	43	2	1622	forebrain generation of neurons	Q02218
21879	0.052334	0.35193	1	43	2	1622	forebrain neuron differentiation	Q02218
159	0.052334	0.35193	1	43	2	1622	protein phosphatase type 2A complex	P30153
33202	0.052334	0.35193	1	43	2	1622	DNA helicase complex	Q9Y265
188	0.052334	0.35193	1	43	2	1622	inactivation of MAPK activity	P30153
21794	0.052334	0.35193	1	43	2	1622	thalamus development	Q02218
21756	0.052334	0.35193	1	43	2	1622	striatum development	Q02218
6287	0.052334	0.35193	1	43	2	1622	base-excision repair, gap-filling	P28340
21695	0.052334	0.35193	1	43	2	1622	cerebellar cortex development	Q02218
48026	0.052334	0.35193	1	43	2	1622	positive regulation of mRNA splicing, via spliceosome	P62995
381	0.052334	0.35193	1	43	2	1622	regulation of alternative mRNA splicing, via spliceosome	P62995
97346	0.052334	0.35193	1	43	2	1622	INO80-type complex	Q9Y265
4181	0.052334	0.35193	1	43	2	1622	metallocarboxypeptidase activity	P12955
6336	0.052334	0.35193	1	43	2	1622	DNA replication-independent nucleosome assembly	Q9Y265
32413	0.052334	0.35193	1	43	2	1622	negative regulation of ion transmembrane transporter activity	O14745
61099	0.052334	0.35193	1	43	2	1622	negative regulation of protein tyrosine kinase activity	Q12891
43486	0.052334	0.35193	1	43	2	1622	histone exchange	Q9Y265
32006	0.052334	0.35193	1	43	2	1622	regulation of TOR signaling cascade	Q9P0V3
35809	0.052334	0.35193	1	43	2	1622	regulation of urine volume	Q12891
35810	0.052334	0.35193	1	43	2	1622	positive regulation of urine volume	Q12891
45239	0.052334	0.35193	1	43	2	1622	tricarboxylic acid cycle enzyme complex	Q02218
731	0.052334	0.35193	1	43	2	1622	DNA synthesis involved in DNA repair	P28340
4709	0.052334	0.35193	1	43	2	1622	MAP kinase kinase kinase activity	Q9NYL2
4722	0.052334	0.35193	1	43	2	1622	protein serine/threonine phosphatase activity	P30153
2000649	0.052334	0.35193	1	43	2	1622	regulation of sodium ion transmembrane transporter activity	O14745
6658	0.052334	0.35193	1	43	2	1622	phosphatidylserine metabolic process	Q9NRX5
22029	0.052334	0.35193	1	43	2	1622	telencephalon cell migration	Q02218
43044	0.052334	0.35193	1	43	2	1622	ATP-dependent chromatin remodeling	Q9Y265
71493	0.052334	0.35193	1	43	2	1622	cellular response to UV-B	Q12891
16281	0.052334	0.35193	1	43	2	1622	eukaryotic translation initiation factor 4F complex	O60516
46658	0.052334	0.35193	1	43	2	1622	anchored to plasma membrane	Q12891
45005	0.052334	0.35193	1	43	2	1622	maintenance of fidelity involved in DNA-dependent DNA replication	P28340
34080	0.052334	0.35193	1	43	2	1622	CENP-A containing nucleosome assembly at centromere	Q9Y265
16638	0.052334	0.35193	1	43	2	1622	oxidoreductase activity, acting on the CH-NH2 group of donors	P23378
16624	0.052334	0.35193	1	43	2	1622	oxidoreductase activity, acting on the aldehyde or oxo group of donors, disulfide as acceptor	Q02218
46718	0.052334	0.35193	1	43	2	1622	viral entry into host cell	Q12891
3097	0.052334	0.35193	1	43	2	1622	renal water transport	Q12891
16805	0.052334	0.35193	1	43	2	1622	dipeptidase activity	P12955
1902305	0.052334	0.35193	1	43	2	1622	regulation of sodium ion transmembrane transport	O14745
31233	0.052334	0.35193	1	43	2	1622	intrinsic to external side of plasma membrane	Q12891
42575	0.052334	0.35193	1	43	2	1622	DNA polymerase complex	P28340
10155	0.052334	0.35193	1	43	2	1622	regulation of proton transport	O14745
15929	0.052334	0.35193	1	43	2	1622	hexosaminidase activity	Q12891
31419	0.052334	0.35193	1	43	2	1622	cobalamin binding	P22033
7191	0.052334	0.35193	1	43	2	1622	adenylate cyclase-activating dopamine receptor signaling pathway	O14745
31055	0.052334	0.35193	1	43	2	1622	chromatin remodeling at centromere	Q9Y265
1618	0.052334	0.35193	1	43	2	1622	virus receptor activity	Q12891
31011	0.052334	0.35193	1	43	2	1622	Ino80 complex	Q9Y265
6104	0.052334	0.35193	1	43	2	1622	succinyl-CoA metabolic process	Q02218
19087	0.052334	0.35193	1	43	2	1622	transformation of host cell by virus	Q12891
34724	0.052334	0.35193	1	43	2	1622	DNA replication-independent nucleosome organization	Q9Y265
61462	0.052334	0.35193	1	43	2	1622	protein localization to lysosome	Q9P0V3
46426	0.052334	0.35193	1	43	2	1622	negative regulation of JAK-STAT cascade	P30153
2028	0.052334	0.35193	1	43	2	1622	regulation of sodium ion transport	O14745
34508	0.052334	0.35193	1	43	2	1622	centromere complex assembly	Q9Y265
19405	0.052334	0.35193	1	43	2	1622	alditol catabolic process	Q00796
3857	0.052334	0.35193	1	43	2	1622	3-hydroxyacyl-CoA dehydrogenase activity	Q16836
34655	0.052722	0.35292	6	43	104	1622	nucleobase-containing compound catabolic process	Q9HB90|P06576|P28340|P46777|P30153|Q13795
5739	0.057471	0.37754	10	43	221	1622	mitochondrion	P11498|P06576|P23378|P17482|P22033|Q00796|P30153|Q02218|Q16836|Q96A35
9968	0.057908	0.37754	4	43	56	1622	negative regulation of signal transduction	Q9P0V3|O14745|P30153|Q12891
6643	0.057944	0.37754	2	43	15	1622	membrane lipid metabolic process	Q9NRX5|P30153
50730	0.057944	0.37754	2	43	15	1622	regulation of peptidyl-tyrosine phosphorylation	P30153|Q12891
1101	0.057944	0.37754	2	43	15	1622	response to acid	Q9HB90|Q9P0V3
44242	0.057944	0.37754	2	43	15	1622	cellular lipid catabolic process	P22033|Q16836
5815	0.058689	0.3807	3	43	34	1622	microtubule organizing center	O14745|P50991|Q9Y265
36094	0.059803	0.3812	15	43	382	1622	small molecule binding	D6R9P3|P11498|Q9NYL2|Q00796|Q13795|Q02218|Q9HB90|P06576|P28340|P22033|P50991|P62995|Q16836|Q9Y265|Q6P158
43436	0.062436	0.3812	7	43	136	1622	oxoacid metabolic process	P11498|Q9NRX5|P23378|P12955|P22033|Q02218|Q16836
6082	0.064498	0.3812	7	43	137	1622	organic acid metabolic process	P11498|Q9NRX5|P23378|P12955|P22033|Q02218|Q16836
16324	0.06513	0.3812	2	43	16	1622	apical plasma membrane	O14745|Q12891
16055	0.06513	0.3812	2	43	16	1622	Wnt receptor signaling pathway	O14745|P17482
19439	0.066087	0.3812	6	43	110	1622	aromatic compound catabolic process	Q9HB90|P06576|P28340|P46777|P30153|Q13795
44281	0.067159	0.3812	13	43	322	1622	small molecule metabolic process	P11498|Q9HB90|P06576|O43242|Q9NRX5|P23378|P12955|P22033|Q00796|Q13795|Q02218|Q16836|Q12891
19318	0.067527	0.3812	3	43	36	1622	hexose metabolic process	P11498|Q00796|Q02218
23057	0.067781	0.3812	4	43	59	1622	negative regulation of signaling	Q9P0V3|O14745|P30153|Q12891
46700	0.068495	0.3812	6	43	111	1622	heterocycle catabolic process	Q9HB90|P06576|P28340|P46777|P30153|Q13795
51641	0.068619	0.3812	10	43	228	1622	cellular localization	Q9HB90|P06576|Q9P0V3|O14745|P46777|C9J1E7|Q6IC75|Q13795|E9PQE8|P00746
44092	0.070409	0.3812	5	43	85	1622	negative regulation of molecular function	Q9P0V3|O14745|O43242|P30153|Q12891
1901361	0.070955	0.3812	6	43	112	1622	organic cyclic compound catabolic process	Q9HB90|P06576|P28340|P46777|P30153|Q13795
44270	0.070955	0.3812	6	43	112	1622	cellular nitrogen compound catabolic process	Q9HB90|P06576|P28340|P46777|P30153|Q13795
32269	0.071257	0.3812	4	43	60	1622	negative regulation of cellular protein metabolic process	O43242|P30153|O60516|Q12891
10648	0.071257	0.3812	4	43	60	1622	negative regulation of cell communication	Q9P0V3|O14745|P30153|Q12891
71774	0.072599	0.3812	2	43	17	1622	response to fibroblast growth factor stimulus	P30153|Q12891
44344	0.072599	0.3812	2	43	17	1622	cellular response to fibroblast growth factor stimulus	P30153|Q12891
19319	0.072599	0.3812	2	43	17	1622	hexose biosynthetic process	P11498|Q00796
6396	0.073315	0.3812	5	43	86	1622	RNA processing	Q9HB90|P46777|P30153|P62995|Q9NX01
30641	0.077488	0.3812	1	43	3	1622	regulation of cellular pH	P06576
50667	0.077488	0.3812	1	43	3	1622	homocysteine metabolic process	P22033
109	0.077488	0.3812	1	43	3	1622	nucleotide-excision repair complex	P28340
15175	0.077488	0.3812	1	43	3	1622	neutral amino acid transmembrane transporter activity	Q9NRX5
70603	0.077488	0.3812	1	43	3	1622	SWI/SNF superfamily-type complex	Q9Y265
19626	0.077488	0.3812	1	43	3	1622	short-chain fatty acid catabolic process	P22033
275	0.077488	0.3812	1	43	3	1622	mitochondrial proton-transporting ATP synthase complex, catalytic core F(1)	P06576
72337	0.077488	0.3812	1	43	3	1622	modified amino acid transport	O14745
9071	0.077488	0.3812	1	43	3	1622	serine family amino acid catabolic process	P23378
45947	0.077488	0.3812	1	43	3	1622	negative regulation of translational initiation	O60516
50431	0.077488	0.3812	1	43	3	1622	transforming growth factor beta binding	Q12891
32410	0.077488	0.3812	1	43	3	1622	negative regulation of transporter activity	O14745
30214	0.077488	0.3812	1	43	3	1622	hyaluronan catabolic process	Q12891
30212	0.077488	0.3812	1	43	3	1622	hyaluronan metabolic process	Q12891
30260	0.077488	0.3812	1	43	3	1622	entry into host cell	Q12891
21544	0.077488	0.3812	1	43	3	1622	subpallium development	Q02218
30317	0.077488	0.3812	1	43	3	1622	sperm motility	Q00796
30104	0.077488	0.3812	1	43	3	1622	water homeostasis	Q12891
7156	0.077488	0.3812	1	43	3	1622	homophilic cell adhesion	Q9P2E7
30004	0.077488	0.3812	1	43	3	1622	cellular monovalent inorganic cation homeostasis	P06576
8408	0.077488	0.3812	1	43	3	1622	3'-5' exonuclease activity	P28340
6957	0.077488	0.3812	1	43	3	1622	complement activation, alternative pathway	P00746
5092	0.077488	0.3812	1	43	3	1622	GDP-dissociation inhibitor activity	Q9P0V3
50891	0.077488	0.3812	1	43	3	1622	multicellular organismal water homeostasis	Q12891
43189	0.077488	0.3812	1	43	3	1622	H4/H2A histone acetyltransferase complex	Q9Y265
50780	0.077488	0.3812	1	43	3	1622	dopamine receptor binding	O14745
8601	0.077488	0.3812	1	43	3	1622	protein phosphatase type 2A regulator activity	P30153
46717	0.077488	0.3812	1	43	3	1622	acid secretion	O14745
31690	0.077488	0.3812	1	43	3	1622	adrenergic receptor binding	O14745
3091	0.077488	0.3812	1	43	3	1622	renal water homeostasis	Q12891
5540	0.077488	0.3812	1	43	3	1622	hyaluronic acid binding	Q12891
16247	0.077488	0.3812	1	43	3	1622	channel regulator activity	O14745
10224	0.077488	0.3812	1	43	3	1622	response to UV-B	Q12891
44665	0.077488	0.3812	1	43	3	1622	MLL1/2 complex	Q9Y265
31369	0.077488	0.3812	1	43	3	1622	translation initiation factor binding	O60516
7212	0.077488	0.3812	1	43	3	1622	dopamine receptor signaling pathway	O14745
7189	0.077488	0.3812	1	43	3	1622	adenylate cyclase-activating G-protein coupled receptor signaling pathway	O14745
51453	0.077488	0.3812	1	43	3	1622	regulation of intracellular pH	P06576
14066	0.077488	0.3812	1	43	3	1622	regulation of phosphatidylinositol 3-kinase cascade	O14745
71339	0.077488	0.3812	1	43	3	1622	MLL1 complex	Q9Y265
15807	0.077488	0.3812	1	43	3	1622	L-amino acid transport	Q9NRX5
15804	0.077488	0.3812	1	43	3	1622	neutral amino acid transport	Q9NRX5
42273	0.077488	0.3812	1	43	3	1622	ribosomal large subunit biogenesis	P46777
8190	0.077488	0.3812	1	43	3	1622	eukaryotic initiation factor 4E binding	O60516
46174	0.077488	0.3812	1	43	3	1622	polyol catabolic process	Q00796
8013	0.077488	0.3812	1	43	3	1622	beta-catenin binding	O14745
52126	0.077488	0.3812	1	43	3	1622	movement in host environment	Q12891
52192	0.077488	0.3812	1	43	3	1622	movement in environment of other organism involved in symbiotic interaction	Q12891
44409	0.077488	0.3812	1	43	3	1622	entry into host	Q12891
51828	0.077488	0.3812	1	43	3	1622	entry into other organism involved in symbiotic interaction	Q12891
44243	0.077488	0.3812	1	43	3	1622	multicellular organismal catabolic process	P12955
51806	0.077488	0.3812	1	43	3	1622	entry into cell of other organism involved in symbiotic interaction	Q12891
48870	0.078484	0.38352	4	43	62	1622	cell motility	P06576|P17482|Q00796|Q02218
51674	0.078484	0.38352	4	43	62	1622	localization of cell	P06576|P17482|Q00796|Q02218
43648	0.080332	0.38867	2	43	18	1622	dicarboxylic acid metabolic process	P11498|Q02218
46364	0.080332	0.38867	2	43	18	1622	monosaccharide biosynthetic process	P11498|Q00796
1901681	0.080332	0.38867	2	43	18	1622	sulfur compound binding	P11498|Q02218
44710	0.080683	0.38908	14	43	364	1622	single-organism metabolic process	P11498|Q9HB90|P06576|O43242|Q9NRX5|P23378|P12955|P22033|Q00796|P30153|Q13795|Q02218|Q16836|Q12891
5996	0.081858	0.39268	3	43	39	1622	monosaccharide metabolic process	P11498|Q00796|Q02218
1901136	0.082232	0.39268	4	43	63	1622	carbohydrate derivative catabolic process	Q9HB90|P06576|Q13795|Q12891
51248	0.082232	0.39268	4	43	63	1622	negative regulation of protein metabolic process	O43242|P30153|O60516|Q12891
10627	0.08607	0.40834	4	43	64	1622	regulation of intracellular protein kinase cascade	O14745|Q9NYL2|P30153|Q12891
48585	0.08607	0.40834	4	43	64	1622	negative regulation of response to stimulus	Q9P0V3|O14745|P30153|Q12891
6184	0.088311	0.41303	2	43	19	1622	GTP catabolic process	Q9HB90|Q13795
8237	0.088311	0.41303	2	43	19	1622	metallopeptidase activity	P12955|Q96KR4
40011	0.09213	0.41303	5	43	92	1622	locomotion	P06576|P17482|Q00796|Q02218|Q12891
6469	0.096518	0.41303	2	43	20	1622	negative regulation of protein kinase activity	P30153|Q12891
1901069	0.096518	0.41303	2	43	20	1622	guanosine-containing compound catabolic process	Q9HB90|Q13795
33673	0.096518	0.41303	2	43	20	1622	negative regulation of kinase activity	P30153|Q12891
9203	0.097402	0.41303	3	43	42	1622	ribonucleoside triphosphate catabolic process	Q9HB90|P06576|Q13795
9207	0.097402	0.41303	3	43	42	1622	purine ribonucleoside triphosphate catabolic process	Q9HB90|P06576|Q13795
9146	0.097402	0.41303	3	43	42	1622	purine nucleoside triphosphate catabolic process	Q9HB90|P06576|Q13795
9143	0.097402	0.41303	3	43	42	1622	nucleoside triphosphate catabolic process	Q9HB90|P06576|Q13795
45859	0.098106	0.41303	4	43	67	1622	regulation of protein kinase activity	O14745|Q9NYL2|P30153|Q12891
43549	0.098106	0.41303	4	43	67	1622	regulation of kinase activity	O14745|Q9NYL2|P30153|Q12891
43086	0.098106	0.41303	4	43	67	1622	negative regulation of catalytic activity	Q9P0V3|O43242|P30153|Q12891
51179	0.10083	0.41303	15	43	410	1622	localization	Q9HB90|P06576|Q9P0V3|O14745|Q9NRX5|P46777|C9J1E7|P17482|Q6IC75|Q00796|Q13795|Q02218|E9PQE8|P00746|Q12891
21954	0.10199	0.41303	1	43	4	1622	central nervous system neuron development	Q02218
2244	0.10199	0.41303	1	43	4	1622	hematopoietic progenitor cell differentiation	Q12891
15179	0.10199	0.41303	1	43	4	1622	L-amino acid transmembrane transporter activity	Q9NRX5
6470	0.10199	0.41303	1	43	4	1622	protein dephosphorylation	P30153
52646	0.10199	0.41303	1	43	4	1622	alditol phosphate metabolic process	Q9NRX5
72348	0.10199	0.41303	1	43	4	1622	sulfur compound transport	O14745
72341	0.10199	0.41303	1	43	4	1622	modified amino acid binding	P22033
9068	0.10199	0.41303	1	43	4	1622	aspartate family amino acid catabolic process	Q02218
30371	0.10199	0.41303	1	43	4	1622	translation repressor activity	O60516
6284	0.10199	0.41303	1	43	4	1622	base-excision repair	P28340
6275	0.10199	0.41303	1	43	4	1622	regulation of DNA replication	P30153
4180	0.10199	0.41303	1	43	4	1622	carboxypeptidase activity	P12955
32412	0.10199	0.41303	1	43	4	1622	regulation of ion transmembrane transporter activity	O14745
61097	0.10199	0.41303	1	43	4	1622	regulation of protein tyrosine kinase activity	Q12891
43621	0.10199	0.41303	1	43	4	1622	protein self-association	O14745
8287	0.10199	0.41303	1	43	4	1622	protein serine/threonine phosphatase complex	P30153
45261	0.10199	0.41303	1	43	4	1622	proton-transporting ATP synthase complex, catalytic core F(1)	P06576
43271	0.10199	0.41303	1	43	4	1622	negative regulation of ion transport	O14745
6833	0.10199	0.41303	1	43	4	1622	water transport	Q12891
4702	0.10199	0.41303	1	43	4	1622	receptor signaling protein serine/threonine kinase activity	Q9NYL2
6893	0.10199	0.41303	1	43	4	1622	Golgi to plasma membrane transport	Q13795
6885	0.10199	0.41303	1	43	4	1622	regulation of pH	P06576
55067	0.10199	0.41303	1	43	4	1622	monovalent inorganic cation homeostasis	P06576
6734	0.10199	0.41303	1	43	4	1622	NADH metabolic process	Q02218
55081	0.10199	0.41303	1	43	4	1622	anion homeostasis	O14745
34067	0.10199	0.41303	1	43	4	1622	protein localization to Golgi apparatus	Q13795
22898	0.10199	0.41303	1	43	4	1622	regulation of transmembrane transporter activity	O14745
34260	0.10199	0.41303	1	43	4	1622	negative regulation of GTPase activity	Q9P0V3
43001	0.10199	0.41303	1	43	4	1622	Golgi to plasma membrane protein transport	Q13795
42509	0.10199	0.41303	1	43	4	1622	regulation of tyrosine phosphorylation of STAT protein	P30153
42516	0.10199	0.41303	1	43	4	1622	regulation of tyrosine phosphorylation of Stat3 protein	P30153
7200	0.10199	0.41303	1	43	4	1622	phospholipase C-activating G-protein coupled receptor signaling pathway	O14745
71347	0.10199	0.41303	1	43	4	1622	cellular response to interleukin-1	Q12891
4075	0.10199	0.41303	1	43	4	1622	biotin carboxylase activity	P11498
42044	0.10199	0.41303	1	43	4	1622	fluid transport	Q12891
46459	0.10199	0.41303	1	43	4	1622	short-chain fatty acid metabolic process	P22033
30971	0.10199	0.41303	1	43	4	1622	receptor tyrosine kinase binding	Q12891
5832	0.10199	0.41303	1	43	4	1622	chaperonin-containing T-complex	P50991
19400	0.10199	0.41303	1	43	4	1622	alditol metabolic process	Q00796
6401	0.10284	0.41304	3	43	43	1622	RNA catabolic process	P28340|P46777|P30153
71900	0.10284	0.41304	3	43	43	1622	regulation of protein serine/threonine kinase activity	Q9NYL2|P30153|Q12891
50801	0.10284	0.41304	3	43	43	1622	ion homeostasis	P06576|O14745|Q12891
46039	0.10494	0.41577	2	43	21	1622	GTP metabolic process	Q9HB90|Q13795
46942	0.10494	0.41577	2	43	21	1622	carboxylic acid transport	O14745|Q9NRX5
51348	0.10494	0.41577	2	43	21	1622	negative regulation of transferase activity	P30153|Q12891
15849	0.10494	0.41577	2	43	21	1622	organic acid transport	O14745|Q9NRX5
1901606	0.10494	0.41577	2	43	21	1622	alpha-amino acid catabolic process	P23378|Q02218
1901068	0.11355	0.43209	2	43	22	1622	guanosine-containing compound metabolic process	Q9HB90|Q13795
43177	0.11355	0.43209	2	43	22	1622	organic acid binding	P11498|P22033
16616	0.11355	0.43209	2	43	22	1622	oxidoreductase activity, acting on the CH-OH group of donors, NAD or NADP as acceptor	Q00796|Q16836
16042	0.11355	0.43209	2	43	22	1622	lipid catabolic process	P22033|Q16836
31406	0.11355	0.43209	2	43	22	1622	carboxylic acid binding	P11498|P22033
9416	0.11355	0.43209	2	43	22	1622	response to light stimulus	P28340|Q12891
1933	0.11355	0.43209	2	43	22	1622	negative regulation of protein phosphorylation	P30153|Q12891
1901605	0.11406	0.43209	3	43	45	1622	alpha-amino acid metabolic process	P23378|P22033|Q02218
166	0.11733	0.43209	13	43	351	1622	nucleotide binding	D6R9P3|P11498|Q9NYL2|Q00796|Q13795|Q9HB90|P06576|P28340|P50991|P62995|Q16836|Q9Y265|Q6P158
1901265	0.11733	0.43209	13	43	351	1622	nucleoside phosphate binding	D6R9P3|P11498|Q9NYL2|Q00796|Q13795|Q9HB90|P06576|P28340|P50991|P62995|Q16836|Q9Y265|Q6P158
50790	0.11757	0.43209	7	43	158	1622	regulation of catalytic activity	Q9P0V3|O14745|O43242|Q9NRX5|Q9NYL2|P30153|Q12891
287	0.12234	0.43209	2	43	23	1622	magnesium ion binding	Q9HB90|Q9NYL2
5083	0.12234	0.43209	2	43	23	1622	small GTPase regulator activity	Q9P0V3|H3BQ06
16614	0.12234	0.43209	2	43	23	1622	oxidoreductase activity, acting on CH-OH group of donors	Q00796|Q16836
71495	0.12442	0.43209	4	43	73	1622	cellular response to endogenous stimulus	Q9HB90|Q9P0V3|P30153|Q12891
6152	0.12575	0.43209	3	43	47	1622	purine nucleoside catabolic process	Q9HB90|P06576|Q13795
31400	0.12575	0.43209	3	43	47	1622	negative regulation of protein modification process	O43242|P30153|Q12891
46130	0.12575	0.43209	3	43	47	1622	purine ribonucleoside catabolic process	Q9HB90|P06576|Q13795
6544	0.12586	0.43209	1	43	5	1622	glycine metabolic process	P23378
72665	0.12586	0.43209	1	43	5	1622	protein localization to vacuole	Q9P0V3
35097	0.12586	0.43209	1	43	5	1622	histone methyltransferase complex	Q9Y265
10833	0.12586	0.43209	1	43	5	1622	telomere maintenance via telomere lengthening	P28340
33260	0.12586	0.43209	1	43	5	1622	nuclear cell cycle DNA replication	P28340
6297	0.12586	0.43209	1	43	5	1622	nucleotide-excision repair, DNA gap filling	P28340
32409	0.12586	0.43209	1	43	5	1622	regulation of transporter activity	O14745
21549	0.12586	0.43209	1	43	5	1622	cerebellum development	Q02218
32963	0.12586	0.43209	1	43	5	1622	collagen metabolic process	P12955
30175	0.12586	0.43209	1	43	5	1622	filopodium	O14745
30145	0.12586	0.43209	1	43	5	1622	manganese ion binding	P12955
32201	0.12586	0.43209	1	43	5	1622	telomere maintenance via semi-conservative replication	P28340
5097	0.12586	0.43209	1	43	5	1622	Rab GTPase activator activity	H3BQ06
722	0.12586	0.43209	1	43	5	1622	telomere maintenance via recombination	P28340
33293	0.12586	0.43209	1	43	5	1622	monocarboxylic acid binding	P11498
71897	0.12586	0.43209	1	43	5	1622	DNA biosynthetic process	P28340
10508	0.12586	0.43209	1	43	5	1622	positive regulation of autophagy	Q9P0V3
50715	0.12586	0.43209	1	43	5	1622	positive regulation of cytokine secretion	Q12891
50714	0.12586	0.43209	1	43	5	1622	positive regulation of protein secretion	Q12891
16573	0.12586	0.43209	1	43	5	1622	histone acetylation	Q9Y265
60205	0.12586	0.43209	1	43	5	1622	cytoplasmic membrane-bounded vesicle lumen	P00746
44786	0.12586	0.43209	1	43	5	1622	cell cycle DNA replication	P28340
7257	0.12586	0.43209	1	43	5	1622	activation of JUN kinase activity	Q9NYL2
7188	0.12586	0.43209	1	43	5	1622	adenylate cyclase-modulating G-protein coupled receptor signaling pathway	O14745
31093	0.12586	0.43209	1	43	5	1622	platelet alpha granule lumen	P00746
42288	0.12586	0.43209	1	43	5	1622	MHC class I protein binding	P06576
34644	0.12586	0.43209	1	43	5	1622	cellular response to UV	Q12891
6000	0.12586	0.43209	1	43	5	1622	fructose metabolic process	Q00796
46164	0.12586	0.43209	1	43	5	1622	alcohol catabolic process	Q00796
6103	0.12586	0.43209	1	43	5	1622	2-oxoglutarate metabolic process	Q02218
6107	0.12586	0.43209	1	43	5	1622	oxaloacetate metabolic process	P11498
31225	0.12586	0.43209	1	43	5	1622	anchored to membrane	Q12891
6090	0.12586	0.43209	1	43	5	1622	pyruvate metabolic process	P11498
34774	0.12586	0.43209	1	43	5	1622	secretory granule lumen	P00746
34708	0.12586	0.43209	1	43	5	1622	methyltransferase complex	Q9Y265
42147	0.12586	0.43209	1	43	5	1622	retrograde transport, endosome to Golgi	Q13795
1901616	0.12586	0.43209	1	43	5	1622	organic hydroxy compound catabolic process	Q00796
70851	0.12586	0.43209	1	43	5	1622	growth factor receptor binding	O14745
5801	0.12586	0.43209	1	43	5	1622	cis-Golgi network	E9PQE8
44429	0.13088	0.44502	6	43	132	1622	mitochondrial part	P11498|P06576|P22033|Q00796|Q02218|Q16836
42326	0.13129	0.44502	2	43	24	1622	negative regulation of phosphorylation	P30153|Q12891
9164	0.13175	0.44502	3	43	48	1622	nucleoside catabolic process	Q9HB90|P06576|Q13795
9154	0.13175	0.44502	3	43	48	1622	purine ribonucleotide catabolic process	Q9HB90|P06576|Q13795
44427	0.13175	0.44502	3	43	48	1622	chromosomal part	P28340|P30153|Q9Y265
9261	0.13175	0.44502	3	43	48	1622	ribonucleotide catabolic process	Q9HB90|P06576|Q13795
42454	0.13175	0.44502	3	43	48	1622	ribonucleoside catabolic process	Q9HB90|P06576|Q13795
30234	0.13254	0.44667	5	43	103	1622	enzyme regulator activity	Q9P0V3|O43242|H3BQ06|P30153|Q12891
32787	0.13785	0.4498	3	43	49	1622	monocarboxylic acid metabolic process	P11498|P22033|Q16836
9205	0.13785	0.4498	3	43	49	1622	purine ribonucleoside triphosphate metabolic process	Q9HB90|P06576|Q13795
9144	0.13785	0.4498	3	43	49	1622	purine nucleoside triphosphate metabolic process	Q9HB90|P06576|Q13795
1901658	0.13785	0.4498	3	43	49	1622	glycosyl compound catabolic process	Q9HB90|P06576|Q13795
9063	0.1404	0.4498	2	43	25	1622	cellular amino acid catabolic process	P23378|Q02218
6310	0.1404	0.4498	2	43	25	1622	DNA recombination	P28340|Q9Y265
30155	0.1404	0.4498	2	43	25	1622	regulation of cell adhesion	P06576|P30153
16051	0.1404	0.4498	2	43	25	1622	carbohydrate biosynthetic process	P11498|Q00796
6195	0.14405	0.4498	3	43	50	1622	purine nucleotide catabolic process	Q9HB90|P06576|Q13795
21988	0.1491	0.4498	1	43	6	1622	olfactory lobe development	Q02218
50685	0.1491	0.4498	1	43	6	1622	positive regulation of mRNA processing	P62995
72659	0.1491	0.4498	1	43	6	1622	protein localization to plasma membrane	Q13795
15171	0.1491	0.4498	1	43	6	1622	amino acid transmembrane transporter activity	Q9NRX5
6446	0.1491	0.4498	1	43	6	1622	regulation of translational initiation	O60516
32677	0.1491	0.4498	1	43	6	1622	regulation of interleukin-8 production	Q12891
90002	0.1491	0.4498	1	43	6	1622	establishment of protein localization to plasma membrane	Q13795
21772	0.1491	0.4498	1	43	6	1622	olfactory bulb development	Q02218
21766	0.1491	0.4498	1	43	6	1622	hippocampus development	Q02218
6312	0.1491	0.4498	1	43	6	1622	mitotic recombination	P28340
19751	0.1491	0.4498	1	43	6	1622	polyol metabolic process	Q00796
43601	0.1491	0.4498	1	43	6	1622	nuclear replisome	P28340
21536	0.1491	0.4498	1	43	6	1622	diencephalon development	Q02218
43507	0.1491	0.4498	1	43	6	1622	positive regulation of JUN kinase activity	Q9NYL2
30165	0.1491	0.4498	1	43	6	1622	PDZ domain binding	O14745
8235	0.1491	0.4498	1	43	6	1622	metalloexopeptidase activity	P12955
10259	0.1491	0.4498	1	43	6	1622	multicellular organismal aging	Q12891
18393	0.1491	0.4498	1	43	6	1622	internal peptidyl-lysine acetylation	Q9Y265
6888	0.1491	0.4498	1	43	6	1622	ER to Golgi vesicle-mediated transport	E9PQE8
50729	0.1491	0.4498	1	43	6	1622	positive regulation of inflammatory response	Q12891
22037	0.1491	0.4498	1	43	6	1622	metencephalon development	Q02218
31983	0.1491	0.4498	1	43	6	1622	vesicle lumen	P00746
50707	0.1491	0.4498	1	43	6	1622	regulation of cytokine secretion	Q12891
16311	0.1491	0.4498	1	43	6	1622	dephosphorylation	P30153
31526	0.1491	0.4498	1	43	6	1622	brush border membrane	O14745
16885	0.1491	0.4498	1	43	6	1622	ligase activity, forming carbon-carbon bonds	P11498
16866	0.1491	0.4498	1	43	6	1622	intramolecular transferase activity	P22033
42645	0.1491	0.4498	1	43	6	1622	mitochondrial nucleoid	P06576
9295	0.1491	0.4498	1	43	6	1622	nucleoid	P06576
5903	0.1491	0.4498	1	43	6	1622	brush border	O14745
15833	0.1491	0.4498	1	43	6	1622	peptide transport	O14745
34762	0.1491	0.4498	1	43	6	1622	regulation of transmembrane transport	O14745
34765	0.1491	0.4498	1	43	6	1622	regulation of ion transmembrane transport	O14745
6027	0.1491	0.4498	1	43	6	1622	glycosaminoglycan catabolic process	Q12891
46425	0.1491	0.4498	1	43	6	1622	regulation of JAK-STAT cascade	P30153
44275	0.1491	0.4498	1	43	6	1622	cellular carbohydrate catabolic process	Q00796
3887	0.1491	0.4498	1	43	6	1622	DNA-directed DNA polymerase activity	P28340
30894	0.1491	0.4498	1	43	6	1622	replisome	P28340
77	0.14964	0.4498	2	43	26	1622	DNA damage checkpoint	O43242|Q9NYL2
30334	0.14964	0.4498	2	43	26	1622	regulation of cell migration	O14745|Q12891
45177	0.14964	0.4498	2	43	26	1622	apical part of cell	O14745|Q12891
16779	0.14964	0.4498	2	43	26	1622	nucleotidyltransferase activity	P28340|B7Z5F2
72523	0.15034	0.4498	3	43	51	1622	purine-containing compound catabolic process	Q9HB90|P06576|Q13795
1901292	0.15034	0.4498	3	43	51	1622	nucleoside phosphate catabolic process	Q9HB90|P06576|Q13795
9199	0.15034	0.4498	3	43	51	1622	ribonucleoside triphosphate metabolic process	Q9HB90|P06576|Q13795
9166	0.15034	0.4498	3	43	51	1622	nucleotide catabolic process	Q9HB90|P06576|Q13795
35556	0.15265	0.45579	6	43	138	1622	intracellular signal transduction	Q9HB90|O43242|O75140|Q9NYL2|P30153|Q13795
16477	0.15673	0.46282	3	43	52	1622	cell migration	P06576|P17482|Q02218
43065	0.159	0.46282	2	43	27	1622	positive regulation of apoptotic process	Q9NYL2|Q12891
48193	0.159	0.46282	2	43	27	1622	Golgi vesicle transport	Q13795|E9PQE8
5813	0.159	0.46282	2	43	27	1622	centrosome	O14745|P50991
16787	0.16032	0.46282	11	43	302	1622	hydrolase activity	Q9HB90|P06576|P28340|P12955|Q96KR4|P30153|Q13795|Q9Y265|P00746|Q6P158|Q12891
19220	0.16191	0.46282	5	43	110	1622	regulation of phosphate metabolic process	Q9P0V3|O14745|Q9NYL2|P30153|Q12891
44238	0.16239	0.46282	25	43	804	1622	primary metabolic process	P11498|O43242|P46777|P23378|P12955|Q9NYL2|P17482|Q96KR4|Q00796|P30153|Q13795|Q02218|Q9NX01|Q96A35|Q9HB90|P06576|Q9NRX5|P28340|P22033|P62995|P50991|Q16836|Q9Y265|P00746|Q12891
5694	0.1632	0.46282	3	43	53	1622	chromosome	P28340|P30153|Q9Y265
1932	0.16371	0.46282	4	43	81	1622	regulation of protein phosphorylation	O14745|Q9NYL2|P30153|Q12891
51174	0.16631	0.46282	5	43	111	1622	regulation of phosphorus metabolic process	Q9P0V3|O14745|Q9NYL2|P30153|Q12891
31399	0.16631	0.46282	5	43	111	1622	regulation of protein modification process	O14745|O43242|Q9NYL2|P30153|Q12891
45936	0.16848	0.46282	2	43	28	1622	negative regulation of phosphate metabolic process	P30153|Q12891
2000145	0.16848	0.46282	2	43	28	1622	regulation of cell motility	O14745|Q12891
10563	0.16848	0.46282	2	43	28	1622	negative regulation of phosphorus metabolic process	P30153|Q12891
43068	0.16848	0.46282	2	43	28	1622	positive regulation of programmed cell death	Q9NYL2|Q12891
31570	0.16848	0.46282	2	43	28	1622	DNA integrity checkpoint	O43242|Q9NYL2
44724	0.16848	0.46282	2	43	28	1622	single-organism carbohydrate catabolic process	Q00796|Q02218
44454	0.16848	0.46282	2	43	28	1622	nuclear chromosome part	P28340|Q9Y265
15711	0.16848	0.46282	2	43	28	1622	organic anion transport	O14745|Q9NRX5
6974	0.16892	0.46282	4	43	82	1622	response to DNA damage stimulus	O43242|P28340|Q9NYL2|Q9Y265
9141	0.16975	0.46282	3	43	54	1622	nucleoside triphosphate metabolic process	Q9HB90|P06576|Q13795
6812	0.16975	0.46282	3	43	54	1622	cation transport	P06576|O14745|Q9NRX5
16071	0.17077	0.46282	5	43	112	1622	mRNA metabolic process	O43242|P46777|P30153|P62995|Q9NX01
21953	0.17174	0.46282	1	43	7	1622	central nervous system neuron differentiation	Q02218
123	0.17174	0.46282	1	43	7	1622	histone acetyltransferase complex	Q9Y265
70555	0.17174	0.46282	1	43	7	1622	response to interleukin-1	Q12891
4527	0.17174	0.46282	1	43	7	1622	exonuclease activity	P28340
6475	0.17174	0.46282	1	43	7	1622	internal protein amino acid acetylation	Q9Y265
4177	0.17174	0.46282	1	43	7	1622	aminopeptidase activity	P12955
6338	0.17174	0.46282	1	43	7	1622	chromatin remodeling	Q9Y265
32392	0.17174	0.46282	1	43	7	1622	DNA geometric change	Q9Y265
43596	0.17174	0.46282	1	43	7	1622	nuclear replication fork	P28340
19843	0.17174	0.46282	1	43	7	1622	rRNA binding	P46777
21543	0.17174	0.46282	1	43	7	1622	pallium development	Q02218
32508	0.17174	0.46282	1	43	7	1622	DNA duplex unwinding	Q9Y265
30131	0.17174	0.46282	1	43	7	1622	clathrin adaptor complex	Q6IC75
45182	0.17174	0.46282	1	43	7	1622	translation regulator activity	O60516
7059	0.17174	0.46282	1	43	7	1622	chromosome segregation	P30153
7162	0.17174	0.46282	1	43	7	1622	negative regulation of cell adhesion	P06576
18394	0.17174	0.46282	1	43	7	1622	peptidyl-lysine acetylation	Q9Y265
775	0.17174	0.46282	1	43	7	1622	chromosome, centromeric region	P30153
42776	0.17174	0.46282	1	43	7	1622	mitochondrial ATP synthesis coupled proton transport	P06576
46677	0.17174	0.46282	1	43	7	1622	response to antibiotic	Q12891
16049	0.17174	0.46282	1	43	7	1622	cell growth	Q9HB90
46933	0.17174	0.46282	1	43	7	1622	proton-transporting ATP synthase activity, rotational mechanism	P06576
60070	0.17174	0.46282	1	43	7	1622	canonical Wnt receptor signaling pathway	P17482
31072	0.17174	0.46282	1	43	7	1622	heat shock protein binding	Q02218
19003	0.17174	0.46282	1	43	7	1622	GDP binding	Q9HB90
31091	0.17174	0.46282	1	43	7	1622	platelet alpha granule	P00746
3823	0.17174	0.46282	1	43	7	1622	antigen binding	P30153
42287	0.17174	0.46282	1	43	7	1622	MHC protein binding	P06576
6026	0.17174	0.46282	1	43	7	1622	aminoglycan catabolic process	Q12891
44259	0.17174	0.46282	1	43	7	1622	multicellular organismal macromolecule metabolic process	P12955
15630	0.17419	0.4677	4	43	83	1622	microtubule cytoskeleton	O14745|P30153|P50991|Q9Y265
44255	0.17419	0.4677	4	43	83	1622	cellular lipid metabolic process	Q9NRX5|P22033|P30153|Q16836
48878	0.17638	0.47186	3	43	55	1622	chemical homeostasis	P06576|O14745|Q12891
46434	0.17638	0.47186	3	43	55	1622	organophosphate catabolic process	Q9HB90|P06576|Q13795
4386	0.17805	0.47544	2	43	29	1622	helicase activity	Q9Y265|Q6P158
5975	0.17952	0.47764	4	43	84	1622	carbohydrate metabolic process	P11498|Q00796|Q02218|Q12891
42325	0.17952	0.47764	4	43	84	1622	regulation of phosphorylation	O14745|Q9NYL2|P30153|Q12891
228	0.18771	0.48072	2	43	30	1622	nuclear chromosome	P28340|Q9Y265
6820	0.18771	0.48072	2	43	30	1622	anion transport	O14745|Q9NRX5
40012	0.18771	0.48072	2	43	30	1622	regulation of locomotion	O14745|Q12891
16052	0.18771	0.48072	2	43	30	1622	carbohydrate catabolic process	Q00796|Q02218
15672	0.18771	0.48072	2	43	30	1622	monovalent inorganic cation transport	P06576|O14745
44444	0.19134	0.48072	24	43	780	1622	cytoplasmic part	P11498|O43242|P46777|P23378|P17482|Q96KR4|Q00796|P30153|Q13795|Q02218|Q96A35|Q9HB90|P06576|Q9P0V3|Q9NRX5|C9J1E7|P22033|Q6IC75|P50991|Q16836|Q9Y265|P00746|O60516|Q12891
2274	0.1938	0.48072	1	43	8	1622	myeloid leukocyte activation	Q12891
33178	0.1938	0.48072	1	43	8	1622	proton-transporting two-sector ATPase complex, catalytic domain	P06576
6473	0.1938	0.48072	1	43	8	1622	protein acetylation	Q9Y265
4553	0.1938	0.48072	1	43	8	1622	hydrolase activity, hydrolyzing O-glycosyl compounds	Q12891
61025	0.1938	0.48072	1	43	8	1622	membrane fusion	Q12891
48024	0.1938	0.48072	1	43	8	1622	regulation of mRNA splicing, via spliceosome	P62995
19955	0.1938	0.48072	1	43	8	1622	cytokine binding	Q12891
6271	0.1938	0.48072	1	43	8	1622	DNA strand elongation involved in DNA replication	P28340
70372	0.1938	0.48072	1	43	8	1622	regulation of ERK1 and ERK2 cascade	O14745
30119	0.1938	0.48072	1	43	8	1622	AP-type membrane coat adaptor complex	Q6IC75
43506	0.1938	0.48072	1	43	8	1622	regulation of JUN kinase activity	Q9NYL2
6956	0.1938	0.48072	1	43	8	1622	complement activation	P00746
5057	0.1938	0.48072	1	43	8	1622	receptor signaling protein activity	Q9NYL2
32200	0.1938	0.48072	1	43	8	1622	telomere organization	P28340
723	0.1938	0.48072	1	43	8	1622	telomere maintenance	P28340
4721	0.1938	0.48072	1	43	8	1622	phosphoprotein phosphatase activity	P30153
6672	0.1938	0.48072	1	43	8	1622	ceramide metabolic process	P30153
4860	0.1938	0.48072	1	43	8	1622	protein kinase inhibitor activity	Q12891
71482	0.1938	0.48072	1	43	8	1622	cellular response to light stimulus	Q12891
42886	0.1938	0.48072	1	43	8	1622	amide transport	O14745
46943	0.1938	0.48072	1	43	8	1622	carboxylic acid transmembrane transporter activity	Q9NRX5
22616	0.1938	0.48072	1	43	8	1622	DNA strand elongation	P28340
31267	0.1938	0.48072	1	43	8	1622	small GTPase binding	Q9P0V3
15985	0.1938	0.48072	1	43	8	1622	energy coupled proton transport, down electrochemical gradient	P06576
15986	0.1938	0.48072	1	43	8	1622	ATP synthesis coupled proton transport	P06576
7187	0.1938	0.48072	1	43	8	1622	G-protein coupled receptor signaling pathway, coupled to cyclic nucleotide second messenger	O14745
5905	0.1938	0.48072	1	43	8	1622	coated pit	Q9P0V3
17148	0.1938	0.48072	1	43	8	1622	negative regulation of translation	O60516
5925	0.1938	0.48072	1	43	8	1622	focal adhesion	Q96KR4
15718	0.1938	0.48072	1	43	8	1622	monocarboxylic acid transport	O14745
17016	0.1938	0.48072	1	43	8	1622	Ras GTPase binding	Q9P0V3
1664	0.1938	0.48072	1	43	8	1622	G-protein coupled receptor binding	O14745
19210	0.1938	0.48072	1	43	8	1622	kinase inhibitor activity	Q12891
3964	0.1938	0.48072	1	43	8	1622	RNA-directed DNA polymerase activity	B7Z5F2
16023	0.19585	0.485	4	43	87	1622	cytoplasmic membrane-bounded vesicle	Q9P0V3|P50991|P00746|Q12891
6575	0.19744	0.48728	2	43	31	1622	cellular modified amino acid metabolic process	Q9NRX5|P22033
184	0.19744	0.48728	2	43	31	1622	nuclear-transcribed mRNA catabolic process, nonsense-mediated decay	P46777|P30153
43168	0.19897	0.49023	12	43	350	1622	anion binding	P11498|Q9HB90|P06576|P23378|Q9NYL2|P22033|Q13795|P50991|Q02218|Q16836|Q9Y265|Q6P158
6807	0.20046	0.49307	17	43	527	1622	nitrogen compound metabolic process	O43242|P46777|P23378|P12955|P17482|P30153|Q13795|Q02218|Q9NX01|Q9HB90|P06576|Q9NRX5|P28340|P22033|P62995|Q9Y265|Q12891
55114	0.207	0.49778	4	43	89	1622	oxidation-reduction process	P06576|P22033|Q02218|Q16836
84	0.20724	0.49778	2	43	32	1622	S phase of mitotic cell cycle	O43242|P28340
51320	0.20724	0.49778	2	43	32	1622	S phase	O43242|P28340
70011	0.21058	0.49778	3	43	60	1622	peptidase activity, acting on L-amino acid peptides	P12955|Q96KR4|P00746
8324	0.21058	0.49778	3	43	60	1622	cation transmembrane transporter activity	P06576|Q9NRX5|E7ESG6
71704	0.21317	0.49778	25	43	827	1622	organic substance metabolic process	P11498|O43242|P46777|P23378|P12955|Q9NYL2|P17482|Q96KR4|Q00796|P30153|Q13795|Q02218|Q9NX01|Q96A35|Q9HB90|P06576|Q9NRX5|P28340|P22033|P62995|P50991|Q16836|Q9Y265|P00746|Q12891
32268	0.21368	0.49778	6	43	153	1622	regulation of cellular protein metabolic process	O14745|O43242|Q9NYL2|P30153|O60516|Q12891
186	0.21527	0.49778	1	43	9	1622	activation of MAPKK activity	Q9NYL2
21761	0.21527	0.49778	1	43	9	1622	limbic system development	Q02218
4222	0.21527	0.49778	1	43	9	1622	metalloendopeptidase activity	Q96KR4
4252	0.21527	0.49778	1	43	9	1622	serine-type endopeptidase activity	P00746
19888	0.21527	0.49778	1	43	9	1622	protein phosphatase regulator activity	P30153
19902	0.21527	0.49778	1	43	9	1622	phosphatase binding	O14745
7050	0.21527	0.49778	1	43	9	1622	cell cycle arrest	Q9NYL2
30118	0.21527	0.49778	1	43	9	1622	clathrin coat	Q6IC75
43484	0.21527	0.49778	1	43	9	1622	regulation of RNA splicing	P62995
51087	0.21527	0.49778	1	43	9	1622	chaperone binding	Q02218
45259	0.21527	0.49778	1	43	9	1622	proton-transporting ATP synthase complex	P06576
7009	0.21527	0.49778	1	43	9	1622	plasma membrane organization	Q13795
30031	0.21527	0.49778	1	43	9	1622	cell projection assembly	O14745
6814	0.21527	0.49778	1	43	9	1622	sodium ion transport	O14745
6869	0.21527	0.49778	1	43	9	1622	lipid transport	O14745
6754	0.21527	0.49778	1	43	9	1622	ATP biosynthetic process	P06576
16620	0.21527	0.49778	1	43	9	1622	oxidoreductase activity, acting on the aldehyde or oxo group of donors, NAD or NADP as acceptor	Q02218
48871	0.21527	0.49778	1	43	9	1622	multicellular organismal homeostasis	Q12891
16798	0.21527	0.49778	1	43	9	1622	hydrolase activity, acting on glycosyl bonds	Q12891
46961	0.21527	0.49778	1	43	9	1622	proton-transporting ATPase activity, rotational mechanism	P06576
5342	0.21527	0.49778	1	43	9	1622	organic acid transmembrane transporter activity	Q9NRX5
71356	0.21527	0.49778	1	43	9	1622	cellular response to tumor necrosis factor	Q12891
17124	0.21527	0.49778	1	43	9	1622	SH3 domain binding	Q16204
42307	0.21527	0.49778	1	43	9	1622	positive regulation of protein import into nucleus	Q12891
5924	0.21527	0.49778	1	43	9	1622	cell-substrate adherens junction	Q96KR4
19208	0.21527	0.49778	1	43	9	1622	phosphatase regulator activity	P30153
5753	0.21527	0.49778	1	43	9	1622	mitochondrial proton-transporting ATP synthase complex	P06576
44236	0.21527	0.49778	1	43	9	1622	multicellular organismal metabolic process	P12955
5657	0.21527	0.49778	1	43	9	1622	replication fork	P28340
36442	0.21527	0.49778	1	43	9	1622	hydrogen-exporting ATPase activity	P06576
5811	0.21527	0.49778	1	43	9	1622	lipid particle	Q96KR4
6631	0.21709	0.50041	2	43	33	1622	fatty acid metabolic process	P22033|Q16836
1501	0.21709	0.50041	2	43	33	1622	skeletal system development	P17482|Q12891
44723	0.21761	0.5008	3	43	61	1622	single-organism carbohydrate metabolic process	P11498|Q00796|Q02218
65009	0.21955	0.50449	7	43	187	1622	regulation of molecular function	Q9P0V3|O14745|O43242|Q9NRX5|Q9NYL2|P30153|Q12891
42592	0.22407	0.51407	4	43	92	1622	homeostatic process	P06576|O14745|P28340|Q12891
10942	0.22699	0.51915	2	43	34	1622	positive regulation of cell death	Q9NYL2|Q12891
6873	0.22699	0.51915	2	43	34	1622	cellular ion homeostasis	P06576|O14745
1901363	0.22979	0.52305	19	43	611	1622	heterocyclic compound binding	D6R9P3|P11498|J3QKY3|P46777|Q49AG3|Q9NYL2|P17482|Q00796|Q13795|Q02218|Q9HB90|P06576|P28340|P22033|P50991|P62995|Q16836|Q9Y265|Q6P158
19674	0.23619	0.52305	1	43	10	1622	NAD metabolic process	Q02218
32675	0.23619	0.52305	1	43	10	1622	regulation of interleukin-6 production	Q12891
9069	0.23619	0.52305	1	43	10	1622	serine family amino acid metabolic process	P23378
6283	0.23619	0.52305	1	43	10	1622	transcription-coupled nucleotide-excision repair	P28340
72376	0.23619	0.52305	1	43	10	1622	protein activation cascade	P00746
9206	0.23619	0.52305	1	43	10	1622	purine ribonucleoside triphosphate biosynthetic process	P06576
19932	0.23619	0.52305	1	43	10	1622	second-messenger-mediated signaling	P30153
9145	0.23619	0.52305	1	43	10	1622	purine nucleoside triphosphate biosynthetic process	P06576
43543	0.23619	0.52305	1	43	10	1622	protein acylation	Q9Y265
8236	0.23619	0.52305	1	43	10	1622	serine-type peptidase activity	P00746
30055	0.23619	0.52305	1	43	10	1622	cell-substrate junction	Q96KR4
16363	0.23619	0.52305	1	43	10	1622	nuclear matrix	Q9Y265
71478	0.23619	0.52305	1	43	10	1622	cellular response to radiation	Q12891
7369	0.23619	0.52305	1	43	10	1622	gastrulation	Q13795
22624	0.23619	0.52305	1	43	10	1622	proteasome accessory complex	O43242
7254	0.23619	0.52305	1	43	10	1622	JNK cascade	Q9NYL2
15988	0.23619	0.52305	1	43	10	1622	energy coupled proton transmembrane transport, against electrochemical gradient	P06576
15991	0.23619	0.52305	1	43	10	1622	ATP hydrolysis coupled proton transport	P06576
6099	0.23619	0.52305	1	43	10	1622	tricarboxylic acid cycle	Q02218
17171	0.23619	0.52305	1	43	10	1622	serine hydrolase activity	P00746
30695	0.23693	0.5231	2	43	35	1622	GTPase regulator activity	Q9P0V3|H3BQ06
51270	0.23693	0.5231	2	43	35	1622	regulation of cellular component movement	O14745|Q12891
9057	0.23778	0.52419	5	43	126	1622	macromolecule catabolic process	O43242|P28340|P46777|P30153|Q12891
8233	0.23897	0.52602	3	43	64	1622	peptidase activity	P12955|Q96KR4|P00746
31410	0.24153	0.53086	4	43	95	1622	cytoplasmic vesicle	Q9P0V3|P50991|P00746|Q12891
97159	0.243	0.5333	19	43	616	1622	organic cyclic compound binding	D6R9P3|P11498|J3QKY3|P46777|Q49AG3|Q9NYL2|P17482|Q00796|Q13795|Q02218|Q9HB90|P06576|P28340|P22033|P50991|P62995|Q16836|Q9Y265|Q6P158
46128	0.24618	0.53861	3	43	65	1622	purine ribonucleoside metabolic process	Q9HB90|P06576|Q13795
42278	0.24618	0.53861	3	43	65	1622	purine nucleoside metabolic process	Q9HB90|P06576|Q13795
51046	0.2469	0.53861	2	43	36	1622	regulation of secretion	O14745|Q12891
60589	0.2469	0.53861	2	43	36	1622	nucleoside-triphosphatase regulator activity	Q9P0V3|H3BQ06
31966	0.24742	0.53897	4	43	96	1622	mitochondrial membrane	P11498|P06576|Q00796|Q02218
6796	0.25248	0.54107	7	43	195	1622	phosphate-containing compound metabolic process	Q9HB90|P06576|Q9NRX5|Q9NYL2|P30153|Q13795|Q02218
8104	0.25248	0.54107	7	43	195	1622	protein localization	Q9HB90|Q9P0V3|O14745|P46777|C9J1E7|Q6IC75|Q13795
86	0.25657	0.54107	1	43	11	1622	G2/M transition of mitotic cell cycle	P30153
10876	0.25657	0.54107	1	43	11	1622	lipid localization	O14745
70161	0.25657	0.54107	1	43	11	1622	anchoring junction	Q96KR4
9066	0.25657	0.54107	1	43	11	1622	aspartate family amino acid metabolic process	Q02218
32993	0.25657	0.54107	1	43	11	1622	protein-DNA complex	P28340
30203	0.25657	0.54107	1	43	11	1622	glycosaminoglycan metabolic process	Q12891
51052	0.25657	0.54107	1	43	11	1622	regulation of DNA metabolic process	P30153
51020	0.25657	0.54107	1	43	11	1622	GTPase binding	Q9P0V3
18205	0.25657	0.54107	1	43	11	1622	peptidyl-lysine modification	Q9Y265
50708	0.25657	0.54107	1	43	11	1622	regulation of protein secretion	Q12891
51539	0.25657	0.54107	1	43	11	1622	4 iron, 4 sulfur cluster binding	P28340
31514	0.25657	0.54107	1	43	11	1622	motile cilium	Q00796
46824	0.25657	0.54107	1	43	11	1622	positive regulation of nucleocytoplasmic transport	Q12891
44769	0.25657	0.54107	1	43	11	1622	ATPase activity, coupled to transmembrane movement of ions, rotational mechanism	P06576
51403	0.25657	0.54107	1	43	11	1622	stress-activated MAPK cascade	Q9NYL2
34612	0.25657	0.54107	1	43	11	1622	response to tumor necrosis factor	Q12891
5912	0.25657	0.54107	1	43	11	1622	adherens junction	Q96KR4
75	0.25688	0.54107	2	43	37	1622	cell cycle checkpoint	O43242|Q9NYL2
2252	0.25688	0.54107	2	43	37	1622	immune effector process	P00746|Q12891
7346	0.25688	0.54107	2	43	37	1622	regulation of mitotic cell cycle	O43242|P28340
46982	0.25688	0.54107	2	43	37	1622	protein heterodimerization activity	Q9HB90|P30153
9117	0.25931	0.54542	4	43	98	1622	nucleotide metabolic process	Q9HB90|P06576|Q13795|Q02218
9150	0.26071	0.54756	3	43	67	1622	purine ribonucleotide metabolic process	Q9HB90|P06576|Q13795
16070	0.26356	0.55275	9	43	266	1622	RNA metabolic process	Q9HB90|O43242|P28340|P46777|P17482|P30153|P62995|Q9Y265|Q9NX01
6753	0.26531	0.55563	4	43	99	1622	nucleoside phosphate metabolic process	Q9HB90|P06576|Q13795|Q02218
55082	0.26688	0.55732	2	43	38	1622	cellular chemical homeostasis	P06576|O14745
19058	0.26688	0.55732	2	43	38	1622	viral life cycle	P46777|Q12891
22892	0.27133	0.55909	4	43	1	1622	substrate-specific transporter activity	P06576|Q9NRX5|C9J1E7|E7ESG6
9119	0.27536	0.55909	3	43	69	1622	ribonucleoside metabolic process	Q9HB90|P06576|Q13795
6334	0.27641	0.55909	1	43	12	1622	nucleosome assembly	Q9Y265
6333	0.27641	0.55909	1	43	12	1622	chromatin assembly or disassembly	Q9Y265
19838	0.27641	0.55909	1	43	12	1622	growth factor binding	Q12891
9201	0.27641	0.55909	1	43	12	1622	ribonucleoside triphosphate biosynthetic process	P06576
30170	0.27641	0.55909	1	43	12	1622	pyridoxal phosphate binding	P23378
51047	0.27641	0.55909	1	43	12	1622	positive regulation of secretion	Q12891
5099	0.27641	0.55909	1	43	12	1622	Ras GTPase activator activity	H3BQ06
8514	0.27641	0.55909	1	43	12	1622	organic anion transmembrane transporter activity	Q9NRX5
10506	0.27641	0.55909	1	43	12	1622	regulation of autophagy	Q9P0V3
9791	0.27641	0.55909	1	43	12	1622	post-embryonic development	P22033
31497	0.27641	0.55909	1	43	12	1622	chromatin assembly	Q9Y265
51216	0.27641	0.55909	1	43	12	1622	cartilage development	Q12891
31098	0.27641	0.55909	1	43	12	1622	stress-activated protein kinase signaling cascade	Q9NYL2
16903	0.27641	0.55909	1	43	12	1622	oxidoreductase activity, acting on the aldehyde or oxo group of donors	Q02218
6022	0.27641	0.55909	1	43	12	1622	aminoglycan metabolic process	Q12891
34728	0.27641	0.55909	1	43	12	1622	nucleosome organization	Q9Y265
30902	0.27641	0.55909	1	43	12	1622	hindbrain development	Q02218
30879	0.27641	0.55909	1	43	12	1622	mammary gland development	P17482
956	0.27688	0.55909	2	43	39	1622	nuclear-transcribed mRNA catabolic process	P46777|P30153
55080	0.27688	0.55909	2	43	39	1622	cation homeostasis	P06576|Q12891
9986	0.27688	0.55909	2	43	39	1622	cell surface	P06576|Q12891
51301	0.27688	0.55909	2	43	39	1622	cell division	Q96KR4|Q9Y265
19693	0.28272	0.56845	3	43	70	1622	ribose phosphate metabolic process	Q9HB90|P06576|Q13795
6163	0.28272	0.56845	3	43	70	1622	purine nucleotide metabolic process	Q9HB90|P06576|Q13795
9259	0.28272	0.56845	3	43	70	1622	ribonucleotide metabolic process	Q9HB90|P06576|Q13795
31988	0.28345	0.56845	4	43	102	1622	membrane-bounded vesicle	Q9P0V3|P50991|P00746|Q12891
5740	0.28345	0.56845	4	43	102	1622	mitochondrial envelope	P11498|P06576|Q00796|Q02218
6402	0.28688	0.57113	2	43	40	1622	mRNA catabolic process	P46777|P30153
6793	0.28693	0.57113	7	43	203	1622	phosphorus metabolic process	Q9HB90|P06576|Q9NRX5|Q9NYL2|P30153|Q13795|Q02218
17111	0.28979	0.57113	5	43	136	1622	nucleoside-triphosphatase activity	Q9HB90|P06576|Q13795|Q9Y265|Q6P158
51726	0.2901	0.57113	3	43	71	1622	regulation of cell cycle	O43242|P28340|Q9NYL2
1901135	0.29513	0.57113	5	43	137	1622	carbohydrate derivative metabolic process	Q9HB90|P06576|Q9NRX5|Q13795|Q12891
16462	0.29513	0.57113	5	43	137	1622	pyrophosphatase activity	Q9HB90|P06576|Q13795|Q9Y265|Q6P158
16817	0.29513	0.57113	5	43	137	1622	hydrolase activity, acting on acid anhydrides	Q9HB90|P06576|Q13795|Q9Y265|Q6P158
16818	0.29513	0.57113	5	43	137	1622	hydrolase activity, acting on acid anhydrides, in phosphorus-containing anhydrides	Q9HB90|P06576|Q13795|Q9Y265|Q6P158
50684	0.29574	0.57113	1	43	13	1622	regulation of mRNA processing	P62995
6637	0.29574	0.57113	1	43	13	1622	acyl-CoA metabolic process	Q02218
6323	0.29574	0.57113	1	43	13	1622	DNA packaging	Q9Y265
6261	0.29574	0.57113	1	43	13	1622	DNA-dependent DNA replication	P28340
9142	0.29574	0.57113	1	43	13	1622	nucleoside triphosphate biosynthetic process	P06576
35383	0.29574	0.57113	1	43	13	1622	thioester metabolic process	Q02218
55072	0.29574	0.57113	1	43	13	1622	iron ion homeostasis	Q12891
90316	0.29574	0.57113	1	43	13	1622	positive regulation of intracellular protein transport	Q12891
16570	0.29574	0.57113	1	43	13	1622	histone modification	Q9Y265
16569	0.29574	0.57113	1	43	13	1622	covalent chromatin modification	Q9Y265
16597	0.29574	0.57113	1	43	13	1622	amino acid binding	P22033
51607	0.29574	0.57113	1	43	13	1622	defense response to virus	Q12891
48706	0.29574	0.57113	1	43	13	1622	embryonic skeletal system development	P17482
5200	0.29574	0.57113	1	43	13	1622	structural constituent of cytoskeleton	Q16204
22625	0.29574	0.57113	1	43	13	1622	cytosolic large ribosomal subunit	P46777
3678	0.29574	0.57113	1	43	13	1622	DNA helicase activity	Q9Y265
46328	0.29574	0.57113	1	43	13	1622	regulation of JNK cascade	Q9NYL2
19362	0.29574	0.57113	1	43	13	1622	pyridine nucleotide metabolic process	Q02218
46496	0.29574	0.57113	1	43	13	1622	nicotinamide nucleotide metabolic process	Q02218
46907	0.29659	0.57113	6	43	171	1622	intracellular transport	P06576|P46777|C9J1E7|Q6IC75|Q13795|E9PQE8
4175	0.29686	0.57113	2	43	41	1622	endopeptidase activity	Q96KR4|P00746
8285	0.29686	0.57113	2	43	41	1622	negative regulation of cell proliferation	Q9P0V3|O14745
7264	0.29686	0.57113	2	43	41	1622	small GTPase mediated signal transduction	Q9HB90|Q13795
43233	0.29736	0.57134	10	43	310	1622	organelle lumen	P11498|P06576|O43242|P28340|P46777|P22033|Q02218|Q16836|Q9Y265|P00746
19637	0.30048	0.57658	5	43	138	1622	organophosphate metabolic process	Q9HB90|P06576|Q9NRX5|Q13795|Q02218
55086	0.30181	0.57836	4	43	105	1622	nucleobase-containing small molecule metabolic process	Q9HB90|P06576|Q13795|Q02218
9116	0.30492	0.5786	3	43	73	1622	nucleoside metabolic process	Q9HB90|P06576|Q13795
9628	0.30492	0.5786	3	43	73	1622	response to abiotic stimulus	P28340|Q9NYL2|Q12891
51246	0.30626	0.5786	6	43	173	1622	regulation of protein metabolic process	O14745|O43242|Q9NYL2|P30153|O60516|Q12891
3735	0.30684	0.5786	2	43	42	1622	structural constituent of ribosome	P46777|Q96A35
8219	0.31125	0.5786	5	43	140	1622	cell death	Q9HB90|O14745|O43242|Q9NYL2|P30153
16265	0.31125	0.5786	5	43	140	1622	death	Q9HB90|O14745|O43242|Q9NYL2|P30153
72521	0.31235	0.5786	3	43	74	1622	purine-containing compound metabolic process	Q9HB90|P06576|Q13795
15075	0.31235	0.5786	3	43	74	1622	ion transmembrane transporter activity	P06576|Q9NRX5|E7ESG6
43231	0.3127	0.5786	28	43	978	1622	intracellular membrane-bounded organelle	O14745|O43242|P46777|P17482|Q9NYL2|Q00796|P30153|Q9NX01|Q9HB90|Q9P0V3|P28340|Q6IC75|P50991|P62995|Q9Y265|D6R9P3|P11498|P23378|Q13795|Q02218|Q96A35|P06576|Q9NRX5|P22033|Q16836|E9PQE8|P00746|Q12891
6810	0.31383	0.5786	11	43	350	1622	transport	P06576|Q9P0V3|O14745|Q9NRX5|P46777|C9J1E7|Q6IC75|Q13795|E9PQE8|P00746|Q12891
6461	0.31414	0.5786	4	43	107	1622	protein complex assembly	O14745|Q7L273|P30153|Q9Y265
70271	0.31414	0.5786	4	43	107	1622	protein complex biogenesis	O14745|Q7L273|P30153|Q9Y265
187	0.31456	0.5786	1	43	14	1622	activation of MAPK activity	Q9NYL2
72524	0.31456	0.5786	1	43	14	1622	pyridine-containing compound metabolic process	Q02218
6289	0.31456	0.5786	1	43	14	1622	nucleotide-excision repair	P28340
6364	0.31456	0.5786	1	43	14	1622	rRNA processing	P46777
32872	0.31456	0.5786	1	43	14	1622	regulation of stress-activated MAPK cascade	Q9NYL2
70302	0.31456	0.5786	1	43	14	1622	regulation of stress-activated protein kinase signaling cascade	Q9NYL2
19887	0.31456	0.5786	1	43	14	1622	protein kinase regulator activity	Q12891
45121	0.31456	0.5786	1	43	14	1622	membrane raft	Q12891
32103	0.31456	0.5786	1	43	14	1622	positive regulation of response to external stimulus	Q12891
51084	0.31456	0.5786	1	43	14	1622	'de novo' posttranslational protein folding	P50991
6959	0.31456	0.5786	1	43	14	1622	humoral immune response	P00746
8565	0.31456	0.5786	1	43	14	1622	protein transporter activity	C9J1E7
71824	0.31456	0.5786	1	43	14	1622	protein-DNA complex subunit organization	Q9Y265
8654	0.31456	0.5786	1	43	14	1622	phospholipid biosynthetic process	Q9NRX5
65004	0.31456	0.5786	1	43	14	1622	protein-DNA complex assembly	Q9Y265
6733	0.31456	0.5786	1	43	14	1622	oxidoreduction coenzyme metabolic process	Q02218
9897	0.31456	0.5786	1	43	14	1622	external side of plasma membrane	Q12891
71214	0.31456	0.5786	1	43	14	1622	cellular response to abiotic stimulus	Q12891
15934	0.31456	0.5786	1	43	14	1622	large ribosomal subunit	P46777
1822	0.31456	0.5786	1	43	14	1622	kidney development	Q12891
31974	0.31609	0.57907	10	43	315	1622	membrane-enclosed lumen	P11498|P06576|O43242|P28340|P46777|P22033|Q02218|Q16836|Q9Y265|P00746
51325	0.31679	0.57907	2	43	43	1622	interphase	O43242|P28340
51347	0.31679	0.57907	2	43	43	1622	positive regulation of transferase activity	Q9NRX5|Q9NYL2
51329	0.31679	0.57907	2	43	43	1622	interphase of mitotic cell cycle	O43242|P28340
71417	0.31679	0.57907	2	43	43	1622	cellular response to organonitrogen compound	Q9HB90|Q9P0V3
51649	0.31809	0.58072	7	43	210	1622	establishment of localization in cell	P06576|P46777|C9J1E7|Q6IC75|Q13795|E9PQE8|P00746
1901657	0.31979	0.58311	3	43	75	1622	glycosyl compound metabolic process	Q9HB90|P06576|Q13795
16491	0.32033	0.58335	4	43	108	1622	oxidoreductase activity	P23378|Q00796|Q02218|Q16836
45333	0.32671	0.58726	2	43	44	1622	cellular respiration	P06576|Q02218
71705	0.32671	0.58726	2	43	44	1622	nitrogen compound transport	O14745|Q9NRX5
44770	0.32671	0.58726	2	43	44	1622	cell cycle phase transition	O43242|P30153
44772	0.32671	0.58726	2	43	44	1622	mitotic cell cycle phase transition	O43242|P30153
44445	0.32671	0.58726	2	43	44	1622	cytosolic part	P46777|P50991
1901699	0.32671	0.58726	2	43	44	1622	cellular response to nitrogen compound	Q9HB90|Q9P0V3
51234	0.3284	0.58726	11	43	354	1622	establishment of localization	P06576|Q9P0V3|O14745|Q9NRX5|P46777|C9J1E7|Q6IC75|Q13795|E9PQE8|P00746|Q12891
6886	0.33274	0.58726	4	43	110	1622	intracellular protein transport	P46777|C9J1E7|Q6IC75|Q13795
5794	0.33274	0.58726	4	43	110	1622	Golgi apparatus	Q6IC75|Q13795|Q9Y265|Q12891
10959	0.33289	0.58726	1	43	15	1622	regulation of metal ion transport	O14745
96	0.33289	0.58726	1	43	15	1622	sulfur amino acid metabolic process	P22033
6458	0.33289	0.58726	1	43	15	1622	'de novo' protein folding	P50991
19829	0.33289	0.58726	1	43	15	1622	cation-transporting ATPase activity	P06576
21537	0.33289	0.58726	1	43	15	1622	telencephalon development	Q02218
30111	0.33289	0.58726	1	43	15	1622	regulation of Wnt receptor signaling pathway	P30153
8238	0.33289	0.58726	1	43	15	1622	exopeptidase activity	P12955
2576	0.33289	0.58726	1	43	15	1622	platelet degranulation	P00746
8543	0.33289	0.58726	1	43	15	1622	fibroblast growth factor receptor signaling pathway	P30153
6892	0.33289	0.58726	1	43	15	1622	post-Golgi vesicle-mediated transport	Q13795
55076	0.33289	0.58726	1	43	15	1622	transition metal ion homeostasis	Q12891
60326	0.33289	0.58726	1	43	15	1622	cell chemotaxis	P17482
16072	0.33289	0.58726	1	43	15	1622	rRNA metabolic process	P46777
42625	0.33289	0.58726	1	43	15	1622	ATPase activity, coupled to transmembrane movement of ions	P06576
6096	0.33289	0.58726	1	43	15	1622	glycolysis	Q02218
34399	0.33289	0.58726	1	43	15	1622	nuclear periphery	Q9Y265
5802	0.33289	0.58726	1	43	15	1622	trans-Golgi network	Q13795
44699	0.33368	0.5874	27	43	947	1622	single-organism process	O43242|O14745|P46777|P12955|Q9NYL2|P17482|Q96KR4|Q00796|P30153|A6NKG5|Q13795|Q02218|Q9NX01|Q9HB90|P06576|Q9P0V3|Q9NRX5|P28340|Q9P2E7|C9J1E7|O75140|P22033|Q6IC75|Q9Y265|E9PQE8|P00746|Q12891
43227	0.33377	0.5874	28	43	985	1622	membrane-bounded organelle	O14745|O43242|P46777|P17482|Q9NYL2|Q00796|P30153|Q9NX01|Q9HB90|Q9P0V3|P28340|Q6IC75|P50991|P62995|Q9Y265|D6R9P3|P11498|P23378|Q13795|Q02218|Q96A35|P06576|Q9NRX5|P22033|Q16836|E9PQE8|P00746|Q12891
3924	0.3366	0.59168	2	43	45	1622	GTPase activity	Q9HB90|Q13795
6508	0.33896	0.59349	4	43	111	1622	proteolysis	O43242|P12955|Q96KR4|P00746
31982	0.33896	0.59349	4	43	111	1622	vesicle	Q9P0V3|P50991|P00746|Q12891
44265	0.33896	0.59349	4	43	111	1622	cellular macromolecule catabolic process	O43242|P28340|P46777|P30153
43169	0.33925	0.59349	12	43	393	1622	cation binding	P11498|Q9HB90|P28340|Q9P2E7|Q49AG3|Q9NYL2|P12955|P22033|Q00796|Q96KR4|Q02218|Q6P158
33036	0.34535	0.5965	7	43	216	1622	macromolecule localization	Q9HB90|Q9P0V3|O14745|P46777|C9J1E7|Q6IC75|Q13795
51276	0.34646	0.5965	2	43	46	1622	chromosome organization	P28340|Q9Y265
71363	0.34646	0.5965	2	43	46	1622	cellular response to growth factor stimulus	P30153|Q12891
70848	0.34646	0.5965	2	43	46	1622	response to growth factor stimulus	P30153|Q12891
33365	0.34958	0.5965	3	43	79	1622	protein localization to organelle	Q9P0V3|P46777|Q13795
45786	0.35074	0.5965	1	43	16	1622	negative regulation of cell cycle	Q9NYL2
165	0.35074	0.5965	1	43	16	1622	MAPK cascade	Q9NYL2
9060	0.35074	0.5965	1	43	16	1622	aerobic respiration	Q02218
1900180	0.35074	0.5965	1	43	16	1622	regulation of protein localization to nucleus	Q12891
32388	0.35074	0.5965	1	43	16	1622	positive regulation of intracellular transport	Q12891
30246	0.35074	0.5965	1	43	16	1622	carbohydrate binding	Q00796
790	0.35074	0.5965	1	43	16	1622	nuclear chromatin	Q9Y265
6818	0.35074	0.5965	1	43	16	1622	hydrogen transport	P06576
48705	0.35074	0.5965	1	43	16	1622	skeletal system morphogenesis	Q12891
16469	0.35074	0.5965	1	43	16	1622	proton-transporting two-sector ATPase complex	P06576
51222	0.35074	0.5965	1	43	16	1622	positive regulation of protein transport	Q12891
15992	0.35074	0.5965	1	43	16	1622	proton transport	P06576
6007	0.35074	0.5965	1	43	16	1622	glucose catabolic process	Q02218
42306	0.35074	0.5965	1	43	16	1622	regulation of protein import into nucleus	Q12891
5929	0.35074	0.5965	1	43	16	1622	cilium	Q00796
6094	0.35074	0.5965	1	43	16	1622	gluconeogenesis	P11498
1726	0.35074	0.5965	1	43	16	1622	ruffle	O14745
19207	0.35074	0.5965	1	43	16	1622	kinase regulator activity	Q12891
9636	0.35074	0.5965	1	43	16	1622	response to toxic substance	Q12891
323	0.35626	0.6038	2	43	47	1622	lytic vacuole	Q9HB90|Q12891
90150	0.35626	0.6038	2	43	47	1622	establishment of protein localization to membrane	P46777|Q13795
5764	0.35626	0.6038	2	43	47	1622	lysosome	Q9HB90|Q12891
35639	0.35686	0.60411	8	43	254	1622	purine ribonucleoside triphosphate binding	P11498|Q9HB90|P06576|Q9NYL2|Q13795|P50991|Q9Y265|Q6P158
5215	0.35766	0.60477	4	43	114	1622	transporter activity	P06576|Q9NRX5|C9J1E7|E7ESG6
8152	0.36291	0.60773	25	43	881	1622	metabolic process	P11498|O43242|P46777|P23378|P12955|Q9NYL2|P17482|Q96KR4|Q00796|P30153|Q13795|Q02218|Q9NX01|Q96A35|Q9HB90|P06576|Q9NRX5|P28340|P22033|P62995|P50991|Q16836|Q9Y265|P00746|Q12891
6928	0.36391	0.60773	4	43	115	1622	cellular component movement	P06576|P17482|Q00796|Q02218
9719	0.36391	0.60773	4	43	115	1622	response to endogenous stimulus	Q9HB90|Q9P0V3|P30153|Q12891
6811	0.36446	0.60773	3	43	81	1622	ion transport	P06576|O14745|Q9NRX5
32550	0.3655	0.60773	8	43	256	1622	purine ribonucleoside binding	P11498|Q9HB90|P06576|Q9NYL2|Q13795|P50991|Q9Y265|Q6P158
1883	0.3655	0.60773	8	43	256	1622	purine nucleoside binding	P11498|Q9HB90|P06576|Q9NYL2|Q13795|P50991|Q9Y265|Q6P158
72657	0.36603	0.60773	2	43	48	1622	protein localization to membrane	P46777|Q13795
3824	0.36682	0.60773	19	43	658	1622	catalytic activity	P11498|P23378|P12955|Q9NYL2|Q96KR4|Q00796|B7Z5F2|P30153|Q13795|Q02218|Q9HB90|P06576|P28340|P22033|Q16836|Q9Y265|P00746|Q6P158|Q12891
9168	0.36812	0.60773	1	43	17	1622	purine ribonucleoside monophosphate biosynthetic process	P06576
9127	0.36812	0.60773	1	43	17	1622	purine nucleoside monophosphate biosynthetic process	P06576
8509	0.36812	0.60773	1	43	17	1622	anion transmembrane transporter activity	Q9NRX5
60249	0.36812	0.60773	1	43	17	1622	anatomical structure homeostasis	P28340
51536	0.36812	0.60773	1	43	17	1622	iron-sulfur cluster binding	P28340
51540	0.36812	0.60773	1	43	17	1622	metal cluster binding	P28340
31349	0.36812	0.60773	1	43	17	1622	positive regulation of defense response	Q12891
46906	0.36812	0.60773	1	43	17	1622	tetrapyrrole binding	P22033
31253	0.36812	0.60773	1	43	17	1622	cell projection membrane	O14745
7283	0.36812	0.60773	1	43	17	1622	spermatogenesis	Q9Y265
3729	0.36812	0.60773	1	43	17	1622	mRNA binding	P62995
48232	0.36812	0.60773	1	43	17	1622	male gamete generation	Q9Y265
61448	0.36812	0.60773	1	43	17	1622	connective tissue development	Q12891
5615	0.37574	0.61891	2	43	49	1622	extracellular space	Q00796|P00746
42623	0.37574	0.61891	2	43	49	1622	ATPase activity, coupled	P06576|Q6P158
32555	0.37852	0.62279	8	43	259	1622	purine ribonucleotide binding	P11498|Q9HB90|P06576|Q9NYL2|Q13795|P50991|Q9Y265|Q6P158
17076	0.38287	0.62494	8	43	260	1622	purine nucleotide binding	P11498|Q9HB90|P06576|Q9NYL2|Q13795|P50991|Q9Y265|Q6P158
6521	0.38505	0.62494	1	43	18	1622	regulation of cellular amino acid metabolic process	O43242
30141	0.38505	0.62494	1	43	18	1622	secretory granule	P00746
30136	0.38505	0.62494	1	43	18	1622	clathrin-coated vesicle	Q9P0V3
43406	0.38505	0.62494	1	43	18	1622	positive regulation of MAP kinase activity	Q9NYL2
16197	0.38505	0.62494	1	43	18	1622	endosomal transport	Q13795
46822	0.38505	0.62494	1	43	18	1622	regulation of nucleocytoplasmic transport	Q12891
31331	0.38505	0.62494	1	43	18	1622	positive regulation of cellular catabolic process	Q9P0V3
51436	0.38505	0.62494	1	43	18	1622	negative regulation of ubiquitin-protein ligase activity involved in mitotic cell cycle	O43242
44262	0.38505	0.62494	1	43	18	1622	cellular carbohydrate metabolic process	Q00796
6281	0.38539	0.62494	2	43	50	1622	DNA repair	P28340|Q9Y265
19725	0.38539	0.62494	2	43	50	1622	cellular homeostasis	P06576|O14745
22403	0.38539	0.62494	2	43	50	1622	cell cycle phase	O43242|P28340
5102	0.3867	0.62494	3	43	84	1622	receptor binding	P06576|O14745|Q12891
22891	0.3867	0.62494	3	43	84	1622	substrate-specific transmembrane transporter activity	P06576|Q9NRX5|E7ESG6
32553	0.38723	0.62494	8	43	261	1622	ribonucleotide binding	P11498|Q9HB90|P06576|Q9NYL2|Q13795|P50991|Q9Y265|Q6P158
32549	0.38723	0.62494	8	43	261	1622	ribonucleoside binding	P11498|Q9HB90|P06576|Q9NYL2|Q13795|P50991|Q9Y265|Q6P158
71822	0.38792	0.62494	5	43	154	1622	protein complex subunit organization	O14745|Q7L273|P46777|P30153|Q9Y265
5856	0.38792	0.62494	5	43	154	1622	cytoskeleton	O14745|P30153|P50991|Q9Y265|Q16204
6996	0.39051	0.62842	6	43	190	1622	organelle organization	O14745|P28340|Q9NYL2|Q96KR4|Q9Y265|Q9NX01
97367	0.39094	0.62842	9	43	298	1622	carbohydrate derivative binding	P11498|Q9HB90|P06576|Q9NYL2|Q13795|P50991|Q9Y265|Q6P158|Q12891
22890	0.39498	0.63025	2	43	51	1622	inorganic cation transmembrane transporter activity	P06576|E7ESG6
1882	0.39596	0.63025	8	43	263	1622	nucleoside binding	P11498|Q9HB90|P06576|Q9NYL2|Q13795|P50991|Q9Y265|Q6P158
33157	0.40154	0.63025	1	43	19	1622	regulation of intracellular protein transport	Q12891
302	0.40154	0.63025	1	43	19	1622	response to reactive oxygen species	Q12891
9156	0.40154	0.63025	1	43	19	1622	ribonucleoside monophosphate biosynthetic process	P06576
502	0.40154	0.63025	1	43	19	1622	proteasome complex	O43242
43492	0.40154	0.63025	1	43	19	1622	ATPase activity, coupled to movement of substances	P06576
70035	0.40154	0.63025	1	43	19	1622	purine NTP-dependent helicase activity	Q6P158
50727	0.40154	0.63025	1	43	19	1622	regulation of inflammatory response	Q12891
7568	0.40154	0.63025	1	43	19	1622	aging	Q12891
71559	0.40154	0.63025	1	43	19	1622	response to transforming growth factor beta stimulus	Q12891
71560	0.40154	0.63025	1	43	19	1622	cellular response to transforming growth factor beta stimulus	Q12891
5539	0.40154	0.63025	1	43	19	1622	glycosaminoglycan binding	Q12891
16820	0.40154	0.63025	1	43	19	1622	hydrolase activity, acting on acid anhydrides, catalyzing transmembrane movement of substances	P06576
51351	0.40154	0.63025	1	43	19	1622	positive regulation of ligase activity	O43242
51352	0.40154	0.63025	1	43	19	1622	negative regulation of ligase activity	O43242
42626	0.40154	0.63025	1	43	19	1622	ATPase activity, coupled to transmembrane movement of substances	P06576
51443	0.40154	0.63025	1	43	19	1622	positive regulation of ubiquitin-protein ligase activity	O43242
51444	0.40154	0.63025	1	43	19	1622	negative regulation of ubiquitin-protein ligase activity	O43242
51437	0.40154	0.63025	1	43	19	1622	positive regulation of ubiquitin-protein ligase activity involved in mitotic cell cycle	O43242
8026	0.40154	0.63025	1	43	19	1622	ATP-dependent helicase activity	Q6P158
71103	0.40154	0.63025	1	43	19	1622	DNA conformation change	Q9Y265
7155	0.40451	0.63357	2	43	52	1622	cell adhesion	Q9P2E7|Q96KR4
5840	0.40451	0.63357	2	43	52	1622	ribosome	P46777|Q96A35
6915	0.40756	0.63765	4	43	122	1622	apoptotic process	Q9HB90|O14745|O43242|P30153
61024	0.40879	0.63836	3	43	87	1622	membrane organization	P46777|Q13795|Q12891
44765	0.40908	0.63836	8	43	266	1622	single-organism transport	P06576|O14745|Q9NRX5|P46777|Q13795|E9PQE8|P00746|Q12891
9966	0.40998	0.63836	5	43	158	1622	regulation of signal transduction	Q9P0V3|O14745|Q9NYL2|P30153|Q12891
46903	0.41398	0.63836	2	43	53	1622	secretion	O14745|P00746
22610	0.41398	0.63836	2	43	53	1622	biological adhesion	Q9P2E7|Q96KR4
31325	0.41561	0.63836	6	43	195	1622	positive regulation of cellular metabolic process	Q9P0V3|O43242|P17482|Q9NYL2|P62995|Q12891
22857	0.41611	0.63836	3	43	88	1622	transmembrane transporter activity	P06576|Q9NRX5|E7ESG6
72395	0.41759	0.63836	1	43	20	1622	signal transduction involved in cell cycle checkpoint	O43242
72413	0.41759	0.63836	1	43	20	1622	signal transduction involved in mitotic cell cycle checkpoint	O43242
72401	0.41759	0.63836	1	43	20	1622	signal transduction involved in DNA integrity checkpoint	O43242
72431	0.41759	0.63836	1	43	20	1622	signal transduction involved in mitotic G1 DNA damage checkpoint	O43242
72422	0.41759	0.63836	1	43	20	1622	signal transduction involved in DNA damage checkpoint	O43242
9124	0.41759	0.63836	1	43	20	1622	nucleoside monophosphate biosynthetic process	P06576
6977	0.41759	0.63836	1	43	20	1622	DNA damage response, signal transduction by p53 class mediator resulting in cell cycle arrest	O43242
72001	0.41759	0.63836	1	43	20	1622	renal system development	Q12891
1902400	0.41759	0.63836	1	43	20	1622	intracellular signal transduction involved in G1 DNA damage checkpoint	O43242
1902403	0.41759	0.63836	1	43	20	1622	signal transduction involved in mitotic DNA integrity checkpoint	O43242
1902402	0.41759	0.63836	1	43	20	1622	signal transduction involved in mitotic DNA damage checkpoint	O43242
16791	0.41759	0.63836	1	43	20	1622	phosphatase activity	P30153
1525	0.41759	0.63836	1	43	20	1622	angiogenesis	P06576
51439	0.41759	0.63836	1	43	20	1622	regulation of ubiquitin-protein ligase activity involved in mitotic cell cycle	O43242
31145	0.41759	0.63836	1	43	20	1622	anaphase-promoting complex-dependent proteasomal ubiquitin-dependent protein catabolic process	O43242
70013	0.42001	0.64138	9	43	305	1622	intracellular organelle lumen	P11498|P06576|O43242|P28340|P46777|P22033|Q02218|Q16836|Q9Y265
51716	0.42336	0.64256	12	43	416	1622	cellular response to stimulus	Q9HB90|Q9P0V3|O14745|O43242|P28340|O75140|P17482|Q9NYL2|P30153|Q13795|Q9Y265|Q12891
32561	0.42337	0.64256	2	43	54	1622	guanyl ribonucleotide binding	Q9HB90|Q13795
5525	0.42337	0.64256	2	43	54	1622	GTP binding	Q9HB90|Q13795
19001	0.42337	0.64256	2	43	54	1622	guanyl nucleotide binding	Q9HB90|Q13795
5773	0.42337	0.64256	2	43	54	1622	vacuole	Q9HB90|Q12891
5198	0.4234	0.64256	3	43	89	1622	structural molecule activity	P46777|Q16204|Q96A35
12501	0.42616	0.64607	4	43	125	1622	programmed cell death	Q9HB90|O14745|O43242|P30153
48523	0.4266	0.64607	8	43	270	1622	negative regulation of cellular process	P06576|Q9P0V3|O14745|O43242|Q9NYL2|P30153|O60516|Q12891
10467	0.42833	0.64741	9	43	307	1622	gene expression	Q9HB90|O43242|P46777|P17482|P30153|P62995|Q9Y265|Q9NX01|Q96A35
6650	0.43322	0.64741	1	43	21	1622	glycerophospholipid metabolic process	Q9NRX5
33238	0.43322	0.64741	1	43	21	1622	regulation of cellular amine metabolic process	O43242
9152	0.43322	0.64741	1	43	21	1622	purine ribonucleotide biosynthetic process	P06576
30330	0.43322	0.64741	1	43	21	1622	DNA damage response, signal transduction by p53 class mediator	O43242
16337	0.43322	0.64741	1	43	21	1622	cell-cell adhesion	Q9P2E7
9896	0.43322	0.64741	1	43	21	1622	positive regulation of catabolic process	Q9P0V3
9952	0.43322	0.64741	1	43	21	1622	anterior/posterior pattern specification	P17482
16853	0.43322	0.64741	1	43	21	1622	isomerase activity	P22033
51340	0.43322	0.64741	1	43	21	1622	regulation of ligase activity	O43242
51438	0.43322	0.64741	1	43	21	1622	regulation of ubiquitin-protein ligase activity	O43242
71158	0.43322	0.64741	1	43	21	1622	positive regulation of cell cycle arrest	O43242
19320	0.43322	0.64741	1	43	21	1622	hexose catabolic process	Q02218
48583	0.43566	0.65039	6	43	199	1622	regulation of response to stimulus	Q9P0V3|O14745|Q9NYL2|P30153|P00746|Q12891
46872	0.44186	0.65415	11	43	384	1622	metal ion binding	P11498|Q9HB90|P28340|Q9P2E7|Q49AG3|Q9NYL2|P12955|P22033|Q00796|Q96KR4|Q6P158
6397	0.44194	0.65415	2	43	56	1622	mRNA processing	P62995|Q9NX01
5737	0.44556	0.65415	27	43	982	1622	cytoplasm	O14745|O43242|P46777|P17482|Q9NYL2|Q00796|Q96KR4|P30153|Q9HB90|Q9P0V3|C9J1E7|Q6IC75|P50991|Q9Y265|P11498|P23378|Q13795|Q02218|Q96A35|P06576|Q9NRX5|P22033|Q16836|P00746|O60516|Q16204|Q12891
33124	0.44845	0.65415	1	43	22	1622	regulation of GTP catabolic process	Q9P0V3
4518	0.44845	0.65415	1	43	22	1622	nuclease activity	P28340
2479	0.44845	0.65415	1	43	22	1622	antigen processing and presentation of exogenous peptide antigen via MHC class I, TAP-dependent	O43242
6164	0.44845	0.65415	1	43	22	1622	purine nucleotide biosynthetic process	P06576
43087	0.44845	0.65415	1	43	22	1622	regulation of GTPase activity	Q9P0V3
31571	0.44845	0.65415	1	43	22	1622	mitotic G1 DNA damage checkpoint	O43242
48770	0.44845	0.65415	1	43	22	1622	pigment granule	P50991
44783	0.44845	0.65415	1	43	22	1622	G1 DNA damage checkpoint	O43242
42590	0.44845	0.65415	1	43	22	1622	antigen processing and presentation of exogenous peptide antigen via MHC class I	O43242
51346	0.44845	0.65415	1	43	22	1622	negative regulation of hydrolase activity	Q9P0V3
46129	0.44845	0.65415	1	43	22	1622	purine ribonucleoside biosynthetic process	P06576
42254	0.44845	0.65415	1	43	22	1622	ribosome biogenesis	P46777
71156	0.44845	0.65415	1	43	22	1622	regulation of cell cycle arrest	O43242
42451	0.44845	0.65415	1	43	22	1622	purine nucleoside biosynthetic process	P06576
42470	0.44845	0.65415	1	43	22	1622	melanosome	P50991
46365	0.44845	0.65415	1	43	22	1622	monosaccharide catabolic process	Q02218
15405	0.44845	0.65415	1	43	22	1622	P-P-bond-hydrolysis-driven transmembrane transporter activity	P06576
15399	0.44845	0.65415	1	43	22	1622	primary active transmembrane transporter activity	P06576
34470	0.44845	0.65415	1	43	22	1622	ncRNA processing	P46777
42176	0.44845	0.65415	1	43	22	1622	regulation of protein catabolic process	O43242
31975	0.45077	0.65624	4	43	129	1622	envelope	P11498|P06576|Q00796|Q02218
31967	0.45077	0.65624	4	43	129	1622	organelle envelope	P11498|P06576|Q00796|Q02218
19538	0.45347	0.65951	10	43	350	1622	protein metabolic process	O43242|P46777|Q9NYL2|P12955|Q96KR4|P30153|P50991|Q9Y265|P00746|Q96A35
9893	0.46063	0.66649	6	43	204	1622	positive regulation of metabolic process	Q9P0V3|O43242|P17482|Q9NYL2|P62995|Q12891
5524	0.46063	0.66649	6	43	204	1622	ATP binding	P11498|P06576|Q9NYL2|P50991|Q9Y265|Q6P158
33218	0.46327	0.66649	1	43	23	1622	amide binding	P11498
6200	0.46327	0.66649	1	43	23	1622	ATP catabolic process	P06576
30139	0.46327	0.66649	1	43	23	1622	endocytic vesicle	Q12891
43410	0.46327	0.66649	1	43	23	1622	positive regulation of MAPK cascade	Q9NYL2
43269	0.46327	0.66649	1	43	23	1622	regulation of ion transport	O14745
42770	0.46327	0.66649	1	43	23	1622	signal transduction in response to DNA damage	O43242
44773	0.46327	0.66649	1	43	23	1622	mitotic DNA damage checkpoint	O43242
31397	0.46327	0.66649	1	43	23	1622	negative regulation of protein ubiquitination	O43242
6066	0.46327	0.66649	1	43	23	1622	alcohol metabolic process	Q00796
43229	0.46851	0.67337	29	43	1064	1622	intracellular organelle	O14745|O43242|P46777|P17482|Q9NYL2|Q00796|P30153|Q9NX01|Q9HB90|Q9P0V3|P28340|Q6IC75|P50991|P62995|Q9Y265|D6R9P3|P11498|P23378|Q13795|Q02218|Q96A35|P06576|Q9NRX5|P22033|Q16836|E9PQE8|P00746|Q16204|Q12891
90407	0.46919	0.67368	2	43	59	1622	organophosphate biosynthetic process	P06576|Q9NRX5
6139	0.4718	0.67677	12	43	429	1622	nucleobase-containing compound metabolic process	Q9HB90|P06576|O43242|P28340|P46777|P17482|P30153|Q13795|P62995|Q02218|Q9Y265|Q9NX01
90068	0.4777	0.67851	1	43	24	1622	positive regulation of cell cycle process	O43242
2474	0.4777	0.67851	1	43	24	1622	antigen processing and presentation of peptide antigen via MHC class I	O43242
2000134	0.4777	0.67851	1	43	24	1622	negative regulation of G1/S transition of mitotic cell cycle	O43242
30135	0.4777	0.67851	1	43	24	1622	coated vesicle	Q9P0V3
6839	0.4777	0.67851	1	43	24	1622	mitochondrial transport	P06576
16568	0.4777	0.67851	1	43	24	1622	chromatin modification	Q9Y265
31252	0.4777	0.67851	1	43	24	1622	cell leading edge	O14745
44774	0.4777	0.67851	1	43	24	1622	mitotic DNA integrity checkpoint	O43242
9260	0.4777	0.67851	1	43	24	1622	ribonucleotide biosynthetic process	P06576
46390	0.4777	0.67851	1	43	24	1622	ribose phosphate biosynthetic process	P06576
1775	0.47811	0.67851	2	43	60	1622	cell activation	P00746|Q12891
43167	0.4825	0.68199	18	43	656	1622	ion binding	P11498|Q49AG3|P23378|P12955|Q9NYL2|Q96KR4|Q00796|Q13795|Q02218|Q9HB90|P06576|P28340|Q9P2E7|P22033|P50991|Q16836|Q9Y265|Q6P158
32559	0.48539	0.68199	6	43	209	1622	adenyl ribonucleotide binding	P11498|P06576|Q9NYL2|P50991|Q9Y265|Q6P158
43228	0.48652	0.68199	9	43	321	1622	non-membrane-bounded organelle	P06576|O14745|P28340|P46777|P30153|P50991|Q9Y265|Q16204|Q96A35
43232	0.48652	0.68199	9	43	321	1622	intracellular non-membrane-bounded organelle	P06576|O14745|P28340|P46777|P30153|P50991|Q9Y265|Q16204|Q96A35
19904	0.48694	0.68199	2	43	61	1622	protein domain specific binding	O14745|Q16204
15980	0.48694	0.68199	2	43	61	1622	energy derivation by oxidation of organic compounds	P06576|Q02218
65003	0.48713	0.68199	4	43	135	1622	macromolecular complex assembly	O14745|Q7L273|P30153|Q9Y265
48584	0.48763	0.68199	3	43	98	1622	positive regulation of response to stimulus	Q9NYL2|P00746|Q12891
43226	0.48925	0.68199	29	43	1070	1622	organelle	O14745|O43242|P46777|P17482|Q9NYL2|Q00796|P30153|Q9NX01|Q9HB90|Q9P0V3|P28340|Q6IC75|P50991|P62995|Q9Y265|D6R9P3|P11498|P23378|Q13795|Q02218|Q96A35|P06576|Q9NRX5|P22033|Q16836|E9PQE8|P00746|Q16204|Q12891
30554	0.49031	0.68199	6	43	210	1622	adenyl nucleotide binding	P11498|P06576|Q9NYL2|P50991|Q9Y265|Q6P158
2000045	0.49176	0.68199	1	43	25	1622	regulation of G1/S transition of mitotic cell cycle	O43242
72331	0.49176	0.68199	1	43	25	1622	signal transduction by p53 class mediator	O43242
9169	0.49176	0.68199	1	43	25	1622	purine ribonucleoside monophosphate catabolic process	P06576
9158	0.49176	0.68199	1	43	25	1622	ribonucleoside monophosphate catabolic process	P06576
9128	0.49176	0.68199	1	43	25	1622	purine nucleoside monophosphate catabolic process	P06576
9125	0.49176	0.68199	1	43	25	1622	nucleoside monophosphate catabolic process	P06576
5096	0.49176	0.68199	1	43	25	1622	GTPase activator activity	H3BQ06
71902	0.49176	0.68199	1	43	25	1622	positive regulation of protein serine/threonine kinase activity	Q9NYL2
6887	0.49176	0.68199	1	43	25	1622	exocytosis	P00746
42455	0.49176	0.68199	1	43	25	1622	ribonucleoside biosynthetic process	P06576
5681	0.49176	0.68199	1	43	25	1622	spliceosomal complex	Q9NX01
30900	0.49176	0.68199	1	43	25	1622	forebrain development	Q02218
16043	0.49181	0.68199	11	43	397	1622	cellular component organization	O14745|Q7L273|P28340|P46777|Q9NYL2|Q96KR4|P30153|Q13795|Q9Y265|Q9NX01|Q12891
33554	0.49311	0.68199	4	43	136	1622	cellular response to stress	O43242|P28340|Q9NYL2|Q9Y265
10605	0.49311	0.68199	4	43	136	1622	negative regulation of macromolecule metabolic process	O43242|P30153|O60516|Q12891
31324	0.49311	0.68199	4	43	136	1622	negative regulation of cellular metabolic process	O43242|P30153|O60516|Q12891
71310	0.49311	0.68199	4	43	136	1622	cellular response to organic substance	Q9HB90|Q9P0V3|P30153|Q12891
16772	0.49457	0.68336	3	43	99	1622	transferase activity, transferring phosphorus-containing groups	P28340|Q9NYL2|B7Z5F2
44431	0.49568	0.68424	2	43	62	1622	Golgi apparatus part	Q6IC75|Q12891
43085	0.50148	0.68736	3	43	1	1622	positive regulation of catalytic activity	O43242|Q9NRX5|Q9NYL2
51254	0.50148	0.68736	3	43	1	1622	positive regulation of RNA metabolic process	P17482|P62995|Q12891
3676	0.50301	0.68736	9	43	325	1622	nucleic acid binding	P11498|D6R9P3|J3QKY3|P28340|P46777|Q49AG3|P17482|P62995|Q6P158
33121	0.50544	0.68736	1	43	26	1622	regulation of purine nucleotide catabolic process	Q9P0V3
9055	0.50544	0.68736	1	43	26	1622	electron carrier activity	P23378
15078	0.50544	0.68736	1	43	26	1622	hydrogen ion transmembrane transporter activity	P06576
9118	0.50544	0.68736	1	43	26	1622	regulation of nucleoside metabolic process	Q9P0V3
51051	0.50544	0.68736	1	43	26	1622	negative regulation of transport	O14745
32147	0.50544	0.68736	1	43	26	1622	activation of protein kinase activity	Q9NYL2
10565	0.50544	0.68736	1	43	26	1622	regulation of cellular ketone metabolic process	O43242
40007	0.50544	0.68736	1	43	26	1622	growth	Q9HB90
46873	0.50544	0.68736	1	43	26	1622	metal ion transmembrane transporter activity	E7ESG6
7276	0.50544	0.68736	1	43	26	1622	gamete generation	Q9Y265
30811	0.50544	0.68736	1	43	26	1622	regulation of nucleotide catabolic process	Q9P0V3
48514	0.50544	0.68736	1	43	26	1622	blood vessel morphogenesis	P06576
9615	0.50544	0.68736	1	43	26	1622	response to virus	Q12891
70887	0.50765	0.68972	5	43	176	1622	cellular response to chemical stimulus	Q9HB90|Q9P0V3|P17482|P30153|Q12891
32991	0.51075	0.6933	13	43	477	1622	macromolecular complex	O43242|P46777|P30153|Q02218|Q9NX01|Q96A35|P06576|P28340|C9J1E7|Q6IC75|P50991|Q9Y265|O60516
9894	0.51289	0.69497	2	43	64	1622	regulation of catabolic process	Q9P0V3|O43242
43933	0.51293	0.69497	5	43	177	1622	macromolecular complex subunit organization	O14745|Q7L273|P46777|P30153|Q9Y265
44763	0.515	0.69669	23	43	853	1622	single-organism cellular process	O43242|O14745|P46777|Q9NYL2|P17482|Q96KR4|Q00796|P30153|Q13795|Q02218|Q9NX01|Q9HB90|P06576|Q9P0V3|P28340|Q9P2E7|C9J1E7|O75140|Q6IC75|Q9Y265|E9PQE8|P00746|Q12891
42995	0.51515	0.69669	3	43	102	1622	cell projection	O14745|Q00796|Q12891
44237	0.51643	0.69778	22	43	816	1622	cellular metabolic process	P11498|O43242|P46777|P23378|P12955|Q9NYL2|P17482|Q00796|P30153|Q13795|Q02218|Q9NX01|Q96A35|Q9HB90|P06576|Q9NRX5|P28340|P22033|P50991|P62995|Q16836|Q9Y265
80135	0.51877	0.699	1	43	27	1622	regulation of cellular response to stress	Q9NYL2
51260	0.51877	0.699	1	43	27	1622	protein homooligomerization	Q7L273
31398	0.51877	0.699	1	43	27	1622	positive regulation of protein ubiquitination	O43242
6725	0.52003	0.70006	12	43	442	1622	cellular aromatic compound metabolic process	Q9HB90|P06576|O43242|P28340|P46777|P17482|P30153|Q13795|P62995|Q02218|Q9Y265|Q9NX01
45935	0.52192	0.70196	3	43	103	1622	positive regulation of nucleobase-containing compound metabolic process	P17482|P62995|Q12891
44446	0.52594	0.70672	18	43	669	1622	intracellular organelle part	P11498|O43242|O14745|P46777|Q00796|P30153|Q02218|Q9NX01|P06576|Q9NRX5|P28340|P22033|Q6IC75|P50991|Q16836|Q9Y265|P00746|Q12891
23051	0.52867	0.70973	5	43	180	1622	regulation of signaling	Q9P0V3|O14745|Q9NYL2|P30153|Q12891
48519	0.53069	0.70995	8	43	294	1622	negative regulation of biological process	P06576|Q9P0V3|O14745|O43242|Q9NYL2|P30153|O60516|Q12891
16020	0.53104	0.70995	17	43	633	1622	membrane	P11498|O14745|Q96KR4|Q00796|P30153|Q13795|A6NKG5|Q02218|E7ESG6|P06576|Q9P0V3|Q9NRX5|Q9P2E7|C9J1E7|Q6IC75|Q9Y265|Q12891
72522	0.53174	0.70995	1	43	28	1622	purine-containing compound biosynthetic process	P06576
7093	0.53174	0.70995	1	43	28	1622	mitotic cell cycle checkpoint	O43242
34220	0.53174	0.70995	1	43	28	1622	ion transmembrane transport	P06576
1655	0.53174	0.70995	1	43	28	1622	urogenital system development	Q12891
71840	0.53362	0.711	11	43	408	1622	cellular component organization or biogenesis	O14745|Q7L273|P28340|P46777|Q9NYL2|Q96KR4|P30153|Q13795|Q9Y265|Q9NX01|Q12891
10646	0.53387	0.711	5	43	181	1622	regulation of cell communication	Q9P0V3|O14745|Q9NYL2|P30153|Q12891
71702	0.53398	0.711	6	43	219	1622	organic substance transport	O14745|Q9NRX5|P46777|C9J1E7|Q6IC75|Q13795
46483	0.53472	0.71127	12	43	446	1622	heterocycle metabolic process	Q9HB90|P06576|O43242|P28340|P46777|P17482|P30153|Q13795|P62995|Q02218|Q9Y265|Q9NX01
10243	0.53801	0.71127	2	43	67	1622	response to organonitrogen compound	Q9HB90|Q9P0V3
16482	0.54194	0.71127	3	43	106	1622	cytoplasmic transport	P46777|Q13795|E9PQE8
1900542	0.54437	0.71127	1	43	29	1622	regulation of purine nucleotide metabolic process	Q9P0V3
2253	0.54437	0.71127	1	43	29	1622	activation of immune response	P00746
6644	0.54437	0.71127	1	43	29	1622	phospholipid metabolic process	Q9NRX5
6415	0.54437	0.71127	1	43	29	1622	translational termination	P46777
209	0.54437	0.71127	1	43	29	1622	protein polyubiquitination	O43242
46034	0.54437	0.71127	1	43	29	1622	ATP metabolic process	P06576
9163	0.54437	0.71127	1	43	29	1622	nucleoside biosynthetic process	P06576
30168	0.54437	0.71127	1	43	29	1622	platelet activation	P00746
51082	0.54437	0.71127	1	43	29	1622	unfolded protein binding	P50991
3002	0.54437	0.71127	1	43	29	1622	regionalization	P17482
785	0.54437	0.71127	1	43	29	1622	chromatin	Q9Y265
48732	0.54437	0.71127	1	43	29	1622	gland development	P17482
51223	0.54437	0.71127	1	43	29	1622	regulation of protein transport	Q12891
22626	0.54437	0.71127	1	43	29	1622	cytosolic ribosome	P46777
42578	0.54437	0.71127	1	43	29	1622	phosphoric ester hydrolase activity	P30153
19080	0.54437	0.71127	1	43	29	1622	viral genome expression	P46777
19083	0.54437	0.71127	1	43	29	1622	viral transcription	P46777
1901659	0.54437	0.71127	1	43	29	1622	glycosyl compound biosynthetic process	P06576
44422	0.54586	0.71175	18	43	675	1622	organelle part	P11498|O43242|O14745|P46777|Q00796|P30153|Q02218|Q9NX01|P06576|Q9NRX5|P28340|P22033|Q6IC75|P50991|Q16836|Q9Y265|P00746|Q12891
45944	0.54619	0.71175	2	43	68	1622	positive regulation of transcription from RNA polymerase II promoter	P17482|Q12891
1901698	0.54619	0.71175	2	43	68	1622	response to nitrogen compound	Q9HB90|Q9P0V3
9987	0.54684	0.71196	32	43	1198	1622	cellular process	O14745|O43242|P46777|P17482|Q9NYL2|P12955|Q00796|Q96KR4|P30153|Q9NX01|Q9HB90|Q9P0V3|P28340|O75140|C9J1E7|Q6IC75|P50991|P62995|Q9Y265|P11498|P23378|Q13795|Q02218|Q96A35|P06576|Q9NRX5|Q9P2E7|P22033|Q16836|E9PQE8|P00746|Q12891
44430	0.54851	0.7135	3	43	107	1622	cytoskeletal part	O14745|P50991|Q9Y265
9892	0.55136	0.71649	4	43	146	1622	negative regulation of metabolic process	O43242|P30153|O60516|Q12891
43565	0.55427	0.71649	2	43	69	1622	sequence-specific DNA binding	J3QKY3|P17482
7010	0.55427	0.71649	2	43	69	1622	cytoskeleton organization	O14745|Q9NYL2
44085	0.55445	0.71649	5	43	185	1622	cellular component biogenesis	O14745|Q7L273|P46777|P30153|Q9Y265
51173	0.55503	0.71649	3	43	108	1622	positive regulation of nitrogen compound metabolic process	P17482|P62995|Q12891
6417	0.55667	0.71649	1	43	30	1622	regulation of translation	O60516
32386	0.55667	0.71649	1	43	30	1622	regulation of intracellular transport	Q12891
7243	0.55667	0.71649	1	43	30	1622	intracellular protein kinase cascade	Q9NYL2
1901991	0.55667	0.71649	1	43	30	1622	negative regulation of mitotic cell cycle phase transition	O43242
1901988	0.55667	0.71649	1	43	30	1622	negative regulation of cell cycle phase transition	O43242
3682	0.55667	0.71649	1	43	30	1622	chromatin binding	P28340
46486	0.55667	0.71649	1	43	30	1622	glycerolipid metabolic process	Q9NRX5
90304	0.55972	0.71941	9	43	339	1622	nucleic acid metabolic process	Q9HB90|O43242|P28340|P46777|P17482|P30153|P62995|Q9Y265|Q9NX01
43170	0.55993	0.71941	16	43	604	1622	macromolecule metabolic process	O43242|P46777|P12955|Q9NYL2|P17482|Q96KR4|P30153|Q9NX01|Q96A35|Q9HB90|P28340|P50991|P62995|Q9Y265|P00746|Q12891
80134	0.56226	0.72052	2	43	70	1622	regulation of response to stress	Q9NYL2|Q12891
50878	0.56226	0.72052	2	43	70	1622	regulation of body fluid levels	P00746|Q12891
44802	0.56226	0.72052	2	43	70	1622	single-organism membrane organization	P46777|Q13795
10604	0.56458	0.72286	5	43	187	1622	positive regulation of macromolecule metabolic process	O43242|P17482|Q9NYL2|P62995|Q12891
6979	0.56864	0.72616	1	43	31	1622	response to oxidative stress	Q12891
1901990	0.56864	0.72616	1	43	31	1622	regulation of mitotic cell cycle phase transition	O43242
1901987	0.56864	0.72616	1	43	31	1622	regulation of cell cycle phase transition	O43242
1901700	0.57427	0.7327	3	43	111	1622	response to oxygen-containing compound	Q9HB90|Q9P0V3|Q12891
34654	0.57624	0.73309	6	43	228	1622	nucleobase-containing compound biosynthetic process	Q9HB90|P06576|P28340|P46777|P17482|Q9Y265
7165	0.57664	0.73309	8	43	305	1622	signal transduction	Q9HB90|O14745|O43242|O75140|P17482|Q9NYL2|P30153|Q13795
16887	0.57794	0.73309	2	43	72	1622	ATPase activity	P06576|Q6P158
1901701	0.57794	0.73309	2	43	72	1622	cellular response to oxygen-containing compound	Q9HB90|Q9P0V3
10948	0.5803	0.73309	1	43	32	1622	negative regulation of cell cycle process	O43242
6414	0.5803	0.73309	1	43	32	1622	translational elongation	P46777
6325	0.5803	0.73309	1	43	32	1622	chromatin organization	Q9Y265
43624	0.5803	0.73309	1	43	32	1622	cellular protein complex disassembly	P46777
1568	0.5803	0.73309	1	43	32	1622	blood vessel development	P06576
6140	0.5803	0.73309	1	43	32	1622	regulation of nucleotide metabolic process	Q9P0V3
30529	0.58057	0.73309	3	43	112	1622	ribonucleoprotein complex	P46777|Q9NX01|Q96A35
16032	0.58057	0.73309	3	43	112	1622	viral process	O43242|P46777|Q12891
3677	0.58454	0.73693	5	43	191	1622	DNA binding	P11498|J3QKY3|P28340|Q49AG3|P17482
6357	0.58682	0.73693	3	43	113	1622	regulation of transcription from RNA polymerase II promoter	P17482|Q9Y265|Q12891
44764	0.58682	0.73693	3	43	113	1622	multi-organism cellular process	O43242|P46777|Q12891
43234	0.58993	0.73693	10	43	385	1622	protein complex	P06576|O43242|P28340|C9J1E7|Q6IC75|P30153|P50991|Q02218|Q9Y265|O60516
82	0.59165	0.73693	1	43	33	1622	G1/S transition of mitotic cell cycle	O43242
70201	0.59165	0.73693	1	43	33	1622	regulation of establishment of protein localization	Q12891
19953	0.59165	0.73693	1	43	33	1622	sexual reproduction	Q9Y265
32984	0.59165	0.73693	1	43	33	1622	macromolecular complex disassembly	P46777
30003	0.59165	0.73693	1	43	33	1622	cellular cation homeostasis	P06576
43241	0.59165	0.73693	1	43	33	1622	protein complex disassembly	P46777
45321	0.59165	0.73693	1	43	33	1622	leukocyte activation	Q12891
16829	0.59165	0.73693	1	43	33	1622	lyase activity	P23378
7186	0.59165	0.73693	1	43	33	1622	G-protein coupled receptor signaling pathway	O14745
31396	0.59165	0.73693	1	43	33	1622	regulation of protein ubiquitination	O43242
44391	0.59165	0.73693	1	43	33	1622	ribosomal subunit	P46777
1901615	0.59165	0.73693	1	43	33	1622	organic hydroxy compound metabolic process	Q00796
1901360	0.59229	0.7371	12	43	462	1622	organic cyclic compound metabolic process	Q9HB90|P06576|O43242|P28340|P46777|P17482|P30153|Q13795|P62995|Q02218|Q9Y265|Q9NX01
80090	0.59367	0.73818	10	43	386	1622	regulation of primary metabolic process	Q9P0V3|O14745|O43242|P17482|Q9NYL2|P30153|P62995|Q9Y265|O60516|Q12891
31323	0.59739	0.74218	10	43	387	1622	regulation of cellular metabolic process	Q9P0V3|O14745|O43242|P17482|Q9NYL2|P30153|P62995|Q9Y265|O60516|Q12891
19438	0.59899	0.74353	6	43	233	1622	aromatic compound biosynthetic process	Q9HB90|P06576|P28340|P46777|P17482|Q9Y265
6457	0.6027	0.74562	1	43	34	1622	protein folding	P50991
22804	0.6027	0.74562	1	43	34	1622	active transmembrane transporter activity	P06576
22904	0.6027	0.74562	1	43	34	1622	respiratory electron transport chain	P06576
1944	0.6027	0.74562	1	43	34	1622	vasculature development	P06576
18130	0.60347	0.74594	6	43	234	1622	heterocycle biosynthetic process	Q9HB90|P06576|P28340|P46777|P17482|Q9Y265
16788	0.6081	0.74977	2	43	76	1622	hydrolase activity, acting on ester bonds	P28340|P30153
31401	0.6081	0.74977	2	43	76	1622	positive regulation of protein modification process	O43242|Q9NYL2
5743	0.6081	0.74977	2	43	76	1622	mitochondrial inner membrane	P11498|P06576
51128	0.61125	0.7507	3	43	117	1622	regulation of cellular component organization	Q9P0V3|P30153|Q12891
6260	0.61346	0.7507	1	43	35	1622	DNA replication	P28340
6790	0.61346	0.7507	1	43	35	1622	sulfur compound metabolic process	P22033
6897	0.61346	0.7507	1	43	35	1622	endocytosis	Q9P0V3
50778	0.61346	0.7507	1	43	35	1622	positive regulation of immune response	P00746
6732	0.61346	0.7507	1	43	35	1622	coenzyme metabolic process	Q02218
71345	0.61346	0.7507	1	43	35	1622	cellular response to cytokine stimulus	Q12891
34660	0.61346	0.7507	1	43	35	1622	ncRNA metabolic process	P46777
1817	0.61346	0.7507	1	43	35	1622	regulation of cytokine production	Q12891
5622	0.61935	0.75469	33	43	1254	1622	intracellular	O14745|O43242|P46777|P17482|Q9NYL2|Q00796|Q96KR4|P30153|Q9NX01|Q9HB90|Q9P0V3|P28340|C9J1E7|Q6IC75|P50991|P62995|Q9Y265|D6R9P3|P11498|P23378|Q13795|Q02218|Q96A35|P06576|Q9NRX5|H3BQ06|P22033|Q16836|E9PQE8|P00746|O60516|Q16204|Q12891
19222	0.62133	0.75469	11	43	432	1622	regulation of metabolic process	Q9P0V3|O14745|O43242|Q9NRX5|P17482|Q9NYL2|P30153|P62995|Q9Y265|O60516|Q12891
12505	0.62191	0.75469	4	43	159	1622	endomembrane system	Q9P0V3|O14745|Q9NRX5|Q12891
6412	0.62259	0.75469	2	43	78	1622	translation	P46777|Q96A35
19866	0.62259	0.75469	2	43	78	1622	organelle inner membrane	P11498|P06576
6091	0.62259	0.75469	2	43	78	1622	generation of precursor metabolites and energy	P06576|Q02218
6468	0.62393	0.75469	1	43	36	1622	protein phosphorylation	Q9NYL2
377	0.62393	0.75469	1	43	36	1622	RNA splicing, via transesterification reactions with bulged adenosine as nucleophile	P62995
32880	0.62393	0.75469	1	43	36	1622	regulation of protein localization	Q12891
398	0.62393	0.75469	1	43	36	1622	mRNA splicing, via spliceosome	P62995
32101	0.62393	0.75469	1	43	36	1622	regulation of response to external stimulus	Q12891
30001	0.62393	0.75469	1	43	36	1622	metal ion transport	O14745
55065	0.62393	0.75469	1	43	36	1622	metal ion homeostasis	Q12891
7389	0.62393	0.75469	1	43	36	1622	pattern specification process	P17482
44419	0.62897	0.7589	3	43	120	1622	interspecies interaction between organisms	O43242|P46777|Q12891
44403	0.62897	0.7589	3	43	120	1622	symbiosis, encompassing mutualism through parasitism	O43242|P46777|Q12891
44093	0.62897	0.7589	3	43	120	1622	positive regulation of molecular function	O43242|Q9NRX5|Q9NYL2
6413	0.63413	0.76013	1	43	37	1622	translational initiation	P46777
2478	0.63413	0.76013	1	43	37	1622	antigen processing and presentation of exogenous peptide antigen	O43242
375	0.63413	0.76013	1	43	37	1622	RNA splicing, via transesterification reactions	P62995
9165	0.63413	0.76013	1	43	37	1622	nucleotide biosynthetic process	P06576
19884	0.63413	0.76013	1	43	37	1622	antigen processing and presentation of exogenous antigen	O43242
4857	0.63413	0.76013	1	43	37	1622	enzyme inhibitor activity	Q12891
22900	0.63413	0.76013	1	43	37	1622	electron transport chain	P06576
5874	0.63413	0.76013	1	43	37	1622	microtubule	P50991
1901362	0.63839	0.7645	6	43	242	1622	organic cyclic compound biosynthetic process	Q9HB90|P06576|P28340|P46777|P17482|Q9Y265
8150	0.63882	0.7645	36	43	1367	1622	biological_process	O14745|O43242|P46777|P17482|Q9NYL2|P12955|Q00796|Q96KR4|P30153|Q9NX01|Q9HB90|Q9P0V3|P28340|O75140|C9J1E7|Q6IC75|P50991|P62995|Q9Y265|P11498|P23378|Q13795|A6NKG5|Q02218|Q96A35|P06576|Q9NRX5|Q7L273|Q9P2E7|P22033|Q16836|E9PQE8|P00746|O60516|Q16204|Q12891
72599	0.64406	0.76576	1	43	38	1622	establishment of protein localization to endoplasmic reticulum	P46777
6614	0.64406	0.76576	1	43	38	1622	SRP-dependent cotranslational protein targeting to membrane	P46777
6613	0.64406	0.76576	1	43	38	1622	cotranslational protein targeting to membrane	P46777
9167	0.64406	0.76576	1	43	38	1622	purine ribonucleoside monophosphate metabolic process	P06576
9126	0.64406	0.76576	1	43	38	1622	purine nucleoside monophosphate metabolic process	P06576
51050	0.64406	0.76576	1	43	38	1622	positive regulation of transport	Q12891
30036	0.64406	0.76576	1	43	38	1622	actin cytoskeleton organization	O14745
45047	0.64406	0.76576	1	43	38	1622	protein targeting to ER	P46777
19899	0.64615	0.76763	3	43	123	1622	enzyme binding	Q9P0V3|O14745|Q12891
44271	0.64686	0.76786	6	43	244	1622	cellular nitrogen compound biosynthetic process	Q9HB90|P06576|P28340|P46777|P17482|Q9Y265
6952	0.65035	0.77137	2	43	82	1622	defense response	P00746|Q12891
1901293	0.65372	0.77162	1	43	39	1622	nucleoside phosphate biosynthetic process	P06576
32940	0.65372	0.77162	1	43	39	1622	secretion by cell	P00746
43161	0.65372	0.77162	1	43	39	1622	proteasomal ubiquitin-dependent protein catabolic process	O43242
10498	0.65372	0.77162	1	43	39	1622	proteasomal protein catabolic process	O43242
44433	0.65372	0.77162	1	43	39	1622	cytoplasmic vesicle part	P00746
70972	0.65372	0.77162	1	43	39	1622	protein localization to endoplasmic reticulum	P46777
6464	0.65709	0.77276	4	43	166	1622	cellular protein modification process	O43242|Q9NYL2|P30153|Q9Y265
36211	0.65709	0.77276	4	43	166	1622	protein modification process	O43242|Q9NYL2|P30153|Q9Y265
44424	0.65717	0.77276	32	43	1228	1622	intracellular part	O14745|O43242|P46777|P17482|Q9NYL2|Q00796|Q96KR4|P30153|Q9NX01|Q9HB90|Q9P0V3|P28340|C9J1E7|Q6IC75|P50991|P62995|Q9Y265|D6R9P3|P11498|P23378|Q13795|Q02218|Q96A35|P06576|Q9NRX5|P22033|Q16836|E9PQE8|P00746|O60516|Q16204|Q12891
51171	0.66053	0.77276	7	43	287	1622	regulation of nitrogen compound metabolic process	Q9P0V3|O43242|P17482|P30153|P62995|Q9Y265|Q12891
32501	0.66249	0.77276	11	43	444	1622	multicellular organismal process	P06576|O14745|P17482|P12955|P22033|A6NKG5|Q13795|Q02218|Q9Y265|P00746|Q12891
42981	0.66279	0.77276	3	43	126	1622	regulation of apoptotic process	O43242|Q9NYL2|Q12891
6612	0.66313	0.77276	1	43	40	1622	protein targeting to membrane	P46777
15077	0.66313	0.77276	1	43	40	1622	monovalent inorganic cation transmembrane transporter activity	P06576
48002	0.66313	0.77276	1	43	40	1622	antigen processing and presentation of peptide antigen	O43242
9161	0.66313	0.77276	1	43	40	1622	ribonucleoside monophosphate metabolic process	P06576
51186	0.66313	0.77276	1	43	40	1622	cofactor metabolic process	Q02218
4674	0.66313	0.77276	1	43	40	1622	protein serine/threonine kinase activity	Q9NYL2
10564	0.66313	0.77276	1	43	40	1622	regulation of cell cycle process	O43242
22613	0.66313	0.77276	1	43	40	1622	ribonucleoprotein complex biogenesis	P46777
44455	0.66313	0.77276	1	43	40	1622	mitochondrial membrane part	P06576
48598	0.66313	0.77276	1	43	40	1622	embryonic morphogenesis	Q13795
34641	0.66365	0.77276	12	43	483	1622	cellular nitrogen compound metabolic process	Q9HB90|P06576|O43242|P28340|P46777|P17482|P30153|Q13795|P62995|Q02218|Q9Y265|Q9NX01
43067	0.66822	0.77747	3	43	127	1622	regulation of programmed cell death	O43242|Q9NYL2|Q12891
22607	0.67152	0.77849	4	43	169	1622	cellular component assembly	O14745|Q7L273|P30153|Q9Y265
9123	0.67228	0.77849	1	43	41	1622	nucleoside monophosphate metabolic process	P06576
30097	0.67228	0.77849	1	43	41	1622	hemopoiesis	Q12891
15629	0.67228	0.77849	1	43	41	1622	actin cytoskeleton	O14745
8047	0.67228	0.77849	1	43	41	1622	enzyme activator activity	H3BQ06
48534	0.67228	0.77849	1	43	41	1622	hematopoietic or lymphoid organ development	Q12891
60255	0.67591	0.78208	9	43	370	1622	regulation of macromolecule metabolic process	O14745|O43242|P17482|Q9NYL2|P30153|P62995|Q9Y265|O60516|Q12891
44421	0.67653	0.78217	2	43	86	1622	extracellular region part	Q00796|P00746
5634	0.67963	0.78386	14	43	565	1622	nucleus	D6R9P3|O43242|P46777|Q9NYL2|P17482|P30153|Q9NX01|Q9HB90|Q9P0V3|P28340|P50991|P62995|Q16836|Q9Y265
44267	0.67965	0.78386	7	43	292	1622	cellular protein metabolic process	O43242|P46777|Q9NYL2|P30153|P50991|Q9Y265|Q96A35
15031	0.68092	0.78386	4	43	171	1622	protein transport	P46777|C9J1E7|Q6IC75|Q13795
45860	0.6812	0.78386	1	43	42	1622	positive regulation of protein kinase activity	Q9NYL2
33674	0.6812	0.78386	1	43	42	1622	positive regulation of kinase activity	Q9NYL2
10740	0.6812	0.78386	1	43	42	1622	positive regulation of intracellular protein kinase cascade	Q9NYL2
51049	0.68903	0.7892	2	43	88	1622	regulation of transport	O14745|Q12891
9790	0.68903	0.7892	2	43	88	1622	embryo development	P17482|Q13795
19882	0.68987	0.7892	1	43	43	1622	antigen processing and presentation	O43242
22411	0.68987	0.7892	1	43	43	1622	cellular component disassembly	P46777
31347	0.68987	0.7892	1	43	43	1622	regulation of defense response	Q12891
44463	0.68987	0.7892	1	43	43	1622	cell projection part	O14745
48609	0.68987	0.7892	1	43	43	1622	multicellular organismal reproductive process	Q9Y265
43412	0.69014	0.7892	4	43	173	1622	macromolecule modification	O43242|Q9NYL2|P30153|Q9Y265
10941	0.69444	0.79349	3	43	132	1622	regulation of cell death	O43242|Q9NYL2|Q12891
32504	0.69832	0.7973	1	43	44	1622	multicellular organism reproduction	Q9Y265
45184	0.70364	0.80229	4	43	176	1622	establishment of protein localization	P46777|C9J1E7|Q6IC75|Q13795
44700	0.70536	0.80229	8	43	339	1622	single organism signaling	Q9HB90|O14745|O43242|O75140|P17482|Q9NYL2|P30153|Q13795
23052	0.70536	0.80229	8	43	339	1622	signaling	Q9HB90|O14745|O43242|O75140|P17482|Q9NYL2|P30153|Q13795
2520	0.70654	0.80229	1	43	45	1622	immune system development	Q12891
30029	0.70654	0.80229	1	43	45	1622	actin filament-based process	O14745
18193	0.70654	0.80229	1	43	45	1622	peptidyl-amino acid modification	Q9Y265
44057	0.70654	0.80229	1	43	45	1622	regulation of system process	O14745
45893	0.70706	0.80229	2	43	91	1622	positive regulation of transcription, DNA-dependent	P17482|Q12891
2684	0.71454	0.80764	1	43	46	1622	positive regulation of immune system process	P00746
30054	0.71454	0.80764	1	43	46	1622	cell junction	Q96KR4
10608	0.71454	0.80764	1	43	46	1622	posttranscriptional regulation of gene expression	O60516
8610	0.71454	0.80764	1	43	46	1622	lipid biosynthetic process	Q9NRX5
34097	0.71454	0.80764	1	43	46	1622	response to cytokine stimulus	Q12891
32774	0.71673	0.8095	4	43	179	1622	RNA biosynthetic process	Q9HB90|P46777|P17482|Q9Y265
1901576	0.71767	0.80994	10	43	422	1622	organic substance biosynthetic process	P11498|Q9HB90|P06576|Q9NRX5|P28340|P46777|P17482|Q00796|Q9Y265|Q96A35
46983	0.71861	0.81037	2	43	93	1622	protein dimerization activity	Q9HB90|P30153
7420	0.72233	0.81269	1	43	47	1622	brain development	Q02218
16879	0.72233	0.81269	1	43	47	1622	ligase activity, forming carbon-nitrogen bonds	P11498
7169	0.72233	0.81269	1	43	47	1622	transmembrane receptor protein tyrosine kinase signaling pathway	P30153
32270	0.72425	0.81422	2	43	94	1622	positive regulation of cellular protein metabolic process	O43242|Q9NYL2
19219	0.72885	0.81756	6	43	265	1622	regulation of nucleobase-containing compound metabolic process	Q9P0V3|P17482|P30153|P62995|Q9Y265|Q12891
6259	0.72979	0.81756	2	43	95	1622	DNA metabolic process	P28340|Q9Y265
45087	0.72991	0.81756	1	43	48	1622	innate immune response	P00746
44702	0.72991	0.81756	1	43	48	1622	single organism reproductive process	Q9Y265
9058	0.73	0.81756	10	43	426	1622	biosynthetic process	P11498|Q9HB90|P06576|Q9NRX5|P28340|P46777|P17482|Q00796|Q9Y265|Q96A35
1071	0.73524	0.82217	2	43	96	1622	nucleic acid binding transcription factor activity	J3QKY3|P17482
3700	0.73524	0.82217	2	43	96	1622	sequence-specific DNA binding transcription factor activity	J3QKY3|P17482
19048	0.73729	0.82383	1	43	49	1622	modulation by virus of host morphology or physiology	Q12891
10628	0.7406	0.8268	2	43	97	1622	positive regulation of gene expression	P17482|Q12891
51252	0.74107	0.8268	5	43	227	1622	regulation of RNA metabolic process	P17482|P30153|P62995|Q9Y265|Q12891
46914	0.7417	0.82687	4	43	185	1622	transition metal ion binding	P12955|Q00796|Q96KR4|Q6P158
44003	0.74447	0.82775	1	43	50	1622	modification by symbiont of host morphology or physiology	Q12891
4672	0.74447	0.82775	1	43	50	1622	protein kinase activity	Q9NYL2
50776	0.74447	0.82775	1	43	50	1622	regulation of immune response	P00746
7154	0.74475	0.82775	8	43	351	1622	cell communication	Q9HB90|O14745|O43242|O75140|P17482|Q9NYL2|P30153|Q13795
5515	0.74871	0.83152	18	43	742	1622	protein binding	O14745|P46777|Q9NYL2|P17482|P30153|Q13795|Q02218|Q9HB90|P06576|Q9P0V3|Q9NRX5|P28340|P50991|P62995|Q9Y265|O60516|Q16204|Q12891
51259	0.75146	0.83394	1	43	51	1622	protein oligomerization	Q7L273
10468	0.75322	0.83477	6	43	272	1622	regulation of gene expression	P17482|P30153|P62995|Q9Y265|O60516|Q12891
44707	0.75368	0.83477	10	43	434	1622	single-multicellular organism process	P06576|O14745|P17482|P12955|P22033|A6NKG5|Q13795|Q02218|P00746|Q12891
50789	0.75391	0.83477	17	43	706	1622	regulation of biological process	O43242|O14745|Q9NYL2|P17482|P30153|Q13795|Q9HB90|P06576|Q9P0V3|Q9NRX5|P28340|O75140|P62995|Q9Y265|P00746|O60516|Q12891
51247	0.75615	0.83661	2	43	1	1622	positive regulation of protein metabolic process	O43242|Q9NYL2
48471	0.75826	0.83832	1	43	52	1622	perinuclear region of cytoplasm	Q12891
32502	0.76314	0.8412	8	43	357	1622	developmental process	P06576|P17482|Q9NYL2|P22033|A6NKG5|Q13795|Q02218|Q12891
35821	0.76488	0.8412	1	43	53	1622	modification of morphology or physiology of other organism	Q12891
6935	0.76488	0.8412	1	43	53	1622	chemotaxis	P17482
16567	0.76488	0.8412	1	43	53	1622	protein ubiquitination	O43242
44451	0.76488	0.8412	1	43	53	1622	nucleoplasm part	Q9Y265
42330	0.76488	0.8412	1	43	53	1622	taxis	P17482
51817	0.76488	0.8412	1	43	53	1622	modification of morphology or physiology of other organism involved in symbiotic interaction	Q12891
5654	0.76822	0.84423	3	43	148	1622	nucleoplasm	O43242|P28340|Q9Y265
8283	0.77133	0.84638	1	43	54	1622	cell proliferation	Q9NYL2
1934	0.77133	0.84638	1	43	54	1622	positive regulation of protein phosphorylation	Q9NYL2
9653	0.77233	0.84685	3	43	149	1622	anatomical structure morphogenesis	P06576|Q13795|Q12891
139	0.7776	0.85135	1	43	55	1622	Golgi membrane	Q12891
51707	0.7776	0.85135	1	43	55	1622	response to other organism	Q12891
7275	0.78065	0.85181	7	43	322	1622	multicellular organismal development	P06576|P17482|P22033|A6NKG5|Q13795|Q02218|Q12891
50817	0.7837	0.85181	1	43	56	1622	coagulation	P00746
43009	0.7837	0.85181	1	43	56	1622	chordate embryonic development	P17482
7596	0.7837	0.85181	1	43	56	1622	blood coagulation	P00746
51701	0.7837	0.85181	1	43	56	1622	interaction with host	Q12891
7417	0.7837	0.85181	1	43	56	1622	central nervous system development	Q02218
42327	0.7837	0.85181	1	43	56	1622	positive regulation of phosphorylation	Q9NYL2
6351	0.7882	0.85181	3	43	153	1622	transcription, DNA-dependent	Q9HB90|P17482|Q9Y265
6511	0.78964	0.85181	1	43	57	1622	ubiquitin-dependent protein catabolic process	O43242
72359	0.78964	0.85181	1	43	57	1622	circulatory system development	P06576
72358	0.78964	0.85181	1	43	57	1622	cardiovascular system development	P06576
45937	0.78964	0.85181	1	43	57	1622	positive regulation of phosphate metabolic process	Q9NYL2
43632	0.78964	0.85181	1	43	57	1622	modification-dependent macromolecule catabolic process	O43242
19941	0.78964	0.85181	1	43	57	1622	modification-dependent protein catabolic process	O43242
32446	0.78964	0.85181	1	43	57	1622	protein modification by small protein conjugation	O43242
10562	0.78964	0.85181	1	43	57	1622	positive regulation of phosphorus metabolic process	Q9NYL2
7599	0.78964	0.85181	1	43	57	1622	hemostasis	P00746
9792	0.78964	0.85181	1	43	57	1622	embryo development ending in birth or egg hatching	P17482
48646	0.78964	0.85181	1	43	57	1622	anatomical structure formation involved in morphogenesis	P06576
5509	0.78964	0.85181	1	43	57	1622	calcium ion binding	Q9P2E7
31090	0.79143	0.85312	6	43	284	1622	organelle membrane	P11498|P06576|Q9NRX5|Q00796|Q02218|Q12891
2000112	0.79268	0.85384	5	43	242	1622	regulation of cellular macromolecule biosynthetic process	P17482|P30153|Q9Y265|O60516|Q12891
48666	0.79542	0.85531	1	43	58	1622	neuron development	Q02218
9887	0.79542	0.85531	1	43	58	1622	organ morphogenesis	Q12891
8270	0.7958	0.85531	3	43	155	1622	zinc ion binding	Q00796|Q96KR4|Q6P158
31329	0.80104	0.85969	1	43	59	1622	regulation of cellular catabolic process	Q9P0V3
42060	0.80104	0.85969	1	43	59	1622	wound healing	P00746
7166	0.80318	0.86037	3	43	157	1622	cell surface receptor signaling pathway	O14745|P17482|P30153
34645	0.80318	0.86037	6	43	288	1622	cellular macromolecule biosynthetic process	Q9HB90|P28340|P46777|P17482|Q9Y265|Q96A35
48518	0.80344	0.86037	7	43	330	1622	positive regulation of biological process	Q9P0V3|O43242|P17482|Q9NYL2|P62995|P00746|Q12891
51603	0.80652	0.86189	1	43	60	1622	proteolysis involved in cellular protein catabolic process	O43242
9607	0.80652	0.86189	1	43	60	1622	response to biotic stimulus	Q12891
42127	0.80663	0.86189	2	43	111	1622	regulation of cell proliferation	Q9P0V3|O14745
10557	0.81074	0.86557	2	43	112	1622	positive regulation of macromolecule biosynthetic process	P17482|Q12891
55085	0.81184	0.86557	1	43	61	1622	transmembrane transport	P06576
44257	0.81184	0.86557	1	43	61	1622	cellular protein catabolic process	O43242
10033	0.8134	0.8666	4	43	205	1622	response to organic substance	Q9HB90|Q9P0V3|P30153|Q12891
5488	0.81618	0.86811	30	43	1208	1622	binding	O14745|P46777|P17482|Q9NYL2|P12955|Q00796|Q96KR4|P30153|Q9HB90|Q9P0V3|P28340|P50991|P62995|Q9Y265|Q6P158|D6R9P3|P11498|J3QKY3|Q49AG3|P23378|Q13795|Q02218|P06576|Q9NRX5|Q9P2E7|P22033|Q16836|O60516|Q16204|Q12891
16310	0.81703	0.86811	1	43	62	1622	phosphorylation	Q9NYL2
9059	0.81718	0.86811	6	43	293	1622	macromolecule biosynthetic process	Q9HB90|P28340|P46777|P17482|Q9Y265|Q96A35
6950	0.81718	0.86811	6	43	293	1622	response to stress	O43242|P28340|Q9NYL2|Q9Y265|P00746|Q12891
32879	0.81873	0.86912	2	43	114	1622	regulation of localization	O14745|Q12891
44428	0.81978	0.86961	5	43	251	1622	nuclear part	O43242|P28340|P46777|Q9Y265|Q9NX01
1901137	0.82207	0.87073	1	43	63	1622	carbohydrate derivative biosynthetic process	P06576
50794	0.82253	0.87073	15	43	658	1622	regulation of cellular process	O43242|O14745|Q9NYL2|P17482|P30153|Q13795|Q9HB90|P06576|Q9P0V3|P28340|O75140|P62995|Q9Y265|O60516|Q12891
3723	0.82262	0.87073	2	43	115	1622	RNA binding	P46777|P62995
10556	0.82542	0.87307	5	43	253	1622	regulation of macromolecule biosynthetic process	P17482|P30153|Q9Y265|O60516|Q12891
31328	0.82643	0.87345	2	43	116	1622	positive regulation of cellular biosynthetic process	P17482|Q12891
34622	0.82698	0.87345	1	43	64	1622	cellular macromolecular complex assembly	Q9Y265
5623	0.82987	0.87524	34	43	1350	1622	cell	O14745|O43242|P46777|P17482|Q9NYL2|Q00796|Q96KR4|P30153|Q9NX01|Q9HB90|Q9P0V3|P28340|C9J1E7|Q6IC75|P50991|P62995|Q9Y265|D6R9P3|P11498|P23378|Q13795|Q02218|Q96A35|P06576|Q9NRX5|H3BQ06|Q9P2E7|P22033|Q16836|E9PQE8|P00746|O60516|Q16204|Q12891
44464	0.82987	0.87524	34	43	1350	1622	cell part	O14745|O43242|P46777|P17482|Q9NYL2|Q00796|Q96KR4|P30153|Q9NX01|Q9HB90|Q9P0V3|P28340|C9J1E7|Q6IC75|P50991|P62995|Q9Y265|D6R9P3|P11498|P23378|Q13795|Q02218|Q96A35|P06576|Q9NRX5|H3BQ06|Q9P2E7|P22033|Q16836|E9PQE8|P00746|O60516|Q16204|Q12891
70647	0.83175	0.87534	1	43	65	1622	protein modification by small protein conjugation or removal	O43242
60341	0.83175	0.87534	1	43	65	1622	regulation of cellular localization	Q12891
16773	0.83175	0.87534	1	43	65	1622	phosphotransferase activity, alcohol group as acceptor	Q9NYL2
7167	0.8364	0.8796	1	43	66	1622	enzyme linked receptor protein signaling pathway	P30153
9891	0.83745	0.88007	2	43	119	1622	positive regulation of biosynthetic process	P17482|Q12891
6355	0.84014	0.88119	4	43	214	1622	regulation of transcription, DNA-dependent	P17482|P30153|Q9Y265|Q12891
48522	0.8405	0.88119	6	43	302	1622	positive regulation of cellular process	Q9P0V3|O43242|P17482|Q9NYL2|P62995|Q12891
30163	0.84092	0.88119	1	43	67	1622	protein catabolic process	O43242
16874	0.84092	0.88119	1	43	67	1622	ligase activity	P11498
44260	0.84287	0.8826	12	43	550	1622	cellular macromolecule metabolic process	Q9HB90|O43242|P28340|P46777|P17482|Q9NYL2|P30153|P62995|P50991|Q9Y265|Q9NX01|Q96A35
31326	0.8441	0.88326	5	43	260	1622	regulation of cellular biosynthetic process	P17482|P30153|Q9Y265|O60516|Q12891
30182	0.84532	0.88328	1	43	68	1622	neuron differentiation	Q02218
22414	0.84532	0.88328	1	43	68	1622	reproductive process	Q9Y265
44425	0.84757	0.885	9	43	431	1622	membrane part	P06576|Q9P0V3|O14745|Q9NRX5|Q9P2E7|C9J1E7|Q6IC75|A6NKG5|Q12891
50896	0.85353	0.88893	13	43	595	1622	response to stimulus	Q9HB90|Q9P0V3|O14745|O43242|P28340|O75140|P17482|Q9NYL2|P30153|Q13795|Q9Y265|P00746|Q12891
2001141	0.85362	0.88893	4	43	219	1622	regulation of RNA biosynthetic process	P17482|P30153|Q9Y265|Q12891
72594	0.85376	0.88893	1	43	70	1622	establishment of protein localization to organelle	P46777
30030	0.85376	0.88893	1	43	70	1622	cell projection organization	O14745
3008	0.85445	0.88901	2	43	124	1622	system process	O14745|Q12891
31981	0.85621	0.89021	4	43	220	1622	nuclear lumen	O43242|P28340|P46777|Q9Y265
9889	0.85884	0.89231	5	43	266	1622	regulation of biosynthetic process	P17482|P30153|Q9Y265|O60516|Q12891
44767	0.86118	0.89411	5	43	267	1622	single-organism developmental process	P06576|P17482|Q13795|Q02218|Q12891
16301	0.86932	0.90066	1	43	74	1622	kinase activity	Q9NYL2
9967	0.86932	0.90066	1	43	74	1622	positive regulation of signal transduction	Q9NYL2
31226	0.86932	0.90066	1	43	74	1622	intrinsic to plasma membrane	Q12891
3674	0.87023	0.90096	37	43	1460	1622	molecular_function	O14745|O43242|P46777|P17482|Q9NYL2|P12955|Q00796|Q96KR4|P30153|B7Z5F2|Q9HB90|Q9P0V3|P28340|C9J1E7|P50991|P62995|Q9Y265|Q6P158|D6R9P3|P11498|J3QKY3|Q49AG3|P23378|Q13795|Q02218|Q96A35|E7ESG6|P06576|Q9NRX5|H3BQ06|Q9P2E7|P22033|Q16836|P00746|O60516|Q16204|Q12891
44459	0.87276	0.9017	2	43	130	1622	plasma membrane part	O14745|Q12891
44249	0.87301	0.9017	8	43	402	1622	cellular biosynthetic process	Q9HB90|P06576|Q9NRX5|P28340|P46777|P17482|Q9Y265|Q96A35
16740	0.87346	0.9017	3	43	180	1622	transferase activity	P28340|Q9NYL2|B7Z5F2
65007	0.87445	0.9017	17	43	762	1622	biological regulation	O43242|O14745|Q9NYL2|P17482|P30153|Q13795|Q9HB90|P06576|Q9P0V3|Q9NRX5|P28340|O75140|P62995|Q9Y265|P00746|O60516|Q12891
65008	0.8746	0.9017	5	43	273	1622	regulation of biological quality	P06576|O14745|P28340|P00746|Q12891
2376	0.87596	0.9017	3	43	181	1622	immune system process	O43242|P00746|Q12891
6605	0.87649	0.9017	1	43	76	1622	protein targeting	P46777
23056	0.87649	0.9017	1	43	76	1622	positive regulation of signaling	Q9NYL2
5730	0.87649	0.9017	1	43	76	1622	nucleolus	P46777
3	0.87992	0.90334	1	43	77	1622	reproduction	Q9Y265
4872	0.87992	0.90334	1	43	77	1622	receptor activity	Q12891
10647	0.87992	0.90334	1	43	77	1622	positive regulation of cell communication	Q9NYL2
51704	0.88321	0.90607	3	43	184	1622	multi-organism process	O43242|P46777|Q12891
2000113	0.88651	0.90883	1	43	79	1622	negative regulation of cellular macromolecule biosynthetic process	O60516
1901566	0.88968	0.90995	1	43	80	1622	organonitrogen compound biosynthetic process	P06576
51336	0.88968	0.90995	1	43	80	1622	regulation of hydrolase activity	Q9P0V3
9611	0.88968	0.90995	1	43	80	1622	response to wounding	P00746
48513	0.89008	0.90995	3	43	187	1622	organ development	P17482|Q02218|Q12891
5886	0.89463	0.91396	5	43	283	1622	plasma membrane	P06576|O14745|Q9NRX5|Q9P2E7|Q12891
10558	0.89575	0.91446	1	43	82	1622	negative regulation of macromolecule biosynthetic process	O60516
4871	0.90149	0.91713	1	43	84	1622	signal transducer activity	Q9NYL2
31327	0.90149	0.91713	1	43	84	1622	negative regulation of cellular biosynthetic process	O60516
60089	0.90149	0.91713	1	43	84	1622	molecular transducer activity	Q9NYL2
42175	0.90149	0.91713	1	43	84	1622	nuclear outer membrane-endoplasmic reticulum membrane network	Q9NRX5
5789	0.90149	0.91713	1	43	84	1622	endoplasmic reticulum membrane	Q9NRX5
2682	0.90424	0.91929	1	43	85	1622	regulation of immune system process	P00746
9890	0.90692	0.92138	1	43	86	1622	negative regulation of biosynthetic process	O60516
5783	0.90773	0.92156	2	43	144	1622	endoplasmic reticulum	Q9NRX5|Q12891
71944	0.91033	0.92356	5	43	292	1622	cell periphery	P06576|O14745|Q9NRX5|Q9P2E7|Q12891
30154	0.91239	0.92501	3	43	198	1622	cell differentiation	Q9NYL2|Q02218|Q12891
42221	0.91354	0.92554	5	43	294	1622	response to chemical stimulus	Q9HB90|Q9P0V3|P17482|P30153|Q12891
6955	0.91453	0.92589	1	43	89	1622	immune response	P00746
5576	0.91793	0.9287	2	43	149	1622	extracellular region	Q00796|P00746
48869	0.91946	0.92961	3	43	202	1622	cellular developmental process	Q9NYL2|Q02218|Q12891
9888	0.92152	0.93105	1	43	92	1622	tissue development	Q12891
48699	0.92373	0.93264	1	43	93	1622	generation of neurons	Q02218
22008	0.92796	0.93626	1	43	95	1622	neurogenesis	Q02218
44432	0.93388	0.94159	1	43	98	1622	endoplasmic reticulum part	Q9NRX5
9605	0.93575	0.94282	1	43	99	1622	response to external stimulus	P17482
48856	0.93832	0.94476	5	43	312	1622	anatomical structure development	P06576|P17482|Q13795|Q02218|Q12891
45595	0.93932	0.94513	1	43	101	1622	regulation of cell differentiation	P30153
48468	0.94104	0.9462	1	43	102	1622	cell development	Q02218
48731	0.94505	0.94959	4	43	270	1622	system development	P06576|P17482|Q02218|Q12891
51239	0.9467	0.95059	2	43	167	1622	regulation of multicellular organismal process	O14745|Q12891
5829	0.96398	0.96728	5	43	339	1622	cytosol	O43242|P46777|P30153|P50991|Q12891
5575	0.96721	0.96986	36	43	1477	1622	cellular_component	O14745|O43242|P46777|P17482|Q9NYL2|Q00796|Q96KR4|P30153|Q9NX01|Q9HB90|Q9P0V3|P28340|C9J1E7|Q6IC75|P50991|P62995|Q9Y265|D6R9P3|P11498|P23378|Q13795|A6NKG5|Q02218|Q96A35|E7ESG6|P06576|Q9NRX5|H3BQ06|Q9P2E7|P22033|Q16836|E9PQE8|P00746|O60516|Q16204|Q12891
50793	0.97055	0.97254	1	43	126	1622	regulation of developmental process	P30153
7399	0.98708	0.98843	1	43	154	1622	nervous system development	Q02218
31224	0.98872	0.9894	4	43	341	1622	intrinsic to membrane	Q9NRX5|Q9P2E7|A6NKG5|Q12891
16021	0.99679	0.99679	3	43	335	1622	integral to membrane	Q9NRX5|Q9P2E7|A6NKG5
With Generic GO slim of 09.10.2013
7067	0.0050611	0.18235	3	34	15	1382	mitosis	Q96KR4|Q9Y265|Q9NX01
6091	0.0056108	0.18235	2	34	5	1382	generation of precursor metabolites and energy	P06576|Q02218
5739	0.01113	0.24115	9	34	158	1382	mitochondrion	P11498|P06576|P23378|P17482|P22033|P30153|Q02218|Q16836|Q96A35
6629	0.038682	0.36946	2	34	13	1382	lipid metabolic process	P11498|P06576
8150	0.045927	0.36946	24	34	761	1382	biological_process	P11498|O43242|O14745|P46777|P23378|P12955|Q9NYL2|Q96KR4|P30153|Q13795|Q02218|Q9NX01|Q96A35|Q9HB90|P06576|Q9P0V3|C9J1E7|P22033|Q6IC75|P50991|Q16836|Q9Y265|Q16204|Q12891
16829	0.048616	0.36946	1	34	2	1382	lyase activity	P23378
7049	0.052062	0.36946	3	34	35	1382	cell cycle	Q96KR4|Q9Y265|Q9NX01
6461	0.05684	0.36946	2	34	16	1382	protein complex assembly	O14745|P30153
65003	0.05684	0.36946	2	34	16	1382	macromolecular complex assembly	O14745|P30153
22607	0.05684	0.36946	2	34	16	1382	cellular component assembly	O14745|P30153
16192	0.063444	0.3749	2	34	17	1382	vesicle-mediated transport	C9J1E7|Q6IC75
5764	0.09219	0.44773	2	34	21	1382	lysosome	Q9HB90|Q12891
5773	0.099886	0.44773	2	34	22	1382	vacuole	Q9HB90|Q12891
44281	0.11281	0.44773	10	34	272	1382	small molecule metabolic process	P11498|Q9HB90|P06576|O43242|P12955|P22033|Q13795|Q02218|Q16836|Q12891
30234	0.11727	0.44773	1	34	5	1382	enzyme regulator activity	O43242
7059	0.11727	0.44773	1	34	5	1382	chromosome segregation	P30153
6520	0.11727	0.44773	1	34	5	1382	cellular amino acid metabolic process	P12955
51301	0.12399	0.44773	2	34	25	1382	cell division	Q96KR4|Q9Y265
7010	0.16034	0.54535	1	34	7	1382	cytoskeleton organization	Q9NYL2
22857	0.1811	0.54535	1	34	8	1382	transmembrane transporter activity	P06576
5815	0.1811	0.54535	1	34	8	1382	microtubule organizing center	Q9Y265
3674	0.19641	0.54535	15	34	494	1382	molecular_function	P11498|O43242|P46777|Q49AG3|P23378|Q13795|Q96A35|Q9HB90|P06576|Q9P0V3|P28340|C9J1E7|P50991|P62995|Q12891
8565	0.20136	0.54535	1	34	9	1382	protein transporter activity	C9J1E7
5811	0.20136	0.54535	1	34	9	1382	lipid particle	Q96KR4
16023	0.24044	0.57089	1	34	11	1382	cytoplasmic membrane-bounded vesicle	Q12891
8219	0.25928	0.57089	1	34	12	1382	cell death	Q9NYL2
43226	0.26612	0.57089	22	34	801	1382	organelle	P11498|D6R9P3|O43242|P46777|P23378|Q9NYL2|P17482|P30153|Q13795|Q02218|Q96A35|Q9HB90|P06576|Q9P0V3|P28340|P22033|P50991|P62995|Q16836|Q9Y265|Q16204|Q12891
5856	0.26734	0.57089	2	34	41	1382	cytoskeleton	Q9Y265|Q16204
3735	0.27664	0.57089	2	34	42	1382	structural constituent of ribosome	P46777|Q96A35
6950	0.27766	0.57089	1	34	13	1382	response to stress	Q9NYL2
3729	0.27766	0.57089	1	34	13	1382	mRNA binding	P62995
34641	0.28105	0.57089	5	34	145	1382	cellular nitrogen compound metabolic process	Q9HB90|O43242|Q13795|Q02218|Q9NX01
5975	0.29524	0.58153	2	34	44	1382	carbohydrate metabolic process	P11498|Q12891
3924	0.30452	0.58217	2	34	45	1382	GTPase activity	Q9HB90|Q13795
5615	0.34145	0.63412	2	34	49	1382	extracellular space	Q00796|P00746
5737	0.40692	0.69482	21	34	805	1382	cytoplasm	P11498|O43242|O14745|P46777|P23378|Q9NYL2|P17482|Q96KR4|P30153|Q13795|Q02218|Q96A35|Q9HB90|P06576|Q9P0V3|P22033|P50991|Q16836|Q9Y265|Q16204|Q12891
5198	0.41346	0.69482	2	34	57	1382	structural molecule activity	P46777|Q96A35
30154	0.45279	0.69482	1	34	24	1382	cell differentiation	Q9NYL2
6810	0.46503	0.69482	3	34	102	1382	transport	P06576|C9J1E7|Q6IC75
5840	0.46649	0.69482	1	34	25	1382	ribosome	Q96A35
6457	0.47986	0.69482	1	34	26	1382	protein folding	P50991
6397	0.47986	0.69482	1	34	26	1382	mRNA processing	Q9NX01
7155	0.50563	0.69482	1	34	28	1382	cell adhesion	Q96KR4
6412	0.50614	0.69482	2	34	68	1382	translation	P46777|Q96A35
9058	0.51413	0.69482	2	34	69	1382	biosynthetic process	P46777|Q96A35
5794	0.51413	0.69482	2	34	69	1382	Golgi apparatus	Q13795|Q9Y265
51082	0.51804	0.69482	1	34	29	1382	unfolded protein binding	P50991
19899	0.51804	0.69482	1	34	29	1382	enzyme binding	Q12891
8283	0.54197	0.69482	1	34	31	1382	cell proliferation	Q9NYL2
34655	0.54524	0.69482	2	34	73	1382	nucleobase-containing compound catabolic process	Q9HB90|Q13795
9056	0.55281	0.69482	2	34	74	1382	catabolic process	Q9HB90|Q13795
5654	0.56052	0.69482	3	34	117	1382	nucleoplasm	O43242|P28340|Q9Y265
3677	0.56655	0.69482	3	34	118	1382	DNA binding	P11498|P28340|Q49AG3
5634	0.60872	0.73272	13	34	541	1382	nucleus	D6R9P3|O43242|P46777|Q9NYL2|P17482|P30153|Q9HB90|Q9P0V3|P28340|P50991|P62995|Q16836|Q9Y265
5886	0.64678	0.76438	5	34	219	1382	plasma membrane	P06576|O14745|Q9NRX5|Q9P2E7|Q12891
3723	0.68039	0.78973	2	34	93	1382	RNA binding	P46777|P62995
55085	0.70381	0.80259	1	34	48	1382	transmembrane transport	P06576
5622	0.76757	0.86021	25	34	1066	1382	intracellular	P11498|D6R9P3|O43242|O14745|P46777|P23378|Q9NYL2|P17482|Q96KR4|P30153|Q13795|Q02218|Q96A35|Q9HB90|P06576|Q9P0V3|H3BQ06|P28340|P22033|P50991|P62995|Q16836|Q9Y265|Q16204|Q12891
5623	0.81198	0.87817	27	34	1153	1382	cell	O14745|O43242|P46777|P17482|Q9NYL2|Q96KR4|P30153|Q9HB90|Q9P0V3|P28340|P62995|P50991|Q9Y265|D6R9P3|P11498|P23378|Q13795|Q02218|Q96A35|P06576|Q9NRX5|H3BQ06|Q9P2E7|P22033|Q16836|Q16204|Q12891
5576	0.82907	0.87817	2	34	125	1382	extracellular region	Q00796|P00746
5575	0.84514	0.87817	29	34	1232	1382	cellular_component	O14745|O43242|P46777|P17482|Q9NYL2|Q00796|Q96KR4|P30153|Q9HB90|Q9P0V3|P28340|P50991|P62995|Q9Y265|D6R9P3|P11498|P23378|Q13795|Q02218|Q96A35|P06576|Q9NRX5|H3BQ06|Q9P2E7|P22033|Q16836|P00746|Q16204|Q12891
5730	0.85351	0.87817	1	34	75	1382	nucleolus	P46777
5783	0.86103	0.87817	1	34	77	1382	endoplasmic reticulum	Q12891
7165	0.86466	0.87817	1	34	78	1382	signal transduction	Q13795
5829	0.94241	0.94241	5	34	335	1382	cytosol	O43242|P46777|P30153|P50991|Q12891
