# Supplementary material for: Footprints of Directional Selection in Wild Atlantic Salmon Populations: Evidence for Parasite-Driven Evolution?
Source: PLoS One. 2014 Mar 26;9(3):e91672. doi: 10.1371/journal.pone.0091672 (PMC3966780; doi:10.1371/journal.pone.0091672)
Supplement: Table S10 — Results of an enrichment test conducted for GO terms associated with the "Parasite" and “Salinity” subsets of SNP outliers identified using landscape genomics analysis. (XLSX) [file pone.0091672.s013.xlsx]

## Sheet: Table S10_a
Table S10_a. Results of an enrichment test conducted for GO terms associated with the "Parasite" subset of SNP outliers, Landscape genomics analysis (LFMM). Databases: GO (08.10.2013) AND Generic GO slim (09.10.2013)
Selected statistical test : Hypergeometric test
Selected correction : Benjamini & Hochberg False Discovery Rate (FDR) correction
Selected significance level : 0.05
x: the number of genes in the tested set with the particular GO annotation
X: the total number of genes in the test set
n: the number of genes in the reference set annotated to a certain GO class
N: the total number of genes in the reference set
GO-ID	p-value	corr p-value	x	X	n	N	Description	Genes in test set
With GO_database of 08.10.2013
6790	0.00033266	0.53972	14	50	352	1621	sulfur compound metabolic process	O14841|P20292|P30711|Q96GX9|P22033|P31327|F5H780|Q99707|P32929|O43175|Q9UJ68|Q70JA7|P23526|Q13126
96	0.00069041	0.53972	8	50	152	1621	sulfur amino acid metabolic process	Q96GX9|P22033|P31327|Q99707|P32929|Q9UJ68|P23526|Q13126
6520	0.0010475	0.53972	22	50	742	1621	cellular amino acid metabolic process	Q9Y617|P20292|J3KQL0|Q96GX9|P23378|P31327|F5H780|P49327|Q99707|Q02218|O43175|P23434|P23526|O14841|P30711|Q9NRX5|P27708|P22033|P32929|Q9UJ68|Q13126|P35914
9069	0.0015454	0.53972	6	50	102	1621	serine family amino acid metabolic process	Q9Y617|P23378|F5H780|P32929|P23434|O43175
1901605	0.0019276	0.53972	15	50	452	1621	alpha-amino acid metabolic process	J3KQL0|Q9Y617|Q96GX9|P23378|P31327|F5H780|Q02218|O43175|P23434|P27708|P22033|P32929|Q9UJ68|Q13126|P35914
3676	0.0030422	0.53972	67	50	3252	1621	nucleic acid binding	P36578|Q02556|Q96J94|C9J2Y9|Q9UDW3|Q15717|Q9BV44|D6RBM0|Q9NW08|P62995|E5RIA2|Q6P158|P11498|P68104|Q8IYB9|J3QKY3|Q01105|A8MPP1|Q9NQT4|J3QSE8|Q49AG3|H0Y8E6|F8VSC7|P31249|Q86W42|Q9UJQ4|F8WEL6|P19387|P24928|Q13347|G5E9S1|Q15020|P23771|Q96PZ0|Q14541|Q96MW7|Q9UQG0|Q16254|O60231|P54132|O75475|Q9BXR3|Q9WJR5|Q9NUD5|P46531|H3BP11|Q96HZ4|Q9NSD4|P28340|Q8N720|Q15545|P31276|Q96QR8|P46782|B4DP17|Q5T0W7|D6R9P3|…
70372	0.0031542	0.53972	5	50	82	1621	regulation of ERK1 and ERK2 cascade	O14745|P04233|P21730|Q96GX9|P01112
1901363	0.0033328	0.53972	114	50	6112	1621	heterocyclic compound binding	P36578|Q96J94|J3KQL0|O43615|C9J2Y9|O43175|Q9UDW3|P23526|Q15717|O14841|Q9BV44|P68104|Q8IYB9|Q01105|A8MPP1|Q6NXR0|Q86W42|P31249|F8WEL6|H7BXX9|Q96LR5|P19387|Q13347|P23921|G5E9S1|Q96PZ0|P22033|Q14541|Q96MW7|Q9UQG0|P54132|Q9BXR3|O75475|P16152|H3BP11|P46531|P84095|P28340|P17980|P50991|Q96QR8|B4DP17|F8VRQ1|P49327|Q99707|Q6R2W3|P55084|Q13129|Q16514|P14618|H3BLU6|P26373|P01112|J3QT34|Q02556|Q14432|F5H780|…
51240	0.003492	0.53972	14	50	432	1621	positive regulation of multicellular organismal process	Q53H80|Q02556|P31327|Q96C10|Q8N0W4|P08887|P46531|P04233|Q13491|Q9NW08|P23771|Q9BXM7|Q07812|Q9Y6X1
50667	0.0036312	0.53972	3	50	32	1621	homocysteine metabolic process	P22033|P31327|P32929
2437	0.0036312	0.53972	3	50	32	1621	inflammatory response to antigenic stimulus	P46531|P23771|P12314
71941	0.0036312	0.53972	3	50	32	1621	nitrogen cycle metabolic process	J3KQL0|Q9H1K1|P31327
46620	0.0036312	0.53972	3	50	32	1621	regulation of organ growth	P46531|Q9Y6X1|Q8N0W4
97159	0.0046353	0.53972	114	50	6162	1621	organic cyclic compound binding	P36578|Q96J94|J3KQL0|O43615|C9J2Y9|O43175|Q9UDW3|P23526|Q15717|O14841|Q9BV44|P68104|Q8IYB9|Q01105|A8MPP1|Q6NXR0|Q86W42|P31249|F8WEL6|H7BXX9|Q96LR5|P19387|Q13347|P23921|G5E9S1|Q96PZ0|P22033|Q14541|Q96MW7|Q9UQG0|P54132|Q9BXR3|O75475|P16152|H3BP11|P46531|P84095|P28340|P17980|P50991|Q96QR8|B4DP17|F8VRQ1|P49327|Q99707|Q6R2W3|P55084|Q13129|Q16514|P14618|H3BLU6|P26373|P01112|J3QT34|Q02556|Q14432|F5H780|…
19752	0.005933	0.53972	30	50	1252	1621	carboxylic acid metabolic process	J3KQL0|Q96GX9|F5H780|O43175|P23526|Q9BYJ1|O14841|P30711|P27708|O15438|P32929|P35914|P11498|P40926|P20292|Q9Y617|P23378|P31327|P49327|Q02218|Q99707|P23434|P04233|Q9NRX5|P55084|P22033|Q9UJ68|Q53GQ0|P21399|Q13126
15074	0.0062104	0.53972	5	50	92	1621	DNA integration	Q9UQG0|Q6R2W3|Q13129|Q9BXR3|Q9WJR5
43604	0.0064188	0.53972	4	50	62	1621	amide biosynthetic process	O14841|J3KQL0|P20292|P31327
51254	0.0068393	0.53972	25	50	12	1621	positive regulation of RNA metabolic process	Q16254|Q02556|Q53H80|P54132|Q13501|P78543|O75475|Q9UJQ4|Q9BTT4|Q86VP6|P19387|P24928|P46531|P23771|P84095|Q02363|Q13129|Q14541|P24468|P01133|P98082|P62995|Q15545|B5MBX5|P01112
1819	0.0092772	0.53972	7	50	172	1621	positive regulation of cytokine production	P04233|Q02556|Q53H80|Q9NW08|P23771|Q96C10|P08887
45935	0.010202	0.53972	25	50	1032	1621	positive regulation of nucleobase-containing compound metabolic process	Q16254|Q02556|Q53H80|P54132|Q13501|P78543|O75475|Q9UJQ4|Q9BTT4|Q86VP6|P19387|P24928|P46531|P23771|P84095|Q02363|Q13129|Q14541|P24468|P01133|P98082|P62995|Q15545|B5MBX5|P01112
43436	0.010287	0.53972	31	50	1352	1621	oxoacid metabolic process	J3KQL0|Q96GX9|F5H780|O43175|Q70JA7|P23526|Q9BYJ1|O14841|P30711|P27708|O15438|P32929|P35914|P11498|P40926|P20292|Q9Y617|P23378|P31327|P49327|Q99707|Q02218|P23434|P04233|Q9NRX5|P55084|P22033|Q9UJ68|Q53GQ0|P21399|Q13126
44427	0.010386	0.53972	14	50	482	1621	chromosomal part	Q9H7L9|P30279|P23771|Q9NQT4|Q8WVJ2|P28340|Q86XK3|O14777|Q02363|P54132|Q9UJQ4|O75475|Q9Y265|Q96QR8
5488	0.010578	0.53972	201	50	12072	1621	binding	P36578|Q96GX9|P78543|P62753|O43175|Q9UDW3|Q70JA7|P23526|Q8N0W4|Q15717|Q9BV44|P22695|P68104|Q01105|O95259|Q9H1K1|Q86W42|P31249|P04746|P23434|P19387|P28074|Q9Y5W7|Q13347|P23921|P04233|G5E9S1|Q07812|Q9P2E7|P01133|P98082|Q9NZN1|P05997|P52565|Q9BXR3|O75475|P16152|H3BP11|P46531|P84095|P11216|Q96QR8|Q6V0I7|F8VRQ1|Q9ULH1|P23378|Q6R2W3|Q9UNA0|P55084|Q9BZW8|P14618|P27216|P26373|P01112|P02794|P13196|O14745|…
19842	0.010876	0.53972	5	50	102	1621	vitamin binding	P11498|P22033|P08100|Q99707|Q02218
42742	0.010876	0.53972	5	50	102	1621	defense response to bacterium	Q02556|Q6NXR0|P21730|P08887|P12314
48518	0.011335	0.53972	65	50	3302	1621	positive regulation of biological process	Q02556|Q14432|F5H780|P78543|P62753|O60858|Q8N0W4|Q15717|Q9NW08|P32297|Q9Y6X1|Q02363|P51572|P62995|P32929|P20292|P31249|Q9UJQ4|P19387|P24928|P12314|P28074|P04233|P23771|P16949|Q07812|Q8TAA3|P21730|Q14541|P01133|P98082|P00746|Q9NZN1|Q16254|Q9Y2B0|Q53H80|P30279|Q53EP0|P52565|P54132|O75475|Q9BTT4|Q86VP6|P08887|P46531|Q13491|Q9H7L9|P84095|Q9BXM7|P17980|P11047|Q8TDS4|Q15545|B0AZS9|P31327|Q13501|P49327|…
6082	0.011489	0.53972	31	50	1362	1621	organic acid metabolic process	J3KQL0|Q96GX9|F5H780|O43175|Q70JA7|P23526|Q9BYJ1|O14841|P30711|P27708|O15438|P32929|P35914|P11498|P40926|P20292|Q9Y617|P23378|P31327|P49327|Q99707|Q02218|P23434|P04233|Q9NRX5|P55084|P22033|Q9UJ68|Q53GQ0|P21399|Q13126
16779	0.011996	0.53972	9	50	262	1621	nucleotidyltransferase activity	Q9UQG0|Q9NW08|P28340|B7Z5F2|C9J2Y9|Q9BXR3|Q9WJR5|P24928|P19387
43177	0.012821	0.53972	8	50	222	1621	organic acid binding	P11498|J3KQL0|P20292|P27708|P22033|P31327|P24468|P35914
50678	0.012821	0.53972	8	50	222	1621	regulation of epithelial cell proliferation	P46531|P23771|P21730|Q07812|P24468|P25705|P11047|P01112
31406	0.012821	0.53972	8	50	222	1621	carboxylic acid binding	P11498|J3KQL0|P20292|P27708|P22033|P31327|P24468|P35914
70408	0.012862	0.53972	3	50	42	1621	carbamoyl phosphate metabolic process	J3KQL0|P27708|P31327
70409	0.012862	0.53972	3	50	42	1621	carbamoyl phosphate biosynthetic process	J3KQL0|P27708|P31327
3281	0.012862	0.53972	3	50	42	1621	ventricular septum development	P46531|P23771|Q9UJQ4
2000106	0.012862	0.53972	3	50	42	1621	regulation of leukocyte apoptotic process	P04233|Q07812|Q8TDS4
45598	0.012862	0.53972	3	50	42	1621	regulation of fat cell differentiation	P23771|Q53EP0|Q02363
6749	0.013174	0.53972	4	50	72	1621	glutathione metabolic process	O14841|P20292|P30711|F5H780
51046	0.015626	0.53972	11	50	362	1621	regulation of secretion	P46531|Q9NZN1|P20339|O14745|P04233|P32297|Q9BXM7|P23771|Q9Y6X1|Q8TDS4|P01133
10557	0.016004	0.53972	26	50	1122	1621	positive regulation of macromolecule biosynthetic process	Q9Y2B0|Q53H80|Q02556|Q16254|P54132|O75475|Q9BTT4|Q86VP6|Q15717|P46531|P84095|Q9Y6X1|Q02363|Q15545|Q13501|Q9UJQ4|P24928|P19387|P23771|Q14541|Q13129|P24468|P98082|P01133|P01112|B5MBX5
6367	0.017102	0.53972	8	50	232	1621	transcription initiation from RNA polymerase II promoter	P46531|Q16254|Q16514|Q14541|Q15545|Q9BTT4|P24928|P19387
79	0.017468	0.53972	5	50	112	1621	regulation of cyclin-dependent protein serine/threonine kinase activity	P30279|P61024|P54132|P24468|Q9P287
9066	0.017468	0.53972	5	50	112	1621	aspartate family amino acid metabolic process	Q96GX9|Q02218|O43175|Q9UJ68|Q13126
6807	0.018139	0.53972	96	50	5262	1621	nitrogen compound metabolic process	P36578|J3KQL0|Q96J94|Q96GX9|Q14432|F5H780|C9J2Y9|P78543|P62753|O43175|Q9UDW3|Q70JA7|P23526|O14841|Q15717|P30711|Q9NW08|P62995|P32929|Q9Y265|P68104|Q8IYB9|Q01105|P20292|P40926|Q9NQT4|Q9H1K1|H0Y8E6|Q86W42|P31249|Q9UJQ4|Q02218|P23434|P19387|P24928|P28074|G5E9S1|P23921|Q15020|Q9NRX5|P23771|Q96PZ0|Q8TAA3|Q07812|P21730|Q86XK3|Q14541|P22033|P15121|Q9P287|P01133|Q9UJ68|Q9NPI5|P21673|Q9UQG0|Q16254|Q53H80|…
51272	0.018249	0.53972	7	50	192	1621	positive regulation of cellular component movement	P46531|P04233|P23771|P16949|P98082|P08887|P01112
44272	0.018643	0.53972	6	50	152	1621	sulfur compound biosynthetic process	O14841|P20292|Q96GX9|P32929|Q70JA7|Q13126
51173	0.018708	0.53972	25	50	1082	1621	positive regulation of nitrogen compound metabolic process	Q16254|Q02556|Q53H80|P54132|Q13501|P78543|O75475|Q9UJQ4|Q9BTT4|Q86VP6|P19387|P24928|P46531|P23771|P84095|Q02363|Q13129|Q14541|P24468|P01133|P98082|P62995|Q15545|B5MBX5|P01112
44454	0.020013	0.53972	9	50	282	1621	nuclear chromosome part	Q9H7L9|P23771|P28340|Q86XK3|O14777|P54132|O75475|Q9Y265|Q96QR8
10740	0.020329	0.53972	12	50	422	1621	positive regulation of intracellular protein kinase cascade	P46531|P04233|Q9BXM7|P23771|P21730|P98082|P01133|P32929|Q9NQ34|O60858|P08887|P01112
43167	0.021609	0.53972	116	50	6552	1621	ion binding	J3KQL0|O43615|Q96GX9|Q70JA7|Q9UDW3|Q8N0W4|Q9BYJ1|O14841|O60493|P32297|P32929|P22695|P68104|P47985|Q8IYB9|A8MPP1|Q6NXR0|Q9H1K1|F8WEL6|P04746|H7BXX9|Q96LR5|Q9Y5W7|P23921|Q9P2E7|P22033|Q14541|E9PCX8|P01133|P98082|P05997|Q9UQG0|P47972|P54132|Q9BXR3|P46531|P84095|P28340|P17980|P11216|P50991|B4DP17|P35914|Q6V0I7|Q9Y617|Q9ULH1|P23378|P49327|Q13501|Q99707|Q9UNA0|P55084|Q13129|P14618|H3BLU6|P27216|P01112|…
6352	0.022323	0.53972	8	50	242	1621	DNA-dependent transcription, initiation	P46531|Q16254|Q16514|Q14541|Q15545|Q9BTT4|P24928|P19387
10212	0.023194	0.53972	4	50	82	1621	response to ionizing radiation	P23771|Q07812|P54132|O60858
34062	0.023194	0.53972	4	50	82	1621	RNA polymerase activity	Q9NW08|C9J2Y9|P24928|P19387
34341	0.023194	0.53972	4	50	82	1621	response to interferon-gamma	Q02556|P32455|Q13137|P12314
3964	0.023194	0.53972	4	50	82	1621	RNA-directed DNA polymerase activity	Q9UQG0|B7Z5F2|Q9BXR3|Q9WJR5
3899	0.023194	0.53972	4	50	82	1621	DNA-directed RNA polymerase activity	Q9NW08|C9J2Y9|P24928|P19387
50	0.023705	0.53972	2	50	22	1621	urea cycle	J3KQL0|P31327
85	0.023705	0.53972	2	50	22	1621	G2 phase of mitotic cell cycle	P54132|P52292
35327	0.023705	0.53972	2	50	22	1621	transcriptionally active chromatin	Q9NQT4|O75475
35176	0.023705	0.53972	2	50	22	1621	social behavior	Q8N0W4|P01112
35067	0.023705	0.53972	2	50	22	1621	negative regulation of histone acetylation	Q01105|Q15545
35065	0.023705	0.53972	2	50	22	1621	regulation of histone acetylation	Q01105|Q15545
43102	0.023705	0.53972	2	50	22	1621	amino acid salvage	Q96GX9|Q13126
45005	0.023705	0.53972	2	50	22	1621	maintenance of fidelity involved in DNA-dependent DNA replication	P28340|P54132
51703	0.023705	0.53972	2	50	22	1621	intraspecies interaction between organisms	Q8N0W4|P01112
71267	0.023705	0.53972	2	50	22	1621	L-methionine salvage	Q96GX9|Q13126
71265	0.023705	0.53972	2	50	22	1621	L-methionine biosynthetic process	Q96GX9|Q13126
51319	0.023705	0.53972	2	50	22	1621	G2 phase	P54132|P52292
1562	0.023705	0.53972	2	50	22	1621	response to protozoan	Q02556|Q6NXR0
1937	0.023705	0.53972	2	50	22	1621	negative regulation of endothelial cell proliferation	P24468|P25705
72602	0.023705	0.53972	2	50	22	1621	interleukin-4 secretion	P46531|P23771
19509	0.023705	0.53972	2	50	22	1621	L-methionine salvage from methylthioadenosine	Q96GX9|Q13126
19627	0.023705	0.53972	2	50	22	1621	urea metabolic process	J3KQL0|P31327
2438	0.023705	0.53972	2	50	22	1621	acute inflammatory response to antigenic stimulus	P23771|P12314
2524	0.023705	0.53972	2	50	22	1621	hypersensitivity	P23771|P12314
71887	0.023705	0.53972	2	50	22	1621	leukocyte apoptotic process	Q07812|Q8TDS4
50829	0.023705	0.53972	2	50	22	1621	defense response to Gram-negative bacterium	Q6NXR0|P08887
3215	0.023705	0.53972	2	50	22	1621	cardiac right ventricle morphogenesis	P46531|P23771
42832	0.023705	0.53972	2	50	22	1621	defense response to protozoan	Q02556|Q6NXR0
3161	0.023705	0.53972	2	50	22	1621	cardiac conduction system development	P46531|Q02363
3180	0.023705	0.53972	2	50	22	1621	aortic valve morphogenesis	P46531|P23771
3176	0.023705	0.53972	2	50	22	1621	aortic valve development	P46531|P23771
1901983	0.023705	0.53972	2	50	22	1621	regulation of protein acetylation	Q01105|Q15545
97105	0.023705	0.53972	2	50	22	1621	presynaptic membrane assembly	Q9NZN1|Q8N0W4
97090	0.023705	0.53972	2	50	22	1621	presynaptic membrane organization	Q9NZN1|Q8N0W4
1901984	0.023705	0.53972	2	50	22	1621	negative regulation of protein acetylation	Q01105|Q15545
42446	0.023705	0.53972	2	50	22	1621	hormone biosynthetic process	P15121|Q53GQ0
4087	0.023705	0.53972	2	50	22	1621	carbamoyl-phosphate synthase (ammonia) activity	J3KQL0|P31327
2000008	0.023705	0.53972	2	50	22	1621	regulation of protein localization to cell surface	Q13491|P01133
4364	0.023705	0.53972	2	50	22	1621	glutathione transferase activity	P20292|P30711
2000108	0.023705	0.53972	2	50	22	1621	positive regulation of leukocyte apoptotic process	Q07812|Q8TDS4
2000757	0.023705	0.53972	2	50	22	1621	negative regulation of peptidyl-lysine acetylation	Q01105|Q15545
2000756	0.023705	0.53972	2	50	22	1621	regulation of peptidyl-lysine acetylation	Q01105|Q15545
48678	0.023705	0.53972	2	50	22	1621	response to axon injury	Q07812|F5H780
48711	0.023705	0.53972	2	50	22	1621	positive regulation of astrocyte differentiation	P46531|Q02363
48715	0.023705	0.53972	2	50	22	1621	negative regulation of oligodendrocyte differentiation	P46531|Q02363
45662	0.023705	0.53972	2	50	22	1621	negative regulation of myoblast differentiation	Q9NPI5|P46531
6546	0.023705	0.53972	2	50	22	1621	glycine catabolic process	P23378|P23434
32633	0.023705	0.53972	2	50	22	1621	interleukin-4 production	P46531|P23771
45920	0.023705	0.53972	2	50	22	1621	negative regulation of exocytosis	P46531|Q9NZN1
32471	0.023705	0.53972	2	50	22	1621	reduction of endoplasmic reticulum calcium ion concentration	Q07812|P51572
46622	0.023705	0.53972	2	50	22	1621	positive regulation of organ growth	Q9Y6X1|Q8N0W4
7588	0.023705	0.53972	2	50	22	1621	excretion	P32297|P98082
2001244	0.023705	0.53972	2	50	22	1621	positive regulation of intrinsic apoptotic signaling pathway	Q07812|P51572
31419	0.023705	0.53972	2	50	22	1621	cobalamin binding	P22033|Q99707
31404	0.023705	0.53972	2	50	22	1621	chloride ion binding	P04746|Q8N0W4
7171	0.023705	0.53972	2	50	22	1621	activation of transmembrane receptor protein tyrosine kinase activity	P32297|P01133
31057	0.023705	0.53972	2	50	22	1621	negative regulation of histone modification	Q01105|Q15545
31018	0.023705	0.53972	2	50	22	1621	endocrine pancreas development	Q14541|P08887
5694	0.025101	0.53972	14	50	532	1621	chromosome	Q9H7L9|P30279|P23771|Q9NQT4|Q8WVJ2|P28340|Q86XK3|O14777|Q02363|P54132|Q9UJQ4|O75475|Q9Y265|Q96QR8
785	0.025221	0.53972	9	50	292	1621	chromatin	Q9H7L9|P30279|P23771|Q9NQT4|Q86XK3|Q02363|Q9UJQ4|O75475|Q9Y265
4386	0.025221	0.53972	9	50	292	1621	helicase activity	A8MPP1|J3QSE8|O75643|O60231|H0Y8E6|P54132|Q9Y265|Q96C10|Q6P158
10720	0.026069	0.53972	6	50	162	1621	positive regulation of cell development	P46531|Q9NZN1|Q14432|Q02363|P52565|P98082
30335	0.026069	0.53972	6	50	162	1621	positive regulation of cell migration	P46531|P04233|P23771|P98082|P08887|P01112
9791	0.026252	0.53972	5	50	122	1621	post-embryonic development	P23771|Q07812|Q9Y6X1|P22033|P21399
51047	0.026252	0.53972	5	50	122	1621	positive regulation of secretion	P20339|Q9BXM7|P23771|Q9Y6X1|Q8TDS4
30170	0.026252	0.53972	5	50	122	1621	pyridoxal phosphate binding	Q9Y617|P23378|P11216|P32929|P13196
43169	0.028007	0.53972	73	50	3922	1621	cation binding	J3QT34|J3KQL0|Q96GX9|Q9UMZ2|Q14432|F5H780|Q9NPG8|O60858|Q9UDW3|Q70JA7|Q9BYJ1|Q9NW08|P32297|Q99643|E5RIA2|Q6P158|P22695|P11498|P47985|Q6UW02|Q8IYB9|Q9H1K1|Q49AG3|Q8N2S1|Q9UJQ4|Q02218|F8WEL6|P04746|P24928|P23771|Q9P2E7|P22033|Q14541|E9PCX8|P01133|Q6ZS10|Q9NPI5|P21673|P05997|Q9UQG0|P47972|Q9UKA1|Q9BXR3|Q9WJR5|Q9NUD5|P46531|Q9NSD4|Q9BXM7|P13929|P28340|P27708|Q8N720|Q9UBV8|P35914|B4DP17|Q6V0I7|Q8N5K1|…
9986	0.028431	0.53972	11	50	392	1621	cell surface	P46531|Q9NZN1|P04233|P21730|Q9BZM5|Q9BZW8|Q6ZS10|P38646|Q8N0W4|P08887|P12314
97	0.028503	0.53972	3	50	52	1621	sulfur amino acid biosynthetic process	Q96GX9|P32929|Q13126
70374	0.028503	0.53972	3	50	52	1621	positive regulation of ERK1 and ERK2 cascade	P04233|P21730|P01112
60271	0.028503	0.53972	3	50	52	1621	cilium morphogenesis	Q86VH2|Q16254|Q9ULH1
60333	0.028503	0.53972	3	50	52	1621	interferon-gamma-mediated signaling pathway	Q02556|P32455|P12314
70851	0.028503	0.53972	3	50	52	1621	growth factor receptor binding	O14745|P23771|P01133
2526	0.028503	0.53972	3	50	52	1621	acute inflammatory response	P23771|P08887|P12314
10332	0.028503	0.53972	3	50	52	1621	response to gamma radiation	P23771|Q07812|O60858
33293	0.028503	0.53972	3	50	52	1621	monocarboxylic acid binding	P11498|P20292|P24468
3279	0.028503	0.53972	3	50	52	1621	cardiac septum development	P46531|P23771|Q9UJQ4
2000177	0.028503	0.53972	3	50	52	1621	regulation of neural precursor cell proliferation	Q02363|P78543|P01133
5776	0.028503	0.53972	3	50	52	1621	autophagic vacuole	Q13501|Q9GZQ8|Q3MII6
6543	0.028503	0.53972	3	50	52	1621	glutamine catabolic process	J3KQL0|P27708|P31327
6555	0.028503	0.53972	3	50	52	1621	methionine metabolic process	Q96GX9|Q9UJ68|Q13126
6544	0.028503	0.53972	3	50	52	1621	glycine metabolic process	P23378|P23434|O43175
31056	0.028503	0.53972	3	50	52	1621	regulation of histone modification	Q01105|P23771|Q15545
9063	0.028577	0.53972	8	50	252	1621	cellular amino acid catabolic process	J3KQL0|P27708|P23378|P31327|P32929|Q02218|P23434|P35914
48522	0.028799	0.53972	58	50	3022	1621	positive regulation of cellular process	Q02556|Q14432|P78543|F5H780|P62753|O60858|Q15717|P32297|Q9Y6X1|Q02363|P51572|P62995|P32929|P31249|Q9UJQ4|P24928|P19387|P28074|P04233|P23771|P16949|Q07812|Q8TAA3|P21730|Q14541|P01133|P98082|Q9NZN1|Q16254|Q9Y2B0|Q53H80|P30279|Q53EP0|P52565|P54132|O75475|Q9BTT4|Q86VP6|P08887|P46531|Q9H7L9|P84095|Q9BXM7|P17980|P11047|Q8TDS4|Q15545|B0AZS9|P49327|Q13501|Q9NQ34|Q96C10|P20339|Q13129|P24468|Q53GQ0|P01112|…
32502	0.030473	0.53972	67	50	3572	1621	developmental process	Q96J94|J3KQL0|Q02556|Q86WC4|Q14432|Q6P4F1|F5H780|P78543|O60858|O43175|Q8N0W4|Q15717|P32297|Q9Y6X1|Q02363|O95259|Q8N2S1|A6NKG5|P31249|Q02218|Q9UJQ4|P04233|P23771|P16949|Q07812|P21730|P22033|Q14541|Q9P287|P01133|P98082|Q86VH2|P21673|Q9NZN1|P05997|Q16254|Q53H80|P52565|O75533|P54132|P61981|Q9BTT4|Q86VP6|P08887|P46531|Q13491|Q96HZ4|P84095|P27708|Q9Y287|P17980|P11047|P31276|Q99574|P35914|Q8N5K1|Q9ULH1|…
16740	0.030861	0.53972	37	50	1802	1621	transferase activity	Q9NPI5|P21673|Q9UQG0|J3QT34|Q6UX72|Q9BSD7|Q6P4F1|B7Z5F2|Q9NPG8|C9J2Y9|Q9BXR3|Q70JA7|Q9WJR5|Q9BV44|P30711|Q9NW08|Q9BXM7|P28340|P27708|P11216|Q16877|P20292|Q9Y617|O95259|Q8N2S1|Q13501|P49327|Q99707|P23434|H7BXX9|P19387|P24928|O75716|P55084|P14618|Q13126|P13196
45893	0.031131	0.53972	21	50	912	1621	positive regulation of transcription, DNA-dependent	Q16254|Q02556|Q53H80|P54132|Q13501|O75475|Q9UJQ4|Q9BTT4|Q86VP6|P46531|P84095|P23771|Q02363|Q13129|Q14541|P24468|P01133|P98082|Q15545|B5MBX5|P01112
228	0.031325	0.53972	9	50	302	1621	nuclear chromosome	Q9H7L9|P23771|P28340|Q86XK3|O14777|P54132|O75475|Q9Y265|Q96QR8
16052	0.031325	0.53972	9	50	302	1621	carbohydrate catabolic process	Q16877|P13929|Q6P4F1|P31327|Q14376|P14618|P11216|Q02218|P04746
36094	0.031792	0.53972	71	50	3822	1621	small molecule binding	J3QT34|J3KQL0|O43615|Q14432|F5H780|C9J2Y9|O43175|P23526|Q15717|O14841|D6RBM0|Q9NW08|Q14376|P62995|Q9Y265|Q6P158|Q16877|P11498|P68104|P40926|P20292|A8MPP1|Q6NXR0|J3QSE8|P78371|F8VSC7|H0Y8E6|Q02218|H7BXX9|Q96LR5|P38646|Q15020|P23921|O75716|P22033|Q9NPI5|Q86VH2|Q9BSD7|O60231|P54132|P16152|P84095|Q9BXM7|P28340|P27708|Q9Y287|P17980|O15438|P50991|P35914|Q5T0W7|D6R9P3|F8VRQ1|O75643|P31327|P08100|P49327|…
1901606	0.032026	0.53972	7	50	212	1621	alpha-amino acid catabolic process	J3KQL0|P27708|P23378|P31327|Q02218|P23434|P35914
43233	0.032752	0.53972	59	50	3102	1621	organelle lumen	P36578|O43615|P62753|Q15717|Q9NW08|Q8N1F7|Q9Y265|P11498|P40926|Q01105|A8MPP1|Q9NQT4|Q02218|P38646|Q6UW63|P24928|P19387|P28074|P23921|P04233|Q15020|P23771|Q86XK3|P22033|Q14541|P01133|P00746|P05997|Q16254|Q53H80|P30279|O75533|P54132|P61024|O75475|Q9BTT4|Q8NHP8|P46531|Q9H7L9|P28340|P27708|Q8N720|P52292|P17980|Q15545|Q96QR8|P35914|F8VRQ1|Q96EL2|O75643|O14777|P31327|Q13501|Q9UKD2|P55084|Q16514|P25705|…
16054	0.033054	0.53972	10	50	352	1621	organic acid catabolic process	J3KQL0|P27708|P23378|P22033|P31327|P55084|P32929|Q02218|P23434|P35914
46395	0.033054	0.53972	10	50	352	1621	carboxylic acid catabolic process	J3KQL0|P27708|P23378|P22033|P31327|P55084|P32929|Q02218|P23434|P35914
10628	0.033306	0.53972	22	50	972	1621	positive regulation of gene expression	Q16254|Q02556|Q53H80|P54132|Q13501|P31249|O75475|Q9UJQ4|Q9BTT4|Q86VP6|P46531|P84095|P23771|Q02363|Q13129|Q14541|P24468|P01133|P98082|Q15545|B5MBX5|P01112
9891	0.03364	0.53972	26	50	1192	1621	positive regulation of biosynthetic process	Q9Y2B0|Q53H80|Q02556|Q16254|P54132|O75475|Q9BTT4|Q86VP6|Q15717|P46531|P84095|Q9Y6X1|Q02363|Q15545|Q13501|Q9UJQ4|P24928|P19387|P23771|Q14541|Q13129|P24468|P98082|P01133|P01112|B5MBX5
51707	0.034068	0.53972	14	50	552	1621	response to other organism	Q02556|Q6NXR0|J3KQL0|Q53H80|Q9NW08|P23771|Q9NQT4|P16949|P21730|P32455|P31327|Q96C10|P08887|P12314
3729	0.035229	0.53972	6	50	172	1621	mRNA binding	Q15717|Q96J94|P62995|Q96QR8|P46782|P21399
2000147	0.035229	0.53972	6	50	172	1621	positive regulation of cell motility	P46531|P04233|P23771|P98082|P08887|P01112
40017	0.035229	0.53972	6	50	172	1621	positive regulation of locomotion	P46531|P04233|P23771|P98082|P08887|P01112
8652	0.035947	0.53972	8	50	262	1621	cellular amino acid biosynthetic process	O14841|Q9Y617|P20292|Q96GX9|P31327|P32929|O43175|Q13126
30334	0.035947	0.53972	8	50	262	1621	regulation of cell migration	P46531|O14745|P04233|P23771|P24468|P98082|P08887|P01112
34641	0.036605	0.53972	87	50	4832	1621	cellular nitrogen compound metabolic process	P36578|J3KQL0|Q96J94|Q96GX9|Q14432|F5H780|C9J2Y9|P78543|P62753|O43175|Q9UDW3|P23526|O14841|Q15717|P30711|Q9NW08|P62995|P32929|Q9Y265|P68104|Q8IYB9|Q01105|P20292|P40926|Q9NQT4|H0Y8E6|Q86W42|P31249|Q9UJQ4|Q02218|P19387|P24928|P28074|G5E9S1|P23921|Q15020|P23771|Q96PZ0|Q8TAA3|Q07812|P21730|Q86XK3|Q14541|Q9P287|P01133|Q9NPI5|P21673|Q9UQG0|Q16254|Q53H80|O60231|O75533|P54132|O75475|Q9BXR3|Q9BTT4|Q9WJR5|…
30118	0.03678	0.53972	4	50	92	1621	clathrin coat	Q9UMZ2|Q9UJY5|P98082|Q9Y2T2
6541	0.03678	0.53972	4	50	92	1621	glutamine metabolic process	J3KQL0|P27708|P31327|O43175
16836	0.037421	0.53972	5	50	132	1621	hydro-lyase activity	P13929|Q96GX9|P55084|P49327|P21399
34061	0.037421	0.53972	5	50	132	1621	DNA polymerase activity	Q9UQG0|P28340|B7Z5F2|Q9BXR3|Q9WJR5
3678	0.037421	0.53972	5	50	132	1621	DNA helicase activity	A8MPP1|J3QSE8|H0Y8E6|P54132|Q9Y265
43234	0.037705	0.53972	71	50	3852	1621	protein complex	Q96J94|J3KQL0|O43615|Q9UMZ2|P32297|Q9Y6X1|Q02363|Q9BZM5|Q8N1F7|Q99643|Q9Y265|P22695|P68104|P47985|Q01105|O95259|Q9NQT4|P78371|Q9UJY5|H0Y8E6|Q86W42|Q9UJQ4|Q02218|P23434|Q9Y2T2|P19387|P24928|P28074|Q13347|P23921|P04233|P16949|Q8TAA3|Q07812|Q86XK3|Q9P287|P98082|Q15006|Q86VH2|Q16254|Q53H80|P30279|Q9UKA1|Q9BTT4|Q99437|Q86VP6|P08887|P46531|Q9H7L9|Q96HZ4|Q8WVJ2|P13929|P28340|P27708|C9J1E7|P17980|Q9GZQ8|…
6575	0.038387	0.53972	9	50	312	1621	cellular modified amino acid metabolic process	O14841|Q9NRX5|P20292|P30711|P22033|P31327|F5H780|P49327|P32929
19318	0.039758	0.53972	10	50	362	1621	hexose metabolic process	Q16877|P11498|P40926|P13929|Q9Y6X1|Q6P4F1|Q14376|P14618|P11216|Q02218
16616	0.040988	0.53972	7	50	222	1621	oxidoreductase activity, acting on the CH-OH group of donors, NAD or NADP as acceptor	P40926|P55084|P15121|P49327|O43175|P16152|Q53GQ0
19221	0.040988	0.53972	7	50	222	1621	cytokine-mediated signaling pathway	P04233|Q02556|P32455|P52292|Q8N1F7|P08887|P12314
6954	0.040988	0.53972	7	50	222	1621	inflammatory response	P46531|P20292|P23771|P21730|O60449|P08887|P12314
51704	0.04218	0.53972	37	50	1842	1621	multi-organism process	P36578|Q02556|Q53H80|J3KQL0|P62753|O75475|Q99437|Q8N0W4|P08887|Q9NW08|P27708|P17980|Q8N1F7|P52292|Q13137|P46782|Q6NXR0|Q9NQT4|P31327|Q86W42|Q96C10|P12314|P19387|P24928|P28074|Q6R2W3|P23771|P16949|Q8TAA3|Q07812|P21730|P32455|Q16514|Q13129|P24468|P26373|P01112
31328	0.042956	0.53972	25	50	1162	1621	positive regulation of cellular biosynthetic process	Q16254|Q02556|Q53H80|P54132|Q13501|O75475|Q9UJQ4|Q9BTT4|Q86VP6|P19387|P24928|Q15717|P46531|P84095|P23771|Q9Y6X1|Q02363|Q13129|Q14541|P24468|P01133|P98082|Q15545|B5MBX5|P01112
48869	0.043979	0.53972	40	50	2022	1621	cellular developmental process	Q86VH2|Q9NZN1|P05997|Q16254|Q02556|J3KQL0|Q96J94|Q86WC4|Q14432|P52565|P54132|P78543|O43175|P61981|Q9BTT4|Q86VP6|P46531|Q13491|P32297|Q96HZ4|P84095|Q02363|P11047|O95259|Q9ULH1|Q13501|P31249|Q9UJQ4|Q02218|P04233|P20339|P23771|P16949|Q07812|Q14185|P24468|Q9P287|P98082|P27216|P01112
31974	0.04434	0.53972	59	50	3152	1621	membrane-enclosed lumen	P36578|O43615|P62753|Q15717|Q9NW08|Q8N1F7|Q9Y265|P11498|P40926|Q01105|A8MPP1|Q9NQT4|Q02218|P38646|Q6UW63|P24928|P19387|P28074|P23921|P04233|Q15020|P23771|Q86XK3|P22033|Q14541|P01133|P00746|P05997|Q16254|Q53H80|P30279|O75533|P54132|P61024|O75475|Q9BTT4|Q8NHP8|P46531|Q9H7L9|P28340|P27708|Q8N720|P52292|P17980|Q15545|Q96QR8|P35914|F8VRQ1|Q96EL2|O75643|O14777|P31327|Q13501|Q9UKD2|P55084|Q16514|P25705|…
31399	0.045301	0.53972	24	50	1112	1621	regulation of protein modification process	O14745|Q01105|P30279|P61024|P54132|Q13501|P61981|P08887|P28074|P04233|P32297|Q9BXM7|P23771|Q07812|Q8TAA3|P21730|Q9Y6X1|P17980|P24468|Q9P287|P01133|P98082|Q15545|P01112
31981	0.045324	0.53972	43	50	2202	1621	nuclear lumen	P36578|Q16254|Q53H80|P30279|O75533|P61024|P54132|P62753|O75475|Q9BTT4|Q15717|P46531|Q9NW08|Q9H7L9|P28340|P27708|Q8N720|P17980|Q8N1F7|P52292|Q9Y265|Q15545|Q96QR8|F8VRQ1|A8MPP1|Q01105|Q9NQT4|O75643|O14777|P31327|Q13501|Q9UKD2|P38646|P19387|P24928|P28074|P23921|Q15020|P23771|Q86XK3|Q16514|Q14541|B5MBX5
3677	0.046093	0.53972	38	50	1912	1621	DNA binding	Q9UQG0|Q16254|Q02556|P54132|C9J2Y9|O75475|Q9BXR3|Q9WJR5|P46531|H3BP11|Q9NW08|Q96HZ4|Q9NSD4|P28340|Q8N720|Q15545|P31276|Q96QR8|P11498|Q8IYB9|J3QKY3|Q01105|A8MPP1|J3QSE8|Q49AG3|H0Y8E6|P31249|Q9UJQ4|Q96C10|P19387|P24928|G5E9S1|P23771|Q16514|Q13129|Q14541|P24468|Q96MW7
42803	0.046233	0.53972	13	50	522	1621	protein homodimerization activity	P20292|Q8N5K1|P49327|Q13501|F5H780|Q8N0W4|P08887|Q9H7L9|Q07812|Q14376|P24468|Q13137|P35914
19222	0.046731	0.53972	78	50	4322	1621	regulation of metabolic process	O14745|Q02556|Q96J94|P78543|O60858|O43175|Q15717|P32297|Q9Y6X1|Q02363|P51572|P62995|P32929|Q9Y265|P68104|Q8IYB9|Q01105|Q6NXR0|O95259|Q8N2S1|P31249|F8WEL6|Q9UJQ4|P19387|P24928|P28074|P04233|Q9NRX5|P23771|Q07812|Q8TAA3|P21730|Q14541|Q9P287|P98082|P01133|Q3MII6|Q16254|Q9Y2B0|Q53H80|P30279|P61024|P54132|O75475|P61981|Q9BTT4|Q86VP6|P08887|P46531|Q9H7L9|Q96HZ4|Q9NSD4|P84095|Q9BXM7|Q8N720|Q9Y287|P17980|…
46872	0.047223	0.53972	70	50	3832	1621	metal ion binding	J3QT34|J3KQL0|Q96GX9|Q9UMZ2|Q14432|F5H780|Q9NPG8|O60858|Q9UDW3|Q70JA7|Q9BYJ1|Q9NW08|Q99643|E5RIA2|Q6P158|P22695|P11498|P47985|Q6UW02|Q8IYB9|Q9H1K1|Q49AG3|Q8N2S1|Q9UJQ4|F8WEL6|P04746|P24928|P23771|Q9P2E7|P22033|Q14541|E9PCX8|P01133|Q6ZS10|Q9NPI5|P05997|Q9UQG0|P47972|Q9UKA1|Q9BXR3|Q9WJR5|Q9NUD5|P46531|Q9NSD4|Q9BXM7|P13929|P28340|P27708|Q8N720|Q9UBV8|B4DP17|P35914|Q6V0I7|Q8N5K1|Q9ULH1|P31327|Q13501|…
2252	0.047342	0.53972	10	50	372	1621	immune effector process	P04233|Q9NW08|P23771|Q9NQT4|P32455|Q9BZM5|Q96C10|P00746|P08887|P12314
6259	0.047917	0.53972	21	50	952	1621	DNA metabolic process	Q9UQG0|Q01105|Q9NQT4|H0Y8E6|P54132|P78543|Q9BXR3|Q9WJR5|P19387|P24928|P23921|Q6R2W3|P28340|Q07812|B3KNT8|Q86XK3|Q13129|P52292|Q9P287|P01133|Q9Y265
43066	0.048085	0.53972	16	50	682	1621	negative regulation of apoptotic process	Q01105|Q96GX9|Q14432|P52565|P78543|P38646|P08887|P46531|P04233|P23771|Q9BXM7|Q07812|P21730|P98082|P32929|P01112
5515	0.048091	0.53972	127	50	7422	1621	protein binding	P36578|Q96J94|J3KQL0|O43615|Q96GX9|P78543|P62753|Q8N0W4|Q15717|O60493|Q13137|P32929|P22695|P68104|P47985|Q01105|Q6NXR0|O95259|Q9H1K1|P31249|P23434|Q9Y2T2|P19387|P12314|P28074|Q13347|P23921|P04233|Q07812|Q86XK3|P01133|P98082|Q3MII6|Q9NZN1|P05997|P52565|P54132|P61024|O75475|P08887|P46531|Q02747|P84095|P28340|P17980|Q9GZQ8|P50991|Q96QR8|P35914|Q6V0I7|Q9ULH1|P49327|Q13501|P0C7U0|Q6R2W3|Q9UNA0|Q16514|…
44428	0.049783	0.53972	48	50	2512	1621	nuclear part	P36578|Q16254|Q53H80|P30279|O75533|P61024|P54132|P62753|O75475|Q9UDW3|Q9BTT4|Q15717|P46531|Q9H7L9|Q9NW08|P28340|P27708|Q8N720|P17980|P52292|Q8N1F7|Q9Y265|Q15545|Q96QR8|F8VRQ1|A8MPP1|Q01105|P20292|O95259|Q9NQT4|O75643|O14777|P31327|Q13501|Q86W42|Q9UKD2|P38646|P19387|P24928|P28074|P23921|Q15020|P23771|Q86XK3|Q16514|Q14541|Q9P287|B5MBX5
70013	0.050008	0.53972	57	50	3052	1621	intracellular organelle lumen	P36578|O43615|P62753|Q15717|Q9NW08|Q8N1F7|Q9Y265|P11498|P40926|Q01105|A8MPP1|Q9NQT4|Q02218|P38646|Q6UW63|P24928|P19387|P28074|Q15020|P23921|P04233|P23771|Q86XK3|P22033|Q14541|P05997|Q16254|Q53H80|P30279|O75533|P54132|P61024|O75475|Q9BTT4|Q8NHP8|P46531|Q9H7L9|P28340|P27708|Q8N720|P52292|P17980|Q15545|Q96QR8|P35914|F8VRQ1|Q96EL2|O75643|O14777|P31327|Q13501|Q9UKD2|P55084|Q16514|P25705|P13196|B5MBX5
71248	0.050587	0.53972	3	50	62	1621	cellular response to metal ion	P20292|Q02363|F5H780
71241	0.050587	0.53972	3	50	62	1621	cellular response to inorganic substance	P20292|Q02363|F5H780
9295	0.050587	0.53972	3	50	62	1621	nucleoid	P31327|P55084|P38646
17157	0.050587	0.53972	3	50	62	1621	regulation of exocytosis	P46531|Q9NZN1|P20339
50680	0.050587	0.53972	3	50	62	1621	negative regulation of epithelial cell proliferation	P23771|P24468|P25705
50808	0.050587	0.53972	3	50	62	1621	synapse organization	Q9NZN1|P0C7U0|Q8N0W4
1902275	0.050587	0.53972	3	50	62	1621	regulation of chromatin organization	Q01105|P23771|Q15545
42645	0.050587	0.53972	3	50	62	1621	mitochondrial nucleoid	P31327|P55084|P38646
45787	0.050587	0.53972	3	50	62	1621	positive regulation of cell cycle	P30279|Q02363|P01133
16835	0.051096	0.53972	5	50	142	1621	carbon-oxygen lyase activity	P13929|Q96GX9|P55084|P49327|P21399
72524	0.051096	0.53972	5	50	142	1621	pyridine-containing compound metabolic process	Q9NPI5|Q9Y617|P40926|F5H780|Q02218
30117	0.051096	0.53972	5	50	142	1621	membrane coat	Q9UMZ2|Q9UJY5|C9J1E7|P98082|Q9Y2T2
48475	0.051096	0.53972	5	50	142	1621	coated membrane	Q9UMZ2|Q9UJY5|C9J1E7|P98082|Q9Y2T2
32103	0.051096	0.53972	5	50	142	1621	positive regulation of response to external stimulus	P04233|P20292|O60858|P08887|P12314
6914	0.051096	0.53972	5	50	142	1621	autophagy	Q8N5K1|Q9BXM7|Q13501|Q9GZQ8|Q3MII6
43603	0.051438	0.53972	7	50	232	1621	cellular amide metabolic process	O14841|J3KQL0|P20292|P30711|P31327|F5H780|P49327
16614	0.051438	0.53972	7	50	232	1621	oxidoreductase activity, acting on CH-OH group of donors	P40926|P55084|P15121|P49327|O43175|P16152|Q53GQ0
10604	0.052559	0.53972	37	50	1872	1621	positive regulation of macromolecule metabolic process	Q16254|Q02556|Q9Y2B0|Q53H80|P30279|P54132|P78543|O75475|Q9BTT4|Q86VP6|P08887|Q15717|P46531|P32297|P84095|Q9Y6X1|Q02363|P17980|P62995|Q15545|Q13501|P31249|Q9UJQ4|P19387|P24928|P28074|P04233|P23771|Q8TAA3|P21730|Q13129|Q14541|P24468|P98082|P01133|B5MBX5|P01112
51048	0.05405	0.53972	4	50	102	1621	negative regulation of secretion	P46531|Q9NZN1|P04233|P01133
6099	0.05405	0.53972	4	50	102	1621	tricarboxylic acid cycle	P40926|Q99643|Q02218|P21399
43069	0.054173	0.53972	16	50	692	1621	negative regulation of programmed cell death	Q01105|Q96GX9|Q14432|P52565|P78543|P38646|P08887|P46531|P04233|P23771|Q9BXM7|Q07812|P21730|P98082|P32929|P01112
51338	0.054173	0.53972	16	50	692	1621	regulation of transferase activity	O14745|P30279|P61024|P54132|P61981|P04233|Q9NRX5|P32297|P21730|Q9Y6X1|P24468|Q9P287|P01133|P98082|Q15545|P01112
44724	0.054296	0.53972	8	50	282	1621	single-organism carbohydrate catabolic process	Q16877|P13929|Q6P4F1|P31327|Q14376|P14618|P11216|Q02218
9617	0.054296	0.53972	8	50	282	1621	response to bacterium	Q02556|Q6NXR0|J3KQL0|Q53H80|P21730|P31327|P08887|P12314
2000145	0.054296	0.53972	8	50	282	1621	regulation of cell motility	P46531|O14745|P04233|P23771|P24468|P98082|P08887|P01112
70887	0.05504	0.53972	35	50	1762	1621	cellular response to chemical stimulus	P05997|Q16254|Q02556|J3KQL0|Q14432|P52565|F5H780|P62753|Q99437|P23526|P08887|O14841|P46531|P84095|Q9BXM7|P27708|Q9Y6X1|Q02363|Q8N1F7|P52292|P32929|P20292|Q6NXR0|Q8N2S1|Q13501|Q99707|P12314|P04233|O75716|P23771|Q07812|P21730|P32455|P98082|P01112
9611	0.055443	0.53972	18	50	802	1621	response to wounding	P20292|Q14432|Q6P4F1|F5H780|P08887|P12314|P46531|P20339|P84095|P23771|Q07812|P21730|Q14185|Q9BZW8|O60449|P01133|P00746|P01112
10627	0.0564	0.53972	15	50	642	1621	regulation of intracellular protein kinase cascade	O14745|Q96GX9|Q13501|O60858|Q9NQ34|P08887|P46531|P04233|P23771|Q9BXM7|P21730|P01133|P98082|P32929|P01112
43168	0.057484	0.53972	64	50	3502	1621	anion binding	J3QT34|J3KQL0|O43615|Q14432|F5H780|Q8N0W4|O14841|O60493|P32929|Q9Y265|Q6P158|P68104|P11498|Q16877|P20292|A8MPP1|Q6NXR0|J3QSE8|P78371|H0Y8E6|Q02218|P04746|H7BXX9|Q96LR5|P38646|Q9Y5W7|P23921|O75716|P22033|P98082|Q9NPI5|Q86VH2|Q9BSD7|O60231|P54132|Q9BXM7|P84095|P27708|Q9Y287|P17980|O15438|P11216|P50991|P35914|Q9Y617|Q9ULH1|O75643|P23378|P31327|P49327|Q96C10|Q9BW62|P20339|P32455|P55084|P24468|P25705|…
70035	0.059145	0.53972	6	50	192	1621	purine NTP-dependent helicase activity	A8MPP1|J3QSE8|O75643|O60231|P54132|Q6P158
51098	0.059145	0.53972	6	50	192	1621	regulation of binding	P23771|Q07812|Q02363|P54132|P98082|P01133
1901607	0.059145	0.53972	6	50	192	1621	alpha-amino acid biosynthetic process	Q9Y617|Q96GX9|P31327|P32929|O43175|Q13126
8026	0.059145	0.53972	6	50	192	1621	ATP-dependent helicase activity	A8MPP1|J3QSE8|O75643|O60231|P54132|Q6P158
60548	0.06078	0.53972	16	50	702	1621	negative regulation of cell death	Q01105|Q96GX9|Q14432|P52565|P78543|P38646|P08887|P46531|P04233|P23771|Q9BXM7|Q07812|P21730|P98082|P32929|P01112
31325	0.061017	0.53972	38	50	1952	1621	positive regulation of cellular metabolic process	Q16254|Q02556|Q9Y2B0|Q53H80|P30279|P54132|P78543|O75475|O60858|Q9BTT4|Q86VP6|P08887|Q15717|P46531|P32297|P84095|Q9Y6X1|Q02363|P17980|P62995|Q15545|Q13501|P49327|Q9UJQ4|P19387|P24928|P28074|P04233|P23771|Q8TAA3|P21730|Q13129|Q14541|P24468|P98082|P01133|B5MBX5|P01112
90304	0.061282	0.53972	62	50	3392	1621	nucleic acid metabolic process	P36578|Q96J94|P78543|C9J2Y9|P62753|Q9UDW3|Q15717|Q9NW08|P62995|Q9Y265|P68104|Q8IYB9|Q01105|Q9NQT4|H0Y8E6|P31249|Q86W42|Q9UJQ4|P19387|P24928|P28074|G5E9S1|P23921|Q15020|P23771|Q8TAA3|Q07812|P21730|Q96PZ0|Q86XK3|Q14541|Q9P287|P01133|Q9UQG0|Q16254|Q53H80|O60231|O75533|P54132|O75475|Q9BXR3|Q9BTT4|Q9WJR5|Q86VP6|P46531|Q9H7L9|Q96HZ4|Q9NSD4|P28340|Q8N720|P17980|P52292|Q15545|P31276|Q96QR8|P46782|O75643|…
1932	0.061646	0.53972	18	50	812	1621	regulation of protein phosphorylation	O14745|P30279|P61024|P54132|Q13501|P61981|P08887|P04233|P32297|Q07812|P21730|Q9Y6X1|P24468|Q9P287|P01133|P98082|Q15545|P01112
60255	0.062598	0.53972	67	50	3702	1621	regulation of macromolecule metabolic process	O14745|Q02556|Q96J94|P78543|O43175|Q15717|P32297|Q9Y6X1|Q02363|P62995|P32929|Q9Y265|P68104|Q8IYB9|Q01105|O95259|Q8N2S1|P31249|Q9UJQ4|F8WEL6|P24928|P19387|P28074|P04233|P23771|Q07812|Q8TAA3|P21730|Q14541|Q9P287|P98082|P01133|Q16254|Q9Y2B0|Q53H80|P30279|P54132|P61024|O75475|P61981|Q9BTT4|Q86VP6|P08887|P46531|Q9H7L9|Q96HZ4|Q9NSD4|P84095|Q9BXM7|Q8N720|Q9Y287|P52292|P17980|Q15545|Q96QR8|P46782|Q99574|…
18	0.063853	0.53972	2	50	32	1621	regulation of DNA recombination	P54132|P52292
70461	0.063853	0.53972	2	50	32	1621	SAGA-type complex	Q16514|Q15545
9071	0.063853	0.53972	2	50	32	1621	serine family amino acid catabolic process	P23378|P23434
307	0.063853	0.53972	2	50	32	1621	cyclin-dependent protein kinase holoenzyme complex	P30279|Q9P287
70228	0.063853	0.53972	2	50	32	1621	regulation of lymphocyte apoptotic process	P04233|Q07812
8408	0.063853	0.53972	2	50	32	1621	3'-5' exonuclease activity	Q9NQT4|P28340
43043	0.063853	0.53972	2	50	32	1621	peptide biosynthetic process	O14841|P20292
16812	0.063853	0.53972	2	50	32	1621	hydrolase activity, acting on carbon-nitrogen (but not peptide) bonds, in cyclic amides	O14841|P27708
44782	0.063853	0.53972	2	50	32	1621	cilium organization	Q86VH2|Q16254
44665	0.063853	0.53972	2	50	32	1621	MLL1/2 complex	Q9Y265|Q15545
71339	0.063853	0.53972	2	50	32	1621	MLL1 complex	Q9Y265|Q15545
1540	0.063853	0.53972	2	50	32	1621	beta-amyloid binding	P04233|Q9Y287
1906	0.063853	0.53972	2	50	32	1621	cell killing	Q9BZM5|P12314
1909	0.063853	0.53972	2	50	32	1621	leukocyte mediated cytotoxicity	Q9BZM5|P12314
44091	0.063853	0.53972	2	50	32	1621	membrane biogenesis	Q9NZN1|Q8N0W4
50673	0.063853	0.53972	2	50	32	1621	epithelial cell proliferation	Q07812|Q02363
33276	0.063853	0.53972	2	50	32	1621	transcription factor TFTC complex	Q16514|Q15545
33599	0.063853	0.53972	2	50	32	1621	regulation of mammary gland epithelial cell proliferation	P23771|Q07812
51148	0.063853	0.53972	2	50	32	1621	negative regulation of muscle cell differentiation	Q9NPI5|P46531
72148	0.063853	0.53972	2	50	32	1621	epithelial cell fate commitment	P46531|P24468
10324	0.063853	0.53972	2	50	32	1621	membrane invagination	Q14185|P12314
2675	0.063853	0.53972	2	50	32	1621	positive regulation of acute inflammatory response	P20292|P12314
50830	0.063853	0.53972	2	50	32	1621	defense response to Gram-positive bacterium	P21730|P08887
71709	0.063853	0.53972	2	50	32	1621	membrane assembly	Q9NZN1|Q8N0W4
2902	0.063853	0.53972	2	50	32	1621	regulation of B cell apoptotic process	P04233|Q07812
42384	0.063853	0.53972	2	50	32	1621	cilium assembly	Q86VH2|Q16254
19184	0.063853	0.53972	2	50	32	1621	nonribosomal peptide biosynthetic process	O14841|P20292
1901661	0.063853	0.53972	2	50	32	1621	quinone metabolic process	P15121|P16152
4602	0.063853	0.53972	2	50	32	1621	glutathione peroxidase activity	P20292|P30711
2000178	0.063853	0.53972	2	50	32	1621	negative regulation of neural precursor cell proliferation	Q02363|P78543
30101	0.063853	0.53972	2	50	32	1621	natural killer cell activation	Q02363|Q9BZM5
4645	0.063853	0.53972	2	50	32	1621	phosphorylase activity	P11216|Q13126
90200	0.063853	0.53972	2	50	32	1621	positive regulation of release of cytochrome c from mitochondria	Q9BXM7|Q07812
48710	0.063853	0.53972	2	50	32	1621	regulation of astrocyte differentiation	P46531|Q02363
48713	0.063853	0.53972	2	50	32	1621	regulation of oligodendrocyte differentiation	P46531|Q02363
14015	0.063853	0.53972	2	50	32	1621	positive regulation of gliogenesis	P46531|Q02363
90398	0.063853	0.53972	2	50	32	1621	cellular senescence	Q02363|P01112
48515	0.063853	0.53972	2	50	32	1621	spermatid differentiation	Q96J94|Q07812
5750	0.063853	0.53972	2	50	32	1621	mitochondrial respiratory chain complex III	P47985|P22695
5669	0.063853	0.53972	2	50	32	1621	transcription factor TFIID complex	Q16514|Q15545
45686	0.063853	0.53972	2	50	32	1621	negative regulation of glial cell differentiation	P46531|Q02363
45687	0.063853	0.53972	2	50	32	1621	positive regulation of glial cell differentiation	P46531|Q02363
45600	0.063853	0.53972	2	50	32	1621	positive regulation of fat cell differentiation	Q53EP0|Q02363
32469	0.063853	0.53972	2	50	32	1621	endoplasmic reticulum calcium ion homeostasis	Q07812|P51572
7156	0.063853	0.53972	2	50	32	1621	homophilic cell adhesion	Q6V0I7|Q9P2E7
45275	0.063853	0.53972	2	50	32	1621	respiratory chain complex III	P47985|P22695
6911	0.063853	0.53972	2	50	32	1621	phagocytosis, engulfment	Q14185|P12314
6750	0.063853	0.53972	2	50	32	1621	glutathione biosynthetic process	O14841|P20292
7416	0.063853	0.53972	2	50	32	1621	synapse assembly	Q9NZN1|Q8N0W4
2001251	0.063853	0.53972	2	50	32	1621	negative regulation of chromosome organization	Q01105|Q15545
2001235	0.063853	0.53972	2	50	32	1621	positive regulation of apoptotic signaling pathway	Q07812|P51572
46887	0.063853	0.53972	2	50	32	1621	positive regulation of hormone secretion	Q9Y6X1|Q8TDS4
5996	0.065299	0.53972	10	50	392	1621	monosaccharide metabolic process	Q16877|P11498|P40926|P13929|Q9Y6X1|Q6P4F1|Q14376|P14618|P11216|Q02218
7275	0.065598	0.53972	59	50	3222	1621	multicellular organismal development	Q96J94|J3KQL0|Q02556|Q86WC4|Q6P4F1|P78543|F5H780|O43175|Q8N0W4|Q15717|P32297|Q9Y6X1|Q02363|O95259|Q8N2S1|A6NKG5|P31249|Q02218|Q9UJQ4|P04233|P23771|P21730|Q07812|P16949|P22033|Q14541|P01133|P98082|Q9NZN1|P21673|Q86VH2|P05997|Q16254|Q53H80|P52565|O75533|P54132|P61981|P08887|P46531|Q13491|Q96HZ4|P84095|P27708|Q9Y287|P17980|P11047|P31276|Q99574|P35914|Q8N5K1|P08100|Q99707|P20339|Q14185|P24468|P25705|…
9607	0.066204	0.53972	14	50	602	1621	response to biotic stimulus	Q02556|Q6NXR0|J3KQL0|Q53H80|Q9NW08|P23771|Q9NQT4|P16949|P21730|P32455|P31327|Q96C10|P08887|P12314
34399	0.067322	0.53972	5	50	152	1621	nuclear periphery	P27708|P54132|Q8N1F7|O75475|Q9Y265
51246	0.067324	0.53972	34	50	1732	1621	regulation of protein metabolic process	O14745|Q96J94|P30279|P54132|P61024|P78543|P61981|P08887|Q15717|P32297|Q9BXM7|Q9Y6X1|Q9Y287|P17980|Q15545|P46782|Q99574|Q01105|Q8N2S1|Q13501|P55884|P28074|P48594|P04233|P23771|Q8TAA3|Q07812|P21730|P24468|Q9P287|P98082|P01133|P21399|P01112
46983	0.067801	0.53972	20	50	932	1621	protein dimerization activity	P20292|Q8N5K1|F5H780|Q13501|P49327|Q8N0W4|P08887|P19387|Q6R2W3|Q9H7L9|Q96HZ4|P23771|Q07812|Q02363|Q16514|Q14376|P24468|Q13137|Q9UBV8|P35914
51726	0.06792	0.53972	16	50	712	1621	regulation of cell cycle	P30279|Q14432|P54132|P61024|P28074|P23771|Q07812|Q8TAA3|P28340|Q8N720|Q02363|P17980|P24468|Q9P287|P01133|P01112
6952	0.068313	0.53972	18	50	822	1621	defense response	Q02556|Q6NXR0|P20292|Q53H80|Q9NQT4|Q96C10|P08887|P12314|P46531|P04233|Q9NW08|P23771|P21730|P32455|Q9BZM5|O60449|Q13137|P00746
19220	0.068859	0.53972	23	50	1102	1621	regulation of phosphate metabolic process	O14745|Q9ULH1|P30279|P61024|P54132|Q13501|P0C7U0|P61981|P08887|P04233|P32297|P84095|Q07812|P21730|Q9Y6X1|Q14185|P24468|Q9P287|P01133|P98082|Q15545|Q3MII6|P01112
16053	0.071402	0.53972	12	50	502	1621	organic acid biosynthetic process	O14841|P04233|Q9Y617|P20292|Q96GX9|P31327|P49327|P32929|O43175|Q53GQ0|Q13126|Q9BYJ1
46394	0.071402	0.53972	12	50	502	1621	carboxylic acid biosynthetic process	O14841|P04233|Q9Y617|P20292|Q96GX9|P31327|P49327|P32929|O43175|Q53GQ0|Q13126|Q9BYJ1
48856	0.073607	0.53972	57	50	3122	1621	anatomical structure development	Q96J94|J3KQL0|Q02556|Q86WC4|Q14432|Q6P4F1|P78543|F5H780|O60858|O43175|Q8N0W4|P32297|Q9Y6X1|Q02363|O95259|P31249|Q02218|Q9UJQ4|P04233|P23771|P21730|Q07812|P16949|Q14541|Q9P287|P01133|P98082|Q9NZN1|P21673|Q86VH2|P05997|Q53H80|Q16254|P52565|P54132|P61981|Q9BTT4|P08887|P46531|Q13491|Q96HZ4|P84095|P27708|Q9Y287|P17980|P11047|P31276|Q99574|P35914|Q9ULH1|P08100|Q99707|P20339|Q14185|P24468|P25705|P01112
30154	0.074334	0.53972	38	50	1982	1621	cell differentiation	Q9NZN1|P05997|Q16254|Q02556|J3KQL0|Q96J94|Q86WC4|Q14432|P52565|P54132|P78543|O43175|P61981|Q9BTT4|Q86VP6|P46531|Q13491|P32297|Q96HZ4|P84095|Q02363|P11047|O95259|Q13501|P31249|Q9UJQ4|Q02218|P04233|P20339|P23771|P16949|Q07812|Q14185|P24468|Q9P287|P98082|P27216|P01112
9893	0.074704	0.53972	39	50	2042	1621	positive regulation of metabolic process	Q16254|Q02556|Q9Y2B0|Q53H80|P30279|P54132|P78543|O75475|O60858|Q9BTT4|Q86VP6|P08887|Q15717|P46531|P32297|P84095|Q9Y6X1|Q02363|P17980|P62995|Q15545|Q13501|P49327|P31249|Q9UJQ4|P19387|P24928|P28074|P04233|P23771|Q8TAA3|P21730|Q13129|Q14541|P24468|P98082|P01133|B5MBX5|P01112
35270	0.074953	0.53972	4	50	112	1621	endocrine system development	P23771|Q14541|P31249|P08887
16591	0.074953	0.53972	4	50	112	1621	DNA-directed RNA polymerase II, holoenzyme	Q16514|Q15545|P24928|P19387
2064	0.074953	0.53972	4	50	112	1621	epithelial cell development	P46531|Q16254|Q96J94|P23771
50769	0.074953	0.53972	4	50	112	1621	positive regulation of neurogenesis	P46531|Q9NZN1|Q02363|P52565
6354	0.074953	0.53972	4	50	112	1621	DNA-dependent transcription, elongation	Q9NW08|Q16514|P24928|P19387
51174	0.075017	0.53972	23	50	1112	1621	regulation of phosphorus metabolic process	O14745|Q9ULH1|P30279|P61024|P54132|Q13501|P0C7U0|P61981|P08887|P04233|P32297|P84095|Q07812|P21730|Q9Y6X1|Q14185|P24468|Q9P287|P01133|P98082|Q15545|Q3MII6|P01112
44712	0.075725	0.53972	10	50	402	1621	single-organism catabolic process	J3KQL0|P27708|P23378|P22033|P31327|P55084|P32929|Q02218|P23434|P35914
44282	0.075725	0.53972	10	50	402	1621	small molecule catabolic process	J3KQL0|P27708|P23378|P22033|P31327|P55084|P32929|Q02218|P23434|P35914
6310	0.076979	0.53972	7	50	252	1621	DNA recombination	Q9UQG0|P28340|Q86XK3|P54132|Q9BXR3|Q9Y265|Q9WJR5
51270	0.077169	0.53972	9	50	352	1621	regulation of cellular component movement	P46531|O14745|P04233|P23771|P16949|P24468|P98082|P08887|P01112
71345	0.077169	0.53972	9	50	352	1621	cellular response to cytokine stimulus	P04233|Q02556|Q6NXR0|P23771|P32455|P52292|Q8N1F7|P08887|P12314
6260	0.077169	0.53972	9	50	352	1621	DNA replication	Q9UQG0|P23921|Q01105|P28340|H0Y8E6|P54132|P01133|Q9BXR3|Q9WJR5
6897	0.077169	0.53972	9	50	352	1621	endocytosis	O60493|P20339|Q02556|Q9UMZ2|Q14185|O60449|P98082|P12314|P01112
40012	0.077754	0.53972	8	50	302	1621	regulation of locomotion	P46531|O14745|P04233|P23771|P24468|P98082|P08887|P01112
6006	0.077754	0.53972	8	50	302	1621	glucose metabolic process	Q16877|P11498|P40926|P13929|Q9Y6X1|P14618|P11216|Q02218
30855	0.077754	0.53972	8	50	302	1621	epithelial cell differentiation	P46531|Q16254|J3KQL0|Q96J94|P23771|Q02363|P24468|Q9P287
123	0.078646	0.53972	3	50	72	1621	histone acetyltransferase complex	Q16514|Q9Y265|Q15545
9070	0.078646	0.53972	3	50	72	1621	serine family amino acid biosynthetic process	Q9Y617|P32929|O43175
71346	0.078646	0.53972	3	50	72	1621	cellular response to interferon-gamma	Q02556|P32455|P12314
19827	0.078646	0.53972	3	50	72	1621	stem cell maintenance	P46531|Q9UJQ4|Q9BTT4
3231	0.078646	0.53972	3	50	72	1621	cardiac ventricle development	P46531|P23771|Q9UJQ4
1901570	0.078646	0.53972	3	50	72	1621	fatty acid derivative biosynthetic process	P04233|P20292|Q9BYJ1
2000146	0.078646	0.53972	3	50	72	1621	negative regulation of cell motility	O14745|P23771|P24468
21543	0.078646	0.53972	3	50	72	1621	pallium development	Q07812|P78543|Q02218
30131	0.078646	0.53972	3	50	72	1621	clathrin adaptor complex	Q9UMZ2|Q9UJY5|Q9Y2T2
40013	0.078646	0.53972	3	50	72	1621	negative regulation of locomotion	O14745|P23771|P24468
5798	0.078646	0.53972	3	50	72	1621	Golgi-associated vesicle	O75716|Q9UMZ2|Q9Y287
6636	0.078646	0.53972	3	50	72	1621	unsaturated fatty acid biosynthetic process	P04233|P20292|Q9BYJ1
6595	0.078646	0.53972	3	50	72	1621	polyamine metabolic process	P21673|Q96GX9|Q13126
6475	0.078646	0.53972	3	50	72	1621	internal protein amino acid acetylation	P40926|Q16514|Q9Y265
6278	0.078646	0.53972	3	50	72	1621	RNA-dependent DNA replication	Q9UQG0|Q9BXR3|Q9WJR5
7492	0.078646	0.53972	3	50	72	1621	endoderm development	P46531|P11047|P98082
16209	0.078646	0.53972	3	50	72	1621	antioxidant activity	P20292|P30711|F5H780
46456	0.078646	0.53972	3	50	72	1621	icosanoid biosynthetic process	P04233|P20292|Q9BYJ1
31323	0.078837	0.53972	69	50	3872	1621	regulation of cellular metabolic process	O14745|Q02556|Q96J94|P78543|O60858|Q15717|P32297|Q9Y6X1|Q02363|P62995|P32929|Q9Y265|P68104|Q8IYB9|Q01105|Q6NXR0|O95259|Q9UJQ4|F8WEL6|P24928|P19387|P28074|P04233|P23771|Q07812|Q8TAA3|P21730|Q14541|Q9P287|P01133|P98082|Q3MII6|Q16254|Q9Y2B0|Q53H80|P30279|P61024|P54132|O75475|P61981|Q9BTT4|Q86VP6|P08887|P46531|Q9H7L9|Q96HZ4|Q9NSD4|P84095|Q9BXM7|Q8N720|Q9Y287|P17980|P52292|Q15545|Q96QR8|P46782|Q8N5K1|…
43549	0.079445	0.53972	15	50	672	1621	regulation of kinase activity	O14745|P30279|P54132|P61024|P61981|P04233|P32297|P21730|Q9Y6X1|P24468|Q9P287|P01133|P98082|Q15545|P01112
45859	0.079445	0.53972	15	50	672	1621	regulation of protein kinase activity	O14745|P30279|P54132|P61024|P61981|P04233|P32297|P21730|Q9Y6X1|P24468|Q9P287|P01133|P98082|Q15545|P01112
50790	0.080298	0.53972	31	50	1582	1621	regulation of catalytic activity	O14745|Q53H80|P30279|P54132|P61024|P61981|Q86VP6|P46531|P32297|P84095|Q9Y6X1|P17980|P51572|Q15545|Q99574|Q9ULH1|P0C7U0|P28074|P48594|P04233|Q9NRX5|Q8TAA3|Q07812|P21730|Q14185|P24468|Q9P287|P98082|P01133|Q3MII6|P01112
48037	0.081061	0.53972	12	50	512	1621	cofactor binding	Q9Y617|P23378|Q14376|P55084|F5H780|P49327|P11216|P32929|Q02218|O43175|P35914|P13196
42325	0.083085	0.53972	18	50	842	1621	regulation of phosphorylation	O14745|P30279|P61024|P54132|Q13501|P61981|P08887|P04233|P32297|Q07812|P21730|Q9Y6X1|P24468|Q9P287|P01133|P98082|Q15545|P01112
71363	0.084215	0.53972	11	50	462	1621	cellular response to growth factor stimulus	Q16254|J3KQL0|O75716|P23771|P27708|Q8N2S1|Q14432|P52565|Q13501|P98082|P01112
70848	0.084215	0.53972	11	50	462	1621	response to growth factor stimulus	Q16254|J3KQL0|O75716|P23771|P27708|Q8N2S1|Q14432|P52565|Q13501|P98082|P01112
32268	0.085151	0.53972	30	50	1532	1621	regulation of cellular protein metabolic process	O14745|Q96J94|P30279|P54132|P61024|P78543|P61981|P08887|Q15717|P32297|Q9BXM7|Q9Y6X1|P17980|Q15545|P46782|Q01105|Q13501|P55884|P28074|P04233|P23771|Q8TAA3|Q07812|P21730|P24468|Q9P287|P98082|P01133|P21399|P01112
9060	0.086073	0.53972	5	50	162	1621	aerobic respiration	P40926|Q99643|Q02218|P22695|P21399
790	0.086073	0.53972	5	50	162	1621	nuclear chromatin	Q9H7L9|P23771|Q86XK3|O75475|Q9Y265
10769	0.086073	0.53972	5	50	162	1621	regulation of cell morphogenesis involved in differentiation	P46531|Q9NZN1|P32297|P52565|P98082
42802	0.086229	0.53972	19	50	902	1621	identical protein binding	P20292|Q8N5K1|Q6NXR0|Q96GX9|F5H780|Q13501|P49327|Q8N0W4|P08887|P04233|Q9H7L9|Q07812|P27708|Q14376|P24468|Q13137|C9JJP5|B0AZS9|P35914
70271	0.086386	0.53972	22	50	1072	1621	protein complex biogenesis	O14745|Q01105|P20292|Q92953|P78371|P54132|F5H780|Q13501|Q86VP6|P23921|P04233|P32297|Q07812|B3KNT8|Q8N1F7|P11047|P01133|P98082|P32929|Q9Y265|P35914|P01112
6461	0.086386	0.53972	22	50	1072	1621	protein complex assembly	O14745|Q01105|P20292|Q92953|P78371|P54132|F5H780|Q13501|Q86VP6|P23921|P04233|P32297|Q07812|B3KNT8|Q8N1F7|P11047|P01133|P98082|P32929|Q9Y265|P35914|P01112
8285	0.087134	0.53972	10	50	412	1621	negative regulation of cell proliferation	P46531|O14745|P23771|Q07812|Q02363|P24468|P25705|P78543|P01112|P02794
44283	0.087428	0.53972	13	50	572	1621	small molecule biosynthetic process	P20292|Q9Y617|Q96GX9|P31327|P49327|O43175|Q9BYJ1|O14841|P04233|P32929|Q53GQ0|P35914|Q13126
9952	0.090794	0.53972	6	50	212	1621	anterior/posterior pattern specification	P46531|O75533|P24468|P78543|P31249|P31276
19320	0.090794	0.53972	6	50	212	1621	hexose catabolic process	Q16877|P13929|Q6P4F1|Q14376|P14618|Q02218
7399	0.091236	0.53972	30	50	1542	1621	nervous system development	Q86VH2|Q9NZN1|P05997|P52565|Q6P4F1|P78543|O43175|P61981|Q8N0W4|P46531|Q13491|Q96HZ4|P32297|P84095|Q02363|Q9Y287|P11047|Q99574|P31249|Q9UJQ4|Q02218|Q99707|P20339|P23771|Q07812|P21730|P16949|Q14185|P24468|P01112
16477	0.091509	0.53972	12	50	522	1621	cell migration	P46531|P23771|P84095|P21730|Q07812|Q14185|Q9BZW8|P24468|P11047|Q02218|P08887|P01112
5759	0.091509	0.53972	12	50	522	1621	mitochondrial matrix	P11498|Q96EL2|P40926|O43615|P22033|P31327|P55084|P25705|Q02218|P38646|P35914|P13196
44711	0.09779	0.53972	13	50	582	1621	single-organism biosynthetic process	P20292|Q9Y617|Q96GX9|P31327|P49327|O43175|Q9BYJ1|O14841|P04233|P32929|Q53GQ0|P35914|Q13126
428	0.099304	0.53972	4	50	122	1621	DNA-directed RNA polymerase complex	Q16514|Q15545|P24928|P19387
50679	0.099304	0.53972	4	50	122	1621	positive regulation of epithelial cell proliferation	P46531|P21730|P11047|P01112
2262	0.099304	0.53972	4	50	122	1621	myeloid cell homeostasis	P23771|Q07812|Q02363|Q8TDS4
10810	0.099304	0.53972	4	50	122	1621	regulation of cell-substrate adhesion	P46531|Q13491|P98082|Q53GQ0
55029	0.099304	0.53972	4	50	122	1621	nuclear DNA-directed RNA polymerase complex	Q16514|Q15545|P24928|P19387
22843	0.099304	0.53972	4	50	122	1621	voltage-gated cation channel activity	Q9NZN1|O95259|Q92953|J3QQZ1
30880	0.099304	0.53972	4	50	122	1621	RNA polymerase complex	Q16514|Q15545|P24928|P19387
10941	0.10037	0.53972	26	50	1322	1621	regulation of cell death	Q96GX9|P52565|Q14432|P78543|F5H780|P62753|O60858|P08887|P46531|Q9H7L9|Q9BXM7|P17980|P51572|Q8TDS4|P32929|B0AZS9|Q01105|P38646|P28074|P04233|P23771|Q8TAA3|Q07812|P21730|P98082|P01112
43524	0.10726	0.53972	5	50	172	1621	negative regulation of neuron apoptotic process	Q01105|Q9BXM7|P21730|Q07812|P01112
51536	0.10726	0.53972	5	50	172	1621	iron-sulfur cluster binding	P47985|Q8N5K1|P28340|Q9H1K1|P21399
51540	0.10726	0.53972	5	50	172	1621	metal cluster binding	P47985|Q8N5K1|P28340|Q9H1K1|P21399
51969	0.10726	0.53972	5	50	172	1621	regulation of transmission of nerve impulse	Q13491|P32297|Q9BXM7|P61981|P01112
2443	0.10726	0.53972	5	50	172	1621	leukocyte mediated immunity	P04233|P23771|Q9BZM5|P08887|P12314
50804	0.10726	0.53972	5	50	172	1621	regulation of synaptic transmission	Q13491|P32297|Q9BXM7|P61981|P01112
30099	0.10726	0.53972	5	50	172	1621	myeloid cell differentiation	Q02556|P23771|Q86WC4|Q02363|P98082
30098	0.10726	0.53972	5	50	172	1621	lymphocyte differentiation	P04233|P23771|Q07812|Q02363|P54132
31644	0.10726	0.53972	5	50	172	1621	regulation of neurological system process	Q13491|P32297|Q9BXM7|P61981|P01112
51130	0.10781	0.53972	11	50	482	1621	positive regulation of cellular component organization	P46531|Q9NZN1|Q9BXM7|P84095|Q07812|P52565|P98082|P01133|Q86VP6|P12314|P01112
46365	0.10947	0.53972	6	50	222	1621	monosaccharide catabolic process	Q16877|P13929|Q6P4F1|Q14376|P14618|Q02218
166	0.11029	0.53972	62	50	3512	1621	nucleotide binding	J3QT34|J3KQL0|O43615|Q14432|F5H780|O43175|P23526|Q15717|O14841|D6RBM0|Q14376|P62995|Q9Y265|Q6P158|P68104|P11498|Q16877|P40926|A8MPP1|Q6NXR0|J3QSE8|P78371|F8VSC7|H0Y8E6|H7BXX9|Q96LR5|P38646|Q15020|P23921|O75716|Q9NPI5|Q86VH2|Q9BSD7|O60231|P54132|P16152|Q9BXM7|P84095|P28340|P27708|Q9Y287|P17980|O15438|P50991|Q5T0W7|D6R9P3|F8VRQ1|O75643|P31327|P49327|P55884|Q96C10|Q9BW62|P20339|P32455|P55084|P25705|…
1901265	0.11029	0.53972	62	50	3512	1621	nucleoside phosphate binding	J3QT34|J3KQL0|O43615|Q14432|F5H780|O43175|P23526|Q15717|O14841|D6RBM0|Q14376|P62995|Q9Y265|Q6P158|P68104|P11498|Q16877|P40926|A8MPP1|Q6NXR0|J3QSE8|P78371|F8VSC7|H0Y8E6|H7BXX9|Q96LR5|P38646|Q15020|P23921|O75716|Q9NPI5|Q86VH2|Q9BSD7|O60231|P54132|P16152|Q9BXM7|P84095|P28340|P27708|Q9Y287|P17980|O15438|P50991|Q5T0W7|D6R9P3|F8VRQ1|O75643|P31327|P49327|P55884|Q96C10|Q9BW62|P20339|P32455|P55084|P25705|…
10556	0.11097	0.53972	46	50	2532	1621	regulation of macromolecule biosynthetic process	Q16254|Q02556|Q96J94|Q9Y2B0|Q53H80|P54132|P78543|O75475|Q9BTT4|Q86VP6|P08887|Q15717|P46531|Q9H7L9|Q96HZ4|Q9NSD4|P84095|Q9Y6X1|Q8N720|Q02363|Q9Y287|P32929|Q9Y265|Q15545|Q96QR8|P46782|P68104|Q8IYB9|Q01105|O95259|Q13501|F8WEL6|Q9UJQ4|P55884|P19387|P24928|P23771|Q16514|Q13129|Q14541|P24468|P98082|P01133|P21399|B5MBX5|P01112
48699	0.11176	0.53972	19	50	932	1621	generation of neurons	Q9NZN1|P05997|P52565|P78543|P31249|Q02218|O43175|P61981|P46531|P32297|P23771|P84095|P16949|Q07812|Q02363|Q14185|P24468|P11047|P01112
1076	0.11192	0.53972	3	50	82	1621	RNA polymerase II transcription factor binding transcription factor activity	P46531|O75475|Q9BTT4
51271	0.11192	0.53972	3	50	82	1621	negative regulation of cellular component movement	O14745|P23771|P24468
16891	0.11192	0.53972	3	50	82	1621	endoribonuclease activity, producing 5'-phosphomonoesters	Q9UQG0|Q9BXR3|Q9WJR5
16893	0.11192	0.53972	3	50	82	1621	endonuclease activity, active with either ribo- or deoxyribonucleic acids and producing 5'-phosphomonoesters	Q9UQG0|Q9BXR3|Q9WJR5
9566	0.11192	0.53972	3	50	82	1621	fertilization	Q07812|Q6P4F1|P24468
33044	0.11192	0.53972	3	50	82	1621	regulation of chromosome organization	Q01105|P23771|Q15545
19955	0.11192	0.53972	3	50	82	1621	cytokine binding	P04233|Q8N2S1|P08887
51100	0.11192	0.53972	3	50	82	1621	negative regulation of binding	Q07812|Q02363|P98082
4003	0.11192	0.53972	3	50	82	1621	ATP-dependent DNA helicase activity	A8MPP1|J3QSE8|P54132
1901568	0.11192	0.53972	3	50	82	1621	fatty acid derivative metabolic process	P04233|P20292|Q9BYJ1
4523	0.11192	0.53972	3	50	82	1621	ribonuclease H activity	Q9UQG0|Q9BXR3|Q9WJR5
30119	0.11192	0.53972	3	50	82	1621	AP-type membrane coat adaptor complex	Q9UMZ2|Q9UJY5|Q9Y2T2
5178	0.11192	0.53972	3	50	82	1621	integrin binding	Q9UNA0|Q8N2S1|P98082
48145	0.11192	0.53972	3	50	82	1621	regulation of fibroblast proliferation	P04233|Q07812|P02794
48469	0.11192	0.53972	3	50	82	1621	cell maturation	P23771|Q14432|Q02363
45619	0.11192	0.53972	3	50	82	1621	regulation of lymphocyte differentiation	P04233|P23771|Q02363
6473	0.11192	0.53972	3	50	82	1621	protein acetylation	P40926|Q16514|Q9Y265
6368	0.11192	0.53972	3	50	82	1621	transcription elongation from RNA polymerase II promoter	Q16514|P24928|P19387
6690	0.11192	0.53972	3	50	82	1621	icosanoid metabolic process	P04233|P20292|Q9BYJ1
9058	0.1122	0.53972	74	50	4262	1621	biosynthetic process	P36578|J3KQL0|Q96GX9|Q6P4F1|C9J2Y9|P62753|O43175|Q70JA7|Q9BYJ1|O14841|Q9NW08|Q9Y6X1|P32929|Q9Y265|P11498|P68104|Q8IYB9|P40926|P20292|Q01105|Q9H1K1|H0Y8E6|P31249|Q9UJQ4|P19387|P24928|Q13347|P04233|P23921|Q9NRX5|P23771|P21730|Q14541|P15121|P01133|Q9NPI5|P21673|Q9UQG0|Q16254|Q53H80|Q6UX72|P54132|O75475|Q9BXR3|Q9BTT4|Q9WJR5|Q86VP6|P46531|Q9H7L9|Q96HZ4|Q9NSD4|P13929|P28340|P27708|Q8N720|Q15545|P31276|…
71900	0.11291	0.53972	10	50	432	1621	regulation of protein serine/threonine kinase activity	P04233|P30279|P21730|P61024|P54132|P24468|Q9P287|P98082|P01133|P01112
65009	0.11303	0.53972	35	50	1872	1621	regulation of molecular function	O14745|Q53H80|P30279|P61024|P54132|P61981|Q86VP6|P46531|P32297|P84095|Q9Y6X1|Q02363|P17980|P51572|P32929|Q15545|Q99574|Q9ULH1|P0C7U0|P28074|P48594|P04233|Q9NRX5|P23771|Q8TAA3|Q07812|P21730|Q16514|Q14185|P24468|Q9P287|P98082|P01133|Q3MII6|P01112
16772	0.11422	0.53972	20	50	992	1621	transferase activity, transferring phosphorus-containing groups	Q9NPI5|Q16877|Q9UQG0|J3QT34|O95259|Q8N2S1|B7Z5F2|Q13501|C9J2Y9|Q9BXR3|H7BXX9|Q9WJR5|P19387|P24928|Q9NW08|O75716|Q9BXM7|P28340|P27708|P14618
9086	0.11484	0.53972	2	50	42	1621	methionine biosynthetic process	Q96GX9|Q13126
43621	0.11484	0.53972	2	50	42	1621	protein self-association	O14745|P40926
422	0.11484	0.53972	2	50	42	1621	mitochondrion degradation	Q8N5K1|Q9BXM7
8306	0.11484	0.53972	2	50	42	1621	associative learning	P78543|P01112
43271	0.11484	0.53972	2	50	42	1621	negative regulation of ion transport	O14745|Q13491
35338	0.11484	0.53972	2	50	42	1621	long-chain fatty-acyl-CoA biosynthetic process	P49327|Q53GQ0
1047	0.11484	0.53972	2	50	42	1621	core promoter binding	P46531|P23771
51588	0.11484	0.53972	2	50	42	1621	regulation of neurotransmitter transport	Q13491|P32297
16407	0.11484	0.53972	2	50	42	1621	acetyltransferase activity	P21673|P49327
9914	0.11484	0.53972	2	50	42	1621	hormone transport	P23771|Q8N2S1
71556	0.11484	0.53972	2	50	42	1621	integral to lumenal side of endoplasmic reticulum membrane	P04233|P51572
1190	0.11484	0.53972	2	50	42	1621	RNA polymerase II transcription factor binding transcription factor activity involved in positive regulation of transcription	P46531|O75475
51705	0.11484	0.53972	2	50	42	1621	multi-organism behavior	Q8N0W4|P01112
44704	0.11484	0.53972	2	50	42	1621	single-organism reproductive behavior	Q8N0W4|P01112
60076	0.11484	0.53972	2	50	42	1621	excitatory synapse	P0C7U0|Q8N0W4
9251	0.11484	0.53972	2	50	42	1621	glucan catabolic process	P31327|P11216
1776	0.11484	0.53972	2	50	42	1621	leukocyte homeostasis	Q07812|Q8TDS4
44247	0.11484	0.53972	2	50	42	1621	cellular polysaccharide catabolic process	P31327|P11216
51952	0.11484	0.53972	2	50	42	1621	regulation of amine transport	P32297|Q9BXM7
1942	0.11484	0.53972	2	50	42	1621	hair follicle development	P46531|P31276
50663	0.11484	0.53972	2	50	42	1621	cytokine secretion	P46531|P23771
72341	0.11484	0.53972	2	50	42	1621	modified amino acid binding	P22033|P31327
32947	0.11484	0.53972	2	50	42	1621	protein complex scaffold	Q9H1K1|P55884
19840	0.11484	0.53972	2	50	42	1621	isoprenoid binding	P24468|P08100
33574	0.11484	0.53972	2	50	42	1621	response to testosterone stimulus	P27708|Q13126
10717	0.11484	0.53972	2	50	42	1621	regulation of epithelial to mesenchymal transition	P46531|P98082
10718	0.11484	0.53972	2	50	42	1621	positive regulation of epithelial to mesenchymal transition	P46531|P98082
10594	0.11484	0.53972	2	50	42	1621	regulation of endothelial cell migration	P23771|P24468
3179	0.11484	0.53972	2	50	42	1621	heart valve morphogenesis	P46531|P23771
3170	0.11484	0.53972	2	50	42	1621	heart valve development	P46531|P23771
42633	0.11484	0.53972	2	50	42	1621	hair cycle	P46531|P31276
42303	0.11484	0.53972	2	50	42	1621	molting cycle	P46531|P31276
3727	0.11484	0.53972	2	50	42	1621	single-stranded RNA binding	Q96J94|Q96C10
19098	0.11484	0.53972	2	50	42	1621	reproductive behavior	Q8N0W4|P01112
34705	0.11484	0.53972	2	50	42	1621	potassium channel complex	O95259|Q92953
21954	0.11484	0.53972	2	50	42	1621	central nervous system neuron development	P78543|Q02218
22404	0.11484	0.53972	2	50	42	1621	molting cycle process	P46531|P31276
22405	0.11484	0.53972	2	50	42	1621	hair cycle process	P46531|P31276
5501	0.11484	0.53972	2	50	42	1621	retinoid binding	P24468|P08100
90199	0.11484	0.53972	2	50	42	1621	regulation of release of cytochrome c from mitochondria	Q9BXM7|Q07812
14014	0.11484	0.53972	2	50	42	1621	negative regulation of gliogenesis	P46531|Q02363
5249	0.11484	0.53972	2	50	42	1621	voltage-gated potassium channel activity	O95259|Q92953
5251	0.11484	0.53972	2	50	42	1621	delayed rectifier potassium channel activity	O95259|Q92953
5980	0.11484	0.53972	2	50	42	1621	glycogen catabolic process	P31327|P11216
48147	0.11484	0.53972	2	50	42	1621	negative regulation of fibroblast proliferation	Q07812|P02794
5665	0.11484	0.53972	2	50	42	1621	DNA-directed RNA polymerase II, core complex	P24928|P19387
5832	0.11484	0.53972	2	50	42	1621	chaperonin-containing T-complex	P78371|P50991
6563	0.11484	0.53972	2	50	42	1621	L-serine metabolic process	Q9Y617|O43175
6564	0.11484	0.53972	2	50	42	1621	L-serine biosynthetic process	Q9Y617|O43175
45661	0.11484	0.53972	2	50	42	1621	regulation of myoblast differentiation	Q9NPI5|P46531
45685	0.11484	0.53972	2	50	42	1621	regulation of glial cell differentiation	P46531|Q02363
45620	0.11484	0.53972	2	50	42	1621	negative regulation of lymphocyte differentiation	P04233|Q02363
32722	0.11484	0.53972	2	50	42	1621	positive regulation of chemokine production	P04233|P08887
32755	0.11484	0.53972	2	50	42	1621	positive regulation of interleukin-6 production	Q53H80|P08887
6275	0.11484	0.53972	2	50	42	1621	regulation of DNA replication	P54132|P01112
45061	0.11484	0.53972	2	50	42	1621	thymic T cell selection	P04233|P23771
6940	0.11484	0.53972	2	50	42	1621	regulation of smooth muscle contraction	P32297|Q92953
31929	0.11484	0.53972	2	50	42	1621	TOR signaling cascade	P23771|P62753
6734	0.11484	0.53972	2	50	42	1621	NADH metabolic process	P40926|Q02218
55081	0.11484	0.53972	2	50	42	1621	anion homeostasis	O14745|J3KQL0
46879	0.11484	0.53972	2	50	42	1621	hormone secretion	P23771|Q8N2S1
46949	0.11484	0.53972	2	50	42	1621	fatty-acyl-CoA biosynthetic process	P49327|Q53GQ0
8076	0.11484	0.53972	2	50	42	1621	voltage-gated potassium channel complex	O95259|Q92953
46427	0.11484	0.53972	2	50	42	1621	positive regulation of JAK-STAT cascade	P46531|P08887
30971	0.11484	0.53972	2	50	42	1621	receptor tyrosine kinase binding	Q13501|P61981
16070	0.11567	0.53972	48	50	2662	1621	RNA metabolic process	P36578|Q16254|Q96J94|Q53H80|O60231|O75533|C9J2Y9|P62753|O75475|Q9UDW3|Q9BTT4|Q86VP6|Q15717|P46531|Q96HZ4|Q9H7L9|Q9NW08|Q9NSD4|P28340|Q8N720|P17980|P62995|Q9Y265|Q15545|P31276|Q96QR8|P46782|P68104|Q8IYB9|Q01105|Q9NQT4|O75643|Q86W42|P31249|Q9UJQ4|P19387|P24928|P28074|G5E9S1|Q15020|P23771|Q96PZ0|Q8TAA3|P21730|Q16514|Q13129|Q14541|P26373
50789	0.11617	0.53972	118	50	7062	1621	regulation of biological process	Q96J94|Q96GX9|P78543|P62753|O43175|Q8N0W4|Q15717|P32297|Q8N1F7|P32929|P68104|Q8IYB9|Q01105|Q6NXR0|O95259|P31249|F8WEL6|P19387|P12314|Q9Y5W7|P28074|P04233|Q07812|Q8TAA3|Q14541|E9PCX8|P01133|P98082|Q3MII6|Q9NZN1|P52565|P54132|P61024|O75475|Q99437|P08887|P46531|Q02747|P84095|P28340|P17980|Q8TDS4|Q96QR8|Q9ULH1|P49327|Q13501|P0C7U0|P35414|Q9BZW8|Q13129|Q16514|P01112|P02794|B5MBX5|O14745|Q02556|Q14432|…
44249	0.11683	0.53972	70	50	4022	1621	cellular biosynthetic process	P36578|J3KQL0|Q96GX9|Q6P4F1|C9J2Y9|P62753|O43175|Q70JA7|Q9BYJ1|O14841|Q9NW08|Q9Y6X1|P32929|Q9Y265|P68104|Q8IYB9|P20292|Q01105|H0Y8E6|P31249|Q9UJQ4|P19387|P24928|Q13347|P23921|P04233|Q9NRX5|P23771|P21730|Q14541|P15121|P01133|Q9NPI5|P21673|Q9UQG0|Q16254|Q53H80|Q6UX72|P54132|O75475|Q9BXR3|Q9BTT4|Q9WJR5|Q86VP6|P46531|Q9H7L9|Q96HZ4|Q9NSD4|P28340|P27708|Q8N720|Q15545|P31276|Q96QR8|P46782|P35914|Q9Y617|…
44238	0.11687	0.53972	133	50	8032	1621	primary metabolic process	P36578|Q96J94|J3KQL0|O43615|Q96GX9|Q6P4F1|P78543|C9J2Y9|P62753|O43175|Q70JA7|Q9UDW3|P23526|Q9BYJ1|Q15717|O14841|P30711|Q8N1F7|P32929|P22695|P68104|Q8IYB9|Q01105|P31249|Q86W42|P23434|P04746|Q96LR5|P19387|P28074|Q13347|P23921|P04233|G5E9S1|Q8TAA3|Q07812|Q96PZ0|Q86XK3|P22033|Q14541|P01133|Q9UJ68|Q9UQG0|P54132|O75475|Q9BXR3|P46531|P84095|P28340|P17980|P11216|P50991|Q96QR8|P35914|Q9Y617|P23378|Q13501|…
51050	0.11794	0.53972	9	50	382	1621	positive regulation of transport	P20339|Q9BXM7|P23771|Q07812|Q9Y6X1|Q8TDS4|P98082|P01133|P12314
4872	0.12248	0.53972	16	50	772	1621	receptor activity	O95259|Q8N2S1|P08100|Q8N0W4|P35414|P12314|P46531|P04233|P32297|P21730|Q9BZW8|O60449|Q14541|P24468|Q8TDS4|P98082
16829	0.12271	0.53972	8	50	332	1621	lyase activity	P13929|Q96GX9|P23378|P55084|P49327|P32929|P21399|P35914
9064	0.12681	0.53972	4	50	132	1621	glutamine family amino acid metabolic process	J3KQL0|P27708|P31327|O43175
35383	0.12681	0.53972	4	50	132	1621	thioester metabolic process	P49327|Q02218|Q53GQ0|P35914
16597	0.12681	0.53972	4	50	132	1621	amino acid binding	J3KQL0|P27708|P22033|P31327
51607	0.12681	0.53972	4	50	132	1621	defense response to virus	Q9NW08|Q9NQT4|P32455|Q96C10
16747	0.12681	0.53972	4	50	132	1621	transferase activity, transferring acyl groups other than amino-acyl groups	P21673|P55084|P49327|P13196
2449	0.12681	0.53972	4	50	132	1621	lymphocyte mediated immunity	P04233|P23771|Q9BZM5|P12314
19362	0.12681	0.53972	4	50	132	1621	pyridine nucleotide metabolic process	Q9NPI5|P40926|F5H780|Q02218
4540	0.12681	0.53972	4	50	132	1621	ribonuclease activity	Q9UQG0|Q9NQT4|Q9BXR3|Q9WJR5
5244	0.12681	0.53972	4	50	132	1621	voltage-gated ion channel activity	Q9NZN1|O95259|Q92953|J3QQZ1
6637	0.12681	0.53972	4	50	132	1621	acyl-CoA metabolic process	P49327|Q02218|Q53GQ0|P35914
6518	0.12681	0.53972	4	50	132	1621	peptide metabolic process	O14841|P20292|P30711|F5H780
55072	0.12681	0.53972	4	50	132	1621	iron ion homeostasis	Q9UKA1|Q99437|P21399|P02794
22832	0.12681	0.53972	4	50	132	1621	voltage-gated channel activity	Q9NZN1|O95259|Q92953|J3QQZ1
8135	0.12681	0.53972	4	50	132	1621	translation factor activity, nucleic acid binding	P68104|Q13347|G5E9S1|P55884
46496	0.12681	0.53972	4	50	132	1621	nicotinamide nucleotide metabolic process	Q9NPI5|P40926|F5H780|Q02218
6955	0.12867	0.53972	18	50	892	1621	immune response	Q02556|Q53H80|Q96C10|P08887|P12314|P48594|P46531|P04233|Q9NW08|P23771|P21730|P32455|Q9BZM5|O60449|P51572|Q13137|P00746|P02794
6725	0.12919	0.53972	76	50	4422	1621	cellular aromatic compound metabolic process	P36578|Q96J94|Q14432|F5H780|P78543|C9J2Y9|P62753|Q9UDW3|Q15717|Q9NW08|P62995|Q9Y265|P68104|Q8IYB9|Q01105|P40926|Q9NQT4|H0Y8E6|P31249|Q86W42|Q9UJQ4|Q02218|P19387|P24928|P28074|G5E9S1|P23921|Q15020|P23771|Q8TAA3|Q07812|P21730|Q96PZ0|Q86XK3|Q14541|Q9P287|P01133|Q9NPI5|Q9UQG0|Q16254|Q53H80|O60231|O75533|P54132|O75475|Q9BXR3|Q9BTT4|Q9WJR5|Q86VP6|P46531|Q9H7L9|Q96HZ4|Q9NSD4|P84095|P28340|P27708|Q8N720|…
43410	0.12995	0.53972	6	50	232	1621	positive regulation of MAPK cascade	P04233|P21730|P98082|P01133|P08887|P01112
43269	0.12995	0.53972	6	50	232	1621	regulation of ion transport	O14745|Q13491|P32297|Q9BXM7|Q07812|P01133
2521	0.12995	0.53972	6	50	232	1621	leukocyte differentiation	P04233|P23771|Q07812|Q86WC4|Q02363|P54132
7423	0.12995	0.53972	6	50	232	1621	sensory organ development	P46531|P05997|P23771|Q07812|P08100|P31276
44271	0.13026	0.53972	44	50	2442	1621	cellular nitrogen compound biosynthetic process	Q9NPI5|P21673|P36578|Q16254|J3KQL0|Q53H80|C9J2Y9|P62753|O75475|Q9BTT4|Q86VP6|O14841|P46531|Q9NW08|Q9H7L9|Q96HZ4|Q9NSD4|P28340|P27708|Q8N720|Q9Y265|Q15545|P31276|Q96QR8|P46782|P68104|Q8IYB9|Q9Y617|P20292|P31327|P31249|Q9UJQ4|P19387|P24928|P23921|P23771|P21730|Q16514|Q13129|Q14541|P25705|P26373|Q13126|P13196
43406	0.13073	0.53972	5	50	182	1621	positive regulation of MAP kinase activity	P04233|P21730|P98082|P01133|P01112
16746	0.13073	0.53972	5	50	182	1621	transferase activity, transferring acyl groups	P21673|P55084|Q9NPG8|P49327|P13196
1901215	0.13073	0.53972	5	50	182	1621	negative regulation of neuron death	Q01105|Q9BXM7|P21730|Q07812|P01112
3713	0.13073	0.53972	5	50	182	1621	transcription coactivator activity	P23771|Q16514|P17980|O75475|Q15545
80090	0.13074	0.53972	67	50	3862	1621	regulation of primary metabolic process	O14745|Q02556|Q96J94|P78543|Q15717|P32297|Q9Y6X1|Q02363|P62995|P32929|Q9Y265|P68104|Q8IYB9|Q01105|O95259|Q8N2S1|Q9UJQ4|F8WEL6|P24928|P19387|P28074|P04233|P23771|Q07812|Q8TAA3|P21730|Q14541|Q9P287|P01133|P98082|Q3MII6|Q16254|Q53H80|P30279|P54132|P61024|O75475|P61981|Q9BTT4|Q86VP6|P08887|P46531|Q9H7L9|Q96HZ4|Q9NSD4|P84095|Q9BXM7|Q8N720|Q9Y287|P52292|P17980|Q8TDS4|Q15545|Q96QR8|P46782|Q99574|Q9ULH1|…
22008	0.13113	0.53972	19	50	952	1621	neurogenesis	Q9NZN1|P05997|P52565|P78543|P31249|Q02218|O43175|P61981|P46531|P32297|P23771|P84095|P16949|Q07812|Q02363|Q14185|P24468|P11047|P01112
71310	0.13182	0.53972	26	50	1362	1621	cellular response to organic substance	P05997|J3KQL0|Q02556|Q16254|P52565|Q14432|P62753|Q99437|P08887|P46531|P27708|Q9Y6X1|Q8N1F7|P52292|P32929|Q6NXR0|Q8N2S1|Q13501|P12314|P04233|O75716|P23771|Q07812|P32455|P98082|P01112
60284	0.13489	0.53972	11	50	502	1621	regulation of cell development	Q9NPI5|P46531|Q9NZN1|P32297|Q07812|Q14432|Q02363|P52565|P98082|P31249|P61981
33043	0.13489	0.53972	11	50	502	1621	regulation of organelle organization	Q92747|Q13491|Q01105|Q9BXM7|P23771|P16949|Q07812|P01133|Q15545|Q3MII6|P01112
1901360	0.13508	0.53972	79	50	4622	1621	organic cyclic compound metabolic process	P36578|Q96J94|Q14432|F5H780|P78543|C9J2Y9|P62753|Q9UDW3|Q15717|Q9NW08|P62995|Q9Y265|P68104|Q8IYB9|Q01105|P40926|Q9NQT4|H0Y8E6|P31249|Q86W42|Q9UJQ4|Q02218|P19387|P24928|P28074|G5E9S1|P23921|Q15020|P23771|Q96PZ0|Q8TAA3|Q07812|P21730|Q86XK3|Q14541|P15121|Q9P287|P01133|Q9NPI5|Q9UQG0|Q16254|Q53H80|O60231|O75533|P54132|O75475|Q9BXR3|Q9BTT4|Q9WJR5|Q86VP6|P46531|Q9H7L9|Q96HZ4|Q9NSD4|P84095|P28340|P27708|…
5102	0.13665	0.53972	17	50	842	1621	receptor binding	Q9NZN1|O14745|Q8N2S1|Q13501|P61981|P04233|Q02747|P23771|Q9UNA0|Q9BZM5|P25705|C9JR52|P51572|P01133|P98082|Q15545|P35914
48731	0.14018	0.53972	48	50	2702	1621	system development	Q86VH2|P21673|Q9NZN1|P05997|Q16254|Q02556|J3KQL0|Q86WC4|P52565|P54132|Q6P4F1|F5H780|P78543|O43175|P61981|Q8N0W4|P08887|P46531|Q13491|P32297|Q96HZ4|P84095|P27708|Q9Y6X1|Q02363|Q9Y287|P11047|P31276|Q99574|P35914|O95259|P08100|P31249|Q99707|Q9UJQ4|Q02218|P20339|P04233|P23771|P16949|Q07812|P21730|Q14541|Q14185|P24468|P98082|P01133|P01112
10942	0.14021	0.53972	8	50	342	1621	positive regulation of cell death	P46531|Q9H7L9|Q07812|F5H780|Q8TDS4|P62753|O60858|B0AZS9
51239	0.14207	0.53972	31	50	1672	1621	regulation of multicellular organismal process	Q9NPI5|Q9NZN1|O14745|Q9Y2B0|Q53H80|Q02556|Q14432|P52565|P61981|Q8N0W4|P08887|P46531|Q13491|Q9NW08|P32297|Q9BXM7|Q9Y6X1|Q02363|Q8TDS4|Q96QR8|Q92953|P31327|P31249|Q96C10|P04233|P23771|Q07812|P24468|P98082|P01133|P01112
32879	0.14634	0.53972	22	50	1142	1621	regulation of localization	Q9NZN1|O14745|P52565|P08887|P12314|P46531|P20339|P04233|Q13491|P32297|Q9BXM7|P84095|P23771|P16949|Q07812|Q9Y6X1|Q8N1F7|P24468|Q8TDS4|P01133|P98082|P01112
9314	0.14649	0.53972	7	50	292	1621	response to radiation	P23771|P28340|Q07812|P54132|P08100|O60858|P01112
32991	0.14781	0.53972	81	50	4772	1621	macromolecular complex	P36578|Q96J94|J3KQL0|O43615|Q9UMZ2|P62753|Q9UDW3|P32297|Q9Y6X1|Q02363|Q8N1F7|Q9BZM5|Q99643|Q9Y265|P22695|P47985|P68104|Q01105|O95259|Q9NQT4|P78371|Q9UJY5|H0Y8E6|Q86W42|Q9UJQ4|Q02218|P23434|Q9Y2T2|P19387|P24928|P28074|Q13347|P04233|P23921|P16949|Q8TAA3|Q07812|Q86XK3|Q9P287|Q15006|P98082|Q86VH2|Q16254|Q53H80|P30279|Q9UKA1|O75533|Q9BTT4|Q99437|Q86VP6|P08887|P46531|Q9H7L9|Q96HZ4|Q8WVJ2|P13929|P28340|…
42981	0.14833	0.53972	24	50	1262	1621	regulation of apoptotic process	Q01105|Q96GX9|Q14432|P52565|P78543|P62753|P38646|P08887|P28074|P46531|P04233|Q9H7L9|Q9BXM7|P23771|P21730|Q07812|Q8TAA3|P17980|P51572|Q8TDS4|P98082|P32929|B0AZS9|P01112
1077	0.14949	0.53972	3	50	92	1621	RNA polymerase II core promoter proximal region sequence-specific DNA binding transcription factor activity involved in positive regulation of transcription	O75716|P23771|P78543
10001	0.14949	0.53972	3	50	92	1621	glial cell differentiation	P46531|Q02363|O43175
19902	0.14949	0.53972	3	50	92	1621	phosphatase binding	O60493|O14745|P0C7U0
33559	0.14949	0.53972	3	50	92	1621	unsaturated fatty acid metabolic process	P04233|P20292|Q9BYJ1
51101	0.14949	0.53972	3	50	92	1621	regulation of DNA binding	P23771|Q02363|P01133
3205	0.14949	0.53972	3	50	92	1621	cardiac chamber development	P46531|P23771|Q9UJQ4
1902107	0.14949	0.53972	3	50	92	1621	positive regulation of leukocyte differentiation	P04233|P23771|Q02363
3743	0.14949	0.53972	3	50	92	1621	translation initiation factor activity	Q13347|G5E9S1|P55884
34703	0.14949	0.53972	3	50	92	1621	cation channel complex	O95259|Q92953|J3QQZ1
42063	0.14949	0.53972	3	50	92	1621	gliogenesis	P46531|Q02363|O43175
21761	0.14949	0.53972	3	50	92	1621	limbic system development	Q07812|P78543|Q02218
30031	0.14949	0.53972	3	50	92	1621	cell projection assembly	Q86VH2|O14745|Q16254
5657	0.14949	0.53972	3	50	92	1621	replication fork	P28340|P54132|Q96QR8
6909	0.14949	0.53972	3	50	92	1621	phagocytosis	Q02556|Q14185|P12314
2001233	0.14949	0.53972	3	50	92	1621	regulation of apoptotic signaling pathway	Q9BXM7|Q07812|P51572
988	0.15057	0.53972	9	50	402	1621	protein binding transcription factor activity	P46531|Q96HZ4|P23771|Q16514|P17980|P24468|O75475|Q15545|Q9BTT4
989	0.15057	0.53972	9	50	402	1621	transcription factor binding transcription factor activity	P46531|Q96HZ4|P23771|Q16514|P17980|P24468|O75475|Q15545|Q9BTT4
44087	0.15057	0.53972	9	50	402	1621	regulation of cellular component biogenesis	Q92747|P46531|P20339|Q13491|Q9BXM7|P16949|Q07812|Q86VP6|P01112
51186	0.15057	0.53972	9	50	402	1621	cofactor metabolic process	Q9NPI5|P40926|F5H780|P49327|Q02218|P16152|Q53GQ0|P35914|P13196
44281	0.15063	0.53972	56	50	3212	1621	small molecule metabolic process	J3KQL0|Q96GX9|Q14432|F5H780|O43175|Q70JA7|P23526|Q9BYJ1|O14841|P30711|Q14376|Q8N1F7|Q99643|P32929|P22695|P47985|P11498|Q16877|P40926|P20292|Q02218|P23434|P04746|P28074|P23921|P04233|Q9NRX5|Q8TAA3|P22033|P15121|Q9UJ68|Q9NPI5|P21673|P54132|P16152|P84095|P13929|P27708|P17980|O15438|P11216|P35914|Q9Y617|P23378|P31327|P49327|Q99707|P20339|P55084|P25705|P14618|Q13608|Q53GQ0|P21399|P13196|Q13126
46483	0.15064	0.53972	76	50	4462	1621	heterocycle metabolic process	P36578|Q96J94|Q14432|F5H780|P78543|C9J2Y9|P62753|Q9UDW3|Q15717|Q9NW08|P62995|Q9Y265|P68104|Q8IYB9|Q01105|P40926|Q9NQT4|H0Y8E6|P31249|Q86W42|Q9UJQ4|Q02218|P19387|P24928|P28074|G5E9S1|P23921|Q15020|P23771|Q8TAA3|Q07812|P21730|Q96PZ0|Q86XK3|Q14541|Q9P287|P01133|Q9NPI5|Q9UQG0|Q16254|Q53H80|O60231|O75533|P54132|O75475|Q9BXR3|Q9BTT4|Q9WJR5|Q86VP6|P46531|Q9H7L9|Q96HZ4|Q9NSD4|P84095|P28340|P27708|Q8N720|…
3674	0.15144	0.53972	230	50	14592	1621	molecular_function	P36578|Q96GX9|P78543|P62753|O43175|Q9UDW3|Q70JA7|P23526|Q8N0W4|Q15717|Q9BV44|P30711|Q8N1F7|P22695|P68104|Q01105|O95259|Q9H1K1|Q86W42|P31249|P04746|P23434|P19387|Q9Y5W7|P28074|Q13347|P23921|P04233|G5E9S1|Q07812|Q8TAA3|Q9P2E7|Q8N8Q9|P01133|P98082|Q9NZN1|P05997|P52565|Q9BXR3|O75475|Q8NFV4|Q99437|P16152|H3BP11|P46531|P84095|P11216|Q96QR8|Q6V0I7|F8VRQ1|Q9ULH1|P23378|Q6R2W3|Q9UNA0|P55084|Q9BZW8|P14618|…
43523	0.15213	0.53972	6	50	242	1621	regulation of neuron apoptotic process	Q01105|Q9BXM7|P23771|P21730|Q07812|P01112
10038	0.15213	0.53972	6	50	242	1621	response to metal ion	J3KQL0|P20292|Q02363|F5H780|Q9UBV8|P21399
10468	0.15357	0.53972	48	50	2722	1621	regulation of gene expression	Q16254|Q02556|Q96J94|Q9Y2B0|Q53H80|P54132|P78543|O75475|O43175|Q9BTT4|Q86VP6|Q15717|P46531|Q96HZ4|Q9H7L9|Q9NSD4|P84095|Q9Y6X1|Q8N720|Q02363|P62995|P32929|Q9Y265|Q15545|Q96QR8|P46782|P68104|Q8IYB9|Q01105|O95259|Q13501|P31249|F8WEL6|Q9UJQ4|P55884|P19387|P24928|P23771|Q16514|Q13129|Q14541|P24468|P98082|P01133|Q13608|P21399|B5MBX5|P01112
61217	0.15423	0.53972	1	50	12	1621	regulation of mesonephros development	P23771
70402	0.15423	0.53972	1	50	12	1621	NADPH binding	P49327
19	0.15423	0.53972	1	50	12	1621	regulation of mitotic recombination	P54132
43968	0.15423	0.53972	1	50	12	1621	histone H2A acetylation	Q9Y265
35234	0.15423	0.53972	1	50	12	1621	germ cell programmed cell death	Q07812
61290	0.15423	0.53972	1	50	12	1621	canonical Wnt receptor signaling pathway involved in metanephric kidney development	P23771
72	0.15423	0.53972	1	50	12	1621	M phase specific microtubule process	P52292
61289	0.15423	0.53972	1	50	12	1621	Wnt receptor signaling pathway involved in kidney development	P23771
8705	0.15423	0.53972	1	50	12	1621	methionine synthase activity	Q99707
35315	0.15423	0.53972	1	50	12	1621	hair cell differentiation	P46531
125	0.15423	0.53972	1	50	12	1621	PCAF complex	Q16514
132	0.15423	0.53972	1	50	12	1621	establishment of mitotic spindle orientation	O14777
70530	0.15423	0.53972	1	50	12	1621	K63-linked polyubiquitin binding	Q13501
155	0.15423	0.53972	1	50	12	1621	phosphorelay sensor kinase activity	O95259
70553	0.15423	0.53972	1	50	12	1621	nicotinic acid receptor activity	Q8TDS4
61314	0.15423	0.53972	1	50	12	1621	Notch signaling involved in heart development	P46531
178	0.15423	0.53972	1	50	12	1621	exosome (RNase complex)	Q9NQT4
61419	0.15423	0.53972	1	50	12	1621	positive regulation of transcription from RNA polymerase II promoter in response to hypoxia	P46531
52633	0.15423	0.53972	1	50	12	1621	isocitrate hydro-lyase (cis-aconitate-forming) activity	P21399
43795	0.15423	0.53972	1	50	12	1621	glyceraldehyde oxidoreductase activity	P15121
70165	0.15423	0.53972	1	50	12	1621	positive regulation of adiponectin secretion	Q8TDS4
60977	0.15423	0.53972	1	50	12	1621	coronary vasculature morphogenesis	P46531
60976	0.15423	0.53972	1	50	12	1621	coronary vasculature development	P46531
60979	0.15423	0.53972	1	50	12	1621	vasculogenesis involved in coronary vascular morphogenesis	P46531
70163	0.15423	0.53972	1	50	12	1621	regulation of adiponectin secretion	Q8TDS4
60982	0.15423	0.53972	1	50	12	1621	coronary artery morphogenesis	P46531
60986	0.15423	0.53972	1	50	12	1621	endocrine hormone secretion	P23771
266	0.15423	0.53972	1	50	12	1621	mitochondrial fission	Q07812
60973	0.15423	0.53972	1	50	12	1621	cell migration involved in heart development	P46531
60947	0.15423	0.53972	1	50	12	1621	cardiac vascular smooth muscle cell differentiation	P46531
60948	0.15423	0.53972	1	50	12	1621	cardiac vascular smooth muscle cell development	P46531
315	0.15423	0.53972	1	50	12	1621	organellar large ribosomal subunit	Q96EL2
296	0.15423	0.53972	1	50	12	1621	spermine transport	Q15545
70227	0.15423	0.53972	1	50	12	1621	lymphocyte apoptotic process	Q07812
70230	0.15423	0.53972	1	50	12	1621	positive regulation of lymphocyte apoptotic process	Q07812
347	0.15423	0.53972	1	50	12	1621	THO complex	Q86W42
346	0.15423	0.53972	1	50	12	1621	transcription export complex	Q86W42
61031	0.15423	0.53972	1	50	12	1621	endodermal digestive tract morphogenesis	Q02363
35022	0.15423	0.53972	1	50	12	1621	positive regulation of Rac protein signal transduction	P01112
61034	0.15423	0.53972	1	50	12	1621	olfactory bulb mitral cell layer development	Q02218
43653	0.15423	0.53972	1	50	12	1621	mitochondrial fragmentation involved in apoptotic process	Q07812
60995	0.15423	0.53972	1	50	12	1621	cell-cell signaling involved in kidney development	P23771
354	0.15423	0.53972	1	50	12	1621	cis assembly of pre-catalytic spliceosome	O75643
70288	0.15423	0.53972	1	50	12	1621	ferritin complex	P02794
407	0.15423	0.53972	1	50	12	1621	pre-autophagosomal structure	Q13501
43625	0.15423	0.53972	1	50	12	1621	delta DNA polymerase complex	P28340
61101	0.15423	0.53972	1	50	12	1621	neuroendocrine cell differentiation	Q9P287
70276	0.15423	0.53972	1	50	12	1621	halogen metabolic process	F5H780
70335	0.15423	0.53972	1	50	12	1621	aspartate binding	P27708
445	0.15423	0.53972	1	50	12	1621	THO complex part of transcription export complex	Q86W42
61085	0.15423	0.53972	1	50	12	1621	regulation of histone H3-K27 methylation	P23771
43586	0.15423	0.53972	1	50	12	1621	tongue development	P31276
43587	0.15423	0.53972	1	50	12	1621	tongue morphogenesis	P31276
70305	0.15423	0.53972	1	50	12	1621	response to cGMP	Q14432
70365	0.15423	0.53972	1	50	12	1621	hepatocyte differentiation	J3KQL0
9110	0.15423	0.53972	1	50	12	1621	vitamin biosynthetic process	Q9Y617
9092	0.15423	0.53972	1	50	12	1621	homoserine metabolic process	P32929
70373	0.15423	0.53972	1	50	12	1621	negative regulation of ERK1 and ERK2 cascade	O14745
60676	0.15423	0.53972	1	50	12	1621	ureteric bud formation	P23771
60674	0.15423	0.53972	1	50	12	1621	placenta blood vessel development	P24468
35718	0.15423	0.53972	1	50	12	1621	macrophage migration inhibitory factor binding	P04233
60706	0.15423	0.53972	1	50	12	1621	cell differentiation involved in embryonic placenta development	P24468
60707	0.15423	0.53972	1	50	12	1621	trophoblast giant cell differentiation	P24468
43497	0.15423	0.53972	1	50	12	1621	regulation of protein heterodimerization activity	Q07812
43496	0.15423	0.53972	1	50	12	1621	regulation of protein homodimerization activity	Q07812
43518	0.15423	0.53972	1	50	12	1621	negative regulation of DNA damage response, signal transduction by p53 class mediator	P04233
8207	0.15423	0.53972	1	50	12	1621	C21-steroid hormone metabolic process	P15121
60768	0.15423	0.53972	1	50	12	1621	regulation of epithelial cell proliferation involved in prostate gland development	P46531
35794	0.15423	0.53972	1	50	12	1621	positive regulation of mitochondrial membrane permeability	Q07812
60843	0.15423	0.53972	1	50	12	1621	venous endothelial cell differentiation	P46531
60842	0.15423	0.53972	1	50	12	1621	arterial endothelial cell differentiation	P46531
60841	0.15423	0.53972	1	50	12	1621	venous blood vessel development	P46531
8426	0.15423	0.53972	1	50	12	1621	protein kinase C inhibitor activity	P61981
60838	0.15423	0.53972	1	50	12	1621	lymphatic endothelial cell fate commitment	P24468
60837	0.15423	0.53972	1	50	12	1621	blood vessel endothelial cell differentiation	P46531
60836	0.15423	0.53972	1	50	12	1621	lymphatic endothelial cell differentiation	P24468
35584	0.15423	0.53972	1	50	12	1621	calcium-mediated signaling using intracellular calcium source	P51572
35615	0.15423	0.53972	1	50	12	1621	clathrin adaptor activity	P98082
35612	0.15423	0.53972	1	50	12	1621	AP-2 adaptor complex binding	P98082
60850	0.15423	0.53972	1	50	12	1621	regulation of transcription involved in cell fate commitment	P24468
60849	0.15423	0.53972	1	50	12	1621	regulation of transcription involved in lymphatic endothelial cell fate commitment	P24468
35691	0.15423	0.53972	1	50	12	1621	macrophage migration inhibitory factor signaling pathway	P04233
35692	0.15423	0.53972	1	50	12	1621	macrophage migration inhibitory factor receptor complex	P04233
70120	0.15423	0.53972	1	50	12	1621	ciliary neurotrophic factor-mediated signaling pathway	P08887
35693	0.15423	0.53972	1	50	12	1621	NOS2-CD74 complex	P04233
70119	0.15423	0.53972	1	50	12	1621	ciliary neurotrophic factor binding	P08887
733	0.15423	0.53972	1	50	12	1621	DNA strand renaturation	P54132
70102	0.15423	0.53972	1	50	12	1621	interleukin-6-mediated signaling pathway	P08887
60420	0.15423	0.53972	1	50	12	1621	regulation of heart growth	P46531
43208	0.15423	0.53972	1	50	12	1621	glycosphingolipid binding	P11047
43260	0.15423	0.53972	1	50	12	1621	laminin-11 complex	P11047
8568	0.15423	0.53972	1	50	12	1621	microtubule-severing ATPase activity	Q9BW62
43259	0.15423	0.53972	1	50	12	1621	laminin-10 complex	P11047
35457	0.15423	0.53972	1	50	12	1621	cellular response to interferon-alpha	P23771
780	0.15423	0.53972	1	50	12	1621	condensed nuclear chromosome, centromeric region	O14777
778	0.15423	0.53972	1	50	12	1621	condensed nuclear chromosome kinetochore	O14777
43137	0.15423	0.53972	1	50	12	1621	DNA replication, removal of RNA primer	P28340
43186	0.15423	0.53972	1	50	12	1621	P granule	Q96J94
940	0.15423	0.53972	1	50	12	1621	condensed chromosome outer kinetochore	O14777
942	0.15423	0.53972	1	50	12	1621	condensed nuclear chromosome outer kinetochore	O14777
18272	0.15423	0.53972	1	50	12	1621	protein-pyridoxal-5-phosphate linkage via peptidyl-N6-pyridoxal phosphate-L-lysine	P32929
43116	0.15423	0.53972	1	50	12	1621	negative regulation of vascular permeability	Q14432
43117	0.15423	0.53972	1	50	12	1621	positive regulation of vascular permeability	Q14432
43114	0.15423	0.53972	1	50	12	1621	regulation of vascular permeability	Q14432
35455	0.15423	0.53972	1	50	12	1621	response to interferon-alpha	P23771
35413	0.15423	0.53972	1	50	12	1621	positive regulation of catenin import into nucleus	P01133
8615	0.15423	0.53972	1	50	12	1621	pyridoxine biosynthetic process	Q9Y617
8614	0.15423	0.53972	1	50	12	1621	pyridoxine metabolic process	Q9Y617
36295	0.15423	0.53972	1	50	12	1621	cellular response to increased oxygen levels	F5H780
71489	0.15423	0.53972	1	50	12	1621	cellular response to red or far red light	P08100
60282	0.15423	0.53972	1	50	12	1621	positive regulation of oocyte development	Q14432
60281	0.15423	0.53972	1	50	12	1621	regulation of oocyte development	Q14432
36310	0.15423	0.53972	1	50	12	1621	annealing helicase activity	P54132
16558	0.15423	0.53972	1	50	12	1621	protein import into peroxisome matrix	Q13608
60231	0.15423	0.53972	1	50	12	1621	mesenchymal to epithelial transition	P23771
16561	0.15423	0.53972	1	50	12	1621	protein import into peroxisome matrix, translocation	Q13608
16580	0.15423	0.53972	1	50	12	1621	Sin3 complex	Q9H7L9
71455	0.15423	0.53972	1	50	12	1621	cellular response to hyperoxia	F5H780
45004	0.15423	0.53972	1	50	12	1621	DNA replication proofreading	P28340
45006	0.15423	0.53972	1	50	12	1621	DNA deamination	Q9NQT4
51581	0.15423	0.53972	1	50	12	1621	negative regulation of neurotransmitter uptake	Q13491
51580	0.15423	0.53972	1	50	12	1621	regulation of neurotransmitter uptake	Q13491
60391	0.15423	0.53972	1	50	12	1621	positive regulation of SMAD protein import into nucleus	P98082
60390	0.15423	0.53972	1	50	12	1621	regulation of SMAD protein import into nucleus	P98082
51589	0.15423	0.53972	1	50	12	1621	negative regulation of neurotransmitter transport	Q13491
71625	0.15423	0.53972	1	50	12	1621	vocalization behavior	Q8N0W4
51602	0.15423	0.53972	1	50	12	1621	response to electrical stimulus	P78543
51612	0.15423	0.53972	1	50	12	1621	negative regulation of serotonin uptake	Q13491
9912	0.15423	0.53972	1	50	12	1621	auditory receptor cell fate commitment	P46531
51611	0.15423	0.53972	1	50	12	1621	regulation of serotonin uptake	Q13491
16408	0.15423	0.53972	1	50	12	1621	C-acyltransferase activity	P55084
16420	0.15423	0.53972	1	50	12	1621	malonyltransferase activity	P49327
16418	0.15423	0.53972	1	50	12	1621	S-acetyltransferase activity	P49327
16419	0.15423	0.53972	1	50	12	1621	S-malonyltransferase activity	P49327
16417	0.15423	0.53972	1	50	12	1621	S-acyltransferase activity	P49327
60374	0.15423	0.53972	1	50	12	1621	mast cell differentiation	P23771
9956	0.15423	0.53972	1	50	12	1621	radial pattern formation	P24468
60342	0.15423	0.53972	1	50	12	1621	photoreceptor inner segment membrane	P08100
36125	0.15423	0.53972	1	50	12	1621	fatty acid beta-oxidation multienzyme complex	P55084
9982	0.15423	0.53972	1	50	12	1621	pseudouridine synthase activity	Q96PZ0
60293	0.15423	0.53972	1	50	12	1621	germ plasm	Q96J94
71599	0.15423	0.53972	1	50	12	1621	otic vesicle development	P23771
16507	0.15423	0.53972	1	50	12	1621	mitochondrial fatty acid beta-oxidation multienzyme complex	P55084
60317	0.15423	0.53972	1	50	12	1621	cardiac epithelial to mesenchymal transition	P46531
16509	0.15423	0.53972	1	50	12	1621	long-chain-3-hydroxyacyl-CoA dehydrogenase activity	P55084
16508	0.15423	0.53972	1	50	12	1621	long-chain-enoyl-CoA hydratase activity	P55084
10040	0.15423	0.53972	1	50	12	1621	response to iron(II) ion	P21399
10039	0.15423	0.53972	1	50	12	1621	response to iron ion	P21399
60017	0.15423	0.53972	1	50	12	1621	parathyroid gland development	P23771
36041	0.15423	0.53972	1	50	12	1621	long-chain fatty acid binding	P20292
60011	0.15423	0.53972	1	50	12	1621	Sertoli cell proliferation	Q07812
51204	0.15423	0.53972	1	50	12	1621	protein insertion into mitochondrial membrane	Q07812
51205	0.15423	0.53972	1	50	12	1621	protein insertion into membrane	Q07812
10017	0.15423	0.53972	1	50	12	1621	red or far-red light signaling pathway	P08100
16802	0.15423	0.53972	1	50	12	1621	trialkylsulfonium hydrolase activity	P23526
51294	0.15423	0.53972	1	50	12	1621	establishment of spindle orientation	O14777
16833	0.15423	0.53972	1	50	12	1621	oxo-acid-lyase activity	P35914
35925	0.15423	0.53972	1	50	12	1621	mRNA 3'-UTR AU-rich region binding	Q15717
44597	0.15423	0.53972	1	50	12	1621	daunorubicin metabolic process	P15121
44598	0.15423	0.53972	1	50	12	1621	doxorubicin metabolic process	P15121
16671	0.15423	0.53972	1	50	12	1621	oxidoreductase activity, acting on a sulfur group of donors, disulfide as acceptor	Q9UJ68
60158	0.15423	0.53972	1	50	12	1621	phospholipase C-activating dopamine receptor signaling pathway	O14745
16668	0.15423	0.53972	1	50	12	1621	oxidoreductase activity, acting on a sulfur group of donors, NAD(P) as acceptor	F5H780
16642	0.15423	0.53972	1	50	12	1621	oxidoreductase activity, acting on the CH-NH2 group of donors, disulfide as acceptor	P23378
60113	0.15423	0.53972	1	50	12	1621	inner ear receptor cell differentiation	P46531
35965	0.15423	0.53972	1	50	12	1621	cardiolipin acyl-chain remodeling	P55084
60124	0.15423	0.53972	1	50	12	1621	positive regulation of growth hormone secretion	Q9Y6X1
60123	0.15423	0.53972	1	50	12	1621	regulation of growth hormone secretion	Q9Y6X1
60120	0.15423	0.53972	1	50	12	1621	inner ear receptor cell fate commitment	P46531
16722	0.15423	0.53972	1	50	12	1621	oxidoreductase activity, oxidizing metal ions	P02794
60084	0.15423	0.53972	1	50	12	1621	synaptic transmission involved in micturition	P32297
16724	0.15423	0.53972	1	50	12	1621	oxidoreductase activity, oxidizing metal ions, oxygen as acceptor	P02794
71321	0.15423	0.53972	1	50	12	1621	cellular response to cGMP	Q14432
60065	0.15423	0.53972	1	50	12	1621	uterus development	P23771
60068	0.15423	0.53972	1	50	12	1621	vagina development	Q07812
60073	0.15423	0.53972	1	50	12	1621	micturition	P32297
35850	0.15423	0.53972	1	50	12	1621	epithelial cell differentiation involved in kidney development	P46531
51445	0.15423	0.53972	1	50	12	1621	regulation of meiotic cell cycle	Q14432
60058	0.15423	0.53972	1	50	12	1621	positive regulation of apoptotic process involved in mammary gland involution	Q07812
35898	0.15423	0.53972	1	50	12	1621	parathyroid hormone secretion	P23771
1990009	0.15423	0.53972	1	50	12	1621	retinal cell apoptotic process	Q07812
60043	0.15423	0.53972	1	50	12	1621	regulation of cardiac muscle cell proliferation	P46531
16748	0.15423	0.53972	1	50	12	1621	succinyltransferase activity	P13196
16749	0.15423	0.53972	1	50	12	1621	N-succinyltransferase activity	P13196
60045	0.15423	0.53972	1	50	12	1621	positive regulation of cardiac muscle cell proliferation	P46531
17061	0.15423	0.53972	1	50	12	1621	S-methyl-5-thioadenosine phosphorylase activity	Q13126
17081	0.15423	0.53972	1	50	12	1621	chloride channel regulator activity	O14745
70995	0.15423	0.53972	1	50	12	1621	NADPH oxidation	F5H780
9294	0.15423	0.53972	1	50	12	1621	DNA mediated transformation	Q13129
9292	0.15423	0.53972	1	50	12	1621	genetic transfer	Q13129
44524	0.15423	0.53972	1	50	12	1621	protein sulfhydration	P32929
44540	0.15423	0.53972	1	50	12	1621	L-cystine L-cysteine-lyase (deaminating)	P32929
1556	0.15423	0.53972	1	50	12	1621	oocyte maturation	Q14432
1772	0.15423	0.53972	1	50	12	1621	immunological synapse	P52565
1779	0.15423	0.53972	1	50	12	1621	natural killer cell differentiation	Q02363
1777	0.15423	0.53972	1	50	12	1621	T cell homeostatic proliferation	Q07812
1783	0.15423	0.53972	1	50	12	1621	B cell apoptotic process	Q07812
1780	0.15423	0.53972	1	50	12	1621	neutrophil homeostasis	Q8TDS4
1781	0.15423	0.53972	1	50	12	1621	neutrophil apoptotic process	Q8TDS4
9374	0.15423	0.53972	1	50	12	1621	biotin binding	P11498
1788	0.15423	0.53972	1	50	12	1621	antibody-dependent cellular cytotoxicity	P12314
9378	0.15423	0.53972	1	50	12	1621	four-way junction helicase activity	P54132
9399	0.15423	0.53972	1	50	12	1621	nitrogen fixation	Q9H1K1
1919	0.15423	0.53972	1	50	12	1621	regulation of receptor recycling	P98082
1856	0.15423	0.53972	1	50	12	1621	complement component C5a binding	P21730
44252	0.15423	0.53972	1	50	12	1621	negative regulation of multicellular organismal metabolic process	P08887
1844	0.15423	0.53972	1	50	12	1621	protein insertion into mitochondrial membrane involved in apoptotic signaling pathway	Q07812
1847	0.15423	0.53972	1	50	12	1621	opsonin receptor activity	P21730
44245	0.15423	0.53972	1	50	12	1621	polysaccharide digestion	P04746
9585	0.15423	0.53972	1	50	12	1621	red, far-red light phototransduction	P08100
1806	0.15423	0.53972	1	50	12	1621	type IV hypersensitivity	P23771
1805	0.15423	0.53972	1	50	12	1621	positive regulation of type III hypersensitivity	P12314
51785	0.15423	0.53972	1	50	12	1621	positive regulation of nuclear division	P01133
1803	0.15423	0.53972	1	50	12	1621	regulation of type III hypersensitivity	P12314
1798	0.15423	0.53972	1	50	12	1621	positive regulation of type IIa hypersensitivity	P12314
1796	0.15423	0.53972	1	50	12	1621	regulation of type IIa hypersensitivity	P12314
1794	0.15423	0.53972	1	50	12	1621	type IIa hypersensitivity	P12314
51893	0.15423	0.53972	1	50	12	1621	regulation of focal adhesion assembly	Q13491
44062	0.15423	0.53972	1	50	12	1621	regulation of excretion	O14745
51880	0.15423	0.53972	1	50	12	1621	G-quadruplex DNA binding	P54132
9649	0.15423	0.53972	1	50	12	1621	entrainment of circadian clock	Q02363
17168	0.15423	0.53972	1	50	12	1621	5-oxoprolinase (ATP-hydrolyzing) activity	O14841
51861	0.15423	0.53972	1	50	12	1621	glycolipid binding	P11047
2011	0.15423	0.53972	1	50	12	1621	morphogenesis of an epithelial sheet	P46531
44088	0.15423	0.53972	1	50	12	1621	regulation of vacuole organization	Q3MII6
9639	0.15423	0.53972	1	50	12	1621	response to red or far red light	P08100
1972	0.15423	0.53972	1	50	12	1621	retinoic acid binding	P24468
51954	0.15423	0.53972	1	50	12	1621	positive regulation of amine transport	Q9BXM7
70822	0.15423	0.53972	1	50	12	1621	Sin3-type complex	Q9H7L9
9713	0.15423	0.53972	1	50	12	1621	catechol-containing compound biosynthetic process	P23771
70813	0.15423	0.53972	1	50	12	1621	hydrogen sulfide metabolic process	P32929
70814	0.15423	0.53972	1	50	12	1621	hydrogen sulfide biosynthetic process	P32929
1921	0.15423	0.53972	1	50	12	1621	positive regulation of receptor recycling	P98082
50650	0.15423	0.53972	1	50	12	1621	chondroitin sulfate proteoglycan biosynthetic process	Q70JA7
1901567	0.15423	0.53972	1	50	12	1621	fatty acid derivative binding	P20292
2193	0.15423	0.53972	1	50	12	1621	MAML1-RBP-Jkappa- ICN1 complex	P46531
33034	0.15423	0.53972	1	50	12	1621	positive regulation of myeloid cell apoptotic process	Q8TDS4
10984	0.15423	0.53972	1	50	12	1621	regulation of lipoprotein particle clearance	Q9Y2B0
33032	0.15423	0.53972	1	50	12	1621	regulation of myeloid cell apoptotic process	Q8TDS4
10988	0.15423	0.53972	1	50	12	1621	regulation of low-density lipoprotein particle clearance	Q9Y2B0
33031	0.15423	0.53972	1	50	12	1621	positive regulation of neutrophil apoptotic process	Q8TDS4
33028	0.15423	0.53972	1	50	12	1621	myeloid cell apoptotic process	Q8TDS4
33029	0.15423	0.53972	1	50	12	1621	regulation of neutrophil apoptotic process	Q8TDS4
1901533	0.15423	0.53972	1	50	12	1621	negative regulation of hematopoietic progenitor cell differentiation	P46531
1901532	0.15423	0.53972	1	50	12	1621	regulation of hematopoietic progenitor cell differentiation	P46531
33061	0.15423	0.53972	1	50	12	1621	DNA recombinase mediator complex	Q86XK3
19464	0.15423	0.53972	1	50	12	1621	glycine decarboxylation via glycine cleavage system	P23434
72643	0.15423	0.53972	1	50	12	1621	interferon-gamma secretion	P23771
2294	0.15423	0.53972	1	50	12	1621	CD4-positive, alpha-beta T cell differentiation involved in immune response	P23771
2292	0.15423	0.53972	1	50	12	1621	T cell differentiation involved in immune response	P23771
2293	0.15423	0.53972	1	50	12	1621	alpha-beta T cell differentiation involved in immune response	P23771
2287	0.15423	0.53972	1	50	12	1621	alpha-beta T cell activation involved in immune response	P23771
2286	0.15423	0.53972	1	50	12	1621	T cell activation involved in immune response	P23771
10851	0.15423	0.53972	1	50	12	1621	cyclase regulator activity	Q02747
10853	0.15423	0.53972	1	50	12	1621	cyclase activator activity	Q02747
10857	0.15423	0.53972	1	50	12	1621	calcium-dependent protein kinase activity	Q9BXM7
50510	0.15423	0.53972	1	50	12	1621	N-acetylgalactosaminyl-proteoglycan 3-beta-glucuronosyltransferase activity	Q70JA7
50544	0.15423	0.53972	1	50	12	1621	arachidonic acid binding	P20292
72502	0.15423	0.53972	1	50	12	1621	cellular trivalent inorganic anion homeostasis	O14745
10832	0.15423	0.53972	1	50	12	1621	negative regulation of myotube differentiation	P46531
90109	0.15423	0.53972	1	50	12	1621	regulation of cell-substrate junction assembly	Q13491
72506	0.15423	0.53972	1	50	12	1621	trivalent inorganic anion homeostasis	O14745
50542	0.15423	0.53972	1	50	12	1621	icosanoid binding	P20292
50543	0.15423	0.53972	1	50	12	1621	icosatetraenoic acid binding	P20292
80146	0.15423	0.53972	1	50	12	1621	L-cysteine desulfhydrase activity	P32929
10766	0.15423	0.53972	1	50	12	1621	negative regulation of sodium ion transport	O14745
2445	0.15423	0.53972	1	50	12	1621	type II hypersensitivity	P12314
32782	0.15423	0.53972	1	50	12	1621	bile acid secretion	O14745
2456	0.15423	0.53972	1	50	12	1621	T cell mediated immunity	P23771
1900245	0.15423	0.53972	1	50	12	1621	positive regulation of MDA-5 signaling pathway	Q96C10
1900246	0.15423	0.53972	1	50	12	1621	positive regulation of RIG-I signaling pathway	Q96C10
32798	0.15423	0.53972	1	50	12	1621	Swi5-Sfr1 complex	Q86XK3
97291	0.15423	0.53972	1	50	12	1621	renal phosphate ion absorption	O14745
19808	0.15423	0.53972	1	50	12	1621	polyamine binding	P21673
19809	0.15423	0.53972	1	50	12	1621	spermidine binding	P21673
32851	0.15423	0.53972	1	50	12	1621	positive regulation of Rab GTPase activity	Q3MII6
2540	0.15423	0.53972	1	50	12	1621	leukotriene production involved in inflammatory response	P20292
2538	0.15423	0.53972	1	50	12	1621	arachidonic acid metabolite production involved in inflammatory response	P20292
97345	0.15423	0.53972	1	50	12	1621	mitochondrial outer membrane permeabilization	Q07812
1901201	0.15423	0.53972	1	50	12	1621	regulation of extracellular matrix assembly	P46531
19770	0.15423	0.53972	1	50	12	1621	IgG receptor activity	P12314
2548	0.15423	0.53972	1	50	12	1621	monocyte chemotaxis	P08887
19763	0.15423	0.53972	1	50	12	1621	immunoglobulin receptor activity	P12314
19908	0.15423	0.53972	1	50	12	1621	nuclear cyclin-dependent protein kinase holoenzyme complex	Q9P287
72204	0.15423	0.53972	1	50	12	1621	cell-cell signaling involved in metanephros development	P23771
1900101	0.15423	0.53972	1	50	12	1621	regulation of endoplasmic reticulum unfolded protein response	Q07812
1900103	0.15423	0.53972	1	50	12	1621	positive regulation of endoplasmic reticulum unfolded protein response	Q07812
2320	0.15423	0.53972	1	50	12	1621	lymphoid progenitor cell differentiation	P23771
1900125	0.15423	0.53972	1	50	12	1621	regulation of hyaluronan biosynthetic process	P01133
50262	0.15423	0.53972	1	50	12	1621	ribosylnicotinamide kinase activity	Q9NPI5
1900127	0.15423	0.53972	1	50	12	1621	positive regulation of hyaluronan biosynthetic process	P01133
19934	0.15423	0.53972	1	50	12	1621	cGMP-mediated signaling	Q14432
2339	0.15423	0.53972	1	50	12	1621	B cell selection	Q07812
2352	0.15423	0.53972	1	50	12	1621	B cell negative selection	Q07812
2358	0.15423	0.53972	1	50	12	1621	B cell homeostatic proliferation	Q07812
1901096	0.15423	0.53972	1	50	12	1621	regulation of autophagic vacuole maturation	Q3MII6
32966	0.15423	0.53972	1	50	12	1621	negative regulation of collagen biosynthetic process	P08887
32976	0.15423	0.53972	1	50	12	1621	release of matrix enzymes from mitochondria	Q07812
2384	0.15423	0.53972	1	50	12	1621	hepatic immune response	P08887
19864	0.15423	0.53972	1	50	12	1621	IgG binding	P12314
32986	0.15423	0.53972	1	50	12	1621	protein-DNA complex disassembly	Q01105
50221	0.15423	0.53972	1	50	12	1621	prostaglandin-E2 9-reductase activity	P16152
2430	0.15423	0.53972	1	50	12	1621	complement receptor mediated signaling pathway	P21730
33598	0.15423	0.53972	1	50	12	1621	mammary gland epithelial cell proliferation	Q02363
1900029	0.15423	0.53972	1	50	12	1621	positive regulation of ruffle assembly	P01112
72107	0.15423	0.53972	1	50	12	1621	positive regulation of ureteric bud formation	P23771
72106	0.15423	0.53972	1	50	12	1621	regulation of ureteric bud formation	P23771
72109	0.15423	0.53972	1	50	12	1621	glomerular mesangium development	P46531
33567	0.15423	0.53972	1	50	12	1621	DNA replication, Okazaki fragment processing	P28340
2714	0.15423	0.53972	1	50	12	1621	positive regulation of B cell mediated immunity	P12314
72179	0.15423	0.53972	1	50	12	1621	nephric duct formation	P23771
20005	0.15423	0.53972	1	50	12	1621	symbiont-containing vacuole membrane	Q6NXR0
72144	0.15423	0.53972	1	50	12	1621	glomerular mesangial cell development	P46531
19981	0.15423	0.53972	1	50	12	1621	interleukin-6 binding	P08887
33603	0.15423	0.53972	1	50	12	1621	positive regulation of dopamine secretion	Q9BXM7
33600	0.15423	0.53972	1	50	12	1621	negative regulation of mammary gland epithelial cell proliferation	P23771
33605	0.15423	0.53972	1	50	12	1621	positive regulation of catecholamine secretion	Q9BXM7
51057	0.15423	0.53972	1	50	12	1621	positive regulation of small GTPase mediated signal transduction	P01112
2572	0.15423	0.53972	1	50	12	1621	pro-T cell differentiation	P23771
50995	0.15423	0.53972	1	50	12	1621	negative regulation of lipid catabolic process	Q8TDS4
10265	0.15423	0.53972	1	50	12	1621	SCF complex assembly	Q86VP6
33764	0.15423	0.53972	1	50	12	1621	steroid dehydrogenase activity, acting on the CH-OH group of donors, NAD or NADP as acceptor	Q53GQ0
72044	0.15423	0.53972	1	50	12	1621	collecting duct development	P46531
10248	0.15423	0.53972	1	50	12	1621	establishment or maintenance of transmembrane electrochemical gradient	Q07812
72017	0.15423	0.53972	1	50	12	1621	distal tubule development	P46531
72008	0.15423	0.53972	1	50	12	1621	glomerular mesangial cell differentiation	P46531
10713	0.15423	0.53972	1	50	12	1621	negative regulation of collagen metabolic process	P08887
33391	0.15423	0.53972	1	50	12	1621	chromatoid body	Q96J94
71931	0.15423	0.53972	1	50	12	1621	positive regulation of transcription involved in G1/S transition of mitotic cell cycle	Q02363
10640	0.15423	0.53972	1	50	12	1621	regulation of platelet-derived growth factor receptor signaling pathway	O14745
10642	0.15423	0.53972	1	50	12	1621	negative regulation of platelet-derived growth factor receptor signaling pathway	O14745
10561	0.15423	0.53972	1	50	12	1621	negative regulation of glycoprotein biosynthetic process	Q9Y287
10596	0.15423	0.53972	1	50	12	1621	negative regulation of endothelial cell migration	P24468
2830	0.15423	0.53972	1	50	12	1621	positive regulation of type 2 immune response	P04233
10623	0.15423	0.53972	1	50	12	1621	developmental programmed cell death	Q07812
10533	0.15423	0.53972	1	50	12	1621	regulation of activation of Janus kinase activity	P08887
2891	0.15423	0.53972	1	50	12	1621	positive regulation of immunoglobulin mediated immune response	P12314
10536	0.15423	0.53972	1	50	12	1621	positive regulation of activation of Janus kinase activity	P08887
2888	0.15423	0.53972	1	50	12	1621	positive regulation of myeloid leukocyte mediated immunity	P12314
2894	0.15423	0.53972	1	50	12	1621	positive regulation of type II hypersensitivity	P12314
2892	0.15423	0.53972	1	50	12	1621	regulation of type II hypersensitivity	P12314
2906	0.15423	0.53972	1	50	12	1621	negative regulation of mature B cell apoptotic process	P04233
2905	0.15423	0.53972	1	50	12	1621	regulation of mature B cell apoptotic process	P04233
2904	0.15423	0.53972	1	50	12	1621	positive regulation of B cell apoptotic process	Q07812
42806	0.15423	0.53972	1	50	12	1621	fucose binding	Q6ZS10
3270	0.15423	0.53972	1	50	12	1621	Notch signaling pathway involved in regulation of secondary heart field cardioblast proliferation	P46531
3264	0.15423	0.53972	1	50	12	1621	regulation of cardioblast proliferation	P46531
3266	0.15423	0.53972	1	50	12	1621	regulation of secondary heart field cardioblast proliferation	P46531
3273	0.15423	0.53972	1	50	12	1621	cell migration involved in endocardial cushion formation	P46531
3272	0.15423	0.53972	1	50	12	1621	endocardial cushion formation	P46531
3219	0.15423	0.53972	1	50	12	1621	cardiac right ventricle formation	P46531
3203	0.15423	0.53972	1	50	12	1621	endocardial cushion morphogenesis	P46531
3207	0.15423	0.53972	1	50	12	1621	cardiac chamber formation	P46531
3211	0.15423	0.53972	1	50	12	1621	cardiac ventricle formation	P46531
3213	0.15423	0.53972	1	50	12	1621	cardiac right atrium morphogenesis	P46531
3214	0.15423	0.53972	1	50	12	1621	cardiac left ventricle morphogenesis	P46531
42816	0.15423	0.53972	1	50	12	1621	vitamin B6 metabolic process	Q9Y617
42819	0.15423	0.53972	1	50	12	1621	vitamin B6 biosynthetic process	Q9Y617
3241	0.15423	0.53972	1	50	12	1621	growth involved in heart morphogenesis	P46531
3164	0.15423	0.53972	1	50	12	1621	His-Purkinje system development	Q02363
3166	0.15423	0.53972	1	50	12	1621	bundle of His development	Q02363
3160	0.15423	0.53972	1	50	12	1621	endocardium morphogenesis	P46531
42939	0.15423	0.53972	1	50	12	1621	tripeptide transport	O14745
3162	0.15423	0.53972	1	50	12	1621	atrioventricular node development	P46531
3198	0.15423	0.53972	1	50	12	1621	epithelial to mesenchymal transition involved in endocardial cushion formation	P46531
3192	0.15423	0.53972	1	50	12	1621	mitral valve formation	P46531
3188	0.15423	0.53972	1	50	12	1621	heart valve formation	P46531
3184	0.15423	0.53972	1	50	12	1621	pulmonary valve morphogenesis	P46531
1902337	0.15423	0.53972	1	50	12	1621	regulation of apoptotic process involved in morphogenesis	Q07812
1902339	0.15423	0.53972	1	50	12	1621	positive regulation of apoptotic process involved in morphogenesis	Q07812
3177	0.15423	0.53972	1	50	12	1621	pulmonary valve development	P46531
3169	0.15423	0.53972	1	50	12	1621	coronary vein morphogenesis	P46531
3096	0.15423	0.53972	1	50	12	1621	renal sodium ion transport	O14745
42985	0.15423	0.53972	1	50	12	1621	negative regulation of amyloid precursor protein biosynthetic process	Q9Y287
42984	0.15423	0.53972	1	50	12	1621	regulation of amyloid precursor protein biosynthetic process	Q9Y287
33797	0.15423	0.53972	1	50	12	1621	selenate reductase activity	F5H780
42587	0.15423	0.53972	1	50	12	1621	glycogen granule	P49327
1902110	0.15423	0.53972	1	50	12	1621	positive regulation of mitochondrial membrane permeability involved in apoptotic process	Q07812
1902108	0.15423	0.53972	1	50	12	1621	regulation of mitochondrial membrane permeability involved in apoptotic process	Q07812
42640	0.15423	0.53972	1	50	12	1621	anagen	P46531
3341	0.15423	0.53972	1	50	12	1621	cilium movement	Q86VH2
3344	0.15423	0.53972	1	50	12	1621	pericardium morphogenesis	P46531
3351	0.15423	0.53972	1	50	12	1621	epithelial cilium movement	Q86VH2
3360	0.15423	0.53972	1	50	12	1621	brainstem development	Q8N0W4
18941	0.15423	0.53972	1	50	12	1621	organomercury metabolic process	F5H780
18942	0.15423	0.53972	1	50	12	1621	organometal metabolic process	F5H780
97100	0.15423	0.53972	1	50	12	1621	supercoiled DNA binding	O75475
42289	0.15423	0.53972	1	50	12	1621	MHC class II protein binding	P04233
97150	0.15423	0.53972	1	50	12	1621	neuronal stem cell maintenance	P46531
42296	0.15423	0.53972	1	50	12	1621	ISG15 ligase activity	Q96LR5
34635	0.15423	0.53972	1	50	12	1621	glutathione transport	O14745
97038	0.15423	0.53972	1	50	12	1621	perinuclear endoplasmic reticulum	O60858
34602	0.15423	0.53972	1	50	12	1621	oxoglutarate dehydrogenase (NAD+) activity	Q02218
42364	0.15423	0.53972	1	50	12	1621	water-soluble vitamin biosynthetic process	Q9Y617
34587	0.15423	0.53972	1	50	12	1621	piRNA metabolic process	Q96J94
34584	0.15423	0.53972	1	50	12	1621	piRNA binding	Q96J94
97084	0.15423	0.53972	1	50	12	1621	vascular smooth muscle cell development	P46531
42373	0.15423	0.53972	1	50	12	1621	vitamin K metabolic process	P16152
42423	0.15423	0.53972	1	50	12	1621	catecholamine biosynthetic process	P23771
42421	0.15423	0.53972	1	50	12	1621	norepinephrine biosynthetic process	P23771
42415	0.15423	0.53972	1	50	12	1621	norepinephrine metabolic process	P23771
1901888	0.15423	0.53972	1	50	12	1621	regulation of cell junction assembly	Q13491
19171	0.15423	0.53972	1	50	12	1621	3-hydroxyacyl-[acyl-carrier-protein] dehydratase activity	P49327
42491	0.15423	0.53972	1	50	12	1621	auditory receptor cell differentiation	P46531
1901723	0.15423	0.53972	1	50	12	1621	negative regulation of cell proliferation involved in kidney development	P23771
1901722	0.15423	0.53972	1	50	12	1621	regulation of cell proliferation involved in kidney development	P23771
4088	0.15423	0.53972	1	50	12	1621	carbamoyl-phosphate synthase (glutamine-hydrolyzing) activity	P27708
4090	0.15423	0.53972	1	50	12	1621	carbonyl reductase (NADPH) activity	P16152
4032	0.15423	0.53972	1	50	12	1621	alditol:NADP+ 1-oxidoreductase activity	P15121
4047	0.15423	0.53972	1	50	12	1621	aminomethyltransferase activity	P23434
4051	0.15423	0.53972	1	50	12	1621	arachidonate 5-lipoxygenase activity	P20292
42043	0.15423	0.53972	1	50	12	1621	neurexin family protein binding	Q8N0W4
4013	0.15423	0.53972	1	50	12	1621	adenosylhomocysteinase activity	P23526
42084	0.15423	0.53972	1	50	12	1621	5-methyltetrahydrofolate-dependent methyltransferase activity	Q99707
3968	0.15423	0.53972	1	50	12	1621	RNA-directed RNA polymerase activity	P24928
42093	0.15423	0.53972	1	50	12	1621	T-helper cell differentiation	P23771
1901797	0.15423	0.53972	1	50	12	1621	negative regulation of signal transduction by p53 class mediator	P04233
3978	0.15423	0.53972	1	50	12	1621	UDP-glucose 4-epimerase activity	Q14376
3988	0.15423	0.53972	1	50	12	1621	acetyl-CoA C-acyltransferase activity	P55084
3994	0.15423	0.53972	1	50	12	1621	aconitate hydratase activity	P21399
19346	0.15423	0.53972	1	50	12	1621	transsulfuration	P32929
19344	0.15423	0.53972	1	50	12	1621	cysteine biosynthetic process	P32929
42191	0.15423	0.53972	1	50	12	1621	methylmercury metabolic process	F5H780
3870	0.15423	0.53972	1	50	12	1621	5-aminolevulinate synthase activity	P13196
2000052	0.15423	0.53972	1	50	12	1621	positive regulation of non-canonical Wnt receptor signaling pathway	P98082
30643	0.15423	0.53972	1	50	12	1621	cellular phosphate ion homeostasis	O14745
30647	0.15423	0.53972	1	50	12	1621	aminoglycoside antibiotic metabolic process	P15121
4375	0.15423	0.53972	1	50	12	1621	glycine dehydrogenase (decarboxylating) activity	P23378
2000009	0.15423	0.53972	1	50	12	1621	negative regulation of protein localization to cell surface	Q13491
21940	0.15423	0.53972	1	50	12	1621	positive regulation of cerebellar granule cell precursor proliferation	P01133
21936	0.15423	0.53972	1	50	12	1621	regulation of cerebellar granule cell precursor proliferation	P01133
2000096	0.15423	0.53972	1	50	12	1621	positive regulation of Wnt receptor signaling pathway, planar cell polarity pathway	P98082
2000104	0.15423	0.53972	1	50	12	1621	negative regulation of DNA-dependent DNA replication	P54132
47780	0.15423	0.53972	1	50	12	1621	citrate dehydratase activity	P21399
4419	0.15423	0.53972	1	50	12	1621	hydroxymethylglutaryl-CoA lyase activity	P35914
21884	0.15423	0.53972	1	50	12	1621	forebrain neuron development	Q02218
21859	0.15423	0.53972	1	50	12	1621	pyramidal neuron differentiation	Q02218
21860	0.15423	0.53972	1	50	12	1621	pyramidal neuron development	Q02218
4494	0.15423	0.53972	1	50	12	1621	methylmalonyl-CoA mutase activity	P22033
30545	0.15423	0.53972	1	50	12	1621	receptor regulator activity	P01133
30546	0.15423	0.53972	1	50	12	1621	receptor activator activity	P01133
4591	0.15423	0.53972	1	50	12	1621	oxoglutarate dehydrogenase (succinyl-transferring) activity	Q02218
4556	0.15423	0.53972	1	50	12	1621	alpha-amylase activity	P04746
30350	0.15423	0.53972	1	50	12	1621	iron-responsive element binding	P21399
4145	0.15423	0.53972	1	50	12	1621	diamine N-acetyltransferase activity	P21673
4151	0.15423	0.53972	1	50	12	1621	dihydroorotase activity	P27708
4119	0.15423	0.53972	1	50	12	1621	cGMP-inhibited cyclic-nucleotide phosphodiesterase activity	Q14432
2000286	0.15423	0.53972	1	50	12	1621	receptor internalization involved in canonical Wnt receptor signaling pathway	P20339
4123	0.15423	0.53972	1	50	12	1621	cystathionine gamma-lyase activity	P32929
2000352	0.15423	0.53972	1	50	12	1621	negative regulation of endothelial cell apoptotic process	P23771
2000369	0.15423	0.53972	1	50	12	1621	regulation of clathrin-mediated endocytosis	P98082
2000370	0.15423	0.53972	1	50	12	1621	positive regulation of clathrin-mediated endocytosis	P98082
48050	0.15423	0.53972	1	50	12	1621	post-embryonic eye morphogenesis	Q07812
2000343	0.15423	0.53972	1	50	12	1621	positive regulation of chemokine (C-X-C motif) ligand 2 production	P04233
2000341	0.15423	0.53972	1	50	12	1621	regulation of chemokine (C-X-C motif) ligand 2 production	P04233
2000351	0.15423	0.53972	1	50	12	1621	regulation of endothelial cell apoptotic process	P23771
2000179	0.15423	0.53972	1	50	12	1621	positive regulation of neural precursor cell proliferation	P01133
30249	0.15423	0.53972	1	50	12	1621	guanylate cyclase regulator activity	Q02747
30250	0.15423	0.53972	1	50	12	1621	guanylate cyclase activator activity	Q02747
30252	0.15423	0.53972	1	50	12	1621	growth hormone secretion	Q8N2S1
47982	0.15423	0.53972	1	50	12	1621	homocysteine desulfhydrase activity	P32929
2000136	0.15423	0.53972	1	50	12	1621	regulation of cell proliferation involved in heart morphogenesis	P46531
30279	0.15423	0.53972	1	50	12	1621	negative regulation of ossification	P46531
30276	0.15423	0.53972	1	50	12	1621	clathrin binding	P98082
4322	0.15423	0.53972	1	50	12	1621	ferroxidase activity	P02794
2000251	0.15423	0.53972	1	50	12	1621	positive regulation of actin cytoskeleton reorganization	P01112
30296	0.15423	0.53972	1	50	12	1621	protein tyrosine kinase activator activity	P01133
30297	0.15423	0.53972	1	50	12	1621	transmembrane receptor protein tyrosine kinase activator activity	P01133
30316	0.15423	0.53972	1	50	12	1621	osteoclast differentiation	Q86WC4
4303	0.15423	0.53972	1	50	12	1621	estradiol 17-beta-dehydrogenase activity	Q53GQ0
4317	0.15423	0.53972	1	50	12	1621	3-hydroxypalmitoyl-[acyl-carrier-protein] dehydratase activity	P49327
4316	0.15423	0.53972	1	50	12	1621	3-oxoacyl-[acyl-carrier-protein] reductase (NADPH) activity	P49327
4319	0.15423	0.53972	1	50	12	1621	enoyl-[acyl-carrier-protein] reductase (NADPH, B-specific) activity	P49327
21534	0.15423	0.53972	1	50	12	1621	cell proliferation in hindbrain	P21730
4313	0.15423	0.53972	1	50	12	1621	[acyl-carrier-protein] S-acetyltransferase activity	P49327
4315	0.15423	0.53972	1	50	12	1621	3-oxoacyl-[acyl-carrier-protein] synthase activity	P49327
4314	0.15423	0.53972	1	50	12	1621	[acyl-carrier-protein] S-malonyltransferase activity	P49327
4878	0.15423	0.53972	1	50	12	1621	complement component C5a receptor activity	P21730
4875	0.15423	0.53972	1	50	12	1621	complement receptor activity	P21730
30121	0.15423	0.53972	1	50	12	1621	AP-1 adaptor complex	Q9UMZ2
4944	0.15423	0.53972	1	50	12	1621	C5a anaphylatoxin receptor activity	P21730
2000606	0.15423	0.53972	1	50	12	1621	regulation of cell proliferation involved in mesonephros development	P23771
2000607	0.15423	0.53972	1	50	12	1621	negative regulation of cell proliferation involved in mesonephros development	P23771
30206	0.15423	0.53972	1	50	12	1621	chondroitin sulfate biosynthetic process	Q70JA7
4942	0.15423	0.53972	1	50	12	1621	anaphylatoxin receptor activity	P21730
2000630	0.15423	0.53972	1	50	12	1621	positive regulation of miRNA metabolic process	P01112
2000628	0.15423	0.53972	1	50	12	1621	regulation of miRNA metabolic process	P01112
4982	0.15423	0.53972	1	50	12	1621	N-formyl peptide receptor activity	P21730
47238	0.15423	0.53972	1	50	12	1621	glucuronosyl-N-acetylgalactosaminyl-proteoglycan 4-beta-N-acetylgalactosaminyltransferase activity	Q70JA7
2000611	0.15423	0.53972	1	50	12	1621	positive regulation of thyroid hormone generation	P23771
2000609	0.15423	0.53972	1	50	12	1621	regulation of thyroid hormone generation	P23771
30002	0.15423	0.53972	1	50	12	1621	cellular anion homeostasis	O14745
30033	0.15423	0.53972	1	50	12	1621	microvillus assembly	O14745
5094	0.15423	0.53972	1	50	12	1621	Rho GDP-dissociation inhibitor activity	P52565
4648	0.15423	0.53972	1	50	12	1621	O-phospho-L-serine:2-oxoglutarate aminotransferase activity	Q9Y617
2000826	0.15423	0.53972	1	50	12	1621	regulation of heart morphogenesis	P46531
4673	0.15423	0.53972	1	50	12	1621	protein histidine kinase activity	O95259
2000650	0.15423	0.53972	1	50	12	1621	negative regulation of sodium ion transmembrane transporter activity	O14745
2000643	0.15423	0.53972	1	50	12	1621	positive regulation of early endosome to late endosome transport	P98082
4743	0.15423	0.53972	1	50	12	1621	pyruvate kinase activity	P14618
4736	0.15423	0.53972	1	50	12	1621	pyruvate carboxylase activity	P11498
2000667	0.15423	0.53972	1	50	12	1621	positive regulation of interleukin-13 secretion	P23771
2000665	0.15423	0.53972	1	50	12	1621	regulation of interleukin-13 secretion	P23771
2000664	0.15423	0.53972	1	50	12	1621	positive regulation of interleukin-5 secretion	P23771
2000662	0.15423	0.53972	1	50	12	1621	regulation of interleukin-5 secretion	P23771
2000683	0.15423	0.53972	1	50	12	1621	regulation of cellular response to X-ray	P23771
2000677	0.15423	0.53972	1	50	12	1621	regulation of transcription regulatory region DNA binding	P23771
2000679	0.15423	0.53972	1	50	12	1621	positive regulation of transcription regulatory region DNA binding	P23771
2000703	0.15423	0.53972	1	50	12	1621	negative regulation of fibroblast growth factor receptor signaling pathway involved in ureteric bud formation	P23771
47451	0.15423	0.53972	1	50	12	1621	3-hydroxyoctanoyl-[acyl-carrier-protein] dehydratase activity	P49327
2000702	0.15423	0.53972	1	50	12	1621	regulation of fibroblast growth factor receptor signaling pathway involved in ureteric bud formation	P23771
4791	0.15423	0.53972	1	50	12	1621	thioredoxin-disulfide reductase activity	F5H780
22028	0.15423	0.53972	1	50	12	1621	tangential migration from the subventricular zone to the olfactory bulb	Q02218
2000734	0.15423	0.53972	1	50	12	1621	negative regulation of glial cell-derived neurotrophic factor receptor signaling pathway involved in ureteric bud formation	P23771
2000733	0.15423	0.53972	1	50	12	1621	regulation of glial cell-derived neurotrophic factor receptor signaling pathway involved in ureteric bud formation	P23771
2000737	0.15423	0.53972	1	50	12	1621	negative regulation of stem cell differentiation	P46531
90329	0.15423	0.53972	1	50	12	1621	regulation of DNA-dependent DNA replication	P54132
48820	0.15423	0.53972	1	50	12	1621	hair follicle maturation	P46531
48845	0.15423	0.53972	1	50	12	1621	venous blood vessel morphogenesis	P46531
90303	0.15423	0.53972	1	50	12	1621	positive regulation of wound healing	P01112
90279	0.15423	0.53972	1	50	12	1621	regulation of calcium ion import	P01133
40037	0.15423	0.53972	1	50	12	1621	negative regulation of fibroblast growth factor receptor signaling pathway	P23771
40020	0.15423	0.53972	1	50	12	1621	regulation of meiosis	Q14432
5588	0.15423	0.53972	1	50	12	1621	collagen type V	P05997
40001	0.15423	0.53972	1	50	12	1621	establishment of mitotic spindle localization	O14777
5154	0.15423	0.53972	1	50	12	1621	epidermal growth factor receptor binding	P01133
5159	0.15423	0.53972	1	50	12	1621	insulin-like growth factor receptor binding	P61981
5179	0.15423	0.53972	1	50	12	1621	hormone activity	Q02747
5134	0.15423	0.53972	1	50	12	1621	interleukin-2 receptor binding	P23771
90370	0.15423	0.53972	1	50	12	1621	negative regulation of cholesterol efflux	P01133
90394	0.15423	0.53972	1	50	12	1621	negative regulation of excitatory postsynaptic membrane potential	Q8N0W4
14056	0.15423	0.53972	1	50	12	1621	regulation of acetylcholine secretion, neurotransmission	P32297
14067	0.15423	0.53972	1	50	12	1621	negative regulation of phosphatidylinositol 3-kinase cascade	O14745
5960	0.15423	0.53972	1	50	12	1621	glycine cleavage complex	P23434
48268	0.15423	0.53972	1	50	12	1621	clathrin coat assembly	P98082
5896	0.15423	0.53972	1	50	12	1621	interleukin-6 receptor complex	P08887
48569	0.15423	0.53972	1	50	12	1621	post-embryonic organ development	Q07812
48563	0.15423	0.53972	1	50	12	1621	post-embryonic organ morphogenesis	Q07812
48537	0.15423	0.53972	1	50	12	1621	mucosal-associated lymphoid tissue development	Q02363
48541	0.15423	0.53972	1	50	12	1621	Peyer's patch development	Q02363
5757	0.15423	0.53972	1	50	12	1621	mitochondrial permeability transition pore complex	Q07812
48597	0.15423	0.53972	1	50	12	1621	post-embryonic camera-type eye morphogenesis	Q07812
5853	0.15423	0.53972	1	50	12	1621	eukaryotic translation elongation factor 1 complex	P68104
5762	0.15423	0.53972	1	50	12	1621	mitochondrial large ribosomal subunit	Q96EL2
48478	0.15423	0.53972	1	50	12	1621	replication fork protection	P54132
6566	0.15423	0.53972	1	50	12	1621	threonine metabolic process	O43175
32528	0.15423	0.53972	1	50	12	1621	microvillus organization	O14745
45578	0.15423	0.53972	1	50	12	1621	negative regulation of B cell differentiation	Q02363
45599	0.15423	0.53972	1	50	12	1621	negative regulation of fat cell differentiation	P23771
6607	0.15423	0.53972	1	50	12	1621	NLS-bearing substrate import into nucleus	P52292
32609	0.15423	0.53972	1	50	12	1621	interferon-gamma production	P23771
45764	0.15423	0.53972	1	50	12	1621	positive regulation of cellular amino acid metabolic process	P23771
32656	0.15423	0.53972	1	50	12	1621	regulation of interleukin-13 production	P23771
6450	0.15423	0.53972	1	50	12	1621	regulation of translational fidelity	P46782
15194	0.15423	0.53972	1	50	12	1621	L-serine transmembrane transporter activity	Q9NRX5
32703	0.15423	0.53972	1	50	12	1621	negative regulation of interleukin-2 production	P23771
45716	0.15423	0.53972	1	50	12	1621	positive regulation of low-density lipoprotein particle receptor biosynthetic process	Q9Y2B0
45714	0.15423	0.53972	1	50	12	1621	regulation of low-density lipoprotein particle receptor biosynthetic process	Q9Y2B0
32736	0.15423	0.53972	1	50	12	1621	positive regulation of interleukin-13 production	P23771
45740	0.15423	0.53972	1	50	12	1621	positive regulation of DNA replication	P01112
45737	0.15423	0.53972	1	50	12	1621	positive regulation of cyclin-dependent protein kinase activity	P30279
32754	0.15423	0.53972	1	50	12	1621	positive regulation of interleukin-5 production	P23771
45913	0.15423	0.53972	1	50	12	1621	positive regulation of carbohydrate metabolic process	P01133
45909	0.15423	0.53972	1	50	12	1621	positive regulation of vasodilation	P31327
32313	0.15423	0.53972	1	50	12	1621	regulation of Rab GTPase activity	Q3MII6
45950	0.15423	0.53972	1	50	12	1621	negative regulation of mitotic recombination	P54132
15095	0.15423	0.53972	1	50	12	1621	magnesium ion transmembrane transporter activity	Q8N8Q9
6273	0.15423	0.53972	1	50	12	1621	lagging strand elongation	P28340
45840	0.15423	0.53972	1	50	12	1621	positive regulation of mitosis	P01133
45837	0.15423	0.53972	1	50	12	1621	negative regulation of membrane potential	Q8N0W4
32329	0.15423	0.53972	1	50	12	1621	serine transport	Q9NRX5
32372	0.15423	0.53972	1	50	12	1621	negative regulation of sterol transport	P01133
32375	0.15423	0.53972	1	50	12	1621	negative regulation of cholesterol transport	P01133
6337	0.15423	0.53972	1	50	12	1621	nucleosome disassembly	Q01105
32415	0.15423	0.53972	1	50	12	1621	regulation of sodium:hydrogen antiporter activity	O14745
32416	0.15423	0.53972	1	50	12	1621	negative regulation of sodium:hydrogen antiporter activity	O14745
45955	0.15423	0.53972	1	50	12	1621	negative regulation of calcium ion-dependent exocytosis	P46531
32461	0.15423	0.53972	1	50	12	1621	positive regulation of protein oligomerization	Q07812
32459	0.15423	0.53972	1	50	12	1621	regulation of protein oligomerization	Q07812
32483	0.15423	0.53972	1	50	12	1621	regulation of Rab protein signal transduction	Q3MII6
32048	0.15423	0.53972	1	50	12	1621	cardiolipin metabolic process	P55084
55021	0.15423	0.53972	1	50	12	1621	regulation of cardiac muscle tissue growth	P46531
45120	0.15423	0.53972	1	50	12	1621	pronucleus	P54132
32020	0.15423	0.53972	1	50	12	1621	ISG15-protein conjugation	Q96LR5
14807	0.15423	0.53972	1	50	12	1621	regulation of somitogenesis	P46531
55024	0.15423	0.53972	1	50	12	1621	regulation of cardiac muscle tissue development	P46531
45064	0.15423	0.53972	1	50	12	1621	T-helper 2 cell differentiation	P23771
6927	0.15423	0.53972	1	50	12	1621	transformed cell apoptotic process	Q07812
6925	0.15423	0.53972	1	50	12	1621	inflammatory cell apoptotic process	Q8TDS4
6923	0.15423	0.53972	1	50	12	1621	cleavage of cytoskeletal proteins involved in execution phase of apoptosis	Q07812
6922	0.15423	0.53972	1	50	12	1621	cleavage of lamin involved in execution phase of apoptosis	Q07812
45252	0.15423	0.53972	1	50	12	1621	oxoglutarate dehydrogenase complex	Q02218
6968	0.15423	0.53972	1	50	12	1621	cellular defense response	P21730
45240	0.15423	0.53972	1	50	12	1621	dihydrolipoyl dehydrogenase complex	Q02218
6808	0.15423	0.53972	1	50	12	1621	regulation of nitrogen utilization	Q07812
6857	0.15423	0.53972	1	50	12	1621	oligopeptide transport	O14745
45340	0.15423	0.53972	1	50	12	1621	mercury ion binding	F5H780
6910	0.15423	0.53972	1	50	12	1621	phagocytosis, recognition	P12314
6880	0.15423	0.53972	1	50	12	1621	intracellular sequestering of iron ion	P02794
55131	0.15423	0.53972	1	50	12	1621	C3HC4-type RING finger domain binding	Q9BXM7
6703	0.15423	0.53972	1	50	12	1621	estrogen biosynthetic process	Q53GQ0
6700	0.15423	0.53972	1	50	12	1621	C21-steroid hormone biosynthetic process	P15121
55062	0.15423	0.53972	1	50	12	1621	phosphate ion homeostasis	O14745
45495	0.15423	0.53972	1	50	12	1621	pole plasm	Q96J94
2001015	0.15423	0.53972	1	50	12	1621	negative regulation of skeletal muscle cell differentiation	P46531
31581	0.15423	0.53972	1	50	12	1621	hemidesmosome assembly	P11047
46625	0.15423	0.53972	1	50	12	1621	sphingolipid binding	P11047
2000973	0.15423	0.53972	1	50	12	1621	regulation of pro-B cell differentiation	P46531
2000974	0.15423	0.53972	1	50	12	1621	negative regulation of pro-B cell differentiation	P46531
22889	0.15423	0.53972	1	50	12	1621	serine transmembrane transporter activity	Q9NRX5
46666	0.15423	0.53972	1	50	12	1621	retinal cell programmed cell death	Q07812
31498	0.15423	0.53972	1	50	12	1621	chromatin disassembly	Q01105
31528	0.15423	0.53972	1	50	12	1621	microvillus membrane	O14745
46703	0.15423	0.53972	1	50	12	1621	natural killer cell lectin-like receptor binding	Q9BZM5
31698	0.15423	0.53972	1	50	12	1621	beta-2 adrenergic receptor binding	O14745
16165	0.15423	0.53972	1	50	12	1621	linoleate 13S-lipoxygenase activity	Q9BYJ1
16160	0.15423	0.53972	1	50	12	1621	amylase activity	P04746
46784	0.15423	0.53972	1	50	12	1621	intronless viral mRNA export from host nucleus	Q86W42
16229	0.15423	0.53972	1	50	12	1621	steroid dehydrogenase activity	Q53GQ0
2001044	0.15423	0.53972	1	50	12	1621	regulation of integrin-mediated signaling pathway	P98082
2001046	0.15423	0.53972	1	50	12	1621	positive regulation of integrin-mediated signaling pathway	P98082
31297	0.15423	0.53972	1	50	12	1621	replication fork processing	P54132
7386	0.15423	0.53972	1	50	12	1621	compartment pattern specification	P46531
31262	0.15423	0.53972	1	50	12	1621	Ndc80 complex	O14777
38178	0.15423	0.53972	1	50	12	1621	complement component C5a signaling pathway	P21730
46951	0.15423	0.53972	1	50	12	1621	ketone body biosynthetic process	P35914
46950	0.15423	0.53972	1	50	12	1621	cellular ketone body metabolic process	P35914
7262	0.15423	0.53972	1	50	12	1621	STAT protein import into nucleus	P01133
47021	0.15423	0.53972	1	50	12	1621	15-hydroxyprostaglandin dehydrogenase (NADP+) activity	P16152
7221	0.15423	0.53972	1	50	12	1621	positive regulation of transcription of Notch receptor target	P46531
31420	0.15423	0.53972	1	50	12	1621	alkali metal ion binding	P14618
31077	0.15423	0.53972	1	50	12	1621	post-embryonic camera-type eye development	Q07812
15801	0.15423	0.53972	1	50	12	1621	aromatic amino acid transport	Q8TF71
8156	0.15423	0.53972	1	50	12	1621	negative regulation of DNA replication	P54132
15846	0.15423	0.53972	1	50	12	1621	polyamine transport	Q15545
30976	0.15423	0.53972	1	50	12	1621	thiamine pyrophosphate binding	Q02218
8106	0.15423	0.53972	1	50	12	1621	alcohol dehydrogenase (NADP+) activity	P15121
15825	0.15423	0.53972	1	50	12	1621	L-serine transport	Q9NRX5
8113	0.15423	0.53972	1	50	12	1621	peptide-methionine (S)-S-oxide reductase activity	Q9UJ68
8043	0.15423	0.53972	1	50	12	1621	intracellular ferritin complex	P02794
8053	0.15423	0.53972	1	50	12	1621	mitochondrial fusion	Q07812
15721	0.15423	0.53972	1	50	12	1621	bile acid and bile salt transport	O15438
30955	0.15423	0.53972	1	50	12	1621	potassium ion binding	P14618
46579	0.15423	0.53972	1	50	12	1621	positive regulation of Ras protein signal transduction	P01112
46570	0.15423	0.53972	1	50	12	1621	methylthioribulose 1-phosphate dehydratase activity	Q96GX9
46554	0.15423	0.53972	1	50	12	1621	malate dehydrogenase (NADP+) activity	P40926
46532	0.15423	0.53972	1	50	12	1621	regulation of photoreceptor cell differentiation	P46531
46533	0.15423	0.53972	1	50	12	1621	negative regulation of photoreceptor cell differentiation	P46531
9967	0.15436	0.53973	15	50	742	1621	positive regulation of signal transduction	O60858|Q9NQ34|Q96C10|P08887|P46531|P04233|P23771|Q9BXM7|Q07812|P21730|P51572|P01133|P98082|P32929|P01112
10033	0.1561	0.54236	37	50	2052	1621	response to organic substance	P05997|Q16254|Q02556|Q53H80|J3KQL0|Q14432|P52565|P78543|P62753|Q99437|P08887|P46531|P30711|P32297|P27708|Q9Y6X1|Q8N1F7|P52292|Q13137|P32929|P35914|P47985|Q6NXR0|Q8N2S1|P31327|Q13501|P12314|P04233|O75716|P23771|Q07812|P21730|P32455|P24468|P98082|Q13126|P01112
43122	0.1563	0.54236	5	50	192	1621	regulation of I-kappaB kinase/NF-kappaB cascade	Q9BXM7|Q13501|P32929|Q9NQ34|O60858
71559	0.1563	0.54236	5	50	192	1621	response to transforming growth factor beta stimulus	Q16254|O75716|Q8N2S1|Q14432|P98082
71560	0.1563	0.54236	5	50	192	1621	cellular response to transforming growth factor beta stimulus	Q16254|O75716|Q8N2S1|Q14432|P98082
5506	0.1563	0.54236	5	50	192	1621	iron ion binding	Q6UW02|Q9UKA1|Q9H1K1|Q9BYJ1|P02794
5261	0.1563	0.54236	5	50	192	1621	cation channel activity	Q9NZN1|P32297|O95259|Q92953|J3QQZ1
6633	0.1563	0.54236	5	50	192	1621	fatty acid biosynthetic process	P04233|P20292|P49327|Q53GQ0|Q9BYJ1
3723	0.1565	0.54236	22	50	1152	1621	RNA binding	P68104|Q9UQG0|P36578|A8MPP1|Q96J94|Q9NQT4|Q86W42|Q9BXR3|P55884|Q96C10|Q9WJR5|Q15717|Q9BV44|Q13347|Q15020|G5E9S1|Q96PZ0|P62995|Q96QR8|P46782|P26373|P21399
1901564	0.15672	0.54236	36	50	1992	1621	organonitrogen compound metabolic process	Q9NPI5|P21673|J3KQL0|Q96GX9|Q14432|P54132|F5H780|O43175|Q70JA7|P23526|O14841|P30711|P84095|P27708|P17980|P32929|P35914|Q9Y617|P40926|P20292|P23378|P31327|P49327|Q99707|Q02218|P23434|P20339|Q9NRX5|P23771|Q07812|P22033|P25705|Q13608|Q9UJ68|Q13126|P13196
43547	0.15709	0.54236	4	50	142	1621	positive regulation of GTPase activity	P84095|Q14185|Q3MII6|P01112
16741	0.15709	0.54236	4	50	142	1621	transferase activity, transferring one-carbon groups	Q9BV44|P27708|Q99707|P23434
1654	0.15709	0.54236	4	50	142	1621	eye development	P05997|P23771|Q07812|P08100
1822	0.15709	0.54236	4	50	142	1621	kidney development	P46531|P23771|Q07812|Q02363
34702	0.15709	0.54236	4	50	142	1621	ion channel complex	P32297|O95259|Q92953|J3QQZ1
6733	0.15709	0.54236	4	50	142	1621	oxidoreduction coenzyme metabolic process	Q9NPI5|P40926|F5H780|Q02218
1901576	0.15729	0.54242	72	50	4222	1621	organic substance biosynthetic process	P36578|J3KQL0|Q96GX9|Q6P4F1|C9J2Y9|P62753|O43175|Q70JA7|Q9BYJ1|O14841|Q9NW08|Q9Y6X1|P32929|Q9Y265|P11498|P68104|Q8IYB9|P40926|P20292|Q01105|H0Y8E6|P31249|Q9UJQ4|P19387|P24928|Q13347|P23921|P04233|Q9NRX5|P23771|P21730|Q14541|P15121|P01133|Q9NPI5|P21673|Q9UQG0|Q16254|Q53H80|Q6UX72|P54132|O75475|Q9BXR3|Q9BTT4|Q9WJR5|Q86VP6|P46531|Q9H7L9|Q96HZ4|Q9NSD4|P13929|P28340|P27708|Q8N720|Q15545|P31276|Q96QR8|…
1901566	0.15737	0.54242	16	50	802	1621	organonitrogen compound biosynthetic process	Q9NPI5|P21673|P20292|J3KQL0|Q9Y617|Q96GX9|P31327|O43175|Q70JA7|O14841|P23771|P27708|P25705|P32929|P13196|Q13126
43067	0.15808	0.54439	24	50	1272	1621	regulation of programmed cell death	Q01105|Q96GX9|Q14432|P52565|P78543|P62753|P38646|P08887|P28074|P46531|P04233|Q9H7L9|Q9BXM7|P23771|P21730|Q07812|Q8TAA3|P17980|P51572|Q8TDS4|P98082|P32929|B0AZS9|P01112
34097	0.15876	0.54587	10	50	462	1621	response to cytokine stimulus	P04233|Q02556|Q6NXR0|P23771|P32455|P52292|Q8N1F7|Q13137|P08887|P12314
2000112	0.15878	0.54587	43	50	2422	1621	regulation of cellular macromolecule biosynthetic process	Q16254|Q02556|Q53H80|Q96J94|P54132|P78543|O75475|Q9BTT4|Q86VP6|Q15717|P46531|Q9H7L9|Q96HZ4|Q9NSD4|P84095|Q9Y6X1|Q8N720|Q02363|Q9Y287|P32929|Q9Y265|Q15545|Q96QR8|P46782|P68104|Q8IYB9|Q01105|O95259|Q13501|F8WEL6|Q9UJQ4|P55884|P24928|P23771|Q16514|Q13129|Q14541|P24468|P98082|P01133|P21399|B5MBX5|P01112
22607	0.15891	0.54587	31	50	1692	1621	cellular component assembly	Q86VH2|Q9NZN1|O14745|Q16254|P54132|F5H780|P62753|O75475|Q8N0W4|Q86VP6|Q13491|P32297|Q8N1F7|P11047|P32929|Q9Y265|P35914|Q01105|P20292|Q92953|O75643|P78371|Q9H1K1|Q13501|P04233|P23921|Q07812|B3KNT8|P98082|P01133|P01112
6139	0.16153	0.5544	73	50	4292	1621	nucleobase-containing compound metabolic process	P36578|Q96J94|Q14432|F5H780|P78543|C9J2Y9|P62753|Q9UDW3|Q15717|Q9NW08|P62995|Q9Y265|P68104|Q8IYB9|Q01105|P40926|Q9NQT4|H0Y8E6|P31249|Q86W42|Q9UJQ4|Q02218|P19387|P24928|P28074|G5E9S1|P23921|Q15020|P23771|Q8TAA3|Q07812|P21730|Q96PZ0|Q86XK3|Q14541|Q9P287|P01133|Q9NPI5|Q9UQG0|Q16254|Q53H80|O60231|O75533|P54132|O75475|Q9BXR3|Q9BTT4|Q9WJR5|Q86VP6|P46531|Q9H7L9|Q96HZ4|Q9NSD4|P84095|P28340|P27708|Q8N720|…
48584	0.16367	0.5613	19	50	982	1621	positive regulation of response to stimulus	P20292|Q9NQ34|O60858|Q96C10|P08887|P12314|P46531|P04233|Q9NW08|Q9BXM7|P23771|Q07812|P21730|P51572|P01133|P98082|P32929|P00746|P01112
6417	0.16741	0.56302	7	50	302	1621	regulation of translation	Q15717|Q96J94|Q9Y6X1|P78543|P55884|P46782|P21399
30097	0.16842	0.56302	9	50	412	1621	hemopoiesis	P04233|Q02556|P23771|Q07812|Q86WC4|Q02363|P54132|Q6P4F1|P98082
48534	0.16842	0.56302	9	50	412	1621	hematopoietic or lymphoid organ development	P04233|Q02556|P23771|Q07812|Q86WC4|Q02363|P54132|Q6P4F1|P98082
62	0.1724	0.56302	2	50	52	1621	fatty-acyl-CoA binding	P55084|P35914
83	0.1724	0.56302	2	50	52	1621	regulation of transcription involved in G1/S transition of mitotic cell cycle	Q16254|Q02363
35097	0.1724	0.56302	2	50	52	1621	histone methyltransferase complex	Q9Y265|Q15545
61377	0.1724	0.56302	2	50	52	1621	mammary gland lobule development	Q02363|P01133
272	0.1724	0.56302	2	50	52	1621	polysaccharide catabolic process	P31327|P11216
60749	0.1724	0.56302	2	50	52	1621	mammary gland alveolus development	Q02363|P01133
43279	0.1724	0.56302	2	50	52	1621	response to alkaloid	P32297|P27708
794	0.1724	0.56302	2	50	52	1621	condensed nuclear chromosome	O14777|P54132
792	0.1724	0.56302	2	50	52	1621	heterochromatin	Q9UJQ4|O75475
776	0.1724	0.56302	2	50	52	1621	kinetochore	Q8WVJ2|O14777
777	0.1724	0.56302	2	50	52	1621	condensed chromosome kinetochore	Q8WVJ2|O14777
35336	0.1724	0.56302	2	50	52	1621	long-chain fatty-acyl-CoA metabolic process	P49327|Q53GQ0
35337	0.1724	0.56302	2	50	52	1621	fatty-acyl-CoA metabolic process	P49327|Q53GQ0
1104	0.1724	0.56302	2	50	52	1621	RNA polymerase II transcription cofactor activity	O75475|Q9BTT4
16573	0.1724	0.56302	2	50	52	1621	histone acetylation	Q16514|Q9Y265
60205	0.1724	0.56302	2	50	52	1621	cytoplasmic membrane-bounded vesicle lumen	P01133|P00746
51537	0.1724	0.56302	2	50	52	1621	2 iron, 2 sulfur cluster binding	P47985|Q8N5K1
16410	0.1724	0.56302	2	50	52	1621	N-acyltransferase activity	P21673|P13196
16684	0.1724	0.56302	2	50	52	1621	oxidoreductase activity, acting on peroxide as acceptor	P20292|P30711
60079	0.1724	0.56302	2	50	52	1621	regulation of excitatory postsynaptic membrane potential	P32297|Q8N0W4
17144	0.1724	0.56302	2	50	52	1621	drug metabolic process	P27708|P16152
33077	0.1724	0.56302	2	50	52	1621	T cell differentiation in thymus	P04233|P23771
10822	0.1724	0.56302	2	50	52	1621	positive regulation of mitochondrion organization	Q9BXM7|Q07812
90090	0.1724	0.56302	2	50	52	1621	negative regulation of canonical Wnt receptor signaling pathway	P46531|P98082
10770	0.1724	0.56302	2	50	52	1621	positive regulation of cell morphogenesis involved in differentiation	P46531|P98082
2444	0.1724	0.56302	2	50	52	1621	myeloid leukocyte mediated immunity	P08887|P12314
71695	0.1724	0.56302	2	50	52	1621	anatomical structure maturation	P46531|P23771
3208	0.1724	0.56302	2	50	52	1621	cardiac ventricle morphogenesis	P46531|P23771
3158	0.1724	0.56302	2	50	52	1621	endothelium development	P46531|P24468
1902106	0.1724	0.56302	2	50	52	1621	negative regulation of leukocyte differentiation	P04233|Q02363
34774	0.1724	0.56302	2	50	52	1621	secretory granule lumen	P01133|P00746
34708	0.1724	0.56302	2	50	52	1621	methyltransferase complex	Q9Y265|Q15545
19370	0.1724	0.56302	2	50	52	1621	leukotriene biosynthetic process	P20292|Q9BYJ1
42180	0.1724	0.56302	2	50	52	1621	cellular ketone metabolic process	P15121|P16152
4601	0.1724	0.56302	2	50	52	1621	peroxidase activity	P20292|P30711
21549	0.1724	0.56302	2	50	52	1621	cerebellum development	Q02218|Q8N0W4
5080	0.1724	0.56302	2	50	52	1621	protein kinase C binding	Q13501|P61981
48814	0.1724	0.56302	2	50	52	1621	regulation of dendrite morphogenesis	Q9NZN1|P32297
48660	0.1724	0.56302	2	50	52	1621	regulation of smooth muscle cell proliferation	Q02363|P08887
48661	0.1724	0.56302	2	50	52	1621	positive regulation of smooth muscle cell proliferation	Q02363|P08887
14013	0.1724	0.56302	2	50	52	1621	regulation of gliogenesis	P46531|Q02363
6107	0.1724	0.56302	2	50	52	1621	oxaloacetate metabolic process	P11498|P40926
5689	0.1724	0.56302	2	50	52	1621	U12-type spliceosomal complex	O75533|Q9UDW3
5852	0.1724	0.56302	2	50	52	1621	eukaryotic translation initiation factor 3 complex	Q13347|P55884
45668	0.1724	0.56302	2	50	52	1621	negative regulation of osteoblast differentiation	P46531|Q02363
32642	0.1724	0.56302	2	50	52	1621	regulation of chemokine production	P04233|P08887
32649	0.1724	0.56302	2	50	52	1621	regulation of interferon-gamma production	Q02556|P23771
32481	0.1724	0.56302	2	50	52	1621	positive regulation of type I interferon production	Q9NW08|Q96C10
7052	0.1724	0.56302	2	50	52	1621	mitotic spindle organization	P16949|O14777
45058	0.1724	0.56302	2	50	52	1621	T cell selection	P04233|P23771
32091	0.1724	0.56302	2	50	52	1621	negative regulation of protein binding	Q07812|P98082
45292	0.1724	0.56302	2	50	52	1621	mRNA cis splicing, via spliceosome	O75643|O75475
6691	0.1724	0.56302	2	50	52	1621	leukotriene metabolic process	P20292|Q9BYJ1
45446	0.1724	0.56302	2	50	52	1621	endothelial cell differentiation	P46531|P24468
7612	0.1724	0.56302	2	50	52	1621	learning	P78543|P01112
2001242	0.1724	0.56302	2	50	52	1621	regulation of intrinsic apoptotic signaling pathway	Q07812|P51572
31093	0.1724	0.56302	2	50	52	1621	platelet alpha granule lumen	P01133|P00746
44237	0.17462	0.56979	133	50	8152	1621	cellular metabolic process	P36578|Q96J94|J3KQL0|O43615|Q96GX9|Q6P4F1|P78543|C9J2Y9|P62753|O43175|Q70JA7|Q9UDW3|P23526|Q9BYJ1|Q15717|O14841|P30711|P32929|P22695|P68104|P47985|Q8IYB9|Q01105|P31249|Q86W42|P23434|Q96LR5|P19387|P28074|Q13347|P23921|P04233|G5E9S1|Q07812|Q8TAA3|Q96PZ0|Q86XK3|P22033|Q14541|P01133|Q9UJ68|Q3MII6|Q9UQG0|P54132|O75475|Q9BXR3|P16152|P46531|P84095|P28340|P17980|Q9GZQ8|P11216|P50991|Q96QR8|P35914|Q9Y617|…
7420	0.17584	0.57158	10	50	472	1621	brain development	Q86VH2|P46531|P21730|Q07812|Q02363|P24468|P78543|Q02218|O43175|Q8N0W4
1901214	0.17586	0.57158	6	50	252	1621	regulation of neuron death	Q01105|Q9BXM7|P23771|P21730|Q07812|P01112
71902	0.17586	0.57158	6	50	252	1621	positive regulation of protein serine/threonine kinase activity	P04233|P30279|P21730|P98082|P01133|P01112
30155	0.17586	0.57158	6	50	252	1621	regulation of cell adhesion	P46531|Q13491|P52565|P98082|Q53GQ0|Q99574
30900	0.17586	0.57158	6	50	252	1621	forebrain development	P46531|Q07812|Q02363|P24468|P78543|Q02218
30030	0.17829	0.57902	14	50	702	1621	cell projection organization	Q86VH2|P46531|O14745|P05997|Q16254|P23771|Q9ULH1|P84095|P16949|Q14185|P78543|P11047|O43175|P01112
65003	0.17874	0.58001	25	50	1352	1621	macromolecular complex assembly	O14745|P54132|F5H780|P62753|O75475|Q86VP6|P32297|Q8N1F7|P11047|P32929|Q9Y265|P35914|Q01105|P20292|Q92953|P78371|O75643|Q13501|P04233|P23921|B3KNT8|Q07812|P98082|P01133|P01112
10629	0.18108	0.58669	15	50	762	1621	negative regulation of gene expression	Q02556|Q96J94|Q01105|Q9Y2B0|Q53H80|Q9UJQ4|P46531|Q9H7L9|P23771|Q02363|P24468|P98082|Q15545|Q96QR8|P01112
23056	0.18108	0.58669	15	50	762	1621	positive regulation of signaling	O60858|Q9NQ34|Q96C10|P08887|P46531|P04233|P23771|Q9BXM7|Q07812|P21730|P51572|P01133|P98082|P32929|P01112
44451	0.18169	0.58774	11	50	532	1621	nucleoplasm part	Q15020|Q9H7L9|Q53H80|O75533|Q16514|P54132|Q9Y265|Q15545|Q9BTT4|P24928|P19387
45597	0.18169	0.58774	11	50	532	1621	positive regulation of cell differentiation	P46531|Q9NZN1|P04233|P23771|Q53EP0|Q14432|Q02363|P52565|P98082|P31249|P08887
10558	0.18333	0.59106	16	50	822	1621	negative regulation of macromolecule biosynthetic process	Q02556|Q01105|Q53H80|P54132|P78543|Q9UJQ4|P08887|P46531|Q9H7L9|P23771|Q02363|Q9Y287|P24468|P98082|Q15545|Q96QR8
16758	0.18373	0.59106	5	50	202	1621	transferase activity, transferring hexosyl groups	Q6UX72|Q6P4F1|P11216|Q70JA7|Q13126
50900	0.18373	0.59106	5	50	202	1621	leukocyte migration	P23771|P21730|Q9BZW8|P08887|P01112
32496	0.18373	0.59106	5	50	202	1621	response to lipopolysaccharide	Q02556|J3KQL0|Q53H80|P21730|P31327
31965	0.18373	0.59106	5	50	202	1621	nuclear membrane	P20292|P30279|O95259|Q8N1F7|Q9UKD2
22836	0.18373	0.59106	5	50	202	1621	gated channel activity	Q9NZN1|P32297|O95259|Q92953|J3QQZ1
22839	0.18373	0.59106	5	50	202	1621	ion gated channel activity	Q9NZN1|P32297|O95259|Q92953|J3QQZ1
46914	0.18462	0.59347	33	50	1842	1621	transition metal ion binding	Q9UQG0|Q9UKA1|F5H780|Q9NPG8|O60858|Q9BXR3|Q9UDW3|Q9WJR5|Q9BYJ1|Q9NUD5|Q9NSD4|Q8N720|Q6P158|B4DP17|P35914|Q6UW02|Q8IYB9|Q9ULH1|Q9H1K1|P49327|Q13501|F5H297|Q9UJQ4|F8WEL6|Q99707|Q96C10|P23771|Q9UNA0|Q14541|Q13129|P24468|H3BLU6|P02794
5829	0.18812	0.59515	58	50	3392	1621	cytosol	P36578|Q02556|Q96GX9|Q86WC4|Q14432|F5H780|P62753|O43175|P23526|Q15717|O14841|P30711|Q02363|Q14376|P51572|P32929|P68104|Q16877|Q01105|P20292|Q9NQT4|P78371|Q9H1K1|P28074|Q13347|P23921|P16949|Q8TAA3|Q07812|P15121|P21673|P30279|P52565|O75475|P61981|P84095|Q9BXM7|P13929|P27708|P52292|P17980|P50991|P46782|Q9Y617|O14777|P49327|Q13501|Q99707|P55884|P32455|Q14185|P14618|Q13608|P26373|P21399|P01112|P02794|…
71822	0.18818	0.59515	28	50	1542	1621	protein complex subunit organization	P36578|O14745|P54132|F5H780|P62753|Q86VP6|P32297|Q8N1F7|P11047|P32929|Q9Y265|P46782|P35914|Q01105|P20292|Q92953|P78371|O14777|Q13501|P04233|P23921|P16949|B3KNT8|Q07812|P98082|P01133|P26373|P01112
44446	0.1884	0.59515	110	50	6692	1621	intracellular organelle part	P36578|J3KQL0|O43615|Q86WC4|Q6P4F1|P62753|Q70JA7|Q9UDW3|Q8N0W4|Q15717|O60493|P32297|Q8N1F7|P22695|P47985|Q01105|A8MPP1|Q6NXR0|O95259|Q86W42|P19387|P12314|P28074|P23921|P04233|Q07812|Q86XK3|P22033|Q14541|P01133|P98082|Q15006|P05997|P54132|P61024|O75475|Q99437|P46531|Q8WVJ2|P28340|P17980|Q9GZQ8|P50991|Q96QR8|P35914|F8VRQ1|Q13501|Q9UKD2|P55084|Q16514|P26373|P01112|P13196|B5MBX5|O14745|Q9UMZ2|O60858|…
5654	0.18866	0.59515	27	50	1482	1621	nucleoplasm	Q53H80|Q16254|O75533|P54132|P61024|O75475|Q9BTT4|Q15717|P46531|Q9NW08|Q9H7L9|P28340|P52292|P17980|Q15545|Q9Y265|Q01105|O75643|Q13501|P24928|P19387|P28074|Q15020|P23921|P23771|Q14541|Q16514
32559	0.18946	0.59515	37	50	2092	1621	adenyl ribonucleotide binding	Q9NPI5|Q86VH2|J3KQL0|J3QT34|O43615|Q9BSD7|O60231|Q14432|P54132|O14841|Q9BXM7|P27708|Q9Y287|P17980|O15438|P50991|Q9Y265|Q6P158|P11498|Q16877|A8MPP1|J3QSE8|O75643|P78371|H0Y8E6|P31327|H7BXX9|Q96C10|Q9BW62|Q96LR5|P38646|P23921|O75716|P25705|P14618|H3BLU6|Q13608
50662	0.18956	0.59515	7	50	312	1621	coenzyme binding	Q14376|P55084|F5H780|P49327|Q02218|O43175|P35914
45664	0.18956	0.59515	7	50	312	1621	regulation of neuron differentiation	P46531|Q9NZN1|P32297|Q02363|P52565|P31249|P61981
60173	0.18974	0.59515	4	50	152	1621	limb development	P46531|Q07812|P24468|Q9UJQ4
10817	0.18974	0.59515	4	50	152	1621	regulation of hormone levels	P23771|Q8N2S1|P15121|Q53GQ0
30278	0.18974	0.59515	4	50	152	1621	regulation of ossification	P46531|Q13491|Q02363|P08887
21537	0.18974	0.59515	4	50	152	1621	telencephalon development	Q07812|Q02363|P78543|Q02218
48736	0.18974	0.59515	4	50	152	1621	appendage development	P46531|Q07812|P24468|Q9UJQ4
6096	0.18974	0.59515	4	50	152	1621	glycolysis	Q16877|P13929|P14618|Q02218
55076	0.18974	0.59515	4	50	152	1621	transition metal ion homeostasis	Q9UKA1|Q99437|P21399|P02794
60341	0.19002	0.59515	13	50	652	1621	regulation of cellular localization	Q9NZN1|P46531|P20339|Q13491|P32297|P84095|P23771|Q9BXM7|Q07812|Q9Y6X1|P01133|P98082|Q8TDS4
51094	0.19002	0.59515	13	50	652	1621	positive regulation of developmental process	P46531|Q9NZN1|P04233|Q13491|P23771|Q53EP0|Q07812|Q14432|Q02363|P52565|P98082|P31249|P08887
9065	0.19039	0.59515	3	50	102	1621	glutamine family amino acid catabolic process	J3KQL0|P27708|P31327
61008	0.19039	0.59515	3	50	102	1621	hepaticobiliary system development	P46531|J3KQL0|P35914
43543	0.19039	0.59515	3	50	102	1621	protein acylation	P40926|Q16514|Q9Y265
982	0.19039	0.59515	3	50	102	1621	RNA polymerase II core promoter proximal region sequence-specific DNA binding transcription factor activity	O75716|P23771|P78543
1764	0.19039	0.59515	3	50	102	1621	neuron migration	P23771|Q07812|P24468
1889	0.19039	0.59515	3	50	102	1621	liver development	P46531|J3KQL0|P35914
19674	0.19039	0.59515	3	50	102	1621	NAD metabolic process	Q9NPI5|P40926|Q02218
50768	0.19039	0.59515	3	50	102	1621	negative regulation of neurogenesis	P46531|Q02363|P52565
50731	0.19039	0.59515	3	50	102	1621	positive regulation of peptidyl-tyrosine phosphorylation	P04233|P01133|P08887
30217	0.19039	0.59515	3	50	102	1621	T cell differentiation	P04233|P23771|P54132
45667	0.19039	0.59515	3	50	102	1621	regulation of osteoblast differentiation	P46531|Q02363|P08887
6283	0.19039	0.59515	3	50	102	1621	transcription-coupled nucleotide-excision repair	P28340|P24928|P19387
45211	0.19039	0.59515	3	50	102	1621	postsynaptic membrane	Q9NZN1|P32297|Q8N0W4
16363	0.19039	0.59515	3	50	102	1621	nuclear matrix	P27708|P54132|Q9Y265
44085	0.19392	0.59515	33	50	1852	1621	cellular component biogenesis	Q86VH2|Q9NZN1|O14745|Q16254|P54132|F5H780|P62753|O75475|Q8N0W4|Q86VP6|Q13491|P32297|Q8N1F7|P11047|P32929|Q9Y265|P35914|Q01105|P20292|Q9NQT4|Q92953|O75643|P78371|Q9H1K1|Q13501|Q9UKD2|P04233|P23921|Q07812|B3KNT8|P98082|P01133|P01112
10647	0.19526	0.59515	15	50	772	1621	positive regulation of cell communication	O60858|Q9NQ34|Q96C10|P08887|P46531|P04233|P23771|Q9BXM7|Q07812|P21730|P51572|P01133|P98082|P32929|P01112
30554	0.19838	0.59515	37	50	2102	1621	adenyl nucleotide binding	Q9NPI5|Q86VH2|J3KQL0|J3QT34|O43615|Q9BSD7|O60231|Q14432|P54132|O14841|Q9BXM7|P27708|Q9Y287|P17980|O15438|P50991|Q9Y265|Q6P158|P11498|Q16877|A8MPP1|J3QSE8|O75643|P78371|H0Y8E6|P31327|H7BXX9|Q96C10|Q9BW62|Q96LR5|P38646|P23921|O75716|P25705|P14618|H3BLU6|Q13608
3712	0.1995	0.59515	8	50	372	1621	transcription cofactor activity	Q96HZ4|P23771|Q16514|P17980|P24468|O75475|Q15545|Q9BTT4
7346	0.1995	0.59515	8	50	372	1621	regulation of mitotic cell cycle	P28074|P28340|Q8TAA3|Q8N720|Q02363|P17980|P01133|P01112
5524	0.1997	0.59515	36	50	2042	1621	ATP binding	Q9NPI5|Q86VH2|J3KQL0|J3QT34|O43615|Q9BSD7|O60231|P54132|O14841|Q9BXM7|P27708|Q9Y287|P17980|O15438|P50991|Q9Y265|Q6P158|P11498|Q16877|A8MPP1|J3QSE8|O75643|P78371|H0Y8E6|P31327|H7BXX9|Q96C10|Q9BW62|Q96LR5|P38646|P23921|O75716|P25705|P14618|H3BLU6|Q13608
45595	0.20019	0.59515	19	50	1012	1621	regulation of cell differentiation	Q9NPI5|Q9NZN1|Q53EP0|Q8N2S1|Q14432|P52565|P31249|Q9UJQ4|P61981|Q9BTT4|P08887|P46531|P04233|P32297|P23771|Q07812|Q02363|P98082|Q96QR8
71704	0.20037	0.59515	134	50	8262	1621	organic substance metabolic process	P36578|Q96J94|J3KQL0|O43615|Q96GX9|Q6P4F1|P78543|C9J2Y9|P62753|O43175|Q70JA7|Q9UDW3|P23526|Q9BYJ1|Q15717|O14841|P30711|Q8N1F7|P32929|P22695|P68104|Q8IYB9|Q01105|P31249|Q86W42|P23434|P04746|Q96LR5|P19387|P28074|Q13347|P23921|P04233|G5E9S1|Q8TAA3|Q07812|Q96PZ0|Q86XK3|P22033|Q14541|P01133|Q9UJ68|Q9UQG0|P54132|O75475|Q9BXR3|P16152|P46531|P84095|P28340|P17980|P11216|P50991|Q96QR8|P35914|Q9Y617|P23378|…
43623	0.20099	0.59515	6	50	262	1621	cellular protein complex assembly	P32297|P78371|Q8N1F7|P98082|P01133|Q86VP6
9615	0.20099	0.59515	6	50	262	1621	response to virus	Q9NW08|P23771|Q9NQT4|P16949|P32455|Q96C10
51051	0.20099	0.59515	6	50	262	1621	negative regulation of transport	P46531|Q9NZN1|O14745|P04233|Q13491|P01133
32147	0.20099	0.59515	6	50	262	1621	activation of protein kinase activity	P04233|P32297|P21730|P98082|P01133|P01112
9889	0.20169	0.59515	46	50	2662	1621	regulation of biosynthetic process	Q16254|Q02556|Q96J94|Q9Y2B0|Q53H80|P54132|P78543|O75475|Q9BTT4|Q86VP6|P08887|Q15717|P46531|Q9H7L9|Q96HZ4|Q9NSD4|P84095|Q9Y6X1|Q8N720|Q02363|Q9Y287|P32929|Q9Y265|Q15545|Q96QR8|P46782|P68104|Q8IYB9|Q01105|O95259|Q13501|F8WEL6|Q9UJQ4|P55884|P19387|P24928|P23771|Q16514|Q13129|Q14541|P24468|P98082|P01133|P21399|B5MBX5|P01112
51325	0.20687	0.59515	9	50	432	1621	interphase	P28074|Q16254|P28340|Q8TAA3|Q02363|P17980|P61024|P54132|P52292
51347	0.20687	0.59515	9	50	432	1621	positive regulation of transferase activity	P04233|P32297|Q9NRX5|P30279|P21730|Q9Y6X1|P98082|P01133|P01112
51329	0.20687	0.59515	9	50	432	1621	interphase of mitotic cell cycle	P28074|Q16254|P28340|Q8TAA3|Q02363|P17980|P61024|P54132|P52292
50801	0.20687	0.59515	9	50	432	1621	ion homeostasis	O14745|J3KQL0|Q9UKA1|P21730|Q07812|P51572|Q99437|P21399|P02794
22411	0.20687	0.59515	9	50	432	1621	cellular component disassembly	P36578|Q01105|P16949|Q07812|P51572|P11047|P62753|P46782|P26373
44767	0.21	0.59515	46	50	2672	1621	single-organism developmental process	Q86VH2|P21673|P05997|Q16254|Q02556|J3KQL0|Q96J94|Q53H80|Q86WC4|Q14432|P54132|Q6P4F1|F5H780|P78543|O43175|Q9BTT4|Q8N0W4|P08887|P46531|P84095|P27708|Q9Y6X1|Q02363|P17980|P11047|P31276|P35914|Q8N5K1|O95259|Q9ULH1|P08100|P31249|Q9UJQ4|Q02218|P04233|P23771|P16949|Q07812|P21730|Q14541|Q14185|P24468|P25705|P98082|P01133|P01112
5975	0.21128	0.59515	16	50	842	1621	carbohydrate metabolic process	Q16877|P11498|P40926|Q6UX72|P31327|Q6P4F1|Q02218|P04746|Q70JA7|P13929|Q9Y6X1|Q8N1F7|Q14376|P15121|P11216|P14618
32787	0.21241	0.59515	10	50	492	1621	monocarboxylic acid metabolic process	P11498|P04233|P20292|P22033|P55084|P49327|O15438|O43175|Q53GQ0|Q9BYJ1
42623	0.21241	0.59515	10	50	492	1621	ATPase activity, coupled	A8MPP1|J3QSE8|O75643|O60231|P54132|P25705|O15438|Q13608|Q9BW62|Q6P158
6366	0.21241	0.59515	10	50	492	1621	transcription from RNA polymerase II promoter	P46531|Q16254|P23771|P21730|Q16514|Q14541|Q15545|Q9BTT4|P24928|P19387
2237	0.21277	0.59515	5	50	212	1621	response to molecule of bacterial origin	Q02556|J3KQL0|Q53H80|P21730|P31327
48468	0.21319	0.59515	19	50	1022	1621	cell development	P05997|Q16254|Q96J94|Q14432|P78543|Q9UJQ4|Q02218|O43175|Q9BTT4|P46531|P84095|P23771|P16949|Q07812|Q02363|Q14185|P11047|P98082|P01112
48513	0.21326	0.59515	33	50	1872	1621	organ development	Q86VH2|P05997|Q16254|Q02556|J3KQL0|Q86WC4|Q6P4F1|P54132|F5H780|P78543|O43175|Q8N0W4|P08887|P46531|P27708|Q9Y6X1|Q02363|P31276|P35914|O95259|P08100|P31249|Q9UJQ4|Q02218|P04233|P23771|Q07812|P21730|Q14541|P24468|P98082|P01133|P01112
32990	0.21661	0.59515	11	50	552	1621	cell part morphogenesis	Q86VH2|P46531|P05997|Q16254|P23771|Q9ULH1|P84095|P16949|Q14185|P11047|P01112
48858	0.21661	0.59515	11	50	552	1621	cell projection morphogenesis	Q86VH2|P46531|P05997|Q16254|P23771|Q9ULH1|P84095|P16949|Q14185|P11047|P01112
6950	0.2189	0.59515	50	50	2932	1621	response to stress	Q02556|J3KQL0|Q53H80|Q14432|P54132|Q6P4F1|F5H780|P78543|O75475|P08887|P46531|Q9NW08|Q9BXM7|P84095|P28340|Q9Y6X1|Q02363|P17980|Q9BZM5|O60449|Q13137|P32929|Q9Y265|P35914|Q6NXR0|P20292|Q9NQT4|Q13501|Q96C10|P12314|P19387|P24928|P28074|P20339|P04233|P23771|Q8TAA3|Q07812|P21730|P32455|Q86XK3|Q14185|Q9BZW8|P15121|Q9P287|P98082|P01133|Q9UJ68|P00746|P01112
44723	0.21978	0.59515	12	50	612	1621	single-organism carbohydrate metabolic process	Q16877|P11498|Q6UX72|P40926|P13929|Q9Y6X1|Q6P4F1|P31327|Q14376|P14618|P11216|Q02218
9987	0.22309	0.59515	190	50	11972	1621	cellular process	P36578|J3KQL0|Q96J94|O43615|Q86WC4|Q96GX9|Q6P4F1|C9J2Y9|P78543|P62753|O43175|Q70JA7|Q9UDW3|Q8N0W4|P23526|Q9BYJ1|O14841|Q15717|O60493|P32297|P30711|Q8N1F7|Q13137|P32929|P22695|P47985|P68104|Q8IYB9|Q6NXR0|Q01105|O95259|P31249|Q86W42|P23434|Q96LR5|Q9Y2T2|P12314|P19387|Q9Y5W7|P28074|Q13347|G5E9S1|P04233|P23921|Q96PZ0|Q8TAA3|Q07812|Q9P2E7|Q86XK3|Q14541|P22033|E9PCX8|P98082|P01133|Q3MII6|Q9UJ68|Q9NZN1|…
43123	0.22429	0.59515	4	50	162	1621	positive regulation of I-kappaB kinase/NF-kappaB cascade	Q9BXM7|P32929|Q9NQ34|O60858
9636	0.22429	0.59515	4	50	162	1621	response to toxic substance	P47985|J3KQL0|Q9BXM7|Q07812
19207	0.22429	0.59515	4	50	162	1621	kinase regulator activity	P61024|Q9P287|P01133|P61981
30665	0.22429	0.59515	4	50	162	1621	clathrin-coated vesicle membrane	P04233|Q9UMZ2|P98082|P12314
48872	0.22429	0.59515	4	50	162	1621	homeostasis of number of cells	P23771|Q07812|Q02363|Q8TDS4
6007	0.22429	0.59515	4	50	162	1621	glucose catabolic process	Q16877|P13929|P14618|Q02218
16055	0.22429	0.59515	4	50	162	1621	Wnt receptor signaling pathway	P20339|O14745|P23771|P98082
2000113	0.22513	0.59515	15	50	792	1621	negative regulation of cellular macromolecule biosynthetic process	Q02556|Q01105|Q53H80|P54132|P78543|Q9UJQ4|P46531|Q9H7L9|P23771|Q02363|Q9Y287|P24468|P98082|Q15545|Q96QR8
44422	0.2254	0.59515	110	50	6752	1621	organelle part	P36578|J3KQL0|O43615|Q86WC4|Q6P4F1|P62753|Q70JA7|Q9UDW3|Q8N0W4|Q15717|O60493|P32297|Q8N1F7|P22695|P47985|Q01105|A8MPP1|Q6NXR0|O95259|Q86W42|P19387|P12314|P28074|P23921|P04233|Q07812|Q86XK3|P22033|Q14541|P01133|P98082|Q15006|P05997|P54132|P61024|O75475|Q99437|P46531|Q8WVJ2|P28340|P17980|Q9GZQ8|P50991|Q96QR8|P35914|F8VRQ1|Q13501|Q9UKD2|P55084|Q16514|P26373|P01112|P13196|B5MBX5|O14745|Q9UMZ2|O60858|…
6629	0.22657	0.59515	19	50	1032	1621	lipid metabolic process	P11498|P20292|Q14432|P31327|P49327|Q9BYJ1|Q8NHP8|P04233|Q9NRX5|Q07812|P55084|P22033|P24468|P25705|P15121|O15438|Q53GQ0|P13196|P35914
43065	0.22734	0.59515	6	50	272	1621	positive regulation of apoptotic process	P46531|Q9H7L9|Q07812|Q8TDS4|P62753|B0AZS9
15267	0.22734	0.59515	6	50	272	1621	channel activity	Q9NZN1|P32297|O95259|Q07812|Q92953|J3QQZ1
22803	0.22734	0.59515	6	50	272	1621	passive transmembrane transporter activity	Q9NZN1|P32297|O95259|Q07812|Q92953|J3QQZ1
22403	0.23179	0.59515	10	50	502	1621	cell cycle phase	P28074|Q16254|P28340|Q8TAA3|O14777|Q02363|P17980|P61024|P54132|P52292
9067	0.23331	0.59515	2	50	62	1621	aspartate family amino acid biosynthetic process	Q96GX9|Q13126
43601	0.23331	0.59515	2	50	62	1621	nuclear replisome	P28340|Q96QR8
70003	0.23331	0.59515	2	50	62	1621	threonine-type peptidase activity	P28074|Q8TAA3
43388	0.23331	0.59515	2	50	62	1621	positive regulation of DNA binding	P23771|P01133
724	0.23331	0.59515	2	50	62	1621	double-strand break repair via homologous recombination	Q86XK3|P54132
725	0.23331	0.59515	2	50	62	1621	recombinational repair	Q86XK3|P54132
18393	0.23331	0.59515	2	50	62	1621	internal peptidyl-lysine acetylation	Q16514|Q9Y265
779	0.23331	0.59515	2	50	62	1621	condensed chromosome, centromeric region	Q8WVJ2|O14777
36260	0.23331	0.59515	2	50	62	1621	RNA capping	P24928|P19387
16866	0.23331	0.59515	2	50	62	1621	intramolecular transferase activity	Q96PZ0|P22033
16667	0.23331	0.59515	2	50	62	1621	oxidoreductase activity, acting on a sulfur group of donors	F5H780|Q9UJ68
60078	0.23331	0.59515	2	50	62	1621	regulation of postsynaptic membrane potential	P32297|Q8N0W4
60041	0.23331	0.59515	2	50	62	1621	retina development in camera-type eye	Q07812|P08100
1656	0.23331	0.59515	2	50	62	1621	metanephros development	P23771|Q02363
9452	0.23331	0.59515	2	50	62	1621	7-methylguanosine RNA capping	P24928|P19387
44275	0.23331	0.59515	2	50	62	1621	cellular carbohydrate catabolic process	P31327|P11216
44042	0.23331	0.59515	2	50	62	1621	glucan metabolic process	P31327|P11216
1936	0.23331	0.59515	2	50	62	1621	regulation of endothelial cell proliferation	P24468|P25705
50685	0.23331	0.59515	2	50	62	1621	positive regulation of mRNA processing	P78543|P62995
72525	0.23331	0.59515	2	50	62	1621	pyridine-containing compound biosynthetic process	Q9NPI5|Q9Y617
2688	0.23331	0.59515	2	50	62	1621	regulation of leukocyte chemotaxis	P04233|P08887
2690	0.23331	0.59515	2	50	62	1621	positive regulation of leukocyte chemotaxis	P04233|P08887
10259	0.23331	0.59515	2	50	62	1621	multicellular organismal aging	Q8N5K1|Q9Y6X1
2673	0.23331	0.59515	2	50	62	1621	regulation of acute inflammatory response	P20292|P12314
50921	0.23331	0.59515	2	50	62	1621	positive regulation of chemotaxis	P04233|P08887
10632	0.23331	0.59515	2	50	62	1621	regulation of epithelial cell migration	P23771|P24468
50729	0.23331	0.59515	2	50	62	1621	positive regulation of inflammatory response	P20292|P12314
3707	0.23331	0.59515	2	50	62	1621	steroid hormone receptor activity	Q14541|P24468
34762	0.23331	0.59515	2	50	62	1621	regulation of transmembrane transport	O14745|P01133
34765	0.23331	0.59515	2	50	62	1621	regulation of ion transmembrane transport	O14745|P01133
19212	0.23331	0.59515	2	50	62	1621	phosphatase inhibitor activity	Q01105|P0C7U0
21988	0.23331	0.59515	2	50	62	1621	olfactory lobe development	Q02363|Q02218
30660	0.23331	0.59515	2	50	62	1621	Golgi-associated vesicle membrane	Q9UMZ2|Q9Y287
30658	0.23331	0.59515	2	50	62	1621	transport vesicle membrane	P04233|Q9UMZ2
30669	0.23331	0.59515	2	50	62	1621	clathrin-coated endocytic vesicle membrane	P04233|P12314
21782	0.23331	0.59515	2	50	62	1621	glial cell development	Q02363|O43175
21772	0.23331	0.59515	2	50	62	1621	olfactory bulb development	Q02363|Q02218
21766	0.23331	0.59515	2	50	62	1621	hippocampus development	P78543|Q02218
30336	0.23331	0.59515	2	50	62	1621	negative regulation of cell migration	O14745|P24468
21536	0.23331	0.59515	2	50	62	1621	diencephalon development	Q07812|Q02218
4298	0.23331	0.59515	2	50	62	1621	threonine-type endopeptidase activity	P28074|Q8TAA3
4864	0.23331	0.59515	2	50	62	1621	protein phosphatase inhibitor activity	Q01105|P0C7U0
22037	0.23331	0.59515	2	50	62	1621	metencephalon development	Q02218|Q8N0W4
48663	0.23331	0.59515	2	50	62	1621	neuron fate commitment	P46531|Q02363
48644	0.23331	0.59515	2	50	62	1621	muscle organ morphogenesis	P46531|Q9Y6X1
14069	0.23331	0.59515	2	50	62	1621	postsynaptic density	P32297|Q8N0W4
14075	0.23331	0.59515	2	50	62	1621	response to amine stimulus	J3KQL0|P27708
5977	0.23331	0.59515	2	50	62	1621	glycogen metabolic process	P31327|P11216
6073	0.23331	0.59515	2	50	62	1621	cellular glucan metabolic process	P31327|P11216
48520	0.23331	0.59515	2	50	62	1621	positive regulation of behavior	P04233|P08887
5839	0.23331	0.59515	2	50	62	1621	proteasome core complex	P28074|Q8TAA3
45582	0.23331	0.59515	2	50	62	1621	positive regulation of T cell differentiation	P04233|P23771
32580	0.23331	0.59515	2	50	62	1621	Golgi cisterna membrane	Q6P4F1|Q70JA7
45621	0.23331	0.59515	2	50	62	1621	positive regulation of lymphocyte differentiation	P04233|P23771
45807	0.23331	0.59515	2	50	62	1621	positive regulation of endocytosis	P98082|P12314
6370	0.23331	0.59515	2	50	62	1621	7-methylguanosine mRNA capping	P24928|P19387
6813	0.23331	0.59515	2	50	62	1621	potassium ion transport	O95259|Q92953
45334	0.23331	0.59515	2	50	62	1621	clathrin-coated endocytic vesicle	P04233|P12314
31983	0.23331	0.59515	2	50	62	1621	vesicle lumen	P01133|P00746
46632	0.23331	0.59515	2	50	62	1621	alpha-beta T cell differentiation	P23771|P54132
31016	0.23331	0.59515	2	50	62	1621	pancreas development	Q14541|P08887
15833	0.23331	0.59515	2	50	62	1621	peptide transport	O14745|Q8N2S1
46425	0.23331	0.59515	2	50	62	1621	regulation of JAK-STAT cascade	P46531|P08887
30894	0.23331	0.59515	2	50	62	1621	replisome	P28340|Q96QR8
793	0.23368	0.59515	3	50	112	1621	condensed chromosome	Q8WVJ2|O14777|P54132
43010	0.23368	0.59515	3	50	112	1621	camera-type eye development	P23771|Q07812|P08100
18205	0.23368	0.59515	3	50	112	1621	peptidyl-lysine modification	Q16514|P32929|Q9Y265
1228	0.23368	0.59515	3	50	112	1621	RNA polymerase II transcription regulatory region sequence-specific DNA binding transcription factor activity involved in positive regulation of transcription	O75716|P23771|P78543
51052	0.23368	0.59515	3	50	112	1621	regulation of DNA metabolic process	P54132|P52292|P01112
10721	0.23368	0.59515	3	50	112	1621	negative regulation of cell development	P46531|Q02363|P52565
42398	0.23368	0.59515	3	50	112	1621	cellular modified amino acid biosynthetic process	O14841|P20292|P31327
4521	0.23368	0.59515	3	50	112	1621	endoribonuclease activity	Q9UQG0|Q9BXR3|Q9WJR5
32320	0.23368	0.59515	3	50	112	1621	positive regulation of Ras GTPase activity	P84095|Q3MII6|P01112
6879	0.23368	0.59515	3	50	112	1621	cellular iron ion homeostasis	Q99437|P21399|P02794
7281	0.23368	0.59515	3	50	112	1621	germ cell development	Q96J94|Q07812|Q14432
8094	0.23368	0.59515	3	50	112	1621	DNA-dependent ATPase activity	A8MPP1|J3QSE8|P54132
7417	0.23505	0.59515	11	50	562	1621	central nervous system development	Q86VH2|P46531|P21730|Q07812|Q02363|P24468|P78543|Q02218|O43175|Q8N0W4|Q99574
19953	0.2371	0.59515	7	50	332	1621	sexual reproduction	Q96J94|Q07812|Q14432|Q6P4F1|P24468|P51572|Q9Y265
6631	0.2371	0.59515	7	50	332	1621	fatty acid metabolic process	P04233|P20292|P22033|P55084|P49327|Q53GQ0|Q9BYJ1
51674	0.23739	0.59515	12	50	622	1621	localization of cell	P46531|P23771|P84095|P21730|Q07812|Q14185|Q9BZW8|P24468|P11047|Q02218|P08887|P01112
44431	0.23739	0.59515	12	50	622	1621	Golgi apparatus part	P46531|P04233|Q6UX72|O75716|P32455|Q9UMZ2|Q9UJY5|Q9Y287|Q6P4F1|P51572|Q70JA7|P01112
48870	0.23739	0.59515	12	50	622	1621	cell motility	P46531|P23771|P84095|P21730|Q07812|Q14185|Q9BZW8|P24468|P11047|Q02218|P08887|P01112
30182	0.23903	0.59515	13	50	682	1621	neuron differentiation	P46531|Q9NZN1|P05997|P23771|P84095|P16949|Q02363|Q14185|P78543|P11047|Q02218|O43175|P01112
45944	0.23903	0.59515	13	50	682	1621	positive regulation of transcription from RNA polymerase II promoter	Q53H80|Q16254|Q13501|O75475|Q9UJQ4|Q9BTT4|Q86VP6|P46531|P23771|Q02363|Q13129|Q15545|P01112
31226	0.24012	0.59515	14	50	742	1621	intrinsic to plasma membrane	Q9Y2B0|O95259|Q92953|J3QQZ1|P08100|Q8N0W4|P35414|P08887|P32297|P21730|Q9BZM5|O60449|P51572|O15438
50794	0.2406	0.59515	107	50	6582	1621	regulation of cellular process	Q96J94|Q96GX9|P78543|P62753|Q15717|P32297|Q8N1F7|P32929|P68104|Q8IYB9|Q01105|Q6NXR0|O95259|P31249|F8WEL6|P19387|P12314|P28074|Q9Y5W7|P04233|Q07812|Q8TAA3|Q14541|E9PCX8|P01133|P98082|Q3MII6|Q9NZN1|P52565|P54132|P61024|O75475|Q99437|P08887|P46531|Q02747|P84095|P28340|P17980|Q8TDS4|Q96QR8|Q9ULH1|P49327|Q13501|P0C7U0|P35414|Q9BZW8|Q13129|Q16514|P01112|P02794|B5MBX5|O14745|Q02556|Q14432|F5H780|O60858|…
42592	0.24103	0.59515	17	50	922	1621	homeostatic process	O14745|Q16254|J3KQL0|Q9UKA1|P54132|F5H780|P62753|Q99437|P23771|P28340|Q07812|P21730|Q02363|P51572|Q8TDS4|P21399|P02794
9890	0.24105	0.59515	16	50	862	1621	negative regulation of biosynthetic process	Q02556|Q01105|Q53H80|P54132|P78543|Q9UJQ4|P08887|P46531|Q9H7L9|P23771|Q02363|Q9Y287|P24468|P98082|Q15545|Q96QR8
43087	0.24315	0.59515	5	50	222	1621	regulation of GTPase activity	Q9ULH1|P84095|Q14185|Q3MII6|P01112
60627	0.24315	0.59515	5	50	222	1621	regulation of vesicle-mediated transport	P46531|Q9NZN1|P20339|P98082|P12314
33124	0.24315	0.59515	5	50	222	1621	regulation of GTP catabolic process	Q9ULH1|P84095|Q14185|Q3MII6|P01112
4518	0.24315	0.59515	5	50	222	1621	nuclease activity	Q9UQG0|Q9NQT4|P28340|Q9BXR3|Q9WJR5
6351	0.24365	0.59515	27	50	1532	1621	transcription, DNA-dependent	Q53H80|Q16254|C9J2Y9|O75475|Q86VP6|Q9BTT4|P46531|Q9NW08|Q9H7L9|Q96HZ4|Q9NSD4|Q8N720|Q15545|Q9Y265|P31276|Q96QR8|P68104|Q8IYB9|P31249|Q9UJQ4|P24928|P19387|P23771|P21730|Q14541|Q13129|Q16514
44433	0.24383	0.59515	8	50	392	1621	cytoplasmic vesicle part	P04233|Q9UMZ2|Q9Y287|P98082|P01133|P00746|Q99437|P12314
51960	0.24383	0.59515	8	50	392	1621	regulation of nervous system development	P46531|Q9NZN1|P32297|Q02363|P52565|P01133|P31249|P61981
45596	0.24383	0.59515	8	50	392	1621	negative regulation of cell differentiation	Q9NPI5|P46531|P04233|P23771|Q02363|P52565|Q9UJQ4|Q9BTT4
44260	0.24763	0.59515	90	50	5502	1621	cellular macromolecule metabolic process	P36578|Q96J94|O43615|Q6P4F1|C9J2Y9|P78543|P62753|O60858|Q9UDW3|Q70JA7|Q15717|Q9NW08|Q9Y6X1|P62995|P32929|Q9Y265|P68104|Q8IYB9|Q01105|P40926|Q9NQT4|P78371|Q8N2S1|H0Y8E6|P31249|Q86W42|Q9UJQ4|Q96LR5|P38646|P19387|P24928|P28074|Q13347|G5E9S1|P04233|P23921|Q15020|O75716|P23771|Q96PZ0|Q8TAA3|Q07812|P21730|Q86XK3|Q14541|Q9P287|P01133|Q9UJ68|Q9UQG0|Q16254|Q53H80|Q6UX72|Q9UKA1|O60231|O75533|P54132|O75475|…
44057	0.24853	0.59515	9	50	452	1621	regulation of system process	O14745|Q13491|P32297|Q9BXM7|Q92953|P31327|Q8TDS4|P61981|P01112
2520	0.24853	0.59515	9	50	452	1621	immune system development	P04233|Q02556|P23771|Q07812|Q86WC4|Q02363|P54132|Q6P4F1|P98082
51259	0.25182	0.59515	10	50	512	1621	protein oligomerization	P23921|P20292|Q07812|Q92953|P54132|F5H780|Q13501|P32929|P35914|P01112
51128	0.25222	0.59515	21	50	1172	1621	regulation of cellular component organization	Q92747|Q9NZN1|Q01105|Q8N2S1|P52565|Q86VP6|P12314|P46531|P20339|Q13491|P32297|P84095|P23771|Q9BXM7|P16949|Q07812|P01133|P98082|Q15545|Q3MII6|P01112
31224	0.25275	0.59515	57	50	3412	1621	intrinsic to membrane	Q8TF66|Q86WC4|Q14432|Q6P4F1|Q9NPG8|O60858|Q70JA7|Q8N0W4|P32297|Q9Y6X1|O60449|Q9BZM5|Q8N1F7|P51572|Q99643|P47985|Q6UW02|P20292|O95259|A6NKG5|P12314|Q9Y5W7|P04233|Q9NRX5|Q07812|P21730|Q9P2E7|Q8N8Q9|P01133|Q6ZS10|Q15006|Q9NZN1|Q9Y2B0|Q6UX72|Q53EP0|Q9H2Y9|O60637|Q99437|P08887|P46531|Q13491|Q9BXM7|Q9Y287|O15438|Q8TDS4|B0AZS9|Q6V0I7|Q8N5K1|Q92953|J3QQZ1|P08100|Q9NQ34|P0C7U0|Q8TF71|P35414|Q9BZW8|Q53GQ0
42127	0.25337	0.59515	20	50	1112	1621	regulation of cell proliferation	P21673|O14745|Q16254|Q53H80|P54132|P78543|P08887|P46531|P04233|P84095|P23771|Q07812|P21730|Q02363|P24468|P25705|P11047|P01133|P02794|P01112
43068	0.25473	0.59515	6	50	282	1621	positive regulation of programmed cell death	P46531|Q9H7L9|Q07812|Q8TDS4|P62753|B0AZS9
981	0.25473	0.59515	6	50	282	1621	sequence-specific DNA binding RNA polymerase II transcription factor activity	Q02556|O75716|P23771|Q14541|P24468|P78543
46649	0.25473	0.59515	6	50	282	1621	lymphocyte activation	P04233|P23771|Q07812|Q02363|P54132|Q9BZM5
16021	0.25535	0.59515	56	50	3352	1621	integral to membrane	Q8TF66|Q86WC4|Q14432|Q6P4F1|Q9NPG8|O60858|Q70JA7|Q8N0W4|P32297|Q9Y6X1|O60449|Q8N1F7|P51572|Q99643|P47985|Q6UW02|P20292|O95259|A6NKG5|P12314|Q9Y5W7|P04233|Q9NRX5|Q07812|P21730|Q9P2E7|Q8N8Q9|P01133|Q6ZS10|Q15006|Q9NZN1|Q9Y2B0|Q6UX72|Q53EP0|Q9H2Y9|O60637|Q99437|P08887|P46531|Q13491|Q9BXM7|Q9Y287|O15438|Q8TDS4|B0AZS9|Q6V0I7|Q8N5K1|Q92953|J3QQZ1|P08100|Q9NQ34|P0C7U0|Q8TF71|P35414|Q9BZW8|Q53GQ0
32501	0.25806	0.59515	73	50	4432	1621	multicellular organismal process	O14745|Q02556|Q96J94|J3KQL0|Q86WC4|Q14432|Q6P4F1|F5H780|P78543|O43175|Q8N0W4|Q15717|P32297|Q9Y6X1|Q02363|P51572|Q9Y265|P20292|O95259|Q8N2S1|A6NKG5|P31249|Q9UJQ4|Q02218|P04746|Q9Y2T2|P12314|P04233|P23771|P16949|Q07812|P21730|P22033|Q14541|P01133|P98082|P00746|Q86VH2|P21673|Q9NZN1|P05997|Q16254|Q53H80|P47972|P52565|O75533|P54132|P61981|Q9BTT4|P08887|P46531|Q13491|Q96HZ4|P84095|P27708|Q9Y287|P17980|…
32774	0.25896	0.59515	31	50	1792	1621	RNA biosynthetic process	P36578|Q16254|Q53H80|C9J2Y9|P62753|O75475|Q9BTT4|Q86VP6|P46531|Q9NW08|Q9H7L9|Q96HZ4|Q9NSD4|Q8N720|Q9Y265|Q15545|P31276|Q96QR8|P46782|P68104|Q8IYB9|P31249|Q9UJQ4|P24928|P19387|P23771|P21730|Q16514|Q14541|Q13129|P26373
31326	0.25914	0.59515	44	50	2602	1621	regulation of cellular biosynthetic process	Q16254|Q02556|Q53H80|Q96J94|P54132|P78543|O75475|Q9BTT4|Q86VP6|Q15717|P46531|Q9H7L9|Q96HZ4|Q9NSD4|P84095|Q9Y6X1|Q8N720|Q02363|Q9Y287|P32929|Q9Y265|Q15545|Q96QR8|P46782|P68104|Q8IYB9|Q01105|O95259|Q13501|F8WEL6|Q9UJQ4|P55884|P19387|P24928|P23771|Q16514|Q13129|Q14541|P24468|P98082|P01133|P21399|B5MBX5|P01112
21700	0.2603	0.59515	4	50	172	1621	developmental maturation	P46531|P23771|Q14432|Q02363
48232	0.2603	0.59515	4	50	172	1621	male gamete generation	Q96J94|Q07812|P51572|Q9Y265
32318	0.2603	0.59515	4	50	172	1621	regulation of Ras GTPase activity	Q9ULH1|P84095|Q3MII6|P01112
46906	0.2603	0.59515	4	50	172	1621	tetrapyrrole binding	Q6UW02|P22033|Q99643|Q99707
7283	0.2603	0.59515	4	50	172	1621	spermatogenesis	Q96J94|Q07812|P51572|Q9Y265
6873	0.26221	0.59515	7	50	342	1621	cellular ion homeostasis	O14745|P21730|Q07812|P51572|Q99437|P21399|P02794
1901362	0.26672	0.59515	41	50	2422	1621	organic cyclic compound biosynthetic process	Q9NPI5|P36578|Q16254|Q53H80|C9J2Y9|P62753|O75475|Q9BTT4|Q86VP6|P46531|Q9NW08|Q9H7L9|Q96HZ4|Q9NSD4|P28340|P27708|Q8N720|Q9Y265|Q15545|P31276|Q96QR8|P46782|P68104|Q8IYB9|Q9Y617|P31249|Q9UJQ4|P19387|P24928|P23921|P23771|P21730|Q16514|Q13129|Q14541|P25705|P15121|P26373|Q53GQ0|Q13126|P13196
43408	0.26714	0.59515	8	50	402	1621	regulation of MAPK cascade	O14745|P04233|P21730|Q96GX9|P98082|P01133|P08887|P01112
10564	0.26714	0.59515	8	50	402	1621	regulation of cell cycle process	P28074|Q8TAA3|Q8N720|Q14432|Q02363|P17980|P01133|P01112
32549	0.26873	0.59515	44	50	2612	1621	ribonucleoside binding	Q9NPI5|Q86VH2|J3QT34|J3KQL0|O43615|Q9BSD7|O60231|P54132|C9J2Y9|O14841|Q9NW08|Q9BXM7|P84095|P27708|Q9Y287|P17980|O15438|P50991|Q9Y265|Q6P158|Q16877|P11498|P68104|A8MPP1|Q6NXR0|J3QSE8|O75643|P78371|H0Y8E6|P31327|H7BXX9|Q96C10|Q9BW62|Q96LR5|P38646|P23921|P20339|O75716|P32455|P25705|P14618|H3BLU6|Q13608|P01112
43085	0.27016	0.59515	18	50	12	1621	positive regulation of catalytic activity	Q53H80|P30279|P28074|P04233|P32297|Q9NRX5|P84095|Q07812|Q8TAA3|P21730|Q9Y6X1|P17980|Q14185|P51572|P01133|P98082|Q3MII6|P01112
51276	0.27037	0.59515	9	50	462	1621	chromosome organization	Q9H7L9|Q01105|P28340|B3KNT8|O14777|Q16514|Q13129|P54132|Q9Y265
2684	0.27037	0.59515	9	50	462	1621	positive regulation of immune system process	P04233|Q9NW08|P23771|P21730|P54132|Q96C10|P00746|P08887|P12314
51049	0.27242	0.59515	16	50	882	1621	regulation of transport	Q9NZN1|O14745|P12314|P46531|P04233|P20339|Q13491|P32297|P23771|Q9BXM7|Q07812|Q9Y6X1|Q8N1F7|Q8TDS4|P01133|P98082
48666	0.2736	0.59515	11	50	582	1621	neuron development	P46531|P05997|P23771|P84095|P16949|Q14185|P78543|P11047|Q02218|O43175|P01112
9894	0.27415	0.59515	12	50	642	1621	regulation of catabolic process	Q6NXR0|Q8N5K1|Q9ULH1|P84095|Q14185|P78543|Q8TDS4|P98082|P01133|O60858|Q3MII6|P01112
34622	0.27415	0.59515	12	50	642	1621	cellular macromolecular complex assembly	P32297|Q01105|B3KNT8|O75643|P78371|Q8N1F7|P98082|P01133|P62753|O75475|Q9Y265|Q86VP6
287	0.27459	0.59515	5	50	232	1621	magnesium ion binding	J3QT34|Q9BXM7|P13929|P14618|P35914
51291	0.27847	0.59515	3	50	122	1621	protein heterooligomerization	P23921|Q13501|P01112
72655	0.27847	0.59515	3	50	122	1621	establishment of protein localization to mitochondrion	O43615|Q07812|P38646
2460	0.27847	0.59515	3	50	122	1621	adaptive immune response based on somatic recombination of immune receptors built from immunoglobulin superfamily domains	P04233|P23771|P12314
10506	0.27847	0.59515	3	50	122	1621	regulation of autophagy	Q6NXR0|Q8N5K1|O60858
1902105	0.27847	0.59515	3	50	122	1621	regulation of leukocyte differentiation	P04233|P23771|Q02363
34728	0.27847	0.59515	3	50	122	1621	nucleosome organization	Q01105|B3KNT8|Q9Y265
1901654	0.27847	0.59515	3	50	122	1621	response to ketone	J3KQL0|P27708|Q13126
48589	0.27847	0.59515	3	50	122	1621	developmental growth	P46531|P23771|Q9UJQ4
6638	0.27847	0.59515	3	50	122	1621	neutral lipid metabolic process	P31327|P49327|Q53GQ0
6639	0.27847	0.59515	3	50	122	1621	acylglycerol metabolic process	P31327|P49327|Q53GQ0
6641	0.27847	0.59515	3	50	122	1621	triglyceride metabolic process	P31327|P49327|Q53GQ0
6334	0.27847	0.59515	3	50	122	1621	nucleosome assembly	Q01105|B3KNT8|Q9Y265
6333	0.27847	0.59515	3	50	122	1621	chromatin assembly or disassembly	Q01105|B3KNT8|Q9Y265
32259	0.27847	0.59515	3	50	122	1621	methylation	P78543|Q99707|P23526
31497	0.27847	0.59515	3	50	122	1621	chromatin assembly	Q01105|B3KNT8|Q9Y265
46916	0.27847	0.59515	3	50	122	1621	cellular transition metal ion homeostasis	Q99437|P21399|P02794
8168	0.27847	0.59515	3	50	122	1621	methyltransferase activity	Q9BV44|Q99707|P23434
46332	0.27847	0.59515	3	50	122	1621	SMAD binding	P05997|P98082|Q96QR8
30902	0.27847	0.59515	3	50	122	1621	hindbrain development	P21730|Q02218|Q8N0W4
30879	0.27847	0.59515	3	50	122	1621	mammary gland development	P27708|Q02363|P01133
44707	0.27971	0.59515	71	50	4332	1621	single-multicellular organism process	O14745|Q02556|Q96J94|J3KQL0|Q86WC4|Q14432|Q6P4F1|F5H780|P78543|O43175|Q8N0W4|Q15717|P32297|Q9Y6X1|Q02363|P20292|O95259|Q8N2S1|A6NKG5|P31249|Q9UJQ4|Q02218|P04746|Q9Y2T2|P12314|P04233|P23771|P16949|Q07812|P21730|P22033|Q14541|P01133|P98082|P00746|Q86VH2|P21673|Q9NZN1|P05997|Q16254|Q53H80|P47972|P52565|O75533|P54132|P61981|Q9BTT4|P08887|P46531|Q13491|Q96HZ4|P84095|P27708|Q9Y287|P17980|P11047|P31276|…
6357	0.28168	0.59515	20	50	1132	1621	regulation of transcription from RNA polymerase II promoter	Q16254|Q02556|Q53H80|Q13501|O75475|Q9UJQ4|Q9BTT4|Q86VP6|P46531|Q9H7L9|Q96HZ4|P23771|Q02363|Q13129|Q14541|P24468|P98082|Q9Y265|Q15545|P01112
2376	0.28175	0.59515	31	50	1812	1621	immune system process	Q02556|Q53H80|Q86WC4|Q6P4F1|P54132|P08887|P46531|Q9NW08|Q02363|P17980|Q9BZM5|O60449|P51572|Q13137|Q8TDS4|Q9NQT4|Q96C10|P12314|P28074|P48594|P04233|P23771|Q8TAA3|Q07812|P21730|P32455|Q9BZW8|P98082|P00746|P01112|P02794
3002	0.28297	0.59515	6	50	292	1621	regionalization	P46531|O75533|P24468|P78543|P31249|P31276
48732	0.28297	0.59515	6	50	292	1621	gland development	P46531|P23771|P27708|Q02363|P01133|P31249
42221	0.28353	0.59515	49	50	2942	1621	response to chemical stimulus	J3KQL0|Q02556|Q14432|P78543|F5H780|P62753|P23526|O14841|P30711|P32297|Q9Y6X1|Q02363|Q8N1F7|Q13137|P32929|P47985|P20292|Q6NXR0|Q8N2S1|P12314|P04233|O75716|P23771|P21730|Q07812|P98082|P05997|Q53H80|Q16254|P52565|Q99437|P08887|P46531|Q9BXM7|P84095|P27708|P52292|P11047|Q9UBV8|P35914|P31327|Q13501|Q99707|P32455|Q14185|P24468|P21399|P01112|Q13126
52	0.28475	0.59515	1	50	22	1621	citrulline metabolic process	P31327
35267	0.28475	0.59515	1	50	22	1621	NuA4 histone acetyltransferase complex	Q9Y265
61311	0.28475	0.59515	1	50	22	1621	cell surface receptor signaling pathway involved in heart development	P46531
43967	0.28475	0.59515	1	50	22	1621	histone H4 acetylation	Q9Y265
118	0.28475	0.59515	1	50	22	1621	histone deacetylase complex	Q9H7L9
35326	0.28475	0.59515	1	50	22	1621	enhancer binding	P23771
43928	0.28475	0.59515	1	50	22	1621	exonucleolytic nuclear-transcribed mRNA catabolic process involved in deadenylation-dependent decay	Q9NQT4
35095	0.28475	0.59515	1	50	22	1621	behavioral response to nicotine	P32297
35094	0.28475	0.59515	1	50	22	1621	response to nicotine	P32297
175	0.28475	0.59515	1	50	22	1621	3'-5'-exoribonuclease activity	Q9NQT4
61326	0.28475	0.59515	1	50	22	1621	renal tubule development	P46531
8898	0.28475	0.59515	1	50	22	1621	homocysteine S-methyltransferase activity	Q99707
61437	0.28475	0.59515	1	50	22	1621	renal system vasculature development	P46531
217	0.28475	0.59515	1	50	22	1621	DNA secondary structure binding	P54132
60972	0.28475	0.59515	1	50	22	1621	left/right pattern formation	P46531
60956	0.28475	0.59515	1	50	22	1621	endocardial cell differentiation	P46531
291	0.28475	0.59515	1	50	22	1621	nuclear-transcribed mRNA catabolic process, exonucleolytic	Q9NQT4
70229	0.28475	0.59515	1	50	22	1621	negative regulation of lymphocyte apoptotic process	P04233
35035	0.28475	0.59515	1	50	22	1621	histone acetyltransferase binding	Q15545
61030	0.28475	0.59515	1	50	22	1621	epithelial cell differentiation involved in mammary gland alveolus development	Q02363
61014	0.28475	0.59515	1	50	22	1621	positive regulation of mRNA catabolic process	P78543
381	0.28475	0.59515	1	50	22	1621	regulation of alternative mRNA splicing, via spliceosome	P62995
43656	0.28475	0.59515	1	50	22	1621	intracellular region of host	Q6NXR0
9214	0.28475	0.59515	1	50	22	1621	cyclic nucleotide catabolic process	Q14432
70293	0.28475	0.59515	1	50	22	1621	renal absorption	O14745
405	0.28475	0.59515	1	50	22	1621	bubble DNA binding	P54132
395	0.28475	0.59515	1	50	22	1621	mRNA 5'-splice site recognition	O75475
61098	0.28475	0.59515	1	50	22	1621	positive regulation of protein tyrosine kinase activity	P01133
61081	0.28475	0.59515	1	50	22	1621	positive regulation of myeloid leukocyte cytokine production involved in immune response	P04233
9173	0.28475	0.59515	1	50	22	1621	pyrimidine ribonucleoside monophosphate metabolic process	P27708
9174	0.28475	0.59515	1	50	22	1621	pyrimidine ribonucleoside monophosphate biosynthetic process	P27708
43574	0.28475	0.59515	1	50	22	1621	peroxisomal transport	Q13608
70371	0.28475	0.59515	1	50	22	1621	ERK1 and ERK2 cascade	P01133
43486	0.28475	0.59515	1	50	22	1621	histone exchange	Q9Y265
43516	0.28475	0.59515	1	50	22	1621	regulation of DNA damage response, signal transduction by p53 class mediator	P04233
8206	0.28475	0.59515	1	50	22	1621	bile acid metabolic process	O15438
8210	0.28475	0.59515	1	50	22	1621	estrogen metabolic process	Q53GQ0
60760	0.28475	0.59515	1	50	22	1621	positive regulation of response to cytokine stimulus	P04233
60766	0.28475	0.59515	1	50	22	1621	negative regulation of androgen receptor signaling pathway	P98082
35799	0.28475	0.59515	1	50	22	1621	ureter maturation	P23771
70059	0.28475	0.59515	1	50	22	1621	intrinsic apoptotic signaling pathway in response to endoplasmic reticulum stress	Q07812
43353	0.28475	0.59515	1	50	22	1621	enucleate erythrocyte differentiation	Q02363
43368	0.28475	0.59515	1	50	22	1621	positive T cell selection	P04233
60839	0.28475	0.59515	1	50	22	1621	endothelial cell fate commitment	P24468
35586	0.28475	0.59515	1	50	22	1621	purinergic receptor activity	Q8TDS4
8443	0.28475	0.59515	1	50	22	1621	phosphofructokinase activity	Q16877
35601	0.28475	0.59515	1	50	22	1621	protein deacylation	Q9H7L9
738	0.28475	0.59515	1	50	22	1621	DNA catabolic process, exonucleolytic	P54132
60907	0.28475	0.59515	1	50	22	1621	positive regulation of macrophage cytokine production	P04233
8376	0.28475	0.59515	1	50	22	1621	acetylgalactosaminyltransferase activity	Q70JA7
729	0.28475	0.59515	1	50	22	1621	DNA double-strand break processing	P54132
731	0.28475	0.59515	1	50	22	1621	DNA synthesis involved in DNA repair	P28340
800	0.28475	0.59515	1	50	22	1621	lateral element	P54132
60419	0.28475	0.59515	1	50	22	1621	heart growth	P46531
35456	0.28475	0.59515	1	50	22	1621	response to interferon-beta	Q6NXR0
35458	0.28475	0.59515	1	50	22	1621	cellular response to interferon-beta	Q6NXR0
18352	0.28475	0.59515	1	50	22	1621	protein-pyridoxal-5-phosphate linkage	P32929
43138	0.28475	0.59515	1	50	22	1621	3'-5' DNA helicase activity	P54132
43140	0.28475	0.59515	1	50	22	1621	ATP-dependent 3'-5' DNA helicase activity	P54132
60528	0.28475	0.59515	1	50	22	1621	secretory columnal luminar epithelial cell differentiation involved in prostate glandular acinus development	P46531
60563	0.28475	0.59515	1	50	22	1621	neuroepithelial cell differentiation	Q9P287
43073	0.28475	0.59515	1	50	22	1621	germ cell nucleus	P54132
8635	0.28475	0.59515	1	50	22	1621	activation of cysteine-type endopeptidase activity involved in apoptotic process by cytochrome c	Q07812
35412	0.28475	0.59515	1	50	22	1621	regulation of catenin import into nucleus	P01133
8608	0.28475	0.59515	1	50	22	1621	attachment of spindle microtubules to kinetochore	O14777
43044	0.28475	0.59515	1	50	22	1621	ATP-dependent chromatin remodeling	Q9Y265
60260	0.28475	0.59515	1	50	22	1621	regulation of transcription initiation from RNA polymerase II promoter	Q86VP6
1105	0.28475	0.59515	1	50	22	1621	RNA polymerase II transcription coactivator activity	O75475
60253	0.28475	0.59515	1	50	22	1621	negative regulation of glial cell proliferation	P46531
16575	0.28475	0.59515	1	50	22	1621	histone deacetylation	Q9H7L9
71548	0.28475	0.59515	1	50	22	1621	response to dexamethasone stimulus	J3KQL0
60251	0.28475	0.59515	1	50	22	1621	regulation of glial cell proliferation	P46531
36338	0.28475	0.59515	1	50	22	1621	viral membrane	Q14264
45028	0.28475	0.59515	1	50	22	1621	G-protein coupled purinergic nucleotide receptor activity	Q8TDS4
60213	0.28475	0.59515	1	50	22	1621	positive regulation of nuclear-transcribed mRNA poly(A) tail shortening	P78543
51560	0.28475	0.59515	1	50	22	1621	mitochondrial calcium ion homeostasis	P51572
51561	0.28475	0.59515	1	50	22	1621	elevation of mitochondrial calcium ion concentration	P51572
60170	0.28475	0.59515	1	50	22	1621	cilium membrane	P08100
16638	0.28475	0.59515	1	50	22	1621	oxidoreductase activity, acting on the CH-NH2 group of donors	P23378
51569	0.28475	0.59515	1	50	22	1621	regulation of histone H3-K4 methylation	P23771
16624	0.28475	0.59515	1	50	22	1621	oxidoreductase activity, acting on the aldehyde or oxo group of donors, disulfide as acceptor	Q02218
1078	0.28475	0.59515	1	50	22	1621	RNA polymerase II core promoter proximal region sequence-specific DNA binding transcription factor activity involved in negative regulation of transcription	P23771
60393	0.28475	0.59515	1	50	22	1621	regulation of pathway-restricted SMAD protein phosphorylation	P98082
1227	0.28475	0.59515	1	50	22	1621	RNA polymerase II transcription regulatory region sequence-specific DNA binding transcription factor activity involved in negative regulation of transcription	P23771
60412	0.28475	0.59515	1	50	22	1621	ventricular septum morphogenesis	P46531
9886	0.28475	0.59515	1	50	22	1621	post-embryonic morphogenesis	Q07812
9881	0.28475	0.59515	1	50	22	1621	photoreceptor activity	P08100
60379	0.28475	0.59515	1	50	22	1621	cardiac muscle cell myoblast differentiation	P46531
1158	0.28475	0.59515	1	50	22	1621	enhancer sequence-specific DNA binding	P23771
60337	0.28475	0.59515	1	50	22	1621	type I interferon-mediated signaling pathway	Q02556
51668	0.28475	0.59515	1	50	22	1621	localization within membrane	Q07812
16502	0.28475	0.59515	1	50	22	1621	nucleotide receptor activity	Q8TDS4
71280	0.28475	0.59515	1	50	22	1621	cellular response to copper ion	F5H780
71285	0.28475	0.59515	1	50	22	1621	cellular response to lithium ion	Q02363
10002	0.28475	0.59515	1	50	22	1621	cardioblast differentiation	P46531
9994	0.28475	0.59515	1	50	22	1621	oocyte differentiation	Q14432
71277	0.28475	0.59515	1	50	22	1621	cellular response to calcium ion	P20292
16857	0.28475	0.59515	1	50	22	1621	racemase and epimerase activity, acting on carbohydrates and derivatives	Q14376
51290	0.28475	0.59515	1	50	22	1621	protein heterotetramerization	P23921
51293	0.28475	0.59515	1	50	22	1621	establishment of spindle localization	O14777
51292	0.28475	0.59515	1	50	22	1621	nuclear pore complex assembly	Q8N1F7
51281	0.28475	0.59515	1	50	22	1621	positive regulation of release of sequestered calcium ion into cytosol	Q07812
16854	0.28475	0.59515	1	50	22	1621	racemase and epimerase activity	Q14376
16846	0.28475	0.59515	1	50	22	1621	carbon-sulfur lyase activity	P32929
16884	0.28475	0.59515	1	50	22	1621	carbon-nitrogen ligase activity, with glutamine as amido-N-donor	P27708
36003	0.28475	0.59515	1	50	22	1621	positive regulation of transcription from RNA polymerase II promoter in response to stress	P46531
10165	0.28475	0.59515	1	50	22	1621	response to X-ray	P54132
71364	0.28475	0.59515	1	50	22	1621	cellular response to epidermal growth factor stimulus	P27708
71371	0.28475	0.59515	1	50	22	1621	cellular response to gonadotropin stimulus	P46531
10155	0.28475	0.59515	1	50	22	1621	regulation of proton transport	O14745
71372	0.28475	0.59515	1	50	22	1621	cellular response to follicle-stimulating hormone stimulus	P46531
1522	0.28475	0.59515	1	50	22	1621	pseudouridine synthesis	Q96PZ0
16679	0.28475	0.59515	1	50	22	1621	oxidoreductase activity, acting on diphenols and related substances as donors	P47985
1516	0.28475	0.59515	1	50	22	1621	prostaglandin biosynthetic process	P04233
71400	0.28475	0.59515	1	50	22	1621	cellular response to oleic acid	J3KQL0
16681	0.28475	0.59515	1	50	22	1621	oxidoreductase activity, acting on diphenols and related substances as donors, cytochrome as acceptor	P47985
51414	0.28475	0.59515	1	50	22	1621	response to cortisol stimulus	P27708
16728	0.28475	0.59515	1	50	22	1621	oxidoreductase activity, acting on CH or CH2 groups, disulfide as acceptor	P23921
51400	0.28475	0.59515	1	50	22	1621	BH domain binding	Q07812
71357	0.28475	0.59515	1	50	22	1621	cellular response to type I interferon	Q02556
71354	0.28475	0.59515	1	50	22	1621	cellular response to interleukin-6	P08887
71353	0.28475	0.59515	1	50	22	1621	cellular response to interleukin-4	P23771
60039	0.28475	0.59515	1	50	22	1621	pericardium development	P46531
60038	0.28475	0.59515	1	50	22	1621	cardiac muscle cell proliferation	P46531
60037	0.28475	0.59515	1	50	22	1621	pharyngeal system development	P23771
16743	0.28475	0.59515	1	50	22	1621	carboxyl- or carbamoyltransferase activity	P27708
51434	0.28475	0.59515	1	50	22	1621	BH3 domain binding	Q07812
35886	0.28475	0.59515	1	50	22	1621	vascular smooth muscle cell differentiation	P46531
17056	0.28475	0.59515	1	50	22	1621	structural constituent of nuclear pore	Q8N1F7
1608	0.28475	0.59515	1	50	22	1621	G-protein coupled nucleotide receptor activity	Q8TDS4
70986	0.28475	0.59515	1	50	22	1621	left/right axis specification	P46531
1614	0.28475	0.59515	1	50	22	1621	purinergic nucleotide receptor activity	Q8TDS4
17025	0.28475	0.59515	1	50	22	1621	TBP-class protein binding	Q86VP6
70979	0.28475	0.59515	1	50	22	1621	protein K11-linked ubiquitination	Q96LR5
1541	0.28475	0.59515	1	50	22	1621	ovarian follicle development	Q07812
17091	0.28475	0.59515	1	50	22	1621	AU-rich element binding	Q15717
16896	0.28475	0.59515	1	50	22	1621	exoribonuclease activity, producing 5'-phosphomonoesters	Q9NQT4
9445	0.28475	0.59515	1	50	22	1621	putrescine metabolic process	P21673
9447	0.28475	0.59515	1	50	22	1621	putrescine catabolic process	P21673
1673	0.28475	0.59515	1	50	22	1621	male germ cell nucleus	P54132
9448	0.28475	0.59515	1	50	22	1621	gamma-aminobutyric acid metabolic process	O43175
1887	0.28475	0.59515	1	50	22	1621	selenium compound metabolic process	F5H780
70741	0.28475	0.59515	1	50	22	1621	response to interleukin-6	P08887
44205	0.28475	0.59515	1	50	22	1621	'de novo' UMP biosynthetic process	P27708
1848	0.28475	0.59515	1	50	22	1621	complement binding	P21730
1836	0.28475	0.59515	1	50	22	1621	release of cytochrome c from mitochondria	Q07812
1837	0.28475	0.59515	1	50	22	1621	epithelial to mesenchymal transition	P46531
1833	0.28475	0.59515	1	50	22	1621	inner cell mass cell proliferation	Q9UJQ4
1823	0.28475	0.59515	1	50	22	1621	mesonephros development	P23771
70670	0.28475	0.59515	1	50	22	1621	response to interleukin-4	P23771
51782	0.28475	0.59515	1	50	22	1621	negative regulation of cell division	P54132
2040	0.28475	0.59515	1	50	22	1621	sprouting angiogenesis	P46531
44060	0.28475	0.59515	1	50	22	1621	regulation of endocrine process	Q8TDS4
51881	0.28475	0.59515	1	50	22	1621	regulation of mitochondrial membrane potential	Q07812
2028	0.28475	0.59515	1	50	22	1621	regulation of sodium ion transport	O14745
17158	0.28475	0.59515	1	50	22	1621	regulation of calcium ion-dependent exocytosis	P46531
70849	0.28475	0.59515	1	50	22	1621	response to epidermal growth factor stimulus	P27708
1974	0.28475	0.59515	1	50	22	1621	blood vessel remodeling	Q07812
44126	0.28475	0.59515	1	50	22	1621	regulation of growth of symbiont in host	Q02556
1961	0.28475	0.59515	1	50	22	1621	positive regulation of cytokine-mediated signaling pathway	P04233
44144	0.28475	0.59515	1	50	22	1621	modulation of growth of symbiont involved in interaction with host	Q02556
44146	0.28475	0.59515	1	50	22	1621	negative regulation of growth of symbiont involved in interaction with host	Q02556
1945	0.28475	0.59515	1	50	22	1621	lymph vessel development	P24468
44130	0.28475	0.59515	1	50	22	1621	negative regulation of growth of symbiont in host	Q02556
19530	0.28475	0.59515	1	50	22	1621	taurine metabolic process	O43175
2228	0.28475	0.59515	1	50	22	1621	natural killer cell mediated immunity	Q9BZM5
50664	0.28475	0.59515	1	50	22	1621	oxidoreductase activity, acting on NAD(P)H, oxygen as acceptor	F5H780
10935	0.28475	0.59515	1	50	22	1621	regulation of macrophage cytokine production	P04233
72662	0.28475	0.59515	1	50	22	1621	protein localization to peroxisome	Q13608
72663	0.28475	0.59515	1	50	22	1621	establishment of protein localization to peroxisome	Q13608
2251	0.28475	0.59515	1	50	22	1621	organ or tissue specific immune response	P08887
33137	0.28475	0.59515	1	50	22	1621	negative regulation of peptidyl-serine phosphorylation	Q07812
33120	0.28475	0.59515	1	50	22	1621	positive regulation of RNA splicing	P62995
72676	0.28475	0.59515	1	50	22	1621	lymphocyte migration	P23771
10862	0.28475	0.59515	1	50	22	1621	positive regulation of pathway-restricted SMAD protein phosphorylation	P98082
33202	0.28475	0.59515	1	50	22	1621	DNA helicase complex	Q9Y265
10800	0.28475	0.59515	1	50	22	1621	positive regulation of peptidyl-threonine phosphorylation	P01133
2446	0.28475	0.59515	1	50	22	1621	neutrophil mediated immunity	P08887
32784	0.28475	0.59515	1	50	22	1621	regulation of DNA-dependent transcription, elongation	P98082
32786	0.28475	0.59515	1	50	22	1621	positive regulation of DNA-dependent transcription, elongation	P98082
50308	0.28475	0.59515	1	50	22	1621	sugar-phosphatase activity	Q16877
32835	0.28475	0.59515	1	50	22	1621	glomerulus development	P46531
32863	0.28475	0.59515	1	50	22	1621	activation of Rac GTPase activity	P84095
32862	0.28475	0.59515	1	50	22	1621	activation of Rho GTPase activity	P84095
1901186	0.28475	0.59515	1	50	22	1621	positive regulation of ERBB signaling pathway	P01133
32878	0.28475	0.59515	1	50	22	1621	regulation of establishment or maintenance of cell polarity	P23771
97346	0.28475	0.59515	1	50	22	1621	INO80-type complex	Q9Y265
1901213	0.28475	0.59515	1	50	22	1621	regulation of transcription from RNA polymerase II promoter involved in heart development	P46531
32968	0.28475	0.59515	1	50	22	1621	positive regulation of transcription elongation from RNA polymerase II promoter	P98082
19865	0.28475	0.59515	1	50	22	1621	immunoglobulin binding	P12314
19883	0.28475	0.59515	1	50	22	1621	antigen processing and presentation of endogenous antigen	P04233
1900027	0.28475	0.59515	1	50	22	1621	regulation of ruffle assembly	P01112
1900026	0.28475	0.59515	1	50	22	1621	positive regulation of substrate adhesion-dependent cell spreading	P98082
2712	0.28475	0.59515	1	50	22	1621	regulation of B cell mediated immunity	P12314
72080	0.28475	0.59515	1	50	22	1621	nephron tubule development	P46531
51154	0.28475	0.59515	1	50	22	1621	negative regulation of striated muscle cell differentiation	P46531
72073	0.28475	0.59515	1	50	22	1621	kidney epithelium development	P46531
72071	0.28475	0.59515	1	50	22	1621	renal interstitial cell differentiation	P46531
72182	0.28475	0.59515	1	50	22	1621	regulation of nephron tubule epithelial cell differentiation	P23771
72176	0.28475	0.59515	1	50	22	1621	nephric duct development	P23771
33655	0.28475	0.59515	1	50	22	1621	host cell cytoplasm part	Q6NXR0
72178	0.28475	0.59515	1	50	22	1621	nephric duct morphogenesis	P23771
2793	0.28475	0.59515	1	50	22	1621	positive regulation of peptide secretion	Q9Y6X1
2792	0.28475	0.59515	1	50	22	1621	negative regulation of peptide secretion	P04233
33646	0.28475	0.59515	1	50	22	1621	host intracellular part	Q6NXR0
20003	0.28475	0.59515	1	50	22	1621	symbiont-containing vacuole	Q6NXR0
2790	0.28475	0.59515	1	50	22	1621	peptide secretion	Q8N2S1
72143	0.28475	0.59515	1	50	22	1621	mesangial cell development	P46531
72141	0.28475	0.59515	1	50	22	1621	renal interstitial cell development	P46531
72132	0.28475	0.59515	1	50	22	1621	mesenchyme morphogenesis	P46531
2606	0.28475	0.59515	1	50	22	1621	positive regulation of dendritic cell antigen processing and presentation	P04233
2604	0.28475	0.59515	1	50	22	1621	regulation of dendritic cell antigen processing and presentation	P04233
51054	0.28475	0.59515	1	50	22	1621	positive regulation of DNA metabolic process	P01112
2577	0.28475	0.59515	1	50	22	1621	regulation of antigen processing and presentation	P04233
2579	0.28475	0.59515	1	50	22	1621	positive regulation of antigen processing and presentation	P04233
50998	0.28475	0.59515	1	50	22	1621	nitric-oxide synthase binding	P04233
10269	0.28475	0.59515	1	50	22	1621	response to selenium ion	F5H780
72006	0.28475	0.59515	1	50	22	1621	nephron development	P46531
72007	0.28475	0.59515	1	50	22	1621	mesangial cell differentiation	P46531
72012	0.28475	0.59515	1	50	22	1621	glomerulus vasculature development	P46531
72009	0.28475	0.59515	1	50	22	1621	nephron epithelium development	P46531
71837	0.28475	0.59515	1	50	22	1621	HMG box domain binding	P23771
3018	0.28475	0.59515	1	50	22	1621	vascular process in circulatory system	Q14432
2863	0.28475	0.59515	1	50	22	1621	positive regulation of inflammatory response to antigenic stimulus	P12314
2864	0.28475	0.59515	1	50	22	1621	regulation of acute inflammatory response to antigenic stimulus	P12314
2866	0.28475	0.59515	1	50	22	1621	positive regulation of acute inflammatory response to antigenic stimulus	P12314
50775	0.28475	0.59515	1	50	22	1621	positive regulation of dendrite morphogenesis	Q9NZN1
10524	0.28475	0.59515	1	50	22	1621	positive regulation of calcium ion transport into cytosol	Q07812
2883	0.28475	0.59515	1	50	22	1621	regulation of hypersensitivity	P12314
2886	0.28475	0.59515	1	50	22	1621	regulation of myeloid leukocyte mediated immunity	P12314
2885	0.28475	0.59515	1	50	22	1621	positive regulation of hypersensitivity	P12314
2889	0.28475	0.59515	1	50	22	1621	regulation of immunoglobulin mediated immune response	P12314
2903	0.28475	0.59515	1	50	22	1621	negative regulation of B cell apoptotic process	P04233
71763	0.28475	0.59515	1	50	22	1621	nuclear membrane organization	Q07812
71773	0.28475	0.59515	1	50	22	1621	cellular response to BMP stimulus	P23771
71772	0.28475	0.59515	1	50	22	1621	response to BMP stimulus	P23771
10559	0.28475	0.59515	1	50	22	1621	regulation of glycoprotein biosynthetic process	Q9Y287
3222	0.28475	0.59515	1	50	22	1621	ventricular trabecula myocardium morphogenesis	P46531
3230	0.28475	0.59515	1	50	22	1621	cardiac atrium development	P46531
3209	0.28475	0.59515	1	50	22	1621	cardiac atrium morphogenesis	P46531
3256	0.28475	0.59515	1	50	22	1621	regulation of transcription from RNA polymerase II promoter involved in myocardial precursor cell differentiation	P46531
34080	0.28475	0.59515	1	50	22	1621	CENP-A containing nucleosome assembly at centromere	Q9Y265
3157	0.28475	0.59515	1	50	22	1621	endocardium development	P46531
34261	0.28475	0.59515	1	50	22	1621	negative regulation of Ras GTPase activity	P01112
34259	0.28475	0.59515	1	50	22	1621	negative regulation of Rho GTPase activity	P01112
34243	0.28475	0.59515	1	50	22	1621	regulation of transcription elongation from RNA polymerase II promoter	P98082
3183	0.28475	0.59515	1	50	22	1621	mitral valve morphogenesis	P46531
3181	0.28475	0.59515	1	50	22	1621	atrioventricular valve morphogenesis	P46531
3174	0.28475	0.59515	1	50	22	1621	mitral valve development	P46531
3171	0.28475	0.59515	1	50	22	1621	atrioventricular valve development	P46531
34201	0.28475	0.59515	1	50	22	1621	response to oleic acid	J3KQL0
1902305	0.28475	0.59515	1	50	22	1621	regulation of sodium ion transmembrane transport	O14745
42612	0.28475	0.59515	1	50	22	1621	MHC class I protein complex	Q9BZM5
42622	0.28475	0.59515	1	50	22	1621	photoreceptor outer segment membrane	P08100
42575	0.28475	0.59515	1	50	22	1621	DNA polymerase complex	P28340
3348	0.28475	0.59515	1	50	22	1621	cardiac endothelial cell differentiation	P46531
42267	0.28475	0.59515	1	50	22	1621	natural killer cell mediated cytotoxicity	Q9BZM5
97136	0.28475	0.59515	1	50	22	1621	Bcl-2 family protein complex	Q07812
42312	0.28475	0.59515	1	50	22	1621	regulation of vasodilation	P31327
19031	0.28475	0.59515	1	50	22	1621	viral envelope	Q14264
97237	0.28475	0.59515	1	50	22	1621	cellular response to toxic substance	Q9BXM7
42375	0.28475	0.59515	1	50	22	1621	quinone cofactor metabolic process	P16152
34724	0.28475	0.59515	1	50	22	1621	DNA replication-independent nucleosome organization	Q9Y265
42490	0.28475	0.59515	1	50	22	1621	mechanoreceptor differentiation	P46531
4070	0.28475	0.59515	1	50	22	1621	aspartate carbamoyltransferase activity	P27708
19240	0.28475	0.59515	1	50	22	1621	citrulline biosynthetic process	P31327
19203	0.28475	0.59515	1	50	22	1621	carbohydrate phosphatase activity	Q16877
4033	0.28475	0.59515	1	50	22	1621	aldo-keto reductase (NADP) activity	P15121
34340	0.28475	0.59515	1	50	22	1621	response to type I interferon	Q02556
42092	0.28475	0.59515	1	50	22	1621	type 2 immune response	P23771
1901796	0.28475	0.59515	1	50	22	1621	regulation of signal transduction by p53 class mediator	P04233
19388	0.28475	0.59515	1	50	22	1621	galactose catabolic process	Q14376
34508	0.28475	0.59515	1	50	22	1621	centromere complex assembly	Q9Y265
42165	0.28475	0.59515	1	50	22	1621	neurotransmitter binding	P32297
42166	0.28475	0.59515	1	50	22	1621	acetylcholine binding	P32297
19433	0.28475	0.59515	1	50	22	1621	triglyceride catabolic process	P31327
3873	0.28475	0.59515	1	50	22	1621	6-phosphofructo-2-kinase activity	Q16877
34446	0.28475	0.59515	1	50	22	1621	substrate adhesion-dependent cell spreading	P11047
34453	0.28475	0.59515	1	50	22	1621	microtubule anchoring	O14777
3857	0.28475	0.59515	1	50	22	1621	3-hydroxyacyl-CoA dehydrogenase activity	P55084
2000050	0.28475	0.59515	1	50	22	1621	regulation of non-canonical Wnt receptor signaling pathway	P98082
2000060	0.28475	0.59515	1	50	22	1621	positive regulation of protein ubiquitination involved in ubiquitin-dependent protein catabolic process	P01133
2000058	0.28475	0.59515	1	50	22	1621	regulation of protein ubiquitination involved in ubiquitin-dependent protein catabolic process	P01133
21987	0.28475	0.59515	1	50	22	1621	cerebral cortex development	Q07812
30638	0.28475	0.59515	1	50	22	1621	polyketide metabolic process	P15121
2000114	0.28475	0.59515	1	50	22	1621	regulation of establishment of cell polarity	P23771
2000107	0.28475	0.59515	1	50	22	1621	negative regulation of leukocyte apoptotic process	P04233
2000095	0.28475	0.59515	1	50	22	1621	regulation of Wnt receptor signaling pathway, planar cell polarity pathway	P98082
21885	0.28475	0.59515	1	50	22	1621	forebrain cell migration	Q02218
21872	0.28475	0.59515	1	50	22	1621	forebrain generation of neurons	Q02218
4532	0.28475	0.59515	1	50	22	1621	exoribonuclease activity	Q9NQT4
21879	0.28475	0.59515	1	50	22	1621	forebrain neuron differentiation	Q02218
30540	0.28475	0.59515	1	50	22	1621	female genitalia development	Q07812
21794	0.28475	0.59515	1	50	22	1621	thalamus development	Q02218
48087	0.28475	0.59515	1	50	22	1621	positive regulation of developmental pigmentation	Q07812
21756	0.28475	0.59515	1	50	22	1621	striatum development	Q02218
4112	0.28475	0.59515	1	50	22	1621	cyclic-nucleotide phosphodiesterase activity	Q14432
4114	0.28475	0.59515	1	50	22	1621	3',5'-cyclic-nucleotide phosphodiesterase activity	Q14432
4115	0.28475	0.59515	1	50	22	1621	3',5'-cyclic-AMP phosphodiesterase activity	Q14432
2000273	0.28475	0.59515	1	50	22	1621	positive regulation of receptor activity	P01133
21695	0.28475	0.59515	1	50	22	1621	cerebellar cortex development	Q02218
30430	0.28475	0.59515	1	50	22	1621	host cell cytoplasm	Q6NXR0
48026	0.28475	0.59515	1	50	22	1621	positive regulation of mRNA splicing, via spliceosome	P62995
21615	0.28475	0.59515	1	50	22	1621	glossopharyngeal nerve morphogenesis	P31249
2000142	0.28475	0.59515	1	50	22	1621	regulation of DNA-dependent transcription, initiation	Q86VP6
30264	0.28475	0.59515	1	50	22	1621	nuclear fragmentation involved in apoptotic nuclear change	Q07812
21591	0.28475	0.59515	1	50	22	1621	ventricular system development	Q86VH2
4331	0.28475	0.59515	1	50	22	1621	fructose-2,6-bisphosphate 2-phosphatase activity	Q16877
21542	0.28475	0.59515	1	50	22	1621	dentate gyrus development	P78543
4320	0.28475	0.59515	1	50	22	1621	oleoyl-[acyl-carrier-protein] hydrolase activity	P49327
2000249	0.28475	0.59515	1	50	22	1621	regulation of actin cytoskeleton reorganization	P01112
21563	0.28475	0.59515	1	50	22	1621	glossopharyngeal nerve development	P31249
4300	0.28475	0.59515	1	50	22	1621	enoyl-CoA hydratase activity	P55084
2000209	0.28475	0.59515	1	50	22	1621	regulation of anoikis	P46531
30130	0.28475	0.59515	1	50	22	1621	clathrin coat of trans-Golgi network vesicle	Q9UMZ2
30140	0.28475	0.59515	1	50	22	1621	trans-Golgi network transport vesicle	Q9UMZ2
4889	0.28475	0.59515	1	50	22	1621	acetylcholine-activated cation-selective channel activity	P32297
30125	0.28475	0.59515	1	50	22	1621	clathrin vesicle coat	Q9UMZ2
5024	0.28475	0.59515	1	50	22	1621	transforming growth factor beta-activated receptor activity	Q8N2S1
30072	0.28475	0.59515	1	50	22	1621	peptide hormone secretion	Q8N2S1
39536	0.28475	0.59515	1	50	22	1621	negative regulation of RIG-I signaling pathway	Q96C10
39531	0.28475	0.59515	1	50	22	1621	regulation of viral-induced cytoplasmic pattern recognition receptor signaling pathway	Q96C10
39535	0.28475	0.59515	1	50	22	1621	regulation of RIG-I signaling pathway	Q96C10
39534	0.28475	0.59515	1	50	22	1621	negative regulation of MDA-5 signaling pathway	Q96C10
39533	0.28475	0.59515	1	50	22	1621	regulation of MDA-5 signaling pathway	Q96C10
39532	0.28475	0.59515	1	50	22	1621	negative regulation of viral-induced cytoplasmic pattern recognition receptor signaling pathway	Q96C10
4617	0.28475	0.59515	1	50	22	1621	phosphoglycerate dehydrogenase activity	O43175
2000811	0.28475	0.59515	1	50	22	1621	negative regulation of anoikis	P46531
4675	0.28475	0.59515	1	50	22	1621	transmembrane receptor protein serine/threonine kinase activity	Q8N2S1
4748	0.28475	0.59515	1	50	22	1621	ribonucleoside-diphosphate reductase activity, thioredoxin disulfide as acceptor	P23921
2000649	0.28475	0.59515	1	50	22	1621	regulation of sodium ion transmembrane transporter activity	O14745
2000641	0.28475	0.59515	1	50	22	1621	regulation of early endosome to late endosome transport	P98082
12510	0.28475	0.59515	1	50	22	1621	trans-Golgi network transport vesicle membrane	Q9UMZ2
2000696	0.28475	0.59515	1	50	22	1621	regulation of epithelial cell differentiation involved in kidney development	P23771
22029	0.28475	0.59515	1	50	22	1621	telencephalon cell migration	Q02218
48799	0.28475	0.59515	1	50	22	1621	organ maturation	P23771
90277	0.28475	0.59515	1	50	22	1621	positive regulation of peptide hormone secretion	Q9Y6X1
40036	0.28475	0.59515	1	50	22	1621	regulation of fibroblast growth factor receptor signaling pathway	P23771
5583	0.28475	0.59515	1	50	22	1621	fibrillar collagen	P05997
48709	0.28475	0.59515	1	50	22	1621	oligodendrocyte differentiation	Q02363
14003	0.28475	0.59515	1	50	22	1621	oligodendrocyte development	Q02363
14059	0.28475	0.59515	1	50	22	1621	regulation of dopamine secretion	Q9BXM7
5971	0.28475	0.59515	1	50	22	1621	ribonucleoside-diphosphate reductase complex	P23921
6012	0.28475	0.59515	1	50	22	1621	galactose metabolic process	Q14376
6003	0.28475	0.59515	1	50	22	1621	fructose 2,6-bisphosphate metabolic process	Q16877
48260	0.28475	0.59515	1	50	22	1621	positive regulation of receptor-mediated endocytosis	P98082
5892	0.28475	0.59515	1	50	22	1621	acetylcholine-gated channel complex	P32297
6101	0.28475	0.59515	1	50	22	1621	citrate metabolic process	P21399
6104	0.28475	0.59515	1	50	22	1621	succinyl-CoA metabolic process	Q02218
48557	0.28475	0.59515	1	50	22	1621	embryonic digestive tract morphogenesis	Q02363
5744	0.28475	0.59515	1	50	22	1621	mitochondrial inner membrane presequence translocase complex	O43615
5637	0.28475	0.59515	1	50	22	1621	nuclear inner membrane	O95259
48599	0.28475	0.59515	1	50	22	1621	oocyte development	Q14432
5682	0.28475	0.59515	1	50	22	1621	U5 snRNP	O75643
45651	0.28475	0.59515	1	50	22	1621	positive regulation of macrophage differentiation	Q02363
45649	0.28475	0.59515	1	50	22	1621	regulation of macrophage differentiation	Q02363
6534	0.28475	0.59515	1	50	22	1621	cysteine metabolic process	P32929
6554	0.28475	0.59515	1	50	22	1621	lysine catabolic process	Q02218
6553	0.28475	0.59515	1	50	22	1621	lysine metabolic process	Q02218
6552	0.28475	0.59515	1	50	22	1621	leucine catabolic process	P35914
45684	0.28475	0.59515	1	50	22	1621	positive regulation of epidermis development	P46531
6551	0.28475	0.59515	1	50	22	1621	leucine metabolic process	P35914
6625	0.28475	0.59515	1	50	22	1621	protein targeting to peroxisome	Q13608
45606	0.28475	0.59515	1	50	22	1621	positive regulation of epidermal cell differentiation	P46531
45618	0.28475	0.59515	1	50	22	1621	positive regulation of keratinocyte differentiation	P46531
6448	0.28475	0.59515	1	50	22	1621	regulation of translational elongation	P46782
32663	0.28475	0.59515	1	50	22	1621	regulation of interleukin-2 production	P23771
32674	0.28475	0.59515	1	50	22	1621	regulation of interleukin-5 production	P23771
32673	0.28475	0.59515	1	50	22	1621	regulation of interleukin-4 production	P23771
32689	0.28475	0.59515	1	50	22	1621	negative regulation of interferon-gamma production	P23771
32729	0.28475	0.59515	1	50	22	1621	positive regulation of interferon-gamma production	Q02556
32728	0.28475	0.59515	1	50	22	1621	positive regulation of interferon-beta production	Q9NW08
45741	0.28475	0.59515	1	50	22	1621	positive regulation of epidermal growth factor-activated receptor activity	P01133
45742	0.28475	0.59515	1	50	22	1621	positive regulation of epidermal growth factor receptor signaling pathway	P01133
6476	0.28475	0.59515	1	50	22	1621	protein deacetylation	Q9H7L9
45736	0.28475	0.59515	1	50	22	1621	negative regulation of cyclin-dependent protein serine/threonine kinase activity	P24468
32753	0.28475	0.59515	1	50	22	1621	positive regulation of interleukin-4 production	P23771
45910	0.28475	0.59515	1	50	22	1621	negative regulation of DNA recombination	P54132
45899	0.28475	0.59515	1	50	22	1621	positive regulation of RNA polymerase II transcriptional preinitiation complex assembly	Q86VP6
45898	0.28475	0.59515	1	50	22	1621	regulation of RNA polymerase II transcriptional preinitiation complex assembly	Q86VP6
6287	0.28475	0.59515	1	50	22	1621	base-excision repair, gap-filling	P28340
6386	0.28475	0.59515	1	50	22	1621	termination of RNA polymerase III transcription	Q9NW08
6385	0.28475	0.59515	1	50	22	1621	transcription elongation from RNA polymerase III promoter	Q9NW08
45833	0.28475	0.59515	1	50	22	1621	negative regulation of lipid metabolic process	Q8TDS4
45824	0.28475	0.59515	1	50	22	1621	negative regulation of innate immune response	Q96C10
32369	0.28475	0.59515	1	50	22	1621	negative regulation of lipid transport	P01133
6336	0.28475	0.59515	1	50	22	1621	DNA replication-independent nucleosome assembly	Q9Y265
32352	0.28475	0.59515	1	50	22	1621	positive regulation of hormone metabolic process	P23771
32354	0.28475	0.59515	1	50	22	1621	response to follicle-stimulating hormone stimulus	P46531
6198	0.28475	0.59515	1	50	22	1621	cAMP catabolic process	Q14432
32413	0.28475	0.59515	1	50	22	1621	negative regulation of ion transmembrane transporter activity	O14745
46051	0.28475	0.59515	1	50	22	1621	UTP metabolic process	P27708
46049	0.28475	0.59515	1	50	22	1621	UMP metabolic process	P27708
46058	0.28475	0.59515	1	50	22	1621	cAMP metabolic process	Q14432
6228	0.28475	0.59515	1	50	22	1621	UTP biosynthetic process	P27708
32495	0.28475	0.59515	1	50	22	1621	response to muramyl dipeptide	P46531
6222	0.28475	0.59515	1	50	22	1621	UMP biosynthetic process	P27708
7044	0.28475	0.59515	1	50	22	1621	cell-substrate junction assembly	P11047
55017	0.28475	0.59515	1	50	22	1621	cardiac muscle tissue growth	P46531
32024	0.28475	0.59515	1	50	22	1621	positive regulation of insulin secretion	Q9Y6X1
45136	0.28475	0.59515	1	50	22	1621	development of secondary sexual characteristics	Q07812
45059	0.28475	0.59515	1	50	22	1621	positive thymic T cell selection	P04233
32094	0.28475	0.59515	1	50	22	1621	response to food	J3KQL0
7157	0.28475	0.59515	1	50	22	1621	heterophilic cell-cell adhesion	Q9NZN1
6953	0.28475	0.59515	1	50	22	1621	acute-phase response	P08887
32226	0.28475	0.59515	1	50	22	1621	positive regulation of synaptic transmission, dopaminergic	Q9BXM7
32225	0.28475	0.59515	1	50	22	1621	regulation of synaptic transmission, dopaminergic	Q9BXM7
32228	0.28475	0.59515	1	50	22	1621	regulation of synaptic transmission, GABAergic	P01112
6998	0.28475	0.59515	1	50	22	1621	nuclear envelope organization	Q07812
6999	0.28475	0.59515	1	50	22	1621	nuclear pore organization	Q8N1F7
45239	0.28475	0.59515	1	50	22	1621	tricarboxylic acid cycle enzyme complex	Q02218
7019	0.28475	0.59515	1	50	22	1621	microtubule depolymerization	P16949
6907	0.28475	0.59515	1	50	22	1621	pinocytosis	P98082
6658	0.28475	0.59515	1	50	22	1621	phosphatidylserine metabolic process	Q9NRX5
6779	0.28475	0.59515	1	50	22	1621	porphyrin-containing compound biosynthetic process	P13196
6782	0.28475	0.59515	1	50	22	1621	protoporphyrinogen IX biosynthetic process	P13196
6783	0.28475	0.59515	1	50	22	1621	heme biosynthetic process	P13196
45445	0.28475	0.59515	1	50	22	1621	myoblast differentiation	P46531
16259	0.28475	0.59515	1	50	22	1621	selenocysteine metabolic process	F5H780
2001021	0.28475	0.59515	1	50	22	1621	negative regulation of response to DNA damage stimulus	P04233
16295	0.28475	0.59515	1	50	22	1621	myristoyl-[acyl-carrier-protein] hydrolase activity	P49327
16296	0.28475	0.59515	1	50	22	1621	palmitoyl-[acyl-carrier-protein] hydrolase activity	P49327
16297	0.28475	0.59515	1	50	22	1621	acyl-[acyl-carrier-protein] hydrolase activity	P49327
46640	0.28475	0.59515	1	50	22	1621	regulation of alpha-beta T cell proliferation	P54132
46641	0.28475	0.59515	1	50	22	1621	positive regulation of alpha-beta T cell proliferation	P54132
46658	0.28475	0.59515	1	50	22	1621	anchored to plasma membrane	Q9BZM5
16137	0.28475	0.59515	1	50	22	1621	glycoside metabolic process	P15121
16174	0.28475	0.59515	1	50	22	1621	NAD(P)H oxidase activity	F5H780
7494	0.28475	0.59515	1	50	22	1621	midgut development	J3KQL0
38024	0.28475	0.59515	1	50	22	1621	cargo receptor activity	P98082
16239	0.28475	0.59515	1	50	22	1621	positive regulation of macroautophagy	O60858
16226	0.28475	0.59515	1	50	22	1621	iron-sulfur cluster assembly	Q9H1K1
46902	0.28475	0.59515	1	50	22	1621	regulation of mitochondrial membrane permeability	Q07812
46931	0.28475	0.59515	1	50	22	1621	pore complex assembly	Q8N1F7
22617	0.28475	0.59515	1	50	22	1621	extracellular matrix disassembly	P11047
7286	0.28475	0.59515	1	50	22	1621	spermatid development	Q96J94
7191	0.28475	0.59515	1	50	22	1621	adenylate cyclase-activating dopamine receptor signaling pathway	O14745
7176	0.28475	0.59515	1	50	22	1621	regulation of epidermal growth factor-activated receptor activity	P01133
8139	0.28475	0.59515	1	50	22	1621	nuclear localization sequence binding	P52292
8172	0.28475	0.59515	1	50	22	1621	S-methyltransferase activity	Q99707
31055	0.28475	0.59515	1	50	22	1621	chromatin remodeling at centromere	Q9Y265
31060	0.28475	0.59515	1	50	22	1621	regulation of histone methylation	P23771
8184	0.28475	0.59515	1	50	22	1621	glycogen phosphorylase activity	P11216
31069	0.28475	0.59515	1	50	22	1621	hair follicle morphogenesis	P46531
31011	0.28475	0.59515	1	50	22	1621	Ino80 complex	Q9Y265
46189	0.28475	0.59515	1	50	22	1621	phenol-containing compound biosynthetic process	P23771
8121	0.28475	0.59515	1	50	22	1621	ubiquinol-cytochrome-c reductase activity	P47985
31000	0.28475	0.59515	1	50	22	1621	response to caffeine	P27708
31163	0.28475	0.59515	1	50	22	1621	metallo-sulfur cluster assembly	Q9H1K1
31115	0.28475	0.59515	1	50	22	1621	negative regulation of microtubule polymerization	P16949
31109	0.28475	0.59515	1	50	22	1621	microtubule polymerization or depolymerization	P16949
31111	0.28475	0.59515	1	50	22	1621	negative regulation of microtubule polymerization or depolymerization	P16949
61440	0.28475	0.59515	1	50	22	1621	kidney vasculature development	P46531
46461	0.28475	0.59515	1	50	22	1621	neutral lipid catabolic process	P31327
46457	0.28475	0.59515	1	50	22	1621	prostanoid biosynthetic process	P04233
46501	0.28475	0.59515	1	50	22	1621	protoporphyrinogen IX metabolic process	P13196
46464	0.28475	0.59515	1	50	22	1621	acylglycerol catabolic process	P31327
30914	0.28475	0.59515	1	50	22	1621	STAGA complex	Q16514
34645	0.28644	0.59779	48	50	2882	1621	cellular macromolecule biosynthetic process	Q9UQG0|P36578|Q16254|Q53H80|Q6UX72|P54132|Q6P4F1|C9J2Y9|P62753|O75475|Q9BXR3|Q70JA7|Q9BTT4|Q9WJR5|Q86VP6|P46531|Q96HZ4|Q9H7L9|Q9NW08|Q9NSD4|P28340|Q9Y6X1|Q8N720|Q9Y265|Q15545|P31276|Q96QR8|P46782|P68104|Q8IYB9|Q96EL2|Q01105|H0Y8E6|P31249|Q9UJQ4|P55884|Q96A35|P19387|P24928|Q13347|P23921|P23771|P21730|Q16514|Q13129|Q14541|P01133|P26373
1817	0.28804	0.59779	7	50	352	1621	regulation of cytokine production	P04233|Q02556|Q53H80|Q9NW08|P23771|Q96C10|P08887
6732	0.28804	0.59779	7	50	352	1621	coenzyme metabolic process	Q9NPI5|P40926|F5H780|P49327|Q02218|Q53GQ0|P35914
1882	0.28836	0.59779	44	50	2632	1621	nucleoside binding	Q9NPI5|Q86VH2|J3QT34|J3KQL0|O43615|Q9BSD7|O60231|P54132|C9J2Y9|O14841|Q9NW08|Q9BXM7|P84095|P27708|Q9Y287|P17980|O15438|P50991|Q9Y265|Q6P158|Q16877|P11498|P68104|A8MPP1|Q6NXR0|J3QSE8|O75643|P78371|H0Y8E6|P31327|H7BXX9|Q96C10|Q9BW62|Q96LR5|P38646|P23921|P20339|O75716|P32455|P25705|P14618|H3BLU6|Q13608|P01112
65007	0.29152	0.59779	122	50	7622	1621	biological regulation	Q96J94|J3KQL0|Q96GX9|P78543|P62753|O43175|Q8N0W4|Q15717|P32297|Q8N1F7|P32929|P68104|Q8IYB9|Q01105|Q6NXR0|O95259|P31249|F8WEL6|P19387|P12314|Q9Y5W7|P28074|P04233|Q07812|Q8TAA3|Q14541|E9PCX8|P01133|P98082|Q3MII6|Q9NZN1|P52565|P54132|P61024|O75475|Q99437|P08887|P46531|Q02747|P84095|P28340|P17980|Q8TDS4|Q96QR8|Q9ULH1|P49327|Q13501|P0C7U0|P35414|Q9BZW8|Q13129|Q16514|P01112|P02794|B5MBX5|O14745|Q02556|…
5887	0.29243	0.59779	13	50	712	1621	integral to plasma membrane	Q9Y2B0|O95259|Q92953|J3QQZ1|P08100|Q8N0W4|P08887|P35414|P32297|P21730|O60449|P51572|O15438
31329	0.2936	0.59779	11	50	592	1621	regulation of cellular catabolic process	Q6NXR0|Q8N5K1|Q9ULH1|P84095|Q14185|P78543|P98082|P01133|O60858|Q3MII6|P01112
44093	0.29392	0.59779	21	50	1202	1621	positive regulation of molecular function	Q53H80|P30279|P28074|P04233|P32297|Q9NRX5|P84095|P23771|Q07812|Q8TAA3|P21730|Q9Y6X1|Q16514|P17980|Q14185|P51572|P01133|P98082|P32929|Q3MII6|P01112
43596	0.29518	0.59779	2	50	72	1621	nuclear replication fork	P28340|Q96QR8
43270	0.29518	0.59779	2	50	72	1621	positive regulation of ion transport	Q9BXM7|Q07812
18394	0.29518	0.59779	2	50	72	1621	peptidyl-lysine acetylation	Q16514|Q9Y265
775	0.29518	0.59779	2	50	72	1621	chromosome, centromeric region	Q8WVJ2|O14777
60491	0.29518	0.59779	2	50	72	1621	regulation of cell projection assembly	P20339|P01112
35384	0.29518	0.59779	2	50	72	1621	thioester biosynthetic process	P49327|Q53GQ0
932	0.29518	0.59779	2	50	72	1621	cytoplasmic mRNA processing body	P17980|Q13501
71616	0.29518	0.59779	2	50	72	1621	acyl-CoA biosynthetic process	P49327|Q53GQ0
51592	0.29518	0.59779	2	50	72	1621	response to calcium ion	P20292|Q9UBV8
51651	0.29518	0.59779	2	50	72	1621	maintenance of location in cell	O14777|P02794
51250	0.29518	0.59779	2	50	72	1621	negative regulation of lymphocyte activation	P04233|Q02363
44798	0.29518	0.59779	2	50	72	1621	nuclear transcription factor complex	Q16514|Q15545
60070	0.29518	0.59779	2	50	72	1621	canonical Wnt receptor signaling pathway	P20339|P23771
16765	0.29518	0.59779	2	50	72	1621	transferase activity, transferring alkyl or aryl (other than methyl) groups	P20292|P30711
9306	0.29518	0.59779	2	50	72	1621	protein secretion	P46531|P23771
70665	0.29518	0.59779	2	50	72	1621	positive regulation of leukocyte proliferation	P04233|P54132
51899	0.29518	0.59779	2	50	72	1621	membrane depolarization	P32297|Q8N0W4
50671	0.29518	0.59779	2	50	72	1621	positive regulation of lymphocyte proliferation	P04233|P54132
[truncated: 2,205 more rows]

## Sheet: Table S10_b
Table S10_b. Results of an enrichment test conducted for GO terms associated with the "Salinity" subset of SNP outliers, Landscape genomics analysis (LFMM). Databases: GO (08.10.2013) AND Generic GO slim (09.10.2013)
Selected statistical test : Hypergeometric test
Selected correction : Benjamini & Hochberg False Discovery Rate (FDR) correction
Selected significance level : 0.05
x: the number of genes in the tested set with the particular GO annotation
X: the total number of genes in the test set
n: the number of genes in the reference set annotated to a certain GO class
N: the total number of genes in the reference set
GO-ID	p-value	corr p-value	x	X	n	N	Description	Genes in test set
With GO_database of 08.10.2013
6520	0.00126	0.45848	12	99	74	1621	cellular amino acid metabolic process	P17812|Q9NRX5|P30711|Q96GX9|P27708|P23378|P22033|F5H780|P49327|Q99707|P23526|Q13126
96	0.001413	0.45848	5	99	15	1621	sulfur amino acid metabolic process	Q96GX9|P22033|Q99707|P23526|Q13126
19842	0.0020685	0.45848	4	99	10	1621	vitamin binding	P11498|P22033|P08100|Q99707
36094	0.0021267	0.45848	36	99	382	1621	small molecule binding	Q9NPI5|P17812|O43615|Q9BSD7|Q9NYL2|P54132|F5H780|P04040|P16152|P23526|P84095|P27708|Q9Y287|Q9Y265|P68104|P11498|Q6NXR0|A8MPP1|Q9UFH2|J3QSE8|P78371|F8VSC7|P08100|P49327|Q99707|P55884|P38646|P20339|O75716|P32455|P22033|P55084|P24468|P25705|H3BLU6|Q53GQ0
85	0.0036946	0.45848	2	99	2	1621	G2 phase of mitotic cell cycle	P52292|P54132
43102	0.0036946	0.45848	2	99	2	1621	amino acid salvage	Q96GX9|Q13126
71267	0.0036946	0.45848	2	99	2	1621	L-methionine salvage	Q96GX9|Q13126
71265	0.0036946	0.45848	2	99	2	1621	L-methionine biosynthetic process	Q96GX9|Q13126
51319	0.0036946	0.45848	2	99	2	1621	G2 phase	P52292|P54132
1937	0.0036946	0.45848	2	99	2	1621	negative regulation of endothelial cell proliferation	P24468|P25705
19509	0.0036946	0.45848	2	99	2	1621	L-methionine salvage from methylthioadenosine	Q96GX9|Q13126
31419	0.0036946	0.45848	2	99	2	1621	cobalamin binding	P22033|Q99707
6790	0.0041795	0.45848	7	99	35	1621	sulfur compound metabolic process	P30711|Q96GX9|P22033|F5H780|Q99707|P23526|Q13126
3678	0.006106	0.45848	4	99	13	1621	DNA helicase activity	A8MPP1|J3QSE8|P54132|Q9Y265
16209	0.0064625	0.45848	3	99	7	1621	antioxidant activity	P30711|F5H780|P04040
43168	0.0069507	0.45848	32	99	350	1621	anion binding	P17812|Q9NPI5|O43615|Q9BSD7|Q9NYL2|P54132|F5H780|P84095|P27708|Q9Y287|Q9Y265|P68104|P11498|Q6NXR0|A8MPP1|Q9UFH2|J3QSE8|P23378|P78371|P49327|P38646|P20339|O75716|P32455|P55084|P22033|P24468|P25705|H3BLU6|P27216|Q53GQ0|P13196
19752	0.0069678	0.45848	15	99	125	1621	carboxylic acid metabolic process	P17812|P11498|Q96GX9|P23378|P49327|F5H780|Q99707|P23526|Q9NRX5|P30711|P27708|P22033|P55084|Q53GQ0|Q13126
166	0.0072729	0.45848	32	99	351	1621	nucleotide binding	P17812|Q9NPI5|O43615|Q9BSD7|Q9NYL2|P54132|F5H780|P04040|P16152|P23526|P84095|P27708|Q9Y287|Q9Y265|P68104|P11498|Q6NXR0|A8MPP1|Q9UFH2|J3QSE8|P78371|F8VSC7|P49327|P55884|P38646|P20339|O75716|P32455|P55084|P25705|H3BLU6|Q53GQ0
1901265	0.0072729	0.45848	32	99	351	1621	nucleoside phosphate binding	P17812|Q9NPI5|O43615|Q9BSD7|Q9NYL2|P54132|F5H780|P04040|P16152|P23526|P84095|P27708|Q9Y287|Q9Y265|P68104|P11498|Q6NXR0|A8MPP1|Q9UFH2|J3QSE8|P78371|F8VSC7|P49327|P55884|P38646|P20339|O75716|P32455|P55084|P25705|H3BLU6|Q53GQ0
50661	0.0098848	0.45848	3	99	8	1621	NADP binding	F5H780|P49327|P04040
4003	0.0098848	0.45848	3	99	8	1621	ATP-dependent DNA helicase activity	A8MPP1|J3QSE8|P54132
18	0.010641	0.45848	2	99	3	1621	regulation of DNA recombination	P52292|P54132
9208	0.010641	0.45848	2	99	3	1621	pyrimidine ribonucleoside triphosphate metabolic process	P17812|P27708
9209	0.010641	0.45848	2	99	3	1621	pyrimidine ribonucleoside triphosphate biosynthetic process	P17812|P27708
8378	0.010641	0.45848	2	99	3	1621	galactosyltransferase activity	Q6UX72|Q9NS00
90004	0.010641	0.45848	2	99	3	1621	positive regulation of establishment of protein localization to plasma membrane	Q99828|P84095
10324	0.010641	0.45848	2	99	3	1621	membrane invagination	Q14185|P12314
6911	0.010641	0.45848	2	99	3	1621	phagocytosis, engulfment	Q14185|P12314
5759	0.011651	0.45848	8	99	52	1621	mitochondrial matrix	P11498|Q96EL2|O43615|P55084|P22033|P25705|P38646|P13196
43436	0.01407	0.45848	15	99	135	1621	oxoacid metabolic process	P17812|P11498|Q96GX9|P23378|P49327|F5H780|Q99707|P23526|Q9NRX5|P30711|P27708|P22033|P55084|Q53GQ0|Q13126
6082	0.015014	0.45848	15	99	136	1621	organic acid metabolic process	P17812|P11498|Q96GX9|P23378|P49327|F5H780|Q99707|P23526|Q9NRX5|P30711|P27708|P22033|P55084|Q53GQ0|Q13126
1901363	0.015477	0.45848	48	99	611	1621	heterocyclic compound binding	Q9NPI5|P17812|P36578|Q16254|O43615|Q9BSD7|Q9NYL2|P54132|F5H780|P04040|Q9WJR5|P23526|P16152|Q9NUD5|H3BP11|P84095|P27708|Q9Y287|Q9Y265|P31276|P46782|P11498|P68104|Q6NXR0|A8MPP1|J3QSE8|Q9UFH2|P78371|F8VSC7|P49327|F8WEL6|Q99707|P55884|P38646|P19387|P20339|O75716|P32455|Q14541|P22033|P55084|Q16514|P24468|P25705|Q53EL6|H3BLU6|Q96MW7|Q53GQ0
1901605	0.017041	0.45848	7	99	45	1621	alpha-amino acid metabolic process	P17812|Q96GX9|P27708|P23378|P22033|F5H780|Q13126
32502	0.017261	0.45848	31	99	357	1621	developmental process	Q16254|Q86WC4|Q9NYL2|Q9NS00|P54132|O75533|P78543|F5H780|P04040|O60858|Q86VP6|P32297|P84095|P27708|Q9Y287|P31276|Q99574|O95259|Q8N2S1|P08100|A6NKG5|Q99707|P20339|P21730|Q14185|Q14541|P22033|P24468|P25705|Q53EL6|P27216
97159	0.018257	0.45848	48	99	616	1621	organic cyclic compound binding	Q9NPI5|P17812|P36578|Q16254|O43615|Q9BSD7|Q9NYL2|P54132|F5H780|P04040|Q9WJR5|P23526|P16152|Q9NUD5|H3BP11|P84095|P27708|Q9Y287|Q9Y265|P31276|P46782|P11498|P68104|Q6NXR0|A8MPP1|J3QSE8|Q9UFH2|P78371|F8VSC7|P49327|F8WEL6|Q99707|P55884|P38646|P19387|P20339|O75716|P32455|Q14541|P22033|P55084|Q16514|P24468|P25705|Q53EL6|H3BLU6|Q96MW7|Q53GQ0
16363	0.019365	0.45848	3	99	10	1621	nuclear matrix	P27708|P54132|Q9Y265
42742	0.019365	0.45848	3	99	10	1621	defense response to bacterium	Q6NXR0|P21730|P12314
9086	0.020436	0.45848	2	99	4	1621	methionine biosynthetic process	Q96GX9|Q13126
9148	0.020436	0.45848	2	99	4	1621	pyrimidine nucleoside triphosphate biosynthetic process	P17812|P27708
35338	0.020436	0.45848	2	99	4	1621	long-chain fatty-acyl-CoA biosynthetic process	P49327|Q53GQ0
5501	0.020436	0.45848	2	99	4	1621	retinoid binding	P24468|P08100
36296	0.020436	0.45848	2	99	4	1621	response to increased oxygen levels	F5H780|P04040
9218	0.020436	0.45848	2	99	4	1621	pyrimidine ribonucleotide metabolic process	P17812|P27708
9220	0.020436	0.45848	2	99	4	1621	pyrimidine ribonucleotide biosynthetic process	P17812|P27708
90003	0.020436	0.45848	2	99	4	1621	regulation of establishment of protein localization to plasma membrane	Q99828|P84095
19840	0.020436	0.45848	2	99	4	1621	isoprenoid binding	P24468|P08100
33574	0.020436	0.45848	2	99	4	1621	response to testosterone stimulus	P27708|Q13126
55093	0.020436	0.45848	2	99	4	1621	response to hyperoxia	F5H780|P04040
46949	0.020436	0.45848	2	99	4	1621	fatty-acyl-CoA biosynthetic process	P49327|Q53GQ0
46132	0.020436	0.45848	2	99	4	1621	pyrimidine ribonucleoside biosynthetic process	P17812|P27708
16740	0.020539	0.45848	18	99	180	1621	transferase activity	Q9NPI5|Q6UX72|O95259|Q9BSD7|Q9NYL2|Q9NS00|Q8N2S1|P49327|B7Z5F2|Q99707|Q9WJR5|P19387|O75716|P30711|P27708|P55084|P13196|Q13126
79	0.025465	0.45848	3	99	11	1621	regulation of cyclin-dependent protein serine/threonine kinase activity	P30279|P54132|P24468
8094	0.025465	0.45848	3	99	11	1621	DNA-dependent ATPase activity	A8MPP1|J3QSE8|P54132
35639	0.027137	0.45848	23	99	254	1621	purine ribonucleoside triphosphate binding	Q9NPI5|P68104|P17812|P11498|A8MPP1|Q6NXR0|O43615|J3QSE8|Q9UFH2|Q9BSD7|P78371|Q9NYL2|P54132|P38646|P20339|O75716|P84095|P32455|P27708|Q9Y287|P25705|H3BLU6|Q9Y265
1901564	0.027274	0.45848	19	99	199	1621	organonitrogen compound metabolic process	Q9NPI5|P17812|Q96GX9|P23378|P54132|F5H780|P49327|P04040|Q99707|P23526|P20339|Q9NRX5|P30711|P84095|P27708|P22033|P25705|P13196|Q13126
9314	0.028228	0.45848	5	99	29	1621	response to radiation	Q9NYL2|P54132|P08100|O60858|P04040
4871	0.028272	0.45848	10	99	84	1621	signal transducer activity	P32297|O95259|P21730|Q8N2S1|Q9NYL2|Q14541|P24468|P08100|O60858|P12314
60089	0.028272	0.45848	10	99	84	1621	molecular transducer activity	P32297|O95259|P21730|Q8N2S1|Q9NYL2|Q14541|P24468|P08100|O60858|P12314
1883	0.029541	0.45848	23	99	256	1621	purine nucleoside binding	Q9NPI5|P68104|P17812|P11498|A8MPP1|Q6NXR0|O43615|J3QSE8|Q9UFH2|Q9BSD7|P78371|Q9NYL2|P54132|P38646|P20339|O75716|P84095|P32455|P27708|Q9Y287|P25705|H3BLU6|Q9Y265
32550	0.029541	0.45848	23	99	256	1621	purine ribonucleoside binding	Q9NPI5|P68104|P17812|P11498|A8MPP1|Q6NXR0|O43615|J3QSE8|Q9UFH2|Q9BSD7|P78371|Q9NYL2|P54132|P38646|P20339|O75716|P84095|P32455|P27708|Q9Y287|P25705|H3BLU6|Q9Y265
51186	0.031448	0.45848	6	99	40	1621	cofactor metabolic process	Q9NPI5|F5H780|P49327|P16152|Q53GQ0|P13196
46486	0.032278	0.45848	5	99	30	1621	glycerolipid metabolic process	Q9NRX5|P55084|P49327|P04040|Q53GQ0
9201	0.032476	0.45848	3	99	12	1621	ribonucleoside triphosphate biosynthetic process	P17812|P27708|P25705
6638	0.032476	0.45848	3	99	12	1621	neutral lipid metabolic process	P49327|P04040|Q53GQ0
6639	0.032476	0.45848	3	99	12	1621	acylglycerol metabolic process	P49327|P04040|Q53GQ0
6641	0.032476	0.45848	3	99	12	1621	triglyceride metabolic process	P49327|P04040|Q53GQ0
32259	0.032476	0.45848	3	99	12	1621	methylation	P78543|Q99707|P23526
97	0.032712	0.45848	2	99	5	1621	sulfur amino acid biosynthetic process	Q96GX9|Q13126
4601	0.032712	0.45848	2	99	5	1621	peroxidase activity	P30711|P04040
43279	0.032712	0.45848	2	99	5	1621	response to alkaloid	P32297|P27708
35336	0.032712	0.45848	2	99	5	1621	long-chain fatty-acyl-CoA metabolic process	P49327|Q53GQ0
35337	0.032712	0.45848	2	99	5	1621	fatty-acyl-CoA metabolic process	P49327|Q53GQ0
16573	0.032712	0.45848	2	99	5	1621	histone acetylation	Q16514|Q9Y265
60333	0.032712	0.45848	2	99	5	1621	interferon-gamma-mediated signaling pathway	P32455|P12314
16684	0.032712	0.45848	2	99	5	1621	oxidoreductase activity, acting on peroxide as acceptor	P30711|P04040
17144	0.032712	0.45848	2	99	5	1621	drug metabolic process	P27708|P16152
6555	0.032712	0.45848	2	99	5	1621	methionine metabolic process	Q96GX9|Q13126
6221	0.032712	0.45848	2	99	5	1621	pyrimidine nucleotide biosynthetic process	P17812|P27708
33293	0.032712	0.45848	2	99	5	1621	monocarboxylic acid binding	P11498|P24468
46131	0.032712	0.45848	2	99	5	1621	pyrimidine ribonucleoside metabolic process	P17812|P27708
32555	0.033454	0.45848	23	99	259	1621	purine ribonucleotide binding	Q9NPI5|P68104|P17812|P11498|A8MPP1|Q6NXR0|O43615|J3QSE8|Q9UFH2|Q9BSD7|P78371|Q9NYL2|P54132|P38646|P20339|O75716|P84095|P32455|P27708|Q9Y287|P25705|H3BLU6|Q9Y265
38023	0.034349	0.45848	8	99	63	1621	signaling receptor activity	P32297|O95259|P21730|Q8N2S1|Q14541|P24468|P08100|P12314
17076	0.034843	0.45848	23	99	260	1621	purine nucleotide binding	Q9NPI5|P68104|P17812|P11498|A8MPP1|Q6NXR0|O43615|J3QSE8|Q9UFH2|Q9BSD7|P78371|Q9NYL2|P54132|P38646|P20339|O75716|P84095|P32455|P27708|Q9Y287|P25705|H3BLU6|Q9Y265
9952	0.035068	0.45848	4	99	21	1621	anterior/posterior pattern specification	O75533|P24468|P78543|P31276
51188	0.035068	0.45848	4	99	21	1621	cofactor biosynthetic process	Q9NPI5|P49327|Q53GQ0|P13196
32553	0.036276	0.45848	23	99	261	1621	ribonucleotide binding	Q9NPI5|P68104|P17812|P11498|A8MPP1|Q6NXR0|O43615|J3QSE8|Q9UFH2|Q9BSD7|P78371|Q9NYL2|P54132|P38646|P20339|O75716|P84095|P32455|P27708|Q9Y287|P25705|H3BLU6|Q9Y265
32549	0.036276	0.45848	23	99	261	1621	ribonucleoside binding	Q9NPI5|P68104|P17812|P11498|A8MPP1|Q6NXR0|O43615|J3QSE8|Q9UFH2|Q9BSD7|P78371|Q9NYL2|P54132|P38646|P20339|O75716|P84095|P32455|P27708|Q9Y287|P25705|H3BLU6|Q9Y265
6575	0.036674	0.45848	5	99	31	1621	cellular modified amino acid metabolic process	Q9NRX5|P30711|P22033|F5H780|P49327
1882	0.039275	0.45848	23	99	263	1621	nucleoside binding	Q9NPI5|P68104|P17812|P11498|A8MPP1|Q6NXR0|O43615|J3QSE8|Q9UFH2|Q9BSD7|P78371|Q9NYL2|P54132|P38646|P20339|O75716|P84095|P32455|P27708|Q9Y287|P25705|H3BLU6|Q9Y265
9142	0.040387	0.45848	3	99	13	1621	nucleoside triphosphate biosynthetic process	P17812|P27708|P25705
16836	0.040387	0.45848	3	99	13	1621	hydro-lyase activity	Q96GX9|P55084|P49327
16747	0.040387	0.45848	3	99	13	1621	transferase activity, transferring acyl groups other than amino-acyl groups	P55084|P49327|P13196
43177	0.040907	0.45848	4	99	22	1621	organic acid binding	P11498|P27708|P22033|P24468
16616	0.040907	0.45848	4	99	22	1621	oxidoreductase activity, acting on the CH-OH group of donors, NAD or NADP as acceptor	P55084|P49327|P16152|Q53GQ0
31406	0.040907	0.45848	4	99	22	1621	carboxylic acid binding	P11498|P27708|P22033|P24468
71900	0.043097	0.45848	6	99	43	1621	regulation of protein serine/threonine kinase activity	P30279|P21730|Q9NYL2|P54132|P24468|Q53EL6
9067	0.047137	0.45848	2	99	6	1621	aspartate family amino acid biosynthetic process	Q96GX9|Q13126
9147	0.047137	0.45848	2	99	6	1621	pyrimidine nucleoside triphosphate metabolic process	P17812|P27708
18393	0.047137	0.45848	2	99	6	1621	internal peptidyl-lysine acetylation	Q16514|Q9Y265
9295	0.047137	0.45848	2	99	6	1621	nucleoid	P55084|P38646
1936	0.047137	0.45848	2	99	6	1621	regulation of endothelial cell proliferation	P24468|P25705
50680	0.047137	0.45848	2	99	6	1621	negative regulation of epithelial cell proliferation	P24468|P25705
42645	0.047137	0.45848	2	99	6	1621	mitochondrial nucleoid	P55084|P38646
42744	0.047137	0.45848	2	99	6	1621	hydrogen peroxide catabolic process	F5H780|P04040
42743	0.047137	0.45848	2	99	6	1621	hydrogen peroxide metabolic process	F5H780|P04040
3707	0.047137	0.45848	2	99	6	1621	steroid hormone receptor activity	Q14541|P24468
16614	0.047266	0.45848	4	99	23	1621	oxidoreductase activity, acting on CH-OH group of donors	P55084|P49327|P16152|Q53GQ0
6367	0.047266	0.45848	4	99	23	1621	transcription initiation from RNA polymerase II promoter	Q16254|Q16514|Q14541|P19387
30117	0.049178	0.45848	3	99	14	1621	membrane coat	C9J1E7|Q6IC75|Q9Y2T2
8565	0.049178	0.45848	3	99	14	1621	protein transporter activity	O43615|C9J1E7|P52292
16835	0.049178	0.45848	3	99	14	1621	carbon-oxygen lyase activity	Q96GX9|P55084|P49327
48475	0.049178	0.45848	3	99	14	1621	coated membrane	C9J1E7|Q6IC75|Q9Y2T2
6865	0.049178	0.45848	3	99	14	1621	amino acid transport	Q9NRX5|Q9HBR0|Q8TF71
97367	0.049581	0.45848	25	99	298	1621	carbohydrate derivative binding	Q9NPI5|P68104|P17812|P11498|A8MPP1|Q6NXR0|O43615|J3QSE8|Q9UFH2|Q9BSD7|P78371|Q8N2S1|Q9NYL2|P54132|P38646|P20339|O75716|P84095|P32455|P27708|Q9Y287|P25705|H3BLU6|Q9Y265|Q53GQ0
6352	0.054145	0.45848	4	99	24	1621	DNA-dependent transcription, initiation	Q16254|Q16514|Q14541|P19387
51338	0.054814	0.45848	8	99	69	1621	regulation of transferase activity	Q9NRX5|P32297|P30279|P21730|Q9NYL2|P54132|P24468|Q53EL6
43167	0.057327	0.45848	48	99	655	1621	ion binding	Q9NPI5|P17812|O43615|Q96GX9|Q9BSD7|Q9NS00|Q9NYL2|P54132|F5H780|O60858|P04040|Q9WJR5|Q9NUD5|P32297|P84095|P27708|Q9Y287|Q9Y265|P11498|P68104|Q99828|Q6NXR0|A8MPP1|J3QSE8|Q9UFH2|P78371|P23378|Q8N2S1|P08100|P49327|F8WEL6|Q99707|P38646|P20339|O75716|P32455|Q9P2E7|Q14541|P22033|P55084|P24468|P25705|Q6ZS10|H3BLU6|P27216|Q53GQ0|P13196|P02794
34399	0.058822	0.45848	3	99	15	1621	nuclear periphery	P27708|P54132|Q9Y265
70402	0.061073	0.45848	1	99	1	1621	NADPH binding	P49327
19	0.061073	0.45848	1	99	1	1621	regulation of mitotic recombination	P54132
43968	0.061073	0.45848	1	99	1	1621	histone H2A acetylation	Q9Y265
4375	0.061073	0.45848	1	99	1	1621	glycine dehydrogenase (decarboxylating) activity	P23378
72	0.061073	0.45848	1	99	1	1621	M phase specific microtubule process	P52292
2000104	0.061073	0.45848	1	99	1	1621	negative regulation of DNA-dependent DNA replication	P54132
8705	0.061073	0.45848	1	99	1	1621	methionine synthase activity	Q99707
125	0.061073	0.45848	1	99	1	1621	PCAF complex	Q16514
155	0.061073	0.45848	1	99	1	1621	phosphorelay sensor kinase activity	O95259
4494	0.061073	0.45848	1	99	1	1621	methylmalonyl-CoA mutase activity	P22033
4151	0.061073	0.45848	1	99	1	1621	dihydroorotase activity	P27708
4096	0.061073	0.45848	1	99	1	1621	catalase activity	P04040
315	0.061073	0.45848	1	99	1	1621	organellar large ribosomal subunit	Q96EL2
2000286	0.061073	0.45848	1	99	1	1621	receptor internalization involved in canonical Wnt receptor signaling pathway	P20339
70288	0.061073	0.45848	1	99	1	1621	ferritin complex	P02794
70276	0.061073	0.45848	1	99	1	1621	halogen metabolic process	F5H780
70335	0.061073	0.45848	1	99	1	1621	aspartate binding	P27708
30252	0.061073	0.45848	1	99	1	1621	growth hormone secretion	Q8N2S1
43586	0.061073	0.45848	1	99	1	1621	tongue development	P31276
43587	0.061073	0.45848	1	99	1	1621	tongue morphogenesis	P31276
4322	0.061073	0.45848	1	99	1	1621	ferroxidase activity	P02794
30316	0.061073	0.45848	1	99	1	1621	osteoclast differentiation	Q86WC4
4303	0.061073	0.45848	1	99	1	1621	estradiol 17-beta-dehydrogenase activity	Q53GQ0
4317	0.061073	0.45848	1	99	1	1621	3-hydroxypalmitoyl-[acyl-carrier-protein] dehydratase activity	P49327
4316	0.061073	0.45848	1	99	1	1621	3-oxoacyl-[acyl-carrier-protein] reductase (NADPH) activity	P49327
21534	0.061073	0.45848	1	99	1	1621	cell proliferation in hindbrain	P21730
4319	0.061073	0.45848	1	99	1	1621	enoyl-[acyl-carrier-protein] reductase (NADPH, B-specific) activity	P49327
4313	0.061073	0.45848	1	99	1	1621	[acyl-carrier-protein] S-acetyltransferase activity	P49327
4315	0.061073	0.45848	1	99	1	1621	3-oxoacyl-[acyl-carrier-protein] synthase activity	P49327
4314	0.061073	0.45848	1	99	1	1621	[acyl-carrier-protein] S-malonyltransferase activity	P49327
60674	0.061073	0.45848	1	99	1	1621	placenta blood vessel development	P24468
4878	0.061073	0.45848	1	99	1	1621	complement component C5a receptor activity	P21730
4875	0.061073	0.45848	1	99	1	1621	complement receptor activity	P21730
60706	0.061073	0.45848	1	99	1	1621	cell differentiation involved in embryonic placenta development	P24468
60707	0.061073	0.45848	1	99	1	1621	trophoblast giant cell differentiation	P24468
4944	0.061073	0.45848	1	99	1	1621	C5a anaphylatoxin receptor activity	P21730
4942	0.061073	0.45848	1	99	1	1621	anaphylatoxin receptor activity	P21730
4982	0.061073	0.45848	1	99	1	1621	N-formyl peptide receptor activity	P21730
8250	0.061073	0.45848	1	99	1	1621	oligosaccharyltransferase complex	P39656
60838	0.061073	0.45848	1	99	1	1621	lymphatic endothelial cell fate commitment	P24468
60836	0.061073	0.45848	1	99	1	1621	lymphatic endothelial cell differentiation	P24468
60850	0.061073	0.45848	1	99	1	1621	regulation of transcription involved in cell fate commitment	P24468
60849	0.061073	0.45848	1	99	1	1621	regulation of transcription involved in lymphatic endothelial cell fate commitment	P24468
733	0.061073	0.45848	1	99	1	1621	DNA strand renaturation	P54132
4673	0.061073	0.45848	1	99	1	1621	protein histidine kinase activity	O95259
4736	0.061073	0.45848	1	99	1	1621	pyruvate carboxylase activity	P11498
47451	0.061073	0.45848	1	99	1	1621	3-hydroxyoctanoyl-[acyl-carrier-protein] dehydratase activity	P49327
4791	0.061073	0.45848	1	99	1	1621	thioredoxin-disulfide reductase activity	F5H780
90329	0.061073	0.45848	1	99	1	1621	regulation of DNA-dependent DNA replication	P54132
36295	0.061073	0.45848	1	99	1	1621	cellular response to increased oxygen levels	F5H780
71489	0.061073	0.45848	1	99	1	1621	cellular response to red or far red light	P08100
36310	0.061073	0.45848	1	99	1	1621	annealing helicase activity	P54132
71455	0.061073	0.45848	1	99	1	1621	cellular response to hyperoxia	F5H780
51602	0.061073	0.45848	1	99	1	1621	response to electrical stimulus	P78543
16408	0.061073	0.45848	1	99	1	1621	C-acyltransferase activity	P55084
16420	0.061073	0.45848	1	99	1	1621	malonyltransferase activity	P49327
16418	0.061073	0.45848	1	99	1	1621	S-acetyltransferase activity	P49327
16419	0.061073	0.45848	1	99	1	1621	S-malonyltransferase activity	P49327
16417	0.061073	0.45848	1	99	1	1621	S-acyltransferase activity	P49327
5579	0.061073	0.45848	1	99	1	1621	membrane attack complex	P10643
9956	0.061073	0.45848	1	99	1	1621	radial pattern formation	P24468
60342	0.061073	0.45848	1	99	1	1621	photoreceptor inner segment membrane	P08100
36125	0.061073	0.45848	1	99	1	1621	fatty acid beta-oxidation multienzyme complex	P55084
16507	0.061073	0.45848	1	99	1	1621	mitochondrial fatty acid beta-oxidation multienzyme complex	P55084
16509	0.061073	0.45848	1	99	1	1621	long-chain-3-hydroxyacyl-CoA dehydrogenase activity	P55084
16508	0.061073	0.45848	1	99	1	1621	long-chain-enoyl-CoA hydratase activity	P55084
10017	0.061073	0.45848	1	99	1	1621	red or far-red light signaling pathway	P08100
16802	0.061073	0.45848	1	99	1	1621	trialkylsulfonium hydrolase activity	P23526
16668	0.061073	0.45848	1	99	1	1621	oxidoreductase activity, acting on a sulfur group of donors, NAD(P) as acceptor	F5H780
16642	0.061073	0.45848	1	99	1	1621	oxidoreductase activity, acting on the CH-NH2 group of donors, disulfide as acceptor	P23378
35965	0.061073	0.45848	1	99	1	1621	cardiolipin acyl-chain remodeling	P55084
16722	0.061073	0.45848	1	99	1	1621	oxidoreductase activity, oxidizing metal ions	P02794
60084	0.061073	0.45848	1	99	1	1621	synaptic transmission involved in micturition	P32297
16724	0.061073	0.45848	1	99	1	1621	oxidoreductase activity, oxidizing metal ions, oxygen as acceptor	P02794
60073	0.061073	0.45848	1	99	1	1621	micturition	P32297
14056	0.061073	0.45848	1	99	1	1621	regulation of acetylcholine secretion, neurotransmission	P32297
16748	0.061073	0.45848	1	99	1	1621	succinyltransferase activity	P13196
16749	0.061073	0.45848	1	99	1	1621	N-succinyltransferase activity	P13196
17061	0.061073	0.45848	1	99	1	1621	S-methyl-5-thioadenosine phosphorylase activity	Q13126
70995	0.061073	0.45848	1	99	1	1621	NADPH oxidation	F5H780
9374	0.061073	0.45848	1	99	1	1621	biotin binding	P11498
1788	0.061073	0.45848	1	99	1	1621	antibody-dependent cellular cytotoxicity	P12314
9378	0.061073	0.45848	1	99	1	1621	four-way junction helicase activity	P54132
44210	0.061073	0.45848	1	99	1	1621	'de novo' CTP biosynthetic process	P17812
1856	0.061073	0.45848	1	99	1	1621	complement component C5a binding	P21730
1847	0.061073	0.45848	1	99	1	1621	opsonin receptor activity	P21730
9585	0.061073	0.45848	1	99	1	1621	red, far-red light phototransduction	P08100
1805	0.061073	0.45848	1	99	1	1621	positive regulation of type III hypersensitivity	P12314
1803	0.061073	0.45848	1	99	1	1621	regulation of type III hypersensitivity	P12314
1798	0.061073	0.45848	1	99	1	1621	positive regulation of type IIa hypersensitivity	P12314
1796	0.061073	0.45848	1	99	1	1621	regulation of type IIa hypersensitivity	P12314
1794	0.061073	0.45848	1	99	1	1621	type IIa hypersensitivity	P12314
70886	0.061073	0.45848	1	99	1	1621	positive regulation of calcineurin-NFAT signaling cascade	Q99828
70884	0.061073	0.45848	1	99	1	1621	regulation of calcineurin-NFAT signaling cascade	Q99828
51880	0.061073	0.45848	1	99	1	1621	G-quadruplex DNA binding	P54132
5853	0.061073	0.45848	1	99	1	1621	eukaryotic translation elongation factor 1 complex	P68104
9650	0.061073	0.45848	1	99	1	1621	UV protection	P04040
9639	0.061073	0.45848	1	99	1	1621	response to red or far red light	P08100
1972	0.061073	0.45848	1	99	1	1621	retinoic acid binding	P24468
5762	0.061073	0.45848	1	99	1	1621	mitochondrial large ribosomal subunit	Q96EL2
48478	0.061073	0.45848	1	99	1	1621	replication fork protection	P54132
6607	0.061073	0.45848	1	99	1	1621	NLS-bearing substrate import into nucleus	P52292
6450	0.061073	0.45848	1	99	1	1621	regulation of translational fidelity	P46782
15194	0.061073	0.45848	1	99	1	1621	L-serine transmembrane transporter activity	Q9NRX5
33197	0.061073	0.45848	1	99	1	1621	response to vitamin E	P04040
45737	0.061073	0.45848	1	99	1	1621	positive regulation of cyclin-dependent protein kinase activity	P30279
2445	0.061073	0.45848	1	99	1	1621	type II hypersensitivity	P12314
45950	0.061073	0.45848	1	99	1	1621	negative regulation of mitotic recombination	P54132
32329	0.061073	0.45848	1	99	1	1621	serine transport	Q9NRX5
19770	0.061073	0.45848	1	99	1	1621	IgG receptor activity	P12314
19763	0.061073	0.45848	1	99	1	1621	immunoglobulin receptor activity	P12314
50262	0.061073	0.45848	1	99	1	1621	ribosylnicotinamide kinase activity	Q9NPI5
19864	0.061073	0.45848	1	99	1	1621	IgG binding	P12314
50221	0.061073	0.45848	1	99	1	1621	prostaglandin-E2 9-reductase activity	P16152
2430	0.061073	0.45848	1	99	1	1621	complement receptor mediated signaling pathway	P21730
32048	0.061073	0.45848	1	99	1	1621	cardiolipin metabolic process	P55084
2714	0.061073	0.45848	1	99	1	1621	positive regulation of B cell mediated immunity	P12314
45120	0.061073	0.45848	1	99	1	1621	pronucleus	P54132
20027	0.061073	0.45848	1	99	1	1621	hemoglobin metabolic process	P04040
20005	0.061073	0.45848	1	99	1	1621	symbiont-containing vacuole membrane	Q6NXR0
6968	0.061073	0.45848	1	99	1	1621	cellular defense response	P21730
10265	0.061073	0.45848	1	99	1	1621	SCF complex assembly	Q86VP6
33764	0.061073	0.45848	1	99	1	1621	steroid dehydrogenase activity, acting on the CH-OH group of donors, NAD or NADP as acceptor	Q53GQ0
45340	0.061073	0.45848	1	99	1	1621	mercury ion binding	F5H780
6910	0.061073	0.45848	1	99	1	1621	phagocytosis, recognition	P12314
6880	0.061073	0.45848	1	99	1	1621	intracellular sequestering of iron ion	P02794
10561	0.061073	0.45848	1	99	1	1621	negative regulation of glycoprotein biosynthetic process	Q9Y287
10596	0.061073	0.45848	1	99	1	1621	negative regulation of endothelial cell migration	P24468
6703	0.061073	0.45848	1	99	1	1621	estrogen biosynthetic process	Q53GQ0
2891	0.061073	0.45848	1	99	1	1621	positive regulation of immunoglobulin mediated immune response	P12314
2888	0.061073	0.45848	1	99	1	1621	positive regulation of myeloid leukocyte mediated immunity	P12314
2894	0.061073	0.45848	1	99	1	1621	positive regulation of type II hypersensitivity	P12314
2892	0.061073	0.45848	1	99	1	1621	regulation of type II hypersensitivity	P12314
42806	0.061073	0.45848	1	99	1	1621	fucose binding	Q6ZS10
16263	0.061073	0.45848	1	99	1	1621	glycoprotein-N-acetylgalactosamine 3-beta-galactosyltransferase activity	Q9NS00
22889	0.061073	0.45848	1	99	1	1621	serine transmembrane transporter activity	Q9NRX5
42985	0.061073	0.45848	1	99	1	1621	negative regulation of amyloid precursor protein biosynthetic process	Q9Y287
42984	0.061073	0.45848	1	99	1	1621	regulation of amyloid precursor protein biosynthetic process	Q9Y287
16229	0.061073	0.45848	1	99	1	1621	steroid dehydrogenase activity	Q53GQ0
31297	0.061073	0.45848	1	99	1	1621	replication fork processing	P54132
33797	0.061073	0.45848	1	99	1	1621	selenate reductase activity	F5H780
38178	0.061073	0.45848	1	99	1	1621	complement component C5a signaling pathway	P21730
42587	0.061073	0.45848	1	99	1	1621	glycogen granule	P49327
22601	0.061073	0.45848	1	99	1	1621	menstrual cycle phase	P04040
47021	0.061073	0.45848	1	99	1	1621	15-hydroxyprostaglandin dehydrogenase (NADP+) activity	P16152
42697	0.061073	0.45848	1	99	1	1621	menopause	P04040
18941	0.061073	0.45848	1	99	1	1621	organomercury metabolic process	F5H780
18942	0.061073	0.45848	1	99	1	1621	organometal metabolic process	F5H780
15801	0.061073	0.45848	1	99	1	1621	aromatic amino acid transport	Q8TF71
8156	0.061073	0.45848	1	99	1	1621	negative regulation of DNA replication	P54132
97038	0.061073	0.45848	1	99	1	1621	perinuclear endoplasmic reticulum	O60858
15825	0.061073	0.45848	1	99	1	1621	L-serine transport	Q9NRX5
42373	0.061073	0.45848	1	99	1	1621	vitamin K metabolic process	P16152
8043	0.061073	0.45848	1	99	1	1621	intracellular ferritin complex	P02794
19171	0.061073	0.45848	1	99	1	1621	3-hydroxyacyl-[acyl-carrier-protein] dehydratase activity	P49327
4088	0.061073	0.45848	1	99	1	1621	carbamoyl-phosphate synthase (glutamine-hydrolyzing) activity	P27708
4090	0.061073	0.45848	1	99	1	1621	carbonyl reductase (NADPH) activity	P16152
4013	0.061073	0.45848	1	99	1	1621	adenosylhomocysteinase activity	P23526
42084	0.061073	0.45848	1	99	1	1621	5-methyltetrahydrofolate-dependent methyltransferase activity	Q99707
3988	0.061073	0.45848	1	99	1	1621	acetyl-CoA C-acyltransferase activity	P55084
42191	0.061073	0.45848	1	99	1	1621	methylmercury metabolic process	F5H780
3883	0.061073	0.45848	1	99	1	1621	CTP synthase activity	P17812
46570	0.061073	0.45848	1	99	1	1621	methylthioribulose 1-phosphate dehydratase activity	Q96GX9
3870	0.061073	0.45848	1	99	1	1621	5-aminolevulinate synthase activity	P13196
46543	0.061073	0.45848	1	99	1	1621	development of secondary female sexual characteristics	P04040
42455	0.061538	0.45848	4	99	25	1621	ribonucleoside biosynthetic process	P17812|P27708|P25705|Q13126
5524	0.062333	0.45848	18	99	204	1621	ATP binding	Q9NPI5|P17812|P11498|A8MPP1|O43615|Q9UFH2|J3QSE8|Q9BSD7|P78371|Q9NYL2|P54132|P38646|O75716|P27708|Q9Y287|P25705|H3BLU6|Q9Y265
123	0.063407	0.45848	2	99	7	1621	histone acetyltransferase complex	Q16514|Q9Y265
30131	0.063407	0.45848	2	99	7	1621	clathrin adaptor complex	Q6IC75|Q9Y2T2
4879	0.063407	0.45848	2	99	7	1621	ligand-activated sequence-specific DNA binding RNA polymerase II transcription factor activity	Q14541|P24468
18394	0.063407	0.45848	2	99	7	1621	peptidyl-lysine acetylation	Q16514|Q9Y265
35384	0.063407	0.45848	2	99	7	1621	thioester biosynthetic process	P49327|Q53GQ0
71616	0.063407	0.45848	2	99	7	1621	acyl-CoA biosynthetic process	P49327|Q53GQ0
71346	0.063407	0.45848	2	99	7	1621	cellular response to interferon-gamma	P32455|P12314
5798	0.063407	0.45848	2	99	7	1621	Golgi-associated vesicle	O75716|Q9Y287
6595	0.063407	0.45848	2	99	7	1621	polyamine metabolic process	Q96GX9|Q13126
6475	0.063407	0.45848	2	99	7	1621	internal protein amino acid acetylation	Q16514|Q9Y265
6749	0.063407	0.45848	2	99	7	1621	glutathione metabolic process	P30711|F5H780
19003	0.063407	0.45848	2	99	7	1621	GDP binding	P20339|Q6NXR0
31099	0.063407	0.45848	2	99	7	1621	regeneration	P21730|P27708
31100	0.063407	0.45848	2	99	7	1621	organ regeneration	P21730|P27708
14070	0.063688	0.45898	7	99	59	1621	response to organic cyclic compound	P30711|P32297|P27708|P24468|P78543|P04040|Q13126
17111	0.064504	0.46331	13	99	136	1621	nucleoside-triphosphatase activity	P68104|P20339|Q6NXR0|A8MPP1|P84095|J3QSE8|Q9UFH2|P32455|Q9BSD7|P54132|P25705|H3BLU6|Q9Y265
5794	0.066283	0.47451	11	99	110	1621	Golgi apparatus	Q6UX72|O75716|P32455|Q9NS00|Q9Y287|Q6IC75|P08100|P49327|P04040|Q9Y265|Q9Y2T2
16462	0.067678	0.47966	13	99	137	1621	pyrophosphatase activity	P68104|P20339|Q6NXR0|A8MPP1|P84095|J3QSE8|Q9UFH2|P32455|Q9BSD7|P54132|P25705|H3BLU6|Q9Y265
16817	0.067678	0.47966	13	99	137	1621	hydrolase activity, acting on acid anhydrides	P68104|P20339|Q6NXR0|A8MPP1|P84095|J3QSE8|Q9UFH2|P32455|Q9BSD7|P54132|P25705|H3BLU6|Q9Y265
16818	0.067678	0.47966	13	99	137	1621	hydrolase activity, acting on acid anhydrides, in phosphorus-containing anhydrides	P68104|P20339|Q6NXR0|A8MPP1|P84095|J3QSE8|Q9UFH2|P32455|Q9BSD7|P54132|P25705|H3BLU6|Q9Y265
7275	0.067889	0.47966	26	99	322	1621	multicellular organismal development	Q16254|Q86WC4|Q9NS00|P54132|O75533|F5H780|P78543|P04040|P32297|P84095|P27708|Q9Y287|P31276|Q99574|O95259|Q8N2S1|P08100|A6NKG5|Q99707|P20339|P21730|Q14541|P22033|Q14185|P24468|P25705
45786	0.069284	0.48792	3	99	16	1621	negative regulation of cell cycle	Q9NYL2|P24468|Q53EL6
32559	0.075698	0.50738	18	99	209	1621	adenyl ribonucleotide binding	Q9NPI5|P17812|P11498|A8MPP1|O43615|Q9UFH2|J3QSE8|Q9BSD7|P78371|Q9NYL2|P54132|P38646|O75716|P27708|Q9Y287|P25705|H3BLU6|Q9Y265
30554	0.078589	0.50738	18	99	210	1621	adenyl nucleotide binding	Q9NPI5|P17812|P11498|A8MPP1|O43615|Q9UFH2|J3QSE8|Q9BSD7|P78371|Q9NYL2|P54132|P38646|O75716|P27708|Q9Y287|P25705|H3BLU6|Q9Y265
45017	0.080525	0.50738	3	99	17	1621	glycerolipid biosynthetic process	P55084|P49327|Q53GQ0
46906	0.080525	0.50738	3	99	17	1621	tetrapyrrole binding	P22033|Q99707|P04040
70372	0.081247	0.50738	2	99	8	1621	regulation of ERK1 and ERK2 cascade	P21730|Q96GX9
30119	0.081247	0.50738	2	99	8	1621	AP-type membrane coat adaptor complex	Q6IC75|Q9Y2T2
43506	0.081247	0.50738	2	99	8	1621	regulation of JUN kinase activity	Q9NYL2|Q53EL6
5057	0.081247	0.50738	2	99	8	1621	receptor signaling protein activity	Q9NYL2|P12314
43094	0.081247	0.50738	2	99	8	1621	cellular metabolic compound salvage	Q96GX9|Q13126
51302	0.081247	0.50738	2	99	8	1621	regulation of cell division	P54132|P04040
10212	0.081247	0.50738	2	99	8	1621	response to ionizing radiation	P54132|O60858
6635	0.081247	0.50738	2	99	8	1621	fatty acid beta-oxidation	P55084|P22033
6473	0.081247	0.50738	2	99	8	1621	protein acetylation	Q16514|Q9Y265
6368	0.081247	0.50738	2	99	8	1621	transcription elongation from RNA polymerase II promoter	Q16514|P19387
6220	0.081247	0.50738	2	99	8	1621	pyrimidine nucleotide metabolic process	P17812|P27708
31901	0.081247	0.50738	2	99	8	1621	early endosome membrane	P20339|P12314
46134	0.081247	0.50738	2	99	8	1621	pyrimidine nucleoside biosynthetic process	P17812|P27708
34341	0.081247	0.50738	2	99	8	1621	response to interferon-gamma	P32455|P12314
46463	0.081247	0.50738	2	99	8	1621	acylglycerol biosynthetic process	P49327|Q53GQ0
46460	0.081247	0.50738	2	99	8	1621	neutral lipid biosynthetic process	P49327|Q53GQ0
3964	0.081247	0.50738	2	99	8	1621	RNA-directed DNA polymerase activity	B7Z5F2|Q9WJR5
19432	0.081247	0.50738	2	99	8	1621	triglyceride biosynthetic process	P49327|Q53GQ0
1901137	0.084733	0.50738	7	99	63	1621	carbohydrate derivative biosynthetic process	P17812|Q6UX72|P27708|Q9NS00|P39656|P25705|Q13126
48037	0.086128	0.50738	6	99	51	1621	cofactor binding	P23378|P55084|F5H780|P49327|P04040|P13196
9199	0.086128	0.50738	6	99	51	1621	ribonucleoside triphosphate metabolic process	P17812|P20339|P84095|P27708|P54132|P25705
981	0.086726	0.50738	4	99	28	1621	sequence-specific DNA binding RNA polymerase II transcription factor activity	O75716|Q14541|P24468|P78543
6629	0.091591	0.50738	10	99	103	1621	lipid metabolic process	P11498|Q9NRX5|P55084|P22033|P24468|P25705|P49327|P04040|Q53GQ0|P13196
4872	0.092384	0.50738	8	99	77	1621	receptor activity	P32297|O95259|P21730|Q8N2S1|Q14541|P24468|P08100|P12314
16746	0.092503	0.50738	3	99	18	1621	transferase activity, transferring acyl groups	P55084|P49327|P13196
4386	0.096086	0.50738	4	99	29	1621	helicase activity	A8MPP1|J3QSE8|P54132|Q9Y265
9163	0.096086	0.50738	4	99	29	1621	nucleoside biosynthetic process	P17812|P27708|P25705|Q13126
3002	0.096086	0.50738	4	99	29	1621	regionalization	O75533|P24468|P78543|P31276
1901659	0.096086	0.50738	4	99	29	1621	glycosyl compound biosynthetic process	P17812|P27708|P25705|Q13126
8285	0.10031	0.50738	5	99	41	1621	negative regulation of cell proliferation	Q99828|P24468|P25705|P78543|P02794
9062	0.10041	0.50738	2	99	9	1621	fatty acid catabolic process	P55084|P22033
30118	0.10041	0.50738	2	99	9	1621	clathrin coat	Q6IC75|Q9Y2T2
1077	0.10041	0.50738	2	99	9	1621	RNA polymerase II core promoter proximal region sequence-specific DNA binding transcription factor activity involved in positive regulation of transcription	O75716|P78543
17124	0.10041	0.50738	2	99	9	1621	SH3 domain binding	Q14185|Q16204
6541	0.10041	0.50738	2	99	9	1621	glutamine metabolic process	P17812|P27708
72528	0.10041	0.50738	2	99	9	1621	pyrimidine-containing compound biosynthetic process	P17812|P27708
6302	0.10041	0.50738	2	99	9	1621	double-strand break repair	Q99828|P54132
6213	0.10041	0.50738	2	99	9	1621	pyrimidine nucleoside metabolic process	P17812|P27708
6909	0.10041	0.50738	2	99	9	1621	phagocytosis	Q14185|P12314
6898	0.10041	0.50738	2	99	9	1621	receptor-mediated endocytosis	P20339|P12314
55086	0.10119	0.50738	10	99	105	1621	nucleobase-containing small molecule metabolic process	Q9NPI5|P17812|P20339|P84095|P27708|P54132|P25705|F5H780|P04040|Q13126
9108	0.10517	0.50738	3	99	19	1621	coenzyme biosynthetic process	Q9NPI5|P49327|Q53GQ0
70035	0.10517	0.50738	3	99	19	1621	purine NTP-dependent helicase activity	A8MPP1|J3QSE8|P54132
71559	0.10517	0.50738	3	99	19	1621	response to transforming growth factor beta stimulus	Q16254|O75716|Q8N2S1
71560	0.10517	0.50738	3	99	19	1621	cellular response to transforming growth factor beta stimulus	Q16254|O75716|Q8N2S1
8026	0.10517	0.50738	3	99	19	1621	ATP-dependent helicase activity	A8MPP1|J3QSE8|P54132
9141	0.10679	0.50738	6	99	54	1621	nucleoside triphosphate metabolic process	P17812|P20339|P84095|P27708|P54132|P25705
43549	0.10935	0.50738	7	99	67	1621	regulation of kinase activity	P32297|P30279|P21730|Q9NYL2|P54132|P24468|Q53EL6
45859	0.10935	0.50738	7	99	67	1621	regulation of protein kinase activity	P32297|P30279|P21730|Q9NYL2|P54132|P24468|Q53EL6
50662	0.11616	0.50738	4	99	31	1621	coenzyme binding	P55084|F5H780|P49327|P04040
51347	0.11722	0.50738	5	99	43	1621	positive regulation of transferase activity	Q9NRX5|P32297|P30279|P21730|Q9NYL2
4364	0.11845	0.50738	1	99	2	1621	glutathione transferase activity	P30711
35267	0.11845	0.50738	1	99	2	1621	NuA4 histone acetyltransferase complex	Q9Y265
43967	0.11845	0.50738	1	99	2	1621	histone H4 acetylation	Q9Y265
35095	0.11845	0.50738	1	99	2	1621	behavioral response to nicotine	P32297
35094	0.11845	0.50738	1	99	2	1621	response to nicotine	P32297
8898	0.11845	0.50738	1	99	2	1621	homocysteine S-methyltransferase activity	Q99707
217	0.11845	0.50738	1	99	2	1621	DNA secondary structure binding	P54132
30430	0.11845	0.50738	1	99	2	1621	host cell cytoplasm	Q6NXR0
61014	0.11845	0.50738	1	99	2	1621	positive regulation of mRNA catabolic process	P78543
43656	0.11845	0.50738	1	99	2	1621	intracellular region of host	Q6NXR0
405	0.11845	0.50738	1	99	2	1621	bubble DNA binding	P54132
2000142	0.11845	0.50738	1	99	2	1621	regulation of DNA-dependent transcription, initiation	Q86VP6
9173	0.11845	0.50738	1	99	2	1621	pyrimidine ribonucleoside monophosphate metabolic process	P27708
9174	0.11845	0.50738	1	99	2	1621	pyrimidine ribonucleoside monophosphate biosynthetic process	P27708
21542	0.11845	0.50738	1	99	2	1621	dentate gyrus development	P78543
4320	0.11845	0.50738	1	99	2	1621	oleoyl-[acyl-carrier-protein] hydrolase activity	P49327
4300	0.11845	0.50738	1	99	2	1621	enoyl-CoA hydratase activity	P55084
4889	0.11845	0.50738	1	99	2	1621	acetylcholine-activated cation-selective channel activity	P32297
43486	0.11845	0.50738	1	99	2	1621	histone exchange	Q9Y265
43495	0.11845	0.50738	1	99	2	1621	protein anchor	Q99828
43508	0.11845	0.50738	1	99	2	1621	negative regulation of JUN kinase activity	Q53EL6
8210	0.11845	0.50738	1	99	2	1621	estrogen metabolic process	Q53GQ0
60839	0.11845	0.50738	1	99	2	1621	endothelial cell fate commitment	P24468
5024	0.11845	0.50738	1	99	2	1621	transforming growth factor beta-activated receptor activity	Q8N2S1
30072	0.11845	0.50738	1	99	2	1621	peptide hormone secretion	Q8N2S1
738	0.11845	0.50738	1	99	2	1621	DNA catabolic process, exonucleolytic	P54132
729	0.11845	0.50738	1	99	2	1621	DNA double-strand break processing	P54132
800	0.11845	0.50738	1	99	2	1621	lateral element	P54132
35456	0.11845	0.50738	1	99	2	1621	response to interferon-beta	Q6NXR0
35458	0.11845	0.50738	1	99	2	1621	cellular response to interferon-beta	Q6NXR0
4675	0.11845	0.50738	1	99	2	1621	transmembrane receptor protein serine/threonine kinase activity	Q8N2S1
43138	0.11845	0.50738	1	99	2	1621	3'-5' DNA helicase activity	P54132
43140	0.11845	0.50738	1	99	2	1621	ATP-dependent 3'-5' DNA helicase activity	P54132
4709	0.11845	0.50738	1	99	2	1621	MAP kinase kinase kinase activity	Q9NYL2
43073	0.11845	0.50738	1	99	2	1621	germ cell nucleus	P54132
43044	0.11845	0.50738	1	99	2	1621	ATP-dependent chromatin remodeling	Q9Y265
60260	0.11845	0.50738	1	99	2	1621	regulation of transcription initiation from RNA polymerase II promoter	Q86VP6
36338	0.11845	0.50738	1	99	2	1621	viral membrane	Q14264
60213	0.11845	0.50738	1	99	2	1621	positive regulation of nuclear-transcribed mRNA poly(A) tail shortening	P78543
60170	0.11845	0.50738	1	99	2	1621	cilium membrane	P08100
45005	0.11845	0.50738	1	99	2	1621	maintenance of fidelity involved in DNA-dependent DNA replication	P54132
16638	0.11845	0.50738	1	99	2	1621	oxidoreductase activity, acting on the CH-NH2 group of donors	P23378
48678	0.11845	0.50738	1	99	2	1621	response to axon injury	F5H780
9881	0.11845	0.50738	1	99	2	1621	photoreceptor activity	P08100
71280	0.11845	0.50738	1	99	2	1621	cellular response to copper ion	F5H780
16884	0.11845	0.50738	1	99	2	1621	carbon-nitrogen ligase activity, with glutamine as amido-N-donor	P27708
10165	0.11845	0.50738	1	99	2	1621	response to X-ray	P54132
71364	0.11845	0.50738	1	99	2	1621	cellular response to epidermal growth factor stimulus	P27708
51414	0.11845	0.50738	1	99	2	1621	response to cortisol stimulus	P27708
14068	0.11845	0.50738	1	99	2	1621	positive regulation of phosphatidylinositol 3-kinase cascade	P04040
16743	0.11845	0.50738	1	99	2	1621	carboxyl- or carbamoyltransferase activity	P27708
17025	0.11845	0.50738	1	99	2	1621	TBP-class protein binding	Q86VP6
5892	0.11845	0.50738	1	99	2	1621	acetylcholine-gated channel complex	P32297
1562	0.11845	0.50738	1	99	2	1621	response to protozoan	Q6NXR0
1673	0.11845	0.50738	1	99	2	1621	male germ cell nucleus	P54132
1887	0.11845	0.50738	1	99	2	1621	selenium compound metabolic process	F5H780
44205	0.11845	0.50738	1	99	2	1621	'de novo' UMP biosynthetic process	P27708
48531	0.11845	0.50738	1	99	2	1621	beta-1,3-galactosyltransferase activity	Q9NS00
5744	0.11845	0.50738	1	99	2	1621	mitochondrial inner membrane presequence translocase complex	O43615
1848	0.11845	0.50738	1	99	2	1621	complement binding	P21730
5637	0.11845	0.50738	1	99	2	1621	nuclear inner membrane	O95259
51782	0.11845	0.50738	1	99	2	1621	negative regulation of cell division	P54132
70849	0.11845	0.50738	1	99	2	1621	response to epidermal growth factor stimulus	P27708
1945	0.11845	0.50738	1	99	2	1621	lymph vessel development	P24468
45662	0.11845	0.50738	1	99	2	1621	negative regulation of myoblast differentiation	Q9NPI5
50664	0.11845	0.50738	1	99	2	1621	oxidoreductase activity, acting on NAD(P)H, oxygen as acceptor	F5H780
6546	0.11845	0.50738	1	99	2	1621	glycine catabolic process	P23378
6448	0.11845	0.50738	1	99	2	1621	regulation of translational elongation	P46782
33202	0.11845	0.50738	1	99	2	1621	DNA helicase complex	Q9Y265
45736	0.11845	0.50738	1	99	2	1621	negative regulation of cyclin-dependent protein serine/threonine kinase activity	P24468
2438	0.11845	0.50738	1	99	2	1621	acute inflammatory response to antigenic stimulus	P12314
45910	0.11845	0.50738	1	99	2	1621	negative regulation of DNA recombination	P54132
45899	0.11845	0.50738	1	99	2	1621	positive regulation of RNA polymerase II transcriptional preinitiation complex assembly	Q86VP6
45898	0.11845	0.50738	1	99	2	1621	regulation of RNA polymerase II transcriptional preinitiation complex assembly	Q86VP6
19835	0.11845	0.50738	1	99	2	1621	cytolysis	P10643
2524	0.11845	0.50738	1	99	2	1621	hypersensitivity	P12314
32863	0.11845	0.50738	1	99	2	1621	activation of Rac GTPase activity	P84095
32862	0.11845	0.50738	1	99	2	1621	activation of Rho GTPase activity	P84095
97346	0.11845	0.50738	1	99	2	1621	INO80-type complex	Q9Y265
6336	0.11845	0.50738	1	99	2	1621	DNA replication-independent nucleosome assembly	Q9Y265
46036	0.11845	0.50738	1	99	2	1621	CTP metabolic process	P17812
46051	0.11845	0.50738	1	99	2	1621	UTP metabolic process	P27708
46049	0.11845	0.50738	1	99	2	1621	UMP metabolic process	P27708
6241	0.11845	0.50738	1	99	2	1621	CTP biosynthetic process	P17812
19865	0.11845	0.50738	1	99	2	1621	immunoglobulin binding	P12314
6228	0.11845	0.50738	1	99	2	1621	UTP biosynthetic process	P27708
6222	0.11845	0.50738	1	99	2	1621	UMP biosynthetic process	P27708
2712	0.11845	0.50738	1	99	2	1621	regulation of B cell mediated immunity	P12314
45136	0.11845	0.50738	1	99	2	1621	development of secondary sexual characteristics	P04040
7113	0.11845	0.50738	1	99	2	1621	endomitotic cell cycle	Q99828
33655	0.11845	0.50738	1	99	2	1621	host cell cytoplasm part	Q6NXR0
33646	0.11845	0.50738	1	99	2	1621	host intracellular part	Q6NXR0
20003	0.11845	0.50738	1	99	2	1621	symbiont-containing vacuole	Q6NXR0
2790	0.11845	0.50738	1	99	2	1621	peptide secretion	Q8N2S1
10269	0.11845	0.50738	1	99	2	1621	response to selenium ion	F5H780
50850	0.11845	0.50738	1	99	2	1621	positive regulation of calcium-mediated signaling	Q99828
50829	0.11845	0.50738	1	99	2	1621	defense response to Gram-negative bacterium	Q6NXR0
2863	0.11845	0.50738	1	99	2	1621	positive regulation of inflammatory response to antigenic stimulus	P12314
2864	0.11845	0.50738	1	99	2	1621	regulation of acute inflammatory response to antigenic stimulus	P12314
2866	0.11845	0.50738	1	99	2	1621	positive regulation of acute inflammatory response to antigenic stimulus	P12314
6658	0.11845	0.50738	1	99	2	1621	phosphatidylserine metabolic process	Q9NRX5
2883	0.11845	0.50738	1	99	2	1621	regulation of hypersensitivity	P12314
2886	0.11845	0.50738	1	99	2	1621	regulation of myeloid leukocyte mediated immunity	P12314
2885	0.11845	0.50738	1	99	2	1621	positive regulation of hypersensitivity	P12314
6779	0.11845	0.50738	1	99	2	1621	porphyrin-containing compound biosynthetic process	P13196
2889	0.11845	0.50738	1	99	2	1621	regulation of immunoglobulin mediated immune response	P12314
6782	0.11845	0.50738	1	99	2	1621	protoporphyrinogen IX biosynthetic process	P13196
6783	0.11845	0.50738	1	99	2	1621	heme biosynthetic process	P13196
10559	0.11845	0.50738	1	99	2	1621	regulation of glycoprotein biosynthetic process	Q9Y287
16259	0.11845	0.50738	1	99	2	1621	selenocysteine metabolic process	F5H780
16266	0.11845	0.50738	1	99	2	1621	O-glycan processing	Q9NS00
16295	0.11845	0.50738	1	99	2	1621	myristoyl-[acyl-carrier-protein] hydrolase activity	P49327
16296	0.11845	0.50738	1	99	2	1621	palmitoyl-[acyl-carrier-protein] hydrolase activity	P49327
16297	0.11845	0.50738	1	99	2	1621	acyl-[acyl-carrier-protein] hydrolase activity	P49327
46640	0.11845	0.50738	1	99	2	1621	regulation of alpha-beta T cell proliferation	P54132
46641	0.11845	0.50738	1	99	2	1621	positive regulation of alpha-beta T cell proliferation	P54132
7588	0.11845	0.50738	1	99	2	1621	excretion	P32297
42832	0.11845	0.50738	1	99	2	1621	defense response to protozoan	Q6NXR0
34080	0.11845	0.50738	1	99	2	1621	CENP-A containing nucleosome assembly at centromere	Q9Y265
16174	0.11845	0.50738	1	99	2	1621	NAD(P)H oxidase activity	F5H780
16239	0.11845	0.50738	1	99	2	1621	positive regulation of macroautophagy	O60858
42622	0.11845	0.50738	1	99	2	1621	photoreceptor outer segment membrane	P08100
7171	0.11845	0.50738	1	99	2	1621	activation of transmembrane receptor protein tyrosine kinase activity	P32297
8139	0.11845	0.50738	1	99	2	1621	nuclear localization sequence binding	P52292
8172	0.11845	0.50738	1	99	2	1621	S-methyltransferase activity	Q99707
31055	0.11845	0.50738	1	99	2	1621	chromatin remodeling at centromere	Q9Y265
31011	0.11845	0.50738	1	99	2	1621	Ino80 complex	Q9Y265
31018	0.11845	0.50738	1	99	2	1621	endocrine pancreas development	Q14541
19031	0.11845	0.50738	1	99	2	1621	viral envelope	Q14264
31000	0.11845	0.50738	1	99	2	1621	response to caffeine	P27708
42375	0.11845	0.50738	1	99	2	1621	quinone cofactor metabolic process	P16152
42446	0.11845	0.50738	1	99	2	1621	hormone biosynthetic process	Q53GQ0
34724	0.11845	0.50738	1	99	2	1621	DNA replication-independent nucleosome organization	Q9Y265
4070	0.11845	0.50738	1	99	2	1621	aspartate carbamoyltransferase activity	P27708
4046	0.11845	0.50738	1	99	2	1621	aminoacylase activity	P04040
46501	0.11845	0.50738	1	99	2	1621	protoporphyrinogen IX metabolic process	P13196
34508	0.11845	0.50738	1	99	2	1621	centromere complex assembly	Q9Y265
30914	0.11845	0.50738	1	99	2	1621	STAGA complex	Q16514
42165	0.11845	0.50738	1	99	2	1621	neurotransmitter binding	P32297
42166	0.11845	0.50738	1	99	2	1621	acetylcholine binding	P32297
3857	0.11845	0.50738	1	99	2	1621	3-hydroxyacyl-CoA dehydrogenase activity	P55084
16758	0.11848	0.50738	3	99	20	1621	transferase activity, transferring hexosyl groups	Q6UX72|Q9NS00|Q13126
44765	0.11851	0.50738	21	99	266	1621	single-organism transport	P36578|O43615|O95259|P39656|Q8N2S1|Q9Y2T2|Q9HBR0|P38646|Q8TF71|P12314|P20339|Q9NRX5|P32297|P27708|Q14185|P52292|O75083|P25705|E9PQE8|P46782|P02794
9069	0.12067	0.50757	2	99	10	1621	serine family amino acid metabolic process	P23378|F5H780
43543	0.12067	0.50757	2	99	10	1621	protein acylation	Q16514|Q9Y265
982	0.12067	0.50757	2	99	10	1621	RNA polymerase II core promoter proximal region sequence-specific DNA binding transcription factor activity	O75716|P78543
44441	0.12067	0.50757	2	99	10	1621	cilium part	Q9UFH2|P08100
19724	0.12067	0.50757	2	99	10	1621	B cell mediated immunity	P10643|P12314
46777	0.12067	0.50757	2	99	10	1621	protein autophosphorylation	O75716|P27708
16064	0.12067	0.50757	2	99	10	1621	immunoglobulin mediated immune response	P10643|P12314
34440	0.12067	0.50757	2	99	10	1621	lipid oxidation	P55084|P22033
19395	0.12067	0.50757	2	99	10	1621	fatty acid oxidation	P55084|P22033
9119	0.12297	0.51622	7	99	69	1621	ribonucleoside metabolic process	P17812|P20339|P84095|P27708|P54132|P25705|Q13126
72594	0.13009	0.54506	7	99	70	1621	establishment of protein localization to organelle	P36578|O43615|P39656|P52292|Q9Y2T2|P46782|P38646
43413	0.13238	0.54935	3	99	21	1621	macromolecule glycosylation	Q6UX72|Q9NS00|P39656
70085	0.13238	0.54935	3	99	21	1621	glycosylation	Q6UX72|Q9NS00|P39656
6486	0.13238	0.54935	3	99	21	1621	protein glycosylation	Q6UX72|Q9NS00|P39656
46942	0.13238	0.54935	3	99	21	1621	carboxylic acid transport	Q9NRX5|Q9HBR0|Q8TF71
15849	0.13238	0.54935	3	99	21	1621	organic acid transport	Q9NRX5|Q9HBR0|Q8TF71
3924	0.1354	0.55433	5	99	45	1621	GTPase activity	P68104|P20339|Q6NXR0|P84095|P32455
16829	0.13791	0.55433	4	99	33	1621	lyase activity	Q96GX9|P23378|P55084|P49327
6631	0.13791	0.55433	4	99	33	1621	fatty acid metabolic process	P55084|P22033|P49327|Q53GQ0
9117	0.13792	0.55433	9	99	98	1621	nucleotide metabolic process	Q9NPI5|P17812|P20339|P84095|P27708|P54132|P25705|F5H780|P04040
9066	0.14183	0.55433	2	99	11	1621	aspartate family amino acid metabolic process	Q96GX9|Q13126
70301	0.14183	0.55433	2	99	11	1621	cellular response to hydrogen peroxide	F5H780|P04040
5085	0.14183	0.55433	2	99	11	1621	guanyl-nucleotide exchange factor activity	A1IGU5|Q14185
18205	0.14183	0.55433	2	99	11	1621	peptidyl-lysine modification	Q16514|Q9Y265
16591	0.14183	0.55433	2	99	11	1621	DNA-directed RNA polymerase II, holoenzyme	Q16514|P19387
1228	0.14183	0.55433	2	99	11	1621	RNA polymerase II transcription regulatory region sequence-specific DNA binding transcription factor activity involved in positive regulation of transcription	O75716|P78543
1890	0.14183	0.55433	2	99	11	1621	placenta development	P24468|F5H780
6626	0.14183	0.55433	2	99	11	1621	protein targeting to mitochondrion	O43615|P38646
72329	0.14183	0.55433	2	99	11	1621	monocarboxylic acid catabolic process	P55084|P22033
6354	0.14183	0.55433	2	99	11	1621	DNA-dependent transcription, elongation	Q16514|P19387
51052	0.14183	0.55433	2	99	11	1621	regulation of DNA metabolic process	P52292|P54132
71901	0.14183	0.55433	2	99	11	1621	negative regulation of protein serine/threonine kinase activity	P24468|Q53EL6
31514	0.14183	0.55433	2	99	11	1621	motile cilium	Q9UFH2|P08100
7519	0.14183	0.55433	2	99	11	1621	skeletal muscle tissue development	O95259|P24468
16772	0.1443	0.55433	9	99	99	1621	transferase activity, transferring phosphorus-containing groups	Q9NPI5|O75716|O95259|P27708|Q8N2S1|Q9NYL2|B7Z5F2|Q9WJR5|P19387
6753	0.1443	0.55433	9	99	99	1621	nucleoside phosphate metabolic process	Q9NPI5|P17812|P20339|P84095|P27708|P54132|P25705|F5H780|P04040
16192	0.1443	0.55433	9	99	99	1621	vesicle-mediated transport	P20339|C9J1E7|Q14185|O75083|Q6IC75|E9PQE8|Q9Y2T2|P02794|P12314
71363	0.14495	0.55433	5	99	46	1621	cellular response to growth factor stimulus	Q16254|O75716|P27708|Q8N2S1|P04040
70848	0.14495	0.55433	5	99	46	1621	response to growth factor stimulus	Q16254|O75716|P27708|Q8N2S1|P04040
34097	0.14495	0.55433	5	99	46	1621	response to cytokine stimulus	Q6NXR0|P32455|P39656|P52292|P12314
90407	0.14639	0.55433	6	99	59	1621	organophosphate biosynthetic process	Q9NPI5|P17812|Q9NRX5|P27708|P55084|P25705
48770	0.14683	0.55433	3	99	22	1621	pigment granule	P20339|P49327|P23526
50678	0.14683	0.55433	3	99	22	1621	regulation of epithelial cell proliferation	P21730|P24468|P25705
42470	0.14683	0.55433	3	99	22	1621	melanosome	P20339|P49327|P23526
19221	0.14683	0.55433	3	99	22	1621	cytokine-mediated signaling pathway	P32455|P52292|P12314
51254	0.15082	0.55433	9	99	1	1621	positive regulation of RNA metabolic process	Q16254|P84095|P54132|Q14541|P24468|P78543|Q86VP6|B5MBX5|P19387
70013	0.15212	0.55433	23	99	305	1621	intracellular organelle lumen	P11498|P36578|Q96EL2|Q16254|A8MPP1|Q99828|P30279|O43615|O75533|P54132|P04040|P38646|P19387|P27708|P52292|P22033|Q14541|P55084|Q16514|P25705|Q9Y265|B5MBX5|P13196
9116	0.15268	0.55433	7	99	73	1621	nucleoside metabolic process	P17812|P20339|P84095|P27708|P54132|P25705|Q13126
9628	0.15268	0.55433	7	99	73	1621	response to abiotic stimulus	Q9NYL2|P54132|P08100|F5H780|P78543|O60858|P04040
44444	0.15638	0.55433	53	99	780	1621	cytoplasmic part	P17812|P36578|O43615|Q86WC4|Q96GX9|P39656|Q9NS00|F5H780|O60858|P23526|P30711|Q6IC75|Q9Y265|P68104|P11498|Q6NXR0|Q99828|P78371|Q9Y2T2|P38646|P12314|O75716|Q9NRX5|P22033|Q6UX72|P30279|P04040|Q8NFV4|P30042|P84095|P27708|C9J1E7|O75083|Q9Y287|P52292|P46782|Q96EL2|Q9UFH2|P23378|P49327|P08100|Q99707|P55884|P20339|P32455|Q14185|P55084|P25705|Q53EL6|Q53GQ0|P13196|P02794|Q13126
71345	0.16118	0.55433	4	99	35	1621	cellular response to cytokine stimulus	Q6NXR0|P32455|P52292|P12314
6732	0.16118	0.55433	4	99	35	1621	coenzyme metabolic process	Q9NPI5|F5H780|P49327|Q53GQ0
16054	0.16118	0.55433	4	99	35	1621	organic acid catabolic process	P27708|P23378|P55084|P22033
46395	0.16118	0.55433	4	99	35	1621	carboxylic acid catabolic process	P27708|P23378|P55084|P22033
43603	0.16176	0.55433	3	99	23	1621	cellular amide metabolic process	P30711|F5H780|P49327
9101	0.16176	0.55433	3	99	23	1621	glycoprotein biosynthetic process	Q6UX72|Q9NS00|P39656
33218	0.16176	0.55433	3	99	23	1621	amide binding	P11498|P52292|Q9Y287
428	0.1637	0.55433	2	99	12	1621	DNA-directed RNA polymerase complex	Q16514|P19387
30170	0.1637	0.55433	2	99	12	1621	pyridoxal phosphate binding	P23378|P13196
60538	0.1637	0.55433	2	99	12	1621	skeletal muscle organ development	O95259|P24468
72655	0.1637	0.55433	2	99	12	1621	establishment of protein localization to mitochondrion	O43615|P38646
2460	0.1637	0.55433	2	99	12	1621	adaptive immune response based on somatic recombination of immune receptors built from immunoglobulin superfamily domains	P10643|P12314
55029	0.1637	0.55433	2	99	12	1621	nuclear DNA-directed RNA polymerase complex	Q16514|P19387
10506	0.1637	0.55433	2	99	12	1621	regulation of autophagy	Q6NXR0|O60858
34614	0.1637	0.55433	2	99	12	1621	cellular response to reactive oxygen species	F5H780|P04040
1901654	0.1637	0.55433	2	99	12	1621	response to ketone	P27708|Q13126
30880	0.1637	0.55433	2	99	12	1621	RNA polymerase complex	Q16514|P19387
6793	0.16464	0.55433	16	99	203	1621	phosphorus metabolic process	P17812|Q9NPI5|Q9NYL2|P54132|P08100|P49327|F5H780|P04040|P20339|O75716|Q9NRX5|P84095|P27708|P55084|P25705|Q53GQ0
19222	0.16676	0.55433	31	99	432	1621	regulation of metabolic process	Q16254|P30279|Q9NYL2|P54132|P78543|P04040|O60858|Q86VP6|P32297|P84095|P52292|Q9Y287|Q9Y265|P46782|Q99574|P68104|Q6NXR0|O95259|Q8N2S1|P49327|F8WEL6|P55884|P19387|Q9NRX5|P21730|Q14185|Q14541|Q16514|P24468|Q53EL6|B5MBX5
1901657	0.1687	0.55433	7	99	75	1621	glycosyl compound metabolic process	P17812|P20339|P84095|P27708|P54132|P25705|Q13126
42221	0.16927	0.55433	22	99	294	1621	response to chemical stimulus	P17812|Q16254|Q6NXR0|Q8N2S1|P39656|F5H780|P78543|P04040|Q99707|P23526|P12314|O75716|P32297|P30711|P84095|P21730|P32455|P27708|Q14185|P52292|P24468|Q13126
44249	0.17094	0.55433	29	99	402	1621	cellular biosynthetic process	P17812|Q9NPI5|P36578|Q16254|Q6UX72|Q96GX9|P39656|Q9NS00|P54132|Q86VP6|Q9WJR5|P27708|Q9Y265|P31276|P46782|P68104|Q96EL2|P49327|P55884|P19387|Q9NRX5|P21730|Q16514|P55084|Q14541|P25705|Q53GQ0|Q13126|P13196
45935	0.17129	0.55433	9	99	103	1621	positive regulation of nucleobase-containing compound metabolic process	Q16254|P84095|P54132|Q14541|P24468|P78543|Q86VP6|B5MBX5|P19387
70461	0.17236	0.55433	1	99	3	1621	SAGA-type complex	Q16514
70603	0.17236	0.55433	1	99	3	1621	SWI/SNF superfamily-type complex	Q9Y265
4602	0.17236	0.55433	1	99	3	1621	glutathione peroxidase activity	P30711
9071	0.17236	0.55433	1	99	3	1621	serine family amino acid catabolic process	P23378
307	0.17236	0.55433	1	99	3	1621	cyclin-dependent protein kinase holoenzyme complex	P30279
61013	0.17236	0.55433	1	99	3	1621	regulation of mRNA catabolic process	P78543
43657	0.17236	0.55433	1	99	3	1621	host cell	Q6NXR0
2000178	0.17236	0.55433	1	99	3	1621	negative regulation of neural precursor cell proliferation	P78543
9130	0.17236	0.55433	1	99	3	1621	pyrimidine nucleoside monophosphate biosynthetic process	P27708
9129	0.17236	0.55433	1	99	3	1621	pyrimidine nucleoside monophosphate metabolic process	P27708
4312	0.17236	0.55433	1	99	3	1621	fatty acid synthase activity	P49327
8199	0.17236	0.55433	1	99	3	1621	ferric iron binding	P02794
4645	0.17236	0.55433	1	99	3	1621	phosphorylase activity	Q13126
795	0.17236	0.55433	1	99	3	1621	synaptonemal complex	P54132
768	0.17236	0.55433	1	99	3	1621	syncytium formation by plasma membrane fusion	O95259
43245	0.17236	0.55433	1	99	3	1621	extraorganismal space	Q6NXR0
43189	0.17236	0.55433	1	99	3	1621	H4/H2A histone acetyltransferase complex	Q9Y265
43195	0.17236	0.55433	1	99	3	1621	terminal bouton	P27708
18298	0.17236	0.55433	1	99	3	1621	protein-chromophore linkage	P08100
16601	0.17236	0.55433	1	99	3	1621	Rac protein signal transduction	P84095
60211	0.17236	0.55433	1	99	3	1621	regulation of nuclear-transcribed mRNA poly(A) tail shortening	P78543
5537	0.17236	0.55433	1	99	3	1621	mannose binding	Q6ZS10
5231	0.17236	0.55433	1	99	3	1621	excitatory extracellular ligand-gated ion channel activity	P32297
16775	0.17236	0.55433	1	99	3	1621	phosphotransferase activity, nitrogenous group as acceptor	O95259
16812	0.17236	0.55433	1	99	3	1621	hydrolase activity, acting on carbon-nitrogen (but not peptide) bonds, in cyclic amides	P27708
51238	0.17236	0.55433	1	99	3	1621	sequestering of metal ion	P02794
44782	0.17236	0.55433	1	99	3	1621	cilium organization	Q16254
44665	0.17236	0.55433	1	99	3	1621	MLL1/2 complex	Q9Y265
14066	0.17236	0.55433	1	99	3	1621	regulation of phosphatidylinositol 3-kinase cascade	P04040
71339	0.17236	0.55433	1	99	3	1621	MLL1 complex	Q9Y265
44423	0.17236	0.55433	1	99	3	1621	virion part	Q14264
1540	0.17236	0.55433	1	99	3	1621	beta-amyloid binding	Q9Y287
1750	0.17236	0.55433	1	99	3	1621	photoreceptor outer segment	P08100
16918	0.17236	0.55433	1	99	3	1621	retinal binding	P08100
1906	0.17236	0.55433	1	99	3	1621	cell killing	P12314
1909	0.17236	0.55433	1	99	3	1621	leukocyte mediated cytotoxicity	P12314
44216	0.17236	0.55433	1	99	3	1621	other organism cell	Q6NXR0
44217	0.17236	0.55433	1	99	3	1621	other organism part	Q6NXR0
44215	0.17236	0.55433	1	99	3	1621	other organism	Q6NXR0
5669	0.17236	0.55433	1	99	3	1621	transcription factor TFIID complex	Q16514
1968	0.17236	0.55433	1	99	3	1621	fibronectin binding	Q53GQ0
50667	0.17236	0.55433	1	99	3	1621	homocysteine metabolic process	P22033
72666	0.17236	0.55433	1	99	3	1621	establishment of protein localization to vacuole	Q9Y2T2
6623	0.17236	0.55433	1	99	3	1621	protein targeting to vacuole	Q9Y2T2
6622	0.17236	0.55433	1	99	3	1621	protein targeting to lysosome	Q9Y2T2
15175	0.17236	0.55433	1	99	3	1621	neutral amino acid transmembrane transporter activity	Q9NRX5
33276	0.17236	0.55433	1	99	3	1621	transcription factor TFTC complex	Q16514
6493	0.17236	0.55433	1	99	3	1621	protein O-linked glycosylation	Q9NS00
19626	0.17236	0.55433	1	99	3	1621	short-chain fatty acid catabolic process	P22033
2437	0.17236	0.55433	1	99	3	1621	inflammatory response to antigenic stimulus	P12314
50431	0.17236	0.55433	1	99	3	1621	transforming growth factor beta binding	Q8N2S1
45921	0.17236	0.55433	1	99	3	1621	positive regulation of exocytosis	P20339
32856	0.17236	0.55433	1	99	3	1621	activation of Ras GTPase activity	P84095
6207	0.17236	0.55433	1	99	3	1621	'de novo' pyrimidine nucleobase biosynthetic process	P27708
6166	0.17236	0.55433	1	99	3	1621	purine ribonucleoside salvage	Q13126
1900151	0.17236	0.55433	1	99	3	1621	regulation of nuclear-transcribed mRNA catabolic process, deadenylation-dependent decay	P78543
19856	0.17236	0.55433	1	99	3	1621	pyrimidine nucleobase biosynthetic process	P27708
33014	0.17236	0.55433	1	99	3	1621	tetrapyrrole biosynthetic process	P13196
32494	0.17236	0.55433	1	99	3	1621	response to peptidoglycan	P21730
51148	0.17236	0.55433	1	99	3	1621	negative regulation of muscle cell differentiation	Q9NPI5
32106	0.17236	0.55433	1	99	3	1621	positive regulation of response to extracellular stimulus	O60858
51131	0.17236	0.55433	1	99	3	1621	chaperone-mediated protein complex assembly	P78371
32109	0.17236	0.55433	1	99	3	1621	positive regulation of response to nutrient levels	O60858
33643	0.17236	0.55433	1	99	3	1621	host cell part	Q6NXR0
72148	0.17236	0.55433	1	99	3	1621	epithelial cell fate commitment	P24468
7156	0.17236	0.55433	1	99	3	1621	homophilic cell adhesion	Q9P2E7
51053	0.17236	0.55433	1	99	3	1621	negative regulation of DNA metabolic process	P54132
6957	0.17236	0.55433	1	99	3	1621	complement activation, alternative pathway	P10643
2675	0.17236	0.55433	1	99	3	1621	positive regulation of acute inflammatory response	P12314
10633	0.17236	0.55433	1	99	3	1621	negative regulation of epithelial cell migration	P24468
50830	0.17236	0.55433	1	99	3	1621	defense response to Gram-positive bacterium	P21730
6884	0.17236	0.55433	1	99	3	1621	cell volume homeostasis	Q16254
2861	0.17236	0.55433	1	99	3	1621	regulation of inflammatory response to antigenic stimulus	P12314
31572	0.17236	0.55433	1	99	3	1621	G2 DNA damage checkpoint	P54132
42789	0.17236	0.55433	1	99	3	1621	mRNA transcription from RNA polymerase II promoter	P21730
7603	0.17236	0.55433	1	99	3	1621	phototransduction, visible light	P08100
31513	0.17236	0.55433	1	99	3	1621	nonmotile primary cilium	P08100
7520	0.17236	0.55433	1	99	3	1621	myoblast fusion	O95259
42537	0.17236	0.55433	1	99	3	1621	benzene-containing compound metabolic process	F5H780
16056	0.17236	0.55433	1	99	3	1621	rhodopsin mediated signaling pathway	P08100
46928	0.17236	0.55433	1	99	3	1621	regulation of neurotransmitter secretion	P32297
7274	0.17236	0.55433	1	99	3	1621	neuromuscular synaptic transmission	P32297
7271	0.17236	0.55433	1	99	3	1621	synaptic transmission, cholinergic	P32297
18995	0.17236	0.55433	1	99	3	1621	host	Q6NXR0
15807	0.17236	0.55433	1	99	3	1621	L-amino acid transport	Q9NRX5
15804	0.17236	0.55433	1	99	3	1621	neutral amino acid transport	Q9NRX5
3746	0.17236	0.55433	1	99	3	1621	translation elongation factor activity	P68104
19012	0.17236	0.55433	1	99	3	1621	virion	Q14264
42384	0.17236	0.55433	1	99	3	1621	cilium assembly	Q16254
46471	0.17236	0.55433	1	99	3	1621	phosphatidylglycerol metabolic process	P55084
15464	0.17236	0.55433	1	99	3	1621	acetylcholine receptor activity	P32297
1901661	0.17236	0.55433	1	99	3	1621	quinone metabolic process	P16152
15450	0.17236	0.55433	1	99	3	1621	P-P-bond-hydrolysis-driven protein transmembrane transporter activity	O43615
43233	0.17255	0.55433	23	99	310	1621	organelle lumen	P11498|P36578|Q96EL2|Q16254|A8MPP1|Q99828|P30279|O43615|O75533|P54132|P04040|P38646|P19387|P27708|P52292|P22033|Q14541|P55084|Q16514|P25705|Q9Y265|B5MBX5|P13196
31323	0.17291	0.55433	28	99	387	1621	regulation of cellular metabolic process	Q16254|P30279|Q9NYL2|P54132|P78543|P04040|O60858|Q86VP6|P32297|P84095|Q9Y287|P52292|Q9Y265|P46782|P68104|Q6NXR0|O95259|P49327|F8WEL6|P55884|P19387|P21730|Q14185|Q14541|Q16514|P24468|Q53EL6|B5MBX5
44431	0.17298	0.55433	6	99	62	1621	Golgi apparatus part	Q6UX72|O75716|P32455|Q9NS00|Q9Y287|Q6IC75
6468	0.17332	0.55433	4	99	36	1621	protein phosphorylation	O75716|P27708|Q9NYL2|P08100
7389	0.17332	0.55433	4	99	36	1621	pattern specification process	O75533|P24468|P78543|P31276
10033	0.1747	0.5579	16	99	205	1621	response to organic substance	Q6NXR0|Q16254|P39656|Q8N2S1|P78543|P04040|P12314|P32297|P30711|O75716|P21730|P32455|P27708|P52292|P24468|Q13126
32787	0.17523	0.55795	5	99	49	1621	monocarboxylic acid metabolic process	P11498|P55084|P22033|P49327|Q53GQ0
6366	0.17523	0.55795	5	99	49	1621	transcription from RNA polymerase II promoter	Q16254|P21730|Q16514|Q14541|P19387
6605	0.17699	0.55961	7	99	76	1621	protein targeting	P36578|O43615|P39656|P52292|Q9Y2T2|P46782|P38646
43025	0.17713	0.55961	3	99	24	1621	neuronal cell body	P32297|P27708|F5H780
9260	0.17713	0.55961	3	99	24	1621	ribonucleotide biosynthetic process	P17812|P27708|P25705
6839	0.17713	0.55961	3	99	24	1621	mitochondrial transport	O43615|P25705|P38646
46390	0.17713	0.55961	3	99	24	1621	ribose phosphate biosynthetic process	P17812|P27708|P25705
44238	0.17755	0.55961	54	99	803	1621	primary metabolic process	P17812|P36578|O43615|Q96GX9|Q9NYL2|P39656|Q9NS00|P78543|F5H780|O60858|P23526|P30711|Q9Y265|P68104|P11498|Q99828|P78371|Q8N2S1|P38646|P19387|O75716|Q9NRX5|P21730|P22033|Q14541|Q9NPI5|Q16254|Q6UX72|P54132|O75533|P04040|P10643|Q86VP6|Q9WJR5|P84095|P27708|P52292|P31276|P46782|Q96EL2|P23378|P08100|P49327|Q99707|P55884|P20339|Q16514|P55084|P24468|P25705|Q53EL6|Q53GQ0|Q13126|P13196
70887	0.17756	0.55961	14	99	176	1621	cellular response to chemical stimulus	Q6NXR0|Q16254|Q8N2S1|F5H780|P04040|Q99707|P23526|P12314|O75716|P84095|P21730|P32455|P27708|P52292
42802	0.17849	0.56172	8	99	90	1621	identical protein binding	Q6NXR0|Q96GX9|P27708|P24468|F5H780|P49327|P04040|C9JJP5
9165	0.18578	0.56436	4	99	37	1621	nucleotide biosynthetic process	Q9NPI5|P17812|P27708|P25705
4672	0.18584	0.56436	5	99	50	1621	protein kinase activity	O75716|O95259|P27708|Q8N2S1|Q9NYL2
6281	0.18584	0.56436	5	99	50	1621	DNA repair	Q99828|P54132|P78543|Q9Y265|P19387
6195	0.18584	0.56436	5	99	50	1621	purine nucleotide catabolic process	P20339|P84095|P54132|P25705|P04040
70585	0.18612	0.56436	2	99	13	1621	protein localization to mitochondrion	O43615|P38646
9064	0.18612	0.56436	2	99	13	1621	glutamine family amino acid metabolic process	P17812|P27708
43687	0.18612	0.56436	2	99	13	1621	post-translational protein modification	Q9NS00|P39656
35023	0.18612	0.56436	2	99	13	1621	regulation of Rho protein signal transduction	A1IGU5|P84095
35383	0.18612	0.56436	2	99	13	1621	thioester metabolic process	P49327|Q53GQ0
16570	0.18612	0.56436	2	99	13	1621	histone modification	Q16514|Q9Y265
16569	0.18612	0.56436	2	99	13	1621	covalent chromatin modification	Q16514|Q9Y265
16597	0.18612	0.56436	2	99	13	1621	amino acid binding	P27708|P22033
71466	0.18612	0.56436	2	99	13	1621	cellular response to xenobiotic stimulus	Q99707|P23526
9410	0.18612	0.56436	2	99	13	1621	response to xenobiotic stimulus	Q99707|P23526
72593	0.18612	0.56436	2	99	13	1621	reactive oxygen species metabolic process	F5H780|P04040
6637	0.18612	0.56436	2	99	13	1621	acyl-CoA metabolic process	P49327|Q53GQ0
2250	0.18612	0.56436	2	99	13	1621	adaptive immune response	P10643|P12314
6518	0.18612	0.56436	2	99	13	1621	peptide metabolic process	P30711|F5H780
72527	0.18612	0.56436	2	99	13	1621	pyrimidine-containing compound metabolic process	P17812|P27708
2449	0.18612	0.56436	2	99	13	1621	lymphocyte mediated immunity	P10643|P12314
6805	0.18612	0.56436	2	99	13	1621	xenobiotic metabolic process	Q99707|P23526
34061	0.18612	0.56436	2	99	13	1621	DNA polymerase activity	B7Z5F2|Q9WJR5
8135	0.18612	0.56436	2	99	13	1621	translation factor activity, nucleic acid binding	P68104|P55884
46328	0.18612	0.56436	2	99	13	1621	regulation of JNK cascade	Q9NYL2|Q53EL6
19362	0.18612	0.56436	2	99	13	1621	pyridine nucleotide metabolic process	Q9NPI5|F5H780
46496	0.18612	0.56436	2	99	13	1621	nicotinamide nucleotide metabolic process	Q9NPI5|F5H780
1901576	0.18814	0.56969	30	99	422	1621	organic substance biosynthetic process	P17812|Q9NPI5|P36578|Q16254|Q6UX72|Q96GX9|P39656|Q9NS00|P54132|Q86VP6|Q9WJR5|P27708|Q9Y265|P31276|P46782|P68104|P11498|Q96EL2|P49327|P55884|P19387|Q9NRX5|P21730|Q16514|P55084|Q14541|P25705|Q53GQ0|Q13126|P13196
10556	0.18978	0.57056	19	99	253	1621	regulation of macromolecule biosynthetic process	P68104|Q16254|O95259|P54132|P78543|F8WEL6|P04040|P55884|Q86VP6|P19387|P84095|Q9Y287|Q14541|Q16514|P24468|Q53EL6|Q9Y265|P46782|B5MBX5
43405	0.1929	0.57056	3	99	25	1621	regulation of MAP kinase activity	P21730|Q9NYL2|Q53EL6
6310	0.1929	0.57056	3	99	25	1621	DNA recombination	P54132|Q9Y265|Q9WJR5
71902	0.1929	0.57056	3	99	25	1621	positive regulation of protein serine/threonine kinase activity	P30279|P21730|Q9NYL2
31974	0.19444	0.57056	23	99	315	1621	membrane-enclosed lumen	P11498|P36578|Q96EL2|Q16254|A8MPP1|Q99828|P30279|O43615|O75533|P54132|P04040|P38646|P19387|P27708|P52292|P22033|Q14541|P55084|Q16514|P25705|Q9Y265|B5MBX5|P13196
9166	0.19667	0.57056	5	99	51	1621	nucleotide catabolic process	P20339|P84095|P54132|P25705|P04040
72523	0.19667	0.57056	5	99	51	1621	purine-containing compound catabolic process	P20339|P84095|P54132|P25705|P04040
1901292	0.19667	0.57056	5	99	51	1621	nucleoside phosphate catabolic process	P20339|P84095|P54132|P25705|P04040
48731	0.19866	0.57056	20	99	270	1621	system development	Q16254|O95259|Q86WC4|Q9NS00|P54132|P08100|P78543|F5H780|Q99707|P20339|P32297|P84095|P21730|P27708|Q14185|Q9Y287|Q14541|P24468|P31276|Q99574
71704	0.20028	0.57056	55	99	826	1621	organic substance metabolic process	P17812|P36578|O43615|Q96GX9|Q9NYL2|P39656|Q9NS00|P78543|F5H780|O60858|P23526|P30711|Q9Y265|P68104|P11498|Q99828|P78371|Q8N2S1|P38646|P19387|O75716|Q9NRX5|P21730|P22033|Q14541|Q9NPI5|Q16254|Q6UX72|P54132|O75533|P04040|P10643|P16152|Q86VP6|Q9WJR5|P84095|P27708|P52292|P31276|P46782|Q96EL2|P23378|P08100|P49327|Q99707|P55884|P20339|Q16514|P55084|P24468|P25705|Q53EL6|Q53GQ0|P13196|Q13126
31325	0.20103	0.57056	15	99	195	1621	positive regulation of cellular metabolic process	Q16254|P30279|Q9NYL2|P54132|P78543|P49327|O60858|Q86VP6|P19387|P32297|P84095|P21730|Q14541|P24468|B5MBX5
16773	0.20143	0.57056	6	99	65	1621	phosphotransferase activity, alcohol group as acceptor	Q9NPI5|O75716|O95259|P27708|Q8N2S1|Q9NYL2
33365	0.20286	0.57056	7	99	79	1621	protein localization to organelle	P36578|O43615|P39656|P52292|Q9Y2T2|P46782|P38646
9058	0.20439	0.57056	30	99	426	1621	biosynthetic process	P17812|Q9NPI5|P36578|Q16254|Q6UX72|Q96GX9|P39656|Q9NS00|P54132|Q86VP6|Q9WJR5|P27708|Q9Y265|P31276|P46782|P68104|P11498|Q96EL2|P49327|P55884|P19387|Q9NRX5|P21730|Q16514|P55084|Q14541|P25705|Q53GQ0|Q13126|P13196
16491	0.20812	0.57056	9	99	108	1621	oxidoreductase activity	P30711|P23378|P55084|F5H780|P49327|P04040|P16152|Q53GQ0|P02794
51173	0.20812	0.57056	9	99	108	1621	positive regulation of nitrogen compound metabolic process	Q16254|P84095|P54132|Q14541|P24468|P78543|Q86VP6|B5MBX5|P19387
1901135	0.20812	0.57056	11	99	137	1621	carbohydrate derivative metabolic process	P17812|P20339|Q6UX72|Q9NRX5|P84095|P27708|Q9NS00|P39656|P54132|P25705|Q13126
187	0.20894	0.57056	2	99	14	1621	activation of MAPK activity	P21730|Q9NYL2
70302	0.20894	0.57056	2	99	14	1621	regulation of stress-activated protein kinase signaling cascade	Q9NYL2|Q53EL6
30258	0.20894	0.57056	2	99	14	1621	lipid modification	P55084|P22033
43547	0.20894	0.57056	2	99	14	1621	positive regulation of GTPase activity	P84095|Q14185
8654	0.20894	0.57056	2	99	14	1621	phospholipid biosynthetic process	Q9NRX5|P55084
16810	0.20894	0.57056	2	99	14	1621	hydrolase activity, acting on carbon-nitrogen (but not peptide) bonds	P27708|P04040
16741	0.20894	0.57056	2	99	14	1621	transferase activity, transferring one-carbon groups	P27708|Q99707
9308	0.20894	0.57056	2	99	14	1621	amine metabolic process	Q96GX9|Q13126
44106	0.20894	0.57056	2	99	14	1621	cellular amine metabolic process	Q96GX9|Q13126
6576	0.20894	0.57056	2	99	14	1621	cellular biogenic amine metabolic process	Q96GX9|Q13126
72524	0.20894	0.57056	2	99	14	1621	pyridine-containing compound metabolic process	Q9NPI5|F5H780
32872	0.20894	0.57056	2	99	14	1621	regulation of stress-activated MAPK cascade	Q9NYL2|Q53EL6
32103	0.20894	0.57056	2	99	14	1621	positive regulation of response to external stimulus	O60858|P12314
6733	0.20894	0.57056	2	99	14	1621	oxidoreduction coenzyme metabolic process	Q9NPI5|F5H780
15934	0.20894	0.57056	2	99	14	1621	large ribosomal subunit	P36578|Q96EL2
7179	0.20894	0.57056	2	99	14	1621	transforming growth factor beta receptor signaling pathway	Q16254|Q8N2S1
34599	0.20894	0.57056	2	99	14	1621	cellular response to oxidative stress	F5H780|P04040
34702	0.20894	0.57056	2	99	14	1621	ion channel complex	P32297|O95259
43623	0.209	0.57056	3	99	26	1621	cellular protein complex assembly	P32297|P78371|Q86VP6
16779	0.209	0.57056	3	99	26	1621	nucleotidyltransferase activity	B7Z5F2|Q9WJR5|P19387
97305	0.209	0.57056	3	99	26	1621	response to alcohol	P27708|P24468|Q13126
32147	0.209	0.57056	3	99	26	1621	activation of protein kinase activity	P32297|P21730|Q9NYL2
7600	0.209	0.57056	3	99	26	1621	sensory perception	P21730|O75083|P08100
2000112	0.21094	0.57056	18	99	242	1621	regulation of cellular macromolecule biosynthetic process	P68104|Q16254|O95259|P54132|P78543|F8WEL6|P04040|P55884|Q86VP6|P84095|Q9Y287|Q14541|Q16514|P24468|Q53EL6|Q9Y265|P46782|B5MBX5
1901362	0.21094	0.57056	18	99	242	1621	organic cyclic compound biosynthetic process	P68104|P17812|Q9NPI5|P36578|Q16254|Q86VP6|P19387|P21730|P27708|Q14541|Q16514|P25705|Q9Y265|P31276|P46782|Q53GQ0|P13196|Q13126
9986	0.21152	0.57056	4	99	39	1621	cell surface	P21730|Q6ZS10|P38646|P12314
1901293	0.21152	0.57056	4	99	39	1621	nucleoside phosphate biosynthetic process	Q9NPI5|P17812|P27708|P25705
42493	0.21152	0.57056	4	99	39	1621	response to drug	P17812|P30711|P27708|F5H780
9611	0.21181	0.57056	7	99	80	1621	response to wounding	P20339|P84095|P21730|Q14185|O75083|F5H780|P12314
1901566	0.21181	0.57056	7	99	80	1621	organonitrogen compound biosynthetic process	Q9NPI5|P17812|Q96GX9|P27708|P25705|Q13126|P13196
50877	0.21181	0.57056	7	99	80	1621	neurological system process	P32297|O95259|P21730|O75083|P08100|P78543|Q9Y2T2
19637	0.21501	0.57056	11	99	138	1621	organophosphate metabolic process	Q9NPI5|P17812|P20339|Q9NRX5|P84095|P27708|P55084|P54132|P25705|F5H780|P04040
4888	0.21899	0.57056	5	99	53	1621	transmembrane signaling receptor activity	P32297|P21730|Q8N2S1|P08100|P12314
44451	0.21899	0.57056	5	99	53	1621	nucleoplasm part	O75533|Q16514|P54132|Q9Y265|P19387
1932	0.2209	0.57056	7	99	81	1621	regulation of protein phosphorylation	P32297|P30279|P21730|Q9NYL2|P54132|P24468|Q53EL6
6811	0.2209	0.57056	7	99	81	1621	ion transport	Q9NRX5|P32297|O95259|P25705|Q9HBR0|Q8TF71|P02794
44281	0.22257	0.57056	23	99	321	1621	small molecule metabolic process	Q9NPI5|P11498|P17812|Q96GX9|P23378|P54132|F5H780|P49327|P04040|Q99707|P23526|P16152|P20339|Q9NRX5|P30711|P84095|P27708|P22033|P55084|P25705|Q53GQ0|Q13126|P13196
70408	0.223	0.57056	1	99	4	1621	carbamoyl phosphate metabolic process	P27708
70409	0.223	0.57056	1	99	4	1621	carbamoyl phosphate biosynthetic process	P27708
30594	0.223	0.57056	1	99	4	1621	neurotransmitter receptor activity	P32297
21954	0.223	0.57056	1	99	4	1621	central nervous system neuron development	P78543
43966	0.223	0.57056	1	99	4	1621	histone H3 acetylation	Q16514
61351	0.223	0.57056	1	99	4	1621	neural precursor cell proliferation	P21730
52646	0.223	0.57056	1	99	4	1621	alditol phosphate metabolic process	Q9NRX5
314	0.223	0.57056	1	99	4	1621	organellar small ribosomal subunit	Q96EL2
8306	0.223	0.57056	1	99	4	1621	associative learning	P78543
22404	0.223	0.57056	1	99	4	1621	molting cycle process	P31276
22405	0.223	0.57056	1	99	4	1621	hair cycle process	P31276
5048	0.223	0.57056	1	99	4	1621	signal sequence binding	P52292
5088	0.223	0.57056	1	99	4	1621	Ras guanyl-nucleotide exchange factor activity	A1IGU5
5089	0.223	0.57056	1	99	4	1621	Rho guanyl-nucleotide exchange factor activity	A1IGU5
4702	0.223	0.57056	1	99	4	1621	receptor signaling protein serine/threonine kinase activity	Q9NYL2
4715	0.223	0.57056	1	99	4	1621	non-membrane spanning protein tyrosine kinase activity	O75716
51489	0.223	0.57056	1	99	4	1621	regulation of filopodium assembly	P20339
51588	0.223	0.57056	1	99	4	1621	regulation of neurotransmitter transport	P32297
16407	0.223	0.57056	1	99	4	1621	acetyltransferase activity	P49327
9914	0.223	0.57056	1	99	4	1621	hormone transport	Q8N2S1
5544	0.223	0.57056	1	99	4	1621	calcium-dependent phospholipid binding	P27216
5518	0.223	0.57056	1	99	4	1621	collagen binding	Q53GQ0
16801	0.223	0.57056	1	99	4	1621	hydrolase activity, acting on ether bonds	P23526
35914	0.223	0.57056	1	99	4	1621	skeletal muscle cell differentiation	O95259
5249	0.223	0.57056	1	99	4	1621	voltage-gated potassium channel activity	O95259
5251	0.223	0.57056	1	99	4	1621	delayed rectifier potassium channel activity	O95259
9299	0.223	0.57056	1	99	4	1621	mRNA transcription	P21730
48147	0.223	0.57056	1	99	4	1621	negative regulation of fibroblast proliferation	P02794
9435	0.223	0.57056	1	99	4	1621	NAD biosynthetic process	Q9NPI5
1917	0.223	0.57056	1	99	4	1621	photoreceptor inner segment	P08100
1892	0.223	0.57056	1	99	4	1621	embryonic placenta development	P24468
5665	0.223	0.57056	1	99	4	1621	DNA-directed RNA polymerase II, core complex	P19387
9584	0.223	0.57056	1	99	4	1621	detection of visible light	P08100
51781	0.223	0.57056	1	99	4	1621	positive regulation of cell division	P04040
5832	0.223	0.57056	1	99	4	1621	chaperonin-containing T-complex	P78371
51952	0.223	0.57056	1	99	4	1621	regulation of amine transport	P32297
5763	0.223	0.57056	1	99	4	1621	mitochondrial small ribosomal subunit	Q96EL2
48490	0.223	0.57056	1	99	4	1621	anterograde synaptic vesicle transport	Q9Y2T2
5782	0.223	0.57056	1	99	4	1621	peroxisomal matrix	P04040
1942	0.223	0.57056	1	99	4	1621	hair follicle development	P31276
45661	0.223	0.57056	1	99	4	1621	regulation of myoblast differentiation	Q9NPI5
6611	0.223	0.57056	1	99	4	1621	protein export from nucleus	P38646
15179	0.223	0.57056	1	99	4	1621	L-amino acid transmembrane transporter activity	Q9NRX5
33273	0.223	0.57056	1	99	4	1621	response to vitamin	P04040
72341	0.223	0.57056	1	99	4	1621	modified amino acid binding	P22033
6275	0.223	0.57056	1	99	4	1621	regulation of DNA replication	P54132
32947	0.223	0.57056	1	99	4	1621	protein complex scaffold	P55884
14902	0.223	0.57056	1	99	4	1621	myotube differentiation	O95259
7041	0.223	0.57056	1	99	4	1621	lysosomal transport	Q9Y2T2
6940	0.223	0.57056	1	99	4	1621	regulation of smooth muscle contraction	P32297
6949	0.223	0.57056	1	99	4	1621	syncytium formation	O95259
45261	0.223	0.57056	1	99	4	1621	proton-transporting ATP synthase complex, catalytic core F(1)	P25705
50997	0.223	0.57056	1	99	4	1621	quaternary ammonium group binding	P32297
50848	0.223	0.57056	1	99	4	1621	regulation of calcium-mediated signaling	Q99828
31907	0.223	0.57056	1	99	4	1621	microbody lumen	P04040
10594	0.223	0.57056	1	99	4	1621	regulation of endothelial cell migration	P24468
50766	0.223	0.57056	1	99	4	1621	positive regulation of phagocytosis	P12314
6739	0.223	0.57056	1	99	4	1621	NADP metabolic process	F5H780
6778	0.223	0.57056	1	99	4	1621	porphyrin-containing compound metabolic process	P13196
31623	0.223	0.57056	1	99	4	1621	receptor internalization	P20339
16241	0.223	0.57056	1	99	4	1621	regulation of macroautophagy	O60858
7422	0.223	0.57056	1	99	4	1621	peripheral nervous system development	Q99574
46879	0.223	0.57056	1	99	4	1621	hormone secretion	Q8N2S1
42558	0.223	0.57056	1	99	4	1621	pteridine-containing compound metabolic process	Q99707
31442	0.223	0.57056	1	99	4	1621	positive regulation of mRNA 3'-end processing	P78543
42633	0.223	0.57056	1	99	4	1621	hair cycle	P31276
15949	0.223	0.57056	1	99	4	1621	nucleobase-containing small molecule interconversion	P17812
15939	0.223	0.57056	1	99	4	1621	pantothenate metabolic process	P49327
42303	0.223	0.57056	1	99	4	1621	molting cycle	P31276
8076	0.223	0.57056	1	99	4	1621	voltage-gated potassium channel complex	O95259
8089	0.223	0.57056	1	99	4	1621	anterograde axon cargo transport	Q9Y2T2
19199	0.223	0.57056	1	99	4	1621	transmembrane receptor protein kinase activity	Q8N2S1
34705	0.223	0.57056	1	99	4	1621	potassium channel complex	O95259
4075	0.223	0.57056	1	99	4	1621	biotin carboxylase activity	P11498
46459	0.223	0.57056	1	99	4	1621	short-chain fatty acid metabolic process	P22033
42102	0.223	0.57056	1	99	4	1621	positive regulation of T cell proliferation	P54132
42168	0.223	0.57056	1	99	4	1621	heme metabolic process	P13196
6886	0.22372	0.57104	9	99	110	1621	intracellular protein transport	P36578|O43615|P39656|C9J1E7|P52292|Q6IC75|Q9Y2T2|P46782|P38646
19220	0.22372	0.57104	9	99	110	1621	regulation of phosphate metabolic process	P32297|P30279|P84095|P21730|Q9NYL2|Q14185|P54132|P24468|Q53EL6
43408	0.22477	0.5717	4	99	40	1621	regulation of MAPK cascade	P21730|Q96GX9|Q9NYL2|Q53EL6
44712	0.22477	0.5717	4	99	40	1621	single-organism catabolic process	P27708|P23378|P55084|P22033
44282	0.22477	0.5717	4	99	40	1621	small molecule catabolic process	P27708|P23378|P55084|P22033
9100	0.2254	0.57171	3	99	27	1621	glycoprotein metabolic process	Q6UX72|Q9NS00|P39656
80135	0.2254	0.57171	3	99	27	1621	regulation of cellular response to stress	Q9NYL2|Q53EL6|O60858
31326	0.22556	0.57171	19	99	260	1621	regulation of cellular biosynthetic process	P68104|Q16254|O95259|P54132|P78543|F8WEL6|P04040|P55884|Q86VP6|P19387|P84095|Q9Y287|Q14541|Q16514|P24468|Q53EL6|Q9Y265|P46782|B5MBX5
6807	0.22584	0.57173	36	99	526	1621	nitrogen compound metabolic process	Q9NPI5|P17812|P36578|Q16254|Q96GX9|O75533|P54132|P78543|F5H780|P04040|Q9WJR5|Q86VP6|P23526|P30711|P84095|P27708|P52292|Q9Y265|P31276|P46782|P68104|Q99828|P23378|P49327|Q99707|P19387|P20339|Q9NRX5|P21730|Q14541|P22033|Q16514|P25705|Q53EL6|P13196|Q13126
5525	0.23044	0.57885	5	99	54	1621	GTP binding	P68104|P20339|Q6NXR0|P84095|P32455
32561	0.23044	0.57885	5	99	54	1621	guanyl ribonucleotide binding	P68104|P20339|Q6NXR0|P84095|P32455
6812	0.23044	0.57885	5	99	54	1621	cation transport	Q9NRX5|O95259|P25705|Q9HBR0|P02794
19001	0.23044	0.57885	5	99	54	1621	guanyl nucleotide binding	P68104|P20339|Q6NXR0|P84095|P32455
51174	0.23169	0.57885	9	99	111	1621	regulation of phosphorus metabolic process	P32297|P30279|P84095|P21730|Q9NYL2|Q14185|P54132|P24468|Q53EL6
42127	0.23169	0.57885	9	99	111	1621	regulation of cell proliferation	Q16254|Q99828|P84095|P21730|P54132|P24468|P25705|P78543|P02794
60326	0.23204	0.57885	2	99	15	1621	cell chemotaxis	P84095|P21730
44242	0.23204	0.57885	2	99	15	1621	cellular lipid catabolic process	P55084|P22033
44272	0.23204	0.57885	2	99	15	1621	sulfur compound biosynthetic process	Q96GX9|Q13126
10817	0.23204	0.57885	2	99	15	1621	regulation of hormone levels	Q8N2S1|Q53GQ0
6766	0.23204	0.57885	2	99	15	1621	vitamin metabolic process	P49327|P16152
42542	0.23204	0.57885	2	99	15	1621	response to hydrogen peroxide	F5H780|P04040
44267	0.23213	0.57885	21	99	292	1621	cellular protein metabolic process	P68104|P36578|Q96EL2|Q6UX72|O43615|P78371|Q9NYL2|P39656|Q9NS00|Q8N2S1|P08100|P78543|O60858|P55884|Q86VP6|P38646|O75716|P27708|Q16514|Q9Y265|P46782
60255	0.23367	0.58203	26	99	370	1621	regulation of macromolecule metabolic process	Q16254|P30279|Q9NYL2|P54132|P78543|P04040|Q86VP6|P32297|P84095|Q9Y287|P52292|Q9Y265|P46782|Q99574|P68104|O95259|Q8N2S1|F8WEL6|P55884|P19387|P21730|Q16514|Q14541|P24468|Q53EL6|B5MBX5
5829	0.23462	0.58373	24	99	339	1621	cytosol	P17812|P68104|P36578|P30279|Q86WC4|Q96GX9|P78371|F5H780|P49327|P04040|Q99707|P55884|P23526|P30711|P84095|P32455|P27708|Q14185|P52292|O75083|Q53EL6|P46782|Q13126|P02794
80090	0.2353	0.58473	27	99	386	1621	regulation of primary metabolic process	Q16254|P30279|Q9NYL2|P54132|P78543|P04040|Q86VP6|P32297|P84095|Q9Y287|P52292|Q9Y265|P46782|Q99574|P68104|O95259|Q8N2S1|F8WEL6|P55884|P19387|P21730|Q14185|Q16514|Q14541|P24468|Q53EL6|B5MBX5
44255	0.2395	0.59449	7	99	83	1621	cellular lipid metabolic process	Q9NRX5|P55084|P22033|P49327|P04040|Q53GQ0|P13196
16757	0.24204	0.5981	3	99	28	1621	transferase activity, transferring glycosyl groups	Q6UX72|Q9NS00|Q13126
9617	0.24204	0.5981	3	99	28	1621	response to bacterium	Q6NXR0|P21730|P12314
15711	0.24204	0.5981	3	99	28	1621	organic anion transport	Q9NRX5|Q9HBR0|Q8TF71
46434	0.24206	0.5981	5	99	55	1621	organophosphate catabolic process	P20339|P84095|P54132|P25705|P04040
65009	0.24351	0.60059	14	99	187	1621	regulation of molecular function	P30279|Q9NYL2|P54132|P04040|Q86VP6|P32297|Q9NRX5|P84095|P21730|Q14185|Q16514|P24468|Q53EL6|Q99574
19438	0.24573	0.60059	17	99	233	1621	aromatic compound biosynthetic process	P68104|P17812|Q9NPI5|P36578|Q16254|Q86VP6|P19387|P21730|P27708|Q14541|Q16514|P25705|Q9Y265|P31276|P46782|P13196|Q13126
34641	0.24583	0.60059	33	99	483	1621	cellular nitrogen compound metabolic process	P17812|Q9NPI5|P36578|Q16254|Q96GX9|O75533|P54132|P78543|F5H780|P04040|Q9WJR5|Q86VP6|P23526|P30711|P84095|P27708|P52292|Q9Y265|P31276|P46782|P68104|Q99828|P49327|Q99707|P19387|P20339|P21730|Q14541|Q16514|P25705|Q53EL6|P13196|Q13126
42325	0.249	0.60059	7	99	84	1621	regulation of phosphorylation	P32297|P30279|P21730|Q9NYL2|P54132|P24468|Q53EL6
51246	0.25074	0.60059	13	99	173	1621	regulation of protein metabolic process	P30279|Q9NYL2|Q8N2S1|P54132|P78543|P55884|P32297|P21730|Q9Y287|P24468|Q53EL6|P46782|Q99574
50790	0.25108	0.60059	12	99	158	1621	regulation of catalytic activity	Q9NRX5|P32297|P30279|P84095|P21730|Q9NYL2|Q14185|P54132|P24468|Q53EL6|Q86VP6|Q99574
18130	0.2516	0.60059	17	99	234	1621	heterocycle biosynthetic process	P68104|P17812|Q9NPI5|P36578|Q16254|Q86VP6|P19387|P21730|P27708|Q14541|Q16514|P25705|Q9Y265|P31276|P46782|P13196|Q13126
9203	0.25186	0.60059	4	99	42	1621	ribonucleoside triphosphate catabolic process	P20339|P84095|P54132|P25705
9207	0.25186	0.60059	4	99	42	1621	purine ribonucleoside triphosphate catabolic process	P20339|P84095|P54132|P25705
9146	0.25186	0.60059	4	99	42	1621	purine nucleoside triphosphate catabolic process	P20339|P84095|P54132|P25705
9143	0.25186	0.60059	4	99	42	1621	nucleoside triphosphate catabolic process	P20339|P84095|P54132|P25705
45860	0.25186	0.60059	4	99	42	1621	positive regulation of protein kinase activity	P32297|P30279|P21730|Q9NYL2
33674	0.25186	0.60059	4	99	42	1621	positive regulation of kinase activity	P32297|P30279|P21730|Q9NYL2
9259	0.25232	0.60059	6	99	70	1621	ribonucleotide metabolic process	P17812|P20339|P84095|P27708|P54132|P25705
19693	0.25232	0.60059	6	99	70	1621	ribose phosphate metabolic process	P17812|P20339|P84095|P27708|P54132|P25705
9893	0.25511	0.60059	15	99	204	1621	positive regulation of metabolic process	Q16254|P30279|Q9NYL2|P54132|P78543|P49327|O60858|Q86VP6|P19387|P32297|P84095|P21730|Q14541|P24468|B5MBX5
5929	0.25529	0.60059	2	99	16	1621	cilium	Q9UFH2|P08100
7565	0.25529	0.60059	2	99	16	1621	female pregnancy	P27708|P24468
48856	0.25559	0.60059	22	99	312	1621	anatomical structure development	Q16254|O95259|Q86WC4|Q9NS00|P54132|P08100|P78543|F5H780|Q99707|O60858|P20339|P32297|P84095|P21730|P27708|Q14185|Q9Y287|Q14541|P24468|P25705|P31276|Q99574
12505	0.25817	0.60059	12	99	159	1621	endomembrane system	Q6UX72|Q9NRX5|Q6NXR0|P30279|O95259|P32455|Q9NS00|P39656|Q9Y287|P08100|O60858|Q53GQ0
9889	0.25856	0.60059	19	99	266	1621	regulation of biosynthetic process	P68104|Q16254|O95259|P54132|P78543|F8WEL6|P04040|P55884|Q86VP6|P19387|P84095|Q9Y287|Q14541|Q16514|P24468|Q53EL6|Q9Y265|P46782|B5MBX5
9719	0.26459	0.60059	9	99	115	1621	response to endogenous stimulus	Q16254|O75716|P32297|P21730|P27708|Q8N2S1|P24468|P78543|Q13126
48609	0.26567	0.60059	4	99	43	1621	multicellular organismal reproductive process	P27708|P24468|P04040|Q9Y265
62	0.27057	0.60059	1	99	5	1621	fatty-acyl-CoA binding	P55084
8757	0.27057	0.60059	1	99	5	1621	S-adenosylmethionine-dependent methyltransferase activity	Q99707
83	0.27057	0.60059	1	99	5	1621	regulation of transcription involved in G1/S transition of mitotic cell cycle	Q16254
35097	0.27057	0.60059	1	99	5	1621	histone methyltransferase complex	Q9Y265
30534	0.27057	0.60059	1	99	5	1621	adult behavior	P32297
43679	0.27057	0.60059	1	99	5	1621	axon terminus	P27708
2000177	0.27057	0.60059	1	99	5	1621	regulation of neural precursor cell proliferation	P78543
70374	0.27057	0.60059	1	99	5	1621	positive regulation of ERK1 and ERK2 cascade	P21730
8213	0.27057	0.60059	1	99	5	1621	protein alkylation	P78543
18107	0.27057	0.60059	1	99	5	1621	peptidyl-threonine phosphorylation	P27708
30175	0.27057	0.60059	1	99	5	1621	filopodium	Q99828
35690	0.27057	0.60059	1	99	5	1621	cellular response to drug	P27708
794	0.27057	0.60059	1	99	5	1621	condensed nuclear chromosome	P54132
43174	0.27057	0.60059	1	99	5	1621	nucleoside salvage	Q13126
43101	0.27057	0.60059	1	99	5	1621	purine-containing compound salvage	Q13126
43112	0.27057	0.60059	1	99	5	1621	receptor metabolic process	P20339
18210	0.27057	0.60059	1	99	5	1621	peptidyl-threonine modification	P27708
60271	0.27057	0.60059	1	99	5	1621	cilium morphogenesis	Q16254
48814	0.27057	0.60059	1	99	5	1621	regulation of dendrite morphogenesis	P32297
16628	0.27057	0.60059	1	99	5	1621	oxidoreductase activity, acting on the CH-CH group of donors, NAD or NADP as acceptor	P49327
16410	0.27057	0.60059	1	99	5	1621	N-acyltransferase activity	P13196
5230	0.27057	0.60059	1	99	5	1621	extracellular ligand-gated ion channel activity	P32297
60079	0.27057	0.60059	1	99	5	1621	regulation of excitatory postsynaptic membrane potential	P32297
44447	0.27057	0.60059	1	99	5	1621	axoneme part	Q9UFH2
48332	0.27057	0.60059	1	99	5	1621	mesoderm morphogenesis	F5H780
6107	0.27057	0.60059	1	99	5	1621	oxaloacetate metabolic process	P11498
6090	0.27057	0.60059	1	99	5	1621	pyruvate metabolic process	P11498
1707	0.27057	0.60059	1	99	5	1621	mesoderm formation	F5H780
1893	0.27057	0.60059	1	99	5	1621	maternal placenta development	P24468
9583	0.27057	0.60059	1	99	5	1621	detection of light stimulus	P08100
5689	0.27057	0.60059	1	99	5	1621	U12-type spliceosomal complex	O75533
2039	0.27057	0.60059	1	99	5	1621	p53 binding	P54132
5852	0.27057	0.60059	1	99	5	1621	eukaryotic translation initiation factor 3 complex	P55884
5858	0.27057	0.60059	1	99	5	1621	axonemal dynein complex	Q9UFH2
51865	0.27057	0.60059	1	99	5	1621	protein autoubiquitination	O60858
5801	0.27057	0.60059	1	99	5	1621	cis-Golgi network	E9PQE8
6543	0.27057	0.60059	1	99	5	1621	glutamine catabolic process	P27708
6544	0.27057	0.60059	1	99	5	1621	glycine metabolic process	P23378
72665	0.27057	0.60059	1	99	5	1621	protein localization to vacuole	Q9Y2T2
10863	0.27057	0.60059	1	99	5	1621	positive regulation of phospholipase C activity	P21730
6479	0.27057	0.60059	1	99	5	1621	protein methylation	P78543
2444	0.27057	0.60059	1	99	5	1621	myeloid leukocyte mediated immunity	P12314
1900274	0.27057	0.60059	1	99	5	1621	regulation of phospholipase C activity	P21730
2526	0.27057	0.60059	1	99	5	1621	acute inflammatory response	P12314
2708	0.27057	0.60059	1	99	5	1621	positive regulation of lymphocyte mediated immunity	P12314
2705	0.27057	0.60059	1	99	5	1621	positive regulation of leukocyte mediated immunity	P12314
32107	0.27057	0.60059	1	99	5	1621	regulation of response to nutrient levels	O60858
32104	0.27057	0.60059	1	99	5	1621	regulation of response to extracellular stimulus	O60858
10332	0.27057	0.60059	1	99	5	1621	response to gamma radiation	O60858
6958	0.27057	0.60059	1	99	5	1621	complement activation, classical pathway	P10643
7034	0.27057	0.60059	1	99	5	1621	vacuolar transport	Q9Y2T2
2821	0.27057	0.60059	1	99	5	1621	positive regulation of adaptive immune response	P12314
50764	0.27057	0.60059	1	99	5	1621	regulation of phagocytosis	P12314
2824	0.27057	0.60059	1	99	5	1621	positive regulation of adaptive immune response based on somatic recombination of immune receptors built from immunoglobulin superfamily domains	P12314
10508	0.27057	0.60059	1	99	5	1621	positive regulation of autophagy	O60858
6730	0.27057	0.60059	1	99	5	1621	one-carbon metabolic process	P23526
6775	0.27057	0.60059	1	99	5	1621	fat-soluble vitamin metabolic process	P16152
45446	0.27057	0.60059	1	99	5	1621	endothelial cell differentiation	P24468
46635	0.27057	0.60059	1	99	5	1621	positive regulation of alpha-beta T cell activation	P54132
7602	0.27057	0.60059	1	99	5	1621	phototransduction	P08100
7606	0.27057	0.60059	1	99	5	1621	sensory perception of chemical stimulus	P21730
7612	0.27057	0.60059	1	99	5	1621	learning	P78543
46688	0.27057	0.60059	1	99	5	1621	response to copper ion	F5H780
3158	0.27057	0.60059	1	99	5	1621	endothelium development	P24468
22602	0.27057	0.60059	1	99	5	1621	ovulation cycle process	P04040
31440	0.27057	0.60059	1	99	5	1621	regulation of mRNA 3'-end processing	P78543
7257	0.27057	0.60059	1	99	5	1621	activation of JUN kinase activity	Q9NYL2
7202	0.27057	0.60059	1	99	5	1621	activation of phospholipase C activity	P21730
42698	0.27057	0.60059	1	99	5	1621	ovulation cycle	P04040
42288	0.27057	0.60059	1	99	5	1621	MHC class I protein binding	P25705
8088	0.27057	0.60059	1	99	5	1621	axon cargo transport	Q9Y2T2
34708	0.27057	0.60059	1	99	5	1621	methyltransferase complex	Q9Y265
19363	0.27057	0.60059	1	99	5	1621	pyridine nucleotide biosynthetic process	Q9NPI5
19359	0.27057	0.60059	1	99	5	1621	nicotinamide nucleotide biosynthetic process	Q9NPI5
42180	0.27057	0.60059	1	99	5	1621	cellular ketone metabolic process	P16152
30867	0.27057	0.60059	1	99	5	1621	rough endoplasmic reticulum membrane	P08100
31090	0.27266	0.6046	20	99	284	1621	organelle membrane	P11498|Q6UX72|Q6NXR0|P30279|O43615|O95259|Q86WC4|P39656|Q9NS00|P08100|P04040|O60858|P12314|P20339|Q9NRX5|P32455|Q9Y287|P55084|P25705|Q53GQ0
44297	0.27588	0.60924	3	99	30	1621	cell body	P32297|P27708|F5H780
6417	0.27588	0.60924	3	99	30	1621	regulation of translation	P78543|P55884|P46782
6820	0.27588	0.60924	3	99	30	1621	anion transport	Q9NRX5|Q9HBR0|Q8TF71
15672	0.27588	0.60924	3	99	30	1621	monovalent inorganic cation transport	O95259|P25705|Q9HBR0
8202	0.27859	0.61336	2	99	17	1621	steroid metabolic process	P04040|Q53GQ0
2443	0.27859	0.61336	2	99	17	1621	leukocyte mediated immunity	P10643|P12314
16323	0.27859	0.61336	2	99	17	1621	basolateral plasma membrane	P21730|Q8TF71
32504	0.27962	0.61438	4	99	44	1621	multicellular organism reproduction	P27708|P24468|P04040|Q9Y265
71705	0.27962	0.61438	4	99	44	1621	nitrogen compound transport	Q9NRX5|Q8N2S1|Q9HBR0|Q8TF71
32501	0.28125	0.61733	30	99	443	1621	multicellular organismal process	Q16254|Q86WC4|Q9NS00|P54132|O75533|P78543|F5H780|P04040|P32297|P84095|P27708|O75083|Q9Y287|Q9Y265|P31276|Q99574|O95259|Q8N2S1|P08100|A6NKG5|Q99707|Q9Y2T2|P12314|P20339|P21730|Q14185|Q14541|P22033|P24468|P25705
44699	0.28452	0.62386	61	99	946	1621	single-organism process	P36578|O43615|Q86WC4|Q96GX9|Q9NYL2|P39656|Q9NS00|P78543|F5H780|O60858|P23526|P32297|Q6IC75|Q9Y265|Q6NXR0|Q99828|O95259|Q8N2S1|A6NKG5|Q9Y2T2|P38646|P12314|P19387|O75716|Q9NRX5|P21730|Q9P2E7|Q14541|P22033|Q16254|P30279|P54132|O75533|P04040|P10643|Q86VP6|Q9HBR0|P84095|P27708|C9J1E7|P52292|Q9Y287|O75083|P31276|P46782|Q99574|Q9UFH2|P08100|Q99707|Q8TF71|P20339|P32455|Q14185|Q16514|P24468|P25705|Q53EL6|…
44237	0.28607	0.62662	53	99	815	1621	cellular metabolic process	P17812|P36578|O43615|Q96GX9|Q9NYL2|P39656|Q9NS00|P78543|F5H780|O60858|P23526|P30711|Q9Y265|P68104|P11498|Q99828|P78371|Q8N2S1|P38646|P19387|O75716|Q9NRX5|P21730|P22033|Q14541|Q9NPI5|Q16254|Q6UX72|P54132|O75533|P04040|P16152|Q86VP6|Q9WJR5|P84095|P27708|P52292|P31276|P46782|Q96EL2|P23378|P08100|P49327|Q99707|P55884|P20339|Q16514|P55084|P25705|Q53EL6|Q53GQ0|Q13126|P13196
31329	0.29	0.63459	5	99	59	1621	regulation of cellular catabolic process	Q6NXR0|P84095|Q14185|P78543|O60858
18193	0.29369	0.63759	4	99	45	1621	peptidyl-amino acid modification	P27708|P39656|Q16514|Q9Y265
72521	0.29542	0.63759	6	99	74	1621	purine-containing compound metabolic process	P20339|P84095|P54132|P25705|P04040|Q13126
16301	0.29542	0.63759	6	99	74	1621	kinase activity	Q9NPI5|O75716|O95259|P27708|Q8N2S1|Q9NYL2
6796	0.29694	0.63759	14	99	195	1621	phosphate-containing compound metabolic process	P17812|Q9NPI5|Q9NYL2|P54132|F5H780|P08100|P04040|P20339|O75716|Q9NRX5|P84095|P27708|P55084|P25705
55114	0.29808	0.63759	7	99	89	1621	oxidation-reduction process	P55084|P22033|P25705|F5H780|P49327|P04040|P16152
9112	0.30185	0.63759	2	99	18	1621	nucleobase metabolic process	P27708|P04040
43406	0.30185	0.63759	2	99	18	1621	positive regulation of MAP kinase activity	P21730|Q9NYL2
7018	0.30185	0.63759	2	99	18	1621	microtubule-based movement	Q9UFH2|Q9Y2T2
31331	0.30185	0.63759	2	99	18	1621	positive regulation of cellular catabolic process	P78543|O60858
42110	0.30185	0.63759	2	99	18	1621	T cell activation	P39656|P54132
1901681	0.30185	0.63759	2	99	18	1621	sulfur compound binding	P11498|Q53GQ0
51252	0.30406	0.63759	16	99	227	1621	regulation of RNA metabolic process	P68104|Q16254|O95259|P54132|P78543|F8WEL6|P04040|Q86VP6|P19387|P84095|Q14541|Q16514|P24468|Q53EL6|Q9Y265|B5MBX5
3824	0.30649	0.63759	43	99	657	1621	catalytic activity	Q9NPI5|P17812|Q6UX72|Q96GX9|Q9BSD7|Q9NS00|Q9NYL2|P54132|B7Z5F2|F5H780|O60858|P04040|Q8NFV4|Q9WJR5|P23526|P16152|P30711|P84095|P27708|Q9Y265|P11498|P68104|Q6NXR0|A8MPP1|O95259|J3QSE8|Q9UFH2|P23378|Q8N2S1|P49327|Q99707|P19387|P20339|O75716|P32455|P22033|P55084|P25705|H3BLU6|Q53GQ0|P13196|P02794|Q13126
44093	0.30766	0.63759	9	99	120	1621	positive regulation of molecular function	Q9NRX5|P32297|P30279|P84095|P21730|Q9NYL2|Q14185|Q16514|P04040
8610	0.30786	0.63759	4	99	46	1621	lipid biosynthetic process	Q9NRX5|P55084|P49327|Q53GQ0
2684	0.30786	0.63759	4	99	46	1621	positive regulation of immune system process	P21730|P54132|P10643|P12314
36211	0.30967	0.63759	12	99	166	1621	protein modification process	Q6UX72|O75716|P27708|Q9NS00|P39656|Q9NYL2|Q16514|P08100|P78543|O60858|Q9Y265|Q86VP6
6464	0.30967	0.63759	12	99	166	1621	cellular protein modification process	Q6UX72|O75716|P27708|Q9NS00|P39656|Q9NYL2|Q16514|P08100|P78543|O60858|Q9Y265|Q86VP6
6414	0.31018	0.63759	3	99	32	1621	translational elongation	P68104|P36578|P46782
34654	0.31061	0.63759	16	99	228	1621	nucleobase-containing compound biosynthetic process	P68104|P17812|Q9NPI5|P36578|Q16254|Q86VP6|P19387|P21730|P27708|Q14541|Q16514|P25705|Q9Y265|P31276|P46782|Q13126
44707	0.31072	0.63759	29	99	433	1621	single-multicellular organism process	Q16254|Q86WC4|Q9NS00|P54132|O75533|P78543|F5H780|P04040|P32297|P84095|P27708|O75083|Q9Y287|P31276|Q99574|O95259|Q8N2S1|P08100|A6NKG5|Q99707|Q9Y2T2|P12314|P20339|P21730|Q14185|Q14541|P22033|P24468|P25705
50794	0.31106	0.63759	43	99	658	1621	regulation of cellular process	Q9NPI5|Q16254|P30279|Q96GX9|Q9NYL2|P54132|P78543|F5H780|P04040|O60858|Q86VP6|P32297|P84095|P52292|Q9Y287|Q9Y265|P46782|Q99574|P68104|Q99828|Q6NXR0|O95259|Q8N2S1|P08100|P49327|F8WEL6|P55884|P38646|P12314|P19387|P20339|A1IGU5|P21730|P32455|Q14185|Q14541|Q16514|P24468|P25705|Q53EL6|Q53GQ0|B5MBX5|P02794
44271	0.31329	0.63759	17	99	244	1621	cellular nitrogen compound biosynthetic process	P68104|P17812|Q9NPI5|P36578|Q16254|Q86VP6|P19387|P21730|P27708|Q14541|Q16514|P25705|Q9Y265|P31276|P46782|P13196|Q13126
30593	0.31526	0.63759	1	99	6	1621	neutrophil chemotaxis	P21730
30660	0.31526	0.63759	1	99	6	1621	Golgi-associated vesicle membrane	Q9Y287
30669	0.31526	0.63759	1	99	6	1621	clathrin-coated endocytic vesicle membrane	P12314
21766	0.31526	0.63759	1	99	6	1621	hippocampus development	P78543
30336	0.31526	0.63759	1	99	6	1621	negative regulation of cell migration	P24468
313	0.31526	0.63759	1	99	6	1621	organellar ribosome	Q96EL2
43507	0.31526	0.63759	1	99	6	1621	positive regulation of JUN kinase activity	Q9NYL2
8203	0.31526	0.63759	1	99	6	1621	cholesterol metabolic process	P04040
8320	0.31526	0.63759	1	99	6	1621	protein transmembrane transporter activity	O43615
724	0.31526	0.63759	1	99	6	1621	double-strand break repair via homologous recombination	P54132
725	0.31526	0.63759	1	99	6	1621	recombinational repair	P54132
8528	0.31526	0.63759	1	99	6	1621	G-protein coupled peptide receptor activity	P21730
36260	0.31526	0.63759	1	99	6	1621	RNA capping	P19387
71621	0.31526	0.63759	1	99	6	1621	granulocyte chemotaxis	P21730
71248	0.31526	0.63759	1	99	6	1621	cellular response to metal ion	F5H780
71241	0.31526	0.63759	1	99	6	1621	cellular response to inorganic substance	F5H780
16811	0.31526	0.63759	1	99	6	1621	hydrolase activity, acting on carbon-nitrogen (but not peptide) bonds, in linear amides	P04040
16885	0.31526	0.63759	1	99	6	1621	ligase activity, forming carbon-carbon bonds	P11498
16866	0.31526	0.63759	1	99	6	1621	intramolecular transferase activity	P22033
16667	0.31526	0.63759	1	99	6	1621	oxidoreductase activity, acting on a sulfur group of donors	F5H780
60078	0.31526	0.63759	1	99	6	1621	regulation of postsynaptic membrane potential	P32297
14069	0.31526	0.63759	1	99	6	1621	postsynaptic density	P32297
60041	0.31526	0.63759	1	99	6	1621	retina development in camera-type eye	P08100
14075	0.31526	0.63759	1	99	6	1621	response to amine stimulus	P27708
1653	0.31526	0.63759	1	99	6	1621	peptide receptor activity	P21730
1539	0.31526	0.63759	1	99	6	1621	ciliary or bacterial-type flagellar motility	Q9UFH2
1704	0.31526	0.63759	1	99	6	1621	formation of primary germ layer	F5H780
9452	0.31526	0.63759	1	99	6	1621	7-methylguanosine RNA capping	P19387
17157	0.31526	0.63759	1	99	6	1621	regulation of exocytosis	P20339
5761	0.31526	0.63759	1	99	6	1621	mitochondrial ribosome	Q96EL2
50685	0.31526	0.63759	1	99	6	1621	positive regulation of mRNA processing	P78543
15171	0.31526	0.63759	1	99	6	1621	amino acid transmembrane transporter activity	Q9NRX5
6446	0.31526	0.63759	1	99	6	1621	regulation of translational initiation	P55884
45787	0.31526	0.63759	1	99	6	1621	positive regulation of cell cycle	P30279
45807	0.31526	0.63759	1	99	6	1621	positive regulation of endocytosis	P12314
72525	0.31526	0.63759	1	99	6	1621	pyridine-containing compound biosynthetic process	Q9NPI5
2455	0.31526	0.63759	1	99	6	1621	humoral immune response mediated by circulating immunoglobulin	P10643
72372	0.31526	0.63759	1	99	6	1621	primary cilium	P08100
6370	0.31526	0.63759	1	99	6	1621	7-methylguanosine mRNA capping	P19387
33013	0.31526	0.63759	1	99	6	1621	tetrapyrrole metabolic process	P13196
10259	0.31526	0.63759	1	99	6	1621	multicellular organismal aging	P04040
2673	0.31526	0.63759	1	99	6	1621	regulation of acute inflammatory response	P12314
6813	0.31526	0.63759	1	99	6	1621	potassium ion transport	O95259
10632	0.31526	0.63759	1	99	6	1621	regulation of epithelial cell migration	P24468
45334	0.31526	0.63759	1	99	6	1621	clathrin-coated endocytic vesicle	P12314
6888	0.31526	0.63759	1	99	6	1621	ER to Golgi vesicle-mediated transport	E9PQE8
2822	0.31526	0.63759	1	99	6	1621	regulation of adaptive immune response based on somatic recombination of immune receptors built from immunoglobulin superfamily domains	P12314
2819	0.31526	0.63759	1	99	6	1621	regulation of adaptive immune response	P12314
50729	0.31526	0.63759	1	99	6	1621	positive regulation of inflammatory response	P12314
10517	0.31526	0.63759	1	99	6	1621	regulation of phospholipase activity	P21730
10518	0.31526	0.63759	1	99	6	1621	positive regulation of phospholipase activity	P21730
45454	0.31526	0.63759	1	99	6	1621	cell redox homeostasis	F5H780
46632	0.31526	0.63759	1	99	6	1621	alpha-beta T cell differentiation	P54132
22884	0.31526	0.63759	1	99	6	1621	macromolecule transmembrane transporter activity	O43615
46660	0.31526	0.63759	1	99	6	1621	female sex differentiation	P04040
7595	0.31526	0.63759	1	99	6	1621	lactation	P27708
31016	0.31526	0.63759	1	99	6	1621	pancreas development	Q14541
15833	0.31526	0.63759	1	99	6	1621	peptide transport	Q8N2S1
5730	0.31753	0.64113	6	99	76	1621	nucleolus	P36578|A8MPP1|P30279|P54132|P38646|B5MBX5
16482	0.31782	0.64113	8	99	106	1621	cytoplasmic transport	P36578|O43615|P39656|P52292|E9PQE8|Q9Y2T2|P46782|P38646
30154	0.31789	0.64113	14	99	198	1621	cell differentiation	Q16254|O95259|Q86WC4|Q9NYL2|Q9NS00|P54132|P78543|Q86VP6|P20339|P32297|P84095|Q14185|P24468|P27216
45893	0.31832	0.64139	7	99	91	1621	positive regulation of transcription, DNA-dependent	Q16254|P84095|P54132|Q14541|P24468|Q86VP6|B5MBX5
16879	0.3221	0.64521	4	99	47	1621	ligase activity, forming carbon-nitrogen bonds	P11498|P17812|P27708|O60858
6152	0.3221	0.64521	4	99	47	1621	purine nucleoside catabolic process	P20339|P84095|P54132|P25705
46130	0.3221	0.64521	4	99	47	1621	purine ribonucleoside catabolic process	P20339|P84095|P54132|P25705
5515	0.32406	0.64521	48	99	742	1621	protein binding	Q9NPI5|P36578|Q16254|P30279|O43615|Q96GX9|Q9NYL2|P39656|P54132|P78543|F5H780|P04040|O60858|Q86VP6|P84095|P27708|P52292|Q9Y287|O75083|Q9Y265|P31276|P68104|Q99828|Q6NXR0|O95259|P78371|Q8N2S1|P08100|P49327|P55884|Q9Y2T2|P38646|P12314|P19387|P20339|Q9NRX5|O75716|P21730|Q14185|P55084|Q16514|P24468|P25705|Q53EL6|C9JJP5|Q16204|Q53GQ0|P02794
302	0.32499	0.64521	2	99	19	1621	response to reactive oxygen species	F5H780|P04040
9156	0.32499	0.64521	2	99	19	1621	ribonucleoside monophosphate biosynthetic process	P27708|P25705
5539	0.32499	0.64521	2	99	19	1621	glycosaminoglycan binding	Q8N2S1|Q53GQ0
44703	0.32499	0.64521	2	99	19	1621	multi-organism reproductive process	P27708|P24468
16651	0.32499	0.64521	2	99	19	1621	oxidoreductase activity, acting on NAD(P)H	F5H780|P16152
5261	0.32499	0.64521	2	99	19	1621	cation channel activity	P32297|O95259
5769	0.32499	0.64521	2	99	19	1621	early endosome	P20339|P12314
6633	0.32499	0.64521	2	99	19	1621	fatty acid biosynthetic process	P49327|Q53GQ0
6184	0.32499	0.64521	2	99	19	1621	GTP catabolic process	P20339|P84095
51091	0.32499	0.64521	2	99	19	1621	positive regulation of sequence-specific DNA binding transcription factor activity	Q16514|P04040
7568	0.32499	0.64521	2	99	19	1621	aging	Q53EL6|P04040
1901607	0.32499	0.64521	2	99	19	1621	alpha-amino acid biosynthetic process	Q96GX9|Q13126
48870	0.32704	0.64809	5	99	62	1621	cell motility	P84095|P21730|Q9UFH2|Q14185|P24468
51674	0.32704	0.64809	5	99	62	1621	localization of cell	P84095|P21730|Q9UFH2|Q14185|P24468
44391	0.3274	0.64821	3	99	33	1621	ribosomal subunit	P36578|Q96EL2|P46782
9164	0.3364	0.65563	4	99	48	1621	nucleoside catabolic process	P20339|P84095|P54132|P25705
9154	0.3364	0.65563	4	99	48	1621	purine ribonucleotide catabolic process	P20339|P84095|P54132|P25705
9261	0.3364	0.65563	4	99	48	1621	ribonucleotide catabolic process	P20339|P84095|P54132|P25705
51130	0.3364	0.65563	4	99	48	1621	positive regulation of cellular component organization	Q99828|P84095|Q86VP6|P12314
45087	0.3364	0.65563	4	99	48	1621	innate immune response	P32455|P39656|P10643|P12314
42454	0.3364	0.65563	4	99	48	1621	ribonucleoside catabolic process	P20339|P84095|P54132|P25705
6412	0.33991	0.65563	6	99	78	1621	translation	P68104|P36578|Q96EL2|P39656|P55884|P46782
5488	0.34091	0.65563	76	99	1207	1621	binding	P17812|P36578|O43615|Q96GX9|Q9NYL2|P39656|Q9NS00|P78543|F5H780|O60858|P23526|P32297|Q9Y265|P68104|P11498|A8MPP1|Q6NXR0|Q99828|O95259|J3QSE8|P78371|F8VSC7|Q8N2S1|F8WEL6|Q9Y2T2|P38646|P12314|P19387|Q9NRX5|O75716|P21730|Q9P2E7|Q14541|P22033|Q6ZS10|C9JJP5|Q16204|Q96MW7|Q9NPI5|Q16254|P30279|Q9BSD7|O75533|P54132|P04040|Q9WJR5|Q86VP6|P16152|Q9NUD5|H3BP11|P84095|P27708|P52292|Q9Y287|O75083|P31276|P46782|…
48545	0.34463	0.65563	3	99	34	1621	response to steroid hormone stimulus	P27708|P24468|Q13126
10942	0.34463	0.65563	3	99	34	1621	positive regulation of cell death	Q9NYL2|F5H780|O60858
6457	0.34463	0.65563	3	99	34	1621	protein folding	P78371|Q8N2S1|P38646
48869	0.34645	0.65563	14	99	202	1621	cellular developmental process	Q16254|O95259|Q86WC4|Q9NYL2|Q9NS00|P54132|P78543|Q86VP6|P20339|P32297|P84095|Q14185|P24468|P27216
43169	0.3471	0.65563	26	99	392	1621	cation binding	Q9NPI5|Q96GX9|Q9NYL2|Q9NS00|F5H780|P04040|O60858|Q9WJR5|Q9NUD5|P32297|P27708|P11498|Q99828|Q8N2S1|P08100|P49327|Q99707|F8WEL6|Q9P2E7|Q14541|P22033|P24468|Q6ZS10|H3BLU6|P27216|P02794
19219	0.34731	0.65563	18	99	265	1621	regulation of nucleobase-containing compound metabolic process	P68104|Q16254|O95259|P54132|P78543|F8WEL6|P04040|Q86VP6|P19387|P84095|Q14185|P52292|Q14541|Q16514|P24468|Q53EL6|Q9Y265|B5MBX5
9124	0.34794	0.65563	2	99	20	1621	nucleoside monophosphate biosynthetic process	P27708|P25705
44706	0.34794	0.65563	2	99	20	1621	multi-multicellular organism process	P27708|P24468
51262	0.34794	0.65563	2	99	20	1621	protein tetramerization	F5H780|P04040
6469	0.34794	0.65563	2	99	20	1621	negative regulation of protein kinase activity	P24468|Q53EL6
1901069	0.34794	0.65563	2	99	20	1621	guanosine-containing compound catabolic process	P20339|P84095
33673	0.34794	0.65563	2	99	20	1621	negative regulation of kinase activity	P24468|Q53EL6
31965	0.34794	0.65563	2	99	20	1621	nuclear membrane	P30279|O95259
22836	0.34794	0.65563	2	99	20	1621	gated channel activity	P32297|O95259
22839	0.34794	0.65563	2	99	20	1621	ion gated channel activity	P32297|O95259
15935	0.34794	0.65563	2	99	20	1621	small ribosomal subunit	Q96EL2|P46782
46907	0.34809	0.65563	12	99	171	1621	intracellular transport	P36578|O43615|P39656|C9J1E7|P52292|Q6IC75|P25705|E9PQE8|Q9Y2T2|P46782|P38646|P02794
1901565	0.34914	0.65563	7	99	94	1621	organonitrogen compound catabolic process	P20339|P84095|P27708|P23378|P54132|P25705|P04040
9205	0.35072	0.65563	4	99	49	1621	purine ribonucleoside triphosphate metabolic process	P20339|P84095|P54132|P25705
9144	0.35072	0.65563	4	99	49	1621	purine nucleoside triphosphate metabolic process	P20339|P84095|P54132|P25705
42623	0.35072	0.65563	4	99	49	1621	ATPase activity, coupled	A8MPP1|J3QSE8|P54132|P25705
1901658	0.35072	0.65563	4	99	49	1621	glycosyl compound catabolic process	P20339|P84095|P54132|P25705
48513	0.35114	0.65563	13	99	187	1621	organ development	Q16254|O95259|Q86WC4|Q9NS00|P54132|P78543|F5H780|P08100|P21730|P27708|Q14541|P24468|P31276
10604	0.35114	0.65563	13	99	187	1621	positive regulation of macromolecule metabolic process	Q16254|P30279|Q9NYL2|P54132|P78543|Q86VP6|P19387|P32297|P84095|P21730|Q14541|P24468|B5MBX5
9894	0.35205	0.65563	5	99	64	1621	regulation of catabolic process	Q6NXR0|P84095|Q14185|P78543|O60858
10627	0.35205	0.65563	5	99	64	1621	regulation of intracellular protein kinase cascade	P21730|Q96GX9|Q9NYL2|Q53EL6|O60858
2001141	0.3558	0.65563	15	99	219	1621	regulation of RNA biosynthetic process	P68104|Q16254|O95259|P54132|F8WEL6|P04040|Q86VP6|P19387|P84095|Q14541|Q16514|P24468|Q53EL6|Q9Y265|B5MBX5
48518	0.35715	0.65563	22	99	330	1621	positive regulation of biological process	Q16254|Q99828|P30279|Q9NYL2|P54132|F5H780|P78543|P49327|O60858|P04040|Q86VP6|P10643|P19387|P12314|P20339|P32297|P84095|P21730|Q14541|P24468|Q53GQ0|B5MBX5
21953	0.35723	0.65563	1	99	7	1621	central nervous system neuron differentiation	P78543
48029	0.35723	0.65563	1	99	7	1621	monosaccharide binding	Q6ZS10
30433	0.35723	0.65563	1	99	7	1621	ER-associated protein catabolic process	O60858
2000146	0.35723	0.65563	1	99	7	1621	negative regulation of cell motility	P24468
21543	0.35723	0.65563	1	99	7	1621	pallium development	P78543
60491	0.35723	0.65563	1	99	7	1621	regulation of cell projection assembly	P20339
16605	0.35723	0.65563	1	99	7	1621	PML body	P54132
40013	0.35723	0.65563	1	99	7	1621	negative regulation of locomotion	P24468
51651	0.35723	0.65563	1	99	7	1621	maintenance of location in cell	P02794
48742	0.35723	0.65563	1	99	7	1621	regulation of skeletal muscle fiber development	Q9NPI5
44798	0.35723	0.65563	1	99	7	1621	nuclear transcription factor complex	Q16514
60135	0.35723	0.65563	1	99	7	1621	maternal process involved in female pregnancy	P24468
60070	0.35723	0.65563	1	99	7	1621	canonical Wnt receptor signaling pathway	P20339
16765	0.35723	0.65563	1	99	7	1621	transferase activity, transferring alkyl or aryl (other than methyl) groups	P30711
5267	0.35723	0.65563	1	99	7	1621	potassium channel activity	O95259
44306	0.35723	0.65563	1	99	7	1621	neuron projection terminus	P27708
6084	0.35723	0.65563	1	99	7	1621	acetyl-CoA metabolic process	P49327
70665	0.35723	0.65563	1	99	7	1621	positive regulation of leukocyte proliferation	P54132
51899	0.35723	0.65563	1	99	7	1621	membrane depolarization	P32297
5778	0.35723	0.65563	1	99	7	1621	peroxisomal membrane	P04040
5791	0.35723	0.65563	1	99	7	1621	rough endoplasmic reticulum	P08100
10970	0.35723	0.65563	1	99	7	1621	microtubule-based transport	Q9Y2T2
50671	0.35723	0.65563	1	99	7	1621	positive regulation of lymphocyte proliferation	P54132
10811	0.35723	0.65563	1	99	7	1621	positive regulation of cell-substrate adhesion	Q53GQ0
6278	0.35723	0.65563	1	99	7	1621	RNA-dependent DNA replication	Q9WJR5
15079	0.35723	0.65563	1	99	7	1621	potassium ion transmembrane transporter activity	O95259
32855	0.35723	0.65563	1	99	7	1621	positive regulation of Rac GTPase activity	P84095
6338	0.35723	0.65563	1	99	7	1621	chromatin remodeling	Q9Y265
32392	0.35723	0.65563	1	99	7	1621	DNA geometric change	Q9Y265
32946	0.35723	0.65563	1	99	7	1621	positive regulation of mononuclear cell proliferation	P54132
32508	0.35723	0.65563	1	99	7	1621	DNA duplex unwinding	Q9Y265
2706	0.35723	0.65563	1	99	7	1621	regulation of lymphocyte mediated immunity	P12314
2573	0.35723	0.65563	1	99	7	1621	myeloid leukocyte differentiation	Q86WC4
3014	0.35723	0.65563	1	99	7	1621	renal system process	P32297
31903	0.35723	0.65563	1	99	7	1621	microbody membrane	P04040
7626	0.35723	0.65563	1	99	7	1621	locomotory behavior	P32297
42776	0.35723	0.65563	1	99	7	1621	mitochondrial ATP synthesis coupled proton transport	P25705
46634	0.35723	0.65563	1	99	7	1621	regulation of alpha-beta T cell activation	P54132
7605	0.35723	0.65563	1	99	7	1621	sensory perception of sound	O75083
42826	0.35723	0.65563	1	99	7	1621	histone deacetylase binding	P52292
46933	0.35723	0.65563	1	99	7	1621	proton-transporting ATP synthase activity, rotational mechanism	P25705
16125	0.35723	0.65563	1	99	7	1621	sterol metabolic process	P04040
7266	0.35723	0.65563	1	99	7	1621	Rho protein signal transduction	P84095
31461	0.35723	0.65563	1	99	7	1621	cullin-RING ubiquitin ligase complex	Q86VP6
7229	0.35723	0.65563	1	99	7	1621	integrin-mediated signaling pathway	Q14185
42287	0.35723	0.65563	1	99	7	1621	MHC protein binding	P25705
42383	0.35723	0.65563	1	99	7	1621	sarcolemma	Q99828
8037	0.35723	0.65563	1	99	7	1621	cell recognition	P12314
34754	0.35723	0.65563	1	99	7	1621	cellular hormone metabolic process	Q53GQ0
42129	0.35723	0.65563	1	99	7	1621	regulation of T cell proliferation	P54132
6725	0.35792	0.65629	29	99	442	1621	cellular aromatic compound metabolic process	P17812|Q9NPI5|P36578|Q16254|P54132|O75533|P78543|F5H780|P04040|Q86VP6|Q9WJR5|P84095|P27708|P52292|Q9Y265|P31276|P46782|P68104|Q99828|Q99707|P19387|P20339|P21730|Q16514|Q14541|P25705|Q53EL6|P13196|Q13126
51179	0.3582	0.65629	27	99	410	1621	localization	P36578|O43615|P39656|Q9HBR0|P32297|P84095|P27708|C9J1E7|O75083|Q6IC75|P52292|P46782|O95259|Q9UFH2|Q8N2S1|Q9Y2T2|P38646|P12314|Q8TF71|P20339|Q9NRX5|P21730|Q14185|P24468|P25705|E9PQE8|P02794
6259	0.3595	0.65812	7	99	95	1621	DNA metabolic process	Q99828|P52292|P54132|P78543|Q9Y265|Q9WJR5|P19387
44767	0.36022	0.65888	18	99	267	1621	single-organism developmental process	Q16254|O95259|Q86WC4|Q9NS00|P54132|P08100|P78543|F5H780|P04040|P84095|P21730|P27708|Q14185|Q14541|P24468|P25705|Q53EL6|P31276
10008	0.36183	0.65959	3	99	35	1621	endosome membrane	P20339|Q9Y287|P12314
44440	0.36183	0.65959	3	99	35	1621	endosomal part	P20339|Q9Y287|P12314
6897	0.36183	0.65959	3	99	35	1621	endocytosis	P20339|Q14185|P12314
50778	0.36183	0.65959	3	99	35	1621	positive regulation of immune response	P21730|P10643|P12314
31981	0.36283	0.66018	15	99	220	1621	nuclear lumen	P36578|A8MPP1|Q99828|Q16254|P30279|O75533|P54132|P38646|P19387|P27708|P52292|Q14541|Q16514|Q9Y265|B5MBX5
44446	0.36301	0.66018	43	99	669	1621	intracellular organelle part	P36578|Q6UX72|Q16254|P30279|O43615|Q86WC4|P39656|Q9NS00|O75533|P54132|P04040|O60858|P32297|P27708|P52292|Q9Y287|Q6IC75|Q9Y265|P46782|P11498|Q96EL2|Q99828|Q6NXR0|A8MPP1|O95259|Q9UFH2|P78371|P08100|P38646|P12314|P19387|P20339|Q9NRX5|O75716|P32455|P22033|Q14541|P55084|Q16514|P25705|Q53GQ0|P13196|B5MBX5
44710	0.36366	0.66018	24	99	363	1621	single-organism metabolic process	Q9NPI5|P11498|P17812|Q96GX9|P23378|P54132|F5H780|P49327|P04040|Q99707|P23526|P16152|P20339|Q9NRX5|P30711|P84095|P27708|P22033|P55084|P24468|P25705|Q53GQ0|Q13126|P13196
43412	0.36373	0.66018	12	99	173	1621	macromolecule modification	Q6UX72|O75716|P27708|Q9NS00|P39656|Q9NYL2|Q16514|P08100|P78543|O60858|Q9Y265|Q86VP6
46128	0.3646	0.66018	5	99	65	1621	purine ribonucleoside metabolic process	P20339|P84095|P54132|P25705|Q13126
42278	0.3646	0.66018	5	99	65	1621	purine nucleoside metabolic process	P20339|P84095|P54132|P25705|Q13126
19725	0.36506	0.66018	4	99	50	1621	cellular homeostasis	Q16254|P21730|F5H780|P02794
16053	0.36506	0.66018	4	99	50	1621	organic acid biosynthetic process	Q96GX9|P49327|Q53GQ0|Q13126
46394	0.36506	0.66018	4	99	50	1621	carboxylic acid biosynthetic process	Q96GX9|P49327|Q53GQ0|Q13126
1071	0.36989	0.66018	7	99	96	1621	nucleic acid binding transcription factor activity	H3BP11|Q16254|O75716|Q14541|P24468|P78543|P31276
3700	0.36989	0.66018	7	99	96	1621	sequence-specific DNA binding transcription factor activity	H3BP11|Q16254|O75716|Q14541|P24468|P78543|P31276
5739	0.3699	0.66018	15	99	221	1621	mitochondrion	P11498|Q96EL2|O43615|P23378|P49327|F5H780|P04040|Q8NFV4|P38646|P30042|P22033|P55084|P25705|P13196|P02794
9896	0.37063	0.66018	2	99	21	1621	positive regulation of catabolic process	P78543|O60858
44708	0.37063	0.66018	2	99	21	1621	single-organism behavior	P32297|P78543
51348	0.37063	0.66018	2	99	21	1621	negative regulation of transferase activity	P24468|Q53EL6
6650	0.37063	0.66018	2	99	21	1621	glycerophospholipid metabolic process	Q9NRX5|P55084
46039	0.37063	0.66018	2	99	21	1621	GTP metabolic process	P20339|P84095
14706	0.37063	0.66018	2	99	21	1621	striated muscle tissue development	O95259|P24468
1901606	0.37063	0.66018	2	99	21	1621	alpha-amino acid catabolic process	P27708|P23378
19538	0.37521	0.66018	23	99	349	1621	protein metabolic process	P68104|P36578|Q96EL2|Q6UX72|O43615|P78371|Q8N2S1|Q9NYL2|P39656|Q9NS00|P08100|P78543|P04040|O60858|P55884|Q86VP6|P38646|P10643|O75716|P27708|Q16514|Q9Y265|P46782
10557	0.37539	0.66018	8	99	112	1621	positive regulation of macromolecule biosynthetic process	Q16254|P84095|P54132|Q14541|P24468|Q86VP6|B5MBX5|P19387
30001	0.37897	0.66018	3	99	36	1621	metal ion transport	O95259|Q9HBR0|P02794
1901360	0.37902	0.66018	30	99	462	1621	organic cyclic compound metabolic process	P17812|Q9NPI5|P36578|Q16254|P54132|O75533|P78543|F5H780|P04040|Q86VP6|Q9WJR5|P84095|P27708|P52292|Q9Y265|P31276|P46782|P68104|Q99828|Q99707|P19387|P20339|P21730|Q16514|Q14541|P25705|Q53EL6|Q53GQ0|P13196|Q13126
46483	0.37953	0.66018	29	99	446	1621	heterocycle metabolic process	P17812|Q9NPI5|P36578|Q16254|P54132|O75533|P78543|F5H780|P04040|Q86VP6|Q9WJR5|P84095|P27708|P52292|Q9Y265|P31276|P46782|P68104|Q99828|Q99707|P19387|P20339|P21730|Q16514|Q14541|P25705|Q53EL6|P13196|Q13126
34613	0.37958	0.66018	9	99	128	1621	cellular protein localization	P36578|O43615|P39656|C9J1E7|P52292|Q6IC75|Q9Y2T2|P46782|P38646
10628	0.38031	0.66018	7	99	97	1621	positive regulation of gene expression	Q16254|P84095|P54132|Q14541|P24468|Q86VP6|B5MBX5
48522	0.38071	0.66018	20	99	302	1621	positive regulation of cellular process	Q16254|Q99828|P30279|Q9NYL2|P54132|P78543|P49327|F5H780|O60858|P04040|Q86VP6|P19387|P20339|P32297|P84095|P21730|Q14541|P24468|Q53GQ0|B5MBX5
6810	0.38113	0.66018	23	99	350	1621	transport	P36578|O43615|O95259|Q8N2S1|P39656|Q9Y2T2|Q9HBR0|P38646|Q8TF71|P12314|P20339|Q9NRX5|P32297|P27708|C9J1E7|Q14185|P52292|Q6IC75|O75083|P25705|E9PQE8|P46782|P02794
3677	0.38138	0.66018	13	99	191	1621	DNA binding	P11498|H3BP11|Q16254|A8MPP1|J3QSE8|Q16514|P54132|Q14541|P24468|P31276|Q9WJR5|Q96MW7|P19387
50789	0.38493	0.66018	45	99	706	1621	regulation of biological process	Q9NPI5|Q16254|P30279|Q96GX9|Q9NYL2|P54132|P78543|F5H780|P04040|O60858|Q86VP6|P10643|P32297|P84095|P52292|Q9Y287|Q9Y265|P46782|Q99574|P68104|Q99828|Q6NXR0|O95259|Q8N2S1|P08100|P49327|F8WEL6|P55884|P38646|P12314|P19387|P20339|Q9NRX5|A1IGU5|P21730|P32455|Q14185|Q14541|Q16514|P24468|P25705|Q53EL6|Q53GQ0|B5MBX5|P02794
6952	0.38515	0.66018	6	99	82	1621	defense response	Q6NXR0|P21730|P32455|P39656|P10643|P12314
6974	0.38515	0.66018	6	99	82	1621	response to DNA damage stimulus	Q99828|Q9NYL2|P54132|P78543|Q9Y265|P19387
44425	0.38549	0.66018	28	99	431	1621	membrane part	Q6UX72|O43615|Q86WC4|P39656|Q9NS00|O60637|O60858|P10643|Q9HBR0|P32297|C9J1E7|Q6IC75|Q9Y287|Q99828|Q6NXR0|O95259|P08100|A6NKG5|Q9Y2T2|Q8TF71|P12314|P20339|Q9NRX5|P21730|Q9P2E7|P25705|Q6ZS10|Q53GQ0
46872	0.38665	0.66018	25	99	383	1621	metal ion binding	Q9NPI5|P11498|Q99828|Q96GX9|Q8N2S1|Q9NS00|Q9NYL2|P08100|F5H780|P49327|O60858|F8WEL6|P04040|Q99707|Q9WJR5|Q9NUD5|P27708|Q9P2E7|P22033|Q14541|P24468|Q6ZS10|H3BLU6|P27216|P02794
70727	0.38872	0.66018	9	99	129	1621	cellular macromolecule localization	P36578|O43615|P39656|C9J1E7|P52292|Q6IC75|Q9Y2T2|P46782|P38646
48584	0.39074	0.66018	7	99	98	1621	positive regulation of response to stimulus	Q99828|P21730|Q9NYL2|O60858|P04040|P10643|P12314
44422	0.39244	0.66018	43	99	675	1621	organelle part	P36578|Q6UX72|Q16254|P30279|O43615|Q86WC4|P39656|Q9NS00|O75533|P54132|P04040|O60858|P32297|P27708|P52292|Q9Y287|Q6IC75|Q9Y265|P46782|P11498|Q96EL2|Q99828|Q6NXR0|A8MPP1|O95259|Q9UFH2|P78371|P08100|P38646|P12314|P19387|P20339|Q9NRX5|O75716|P32455|P22033|Q14541|P55084|Q16514|P25705|Q53GQ0|P13196|B5MBX5
10468	0.39293	0.66018	18	99	272	1621	regulation of gene expression	P68104|Q16254|O95259|P54132|P78543|F8WEL6|P04040|P55884|Q86VP6|P19387|P84095|Q14541|Q16514|P24468|Q53EL6|Q9Y265|P46782|B5MBX5
43087	0.39301	0.66018	2	99	22	1621	regulation of GTPase activity	P84095|Q14185
60627	0.39301	0.66018	2	99	22	1621	regulation of vesicle-mediated transport	P20339|P12314
9416	0.39301	0.66018	2	99	22	1621	response to light stimulus	P08100|P04040
1933	0.39301	0.66018	2	99	22	1621	negative regulation of protein phosphorylation	P24468|Q53EL6
33124	0.39301	0.66018	2	99	22	1621	regulation of GTP catabolic process	P84095|Q14185
1901068	0.39301	0.66018	2	99	22	1621	guanosine-containing compound metabolic process	P20339|P84095
6954	0.39301	0.66018	2	99	22	1621	inflammatory response	P21730|P12314
7517	0.39301	0.66018	2	99	22	1621	muscle organ development	O95259|P24468
16042	0.39301	0.66018	2	99	22	1621	lipid catabolic process	P55084|P22033
7178	0.39301	0.66018	2	99	22	1621	transmembrane receptor protein serine/threonine kinase signaling pathway	Q16254|Q8N2S1
46129	0.39301	0.66018	2	99	22	1621	purine ribonucleoside biosynthetic process	P25705|Q13126
42277	0.39301	0.66018	2	99	22	1621	peptide binding	P52292|Q9Y287
42451	0.39301	0.66018	2	99	22	1621	purine nucleoside biosynthetic process	P25705|Q13126
15405	0.39301	0.66018	2	99	22	1621	P-P-bond-hydrolysis-driven transmembrane transporter activity	O43615|P25705
15399	0.39301	0.66018	2	99	22	1621	primary active transmembrane transporter activity	O43615|P25705
16477	0.39369	0.66018	4	99	52	1621	cell migration	P84095|P21730|Q14185|P24468
42803	0.39369	0.66018	4	99	52	1621	protein homodimerization activity	P24468|F5H780|P49327|P04040
2252	0.39601	0.66018	3	99	37	1621	immune effector process	P32455|P10643|P12314
6413	0.39601	0.66018	3	99	37	1621	translational initiation	P36578|P55884|P46782
80	0.39666	0.66018	1	99	8	1621	G1 phase of mitotic cell cycle	Q16254
35085	0.39666	0.66018	1	99	8	1621	cilium axoneme	Q9UFH2
4523	0.39666	0.66018	1	99	8	1621	ribonuclease H activity	Q9WJR5
279	0.39666	0.66018	1	99	8	1621	M phase	P52292
43407	0.39666	0.66018	1	99	8	1621	negative regulation of MAP kinase activity	Q53EL6
723	0.39666	0.66018	1	99	8	1621	telomere maintenance	P54132
4713	0.39666	0.66018	1	99	8	1621	protein tyrosine kinase activity	O75716
18279	0.39666	0.66018	1	99	8	1621	protein N-linked glycosylation via asparagine	P39656
60193	0.39666	0.66018	1	99	8	1621	positive regulation of lipase activity	P21730
71482	0.39666	0.66018	1	99	8	1621	cellular response to light stimulus	P08100
5178	0.39666	0.66018	1	99	8	1621	integrin binding	Q8N2S1
51271	0.39666	0.66018	1	99	8	1621	negative regulation of cellular component movement	P24468
16891	0.39666	0.66018	1	99	8	1621	endoribonuclease activity, producing 5'-phosphomonoesters	Q9WJR5
16893	0.39666	0.66018	1	99	8	1621	endonuclease activity, active with either ribo- or deoxyribonucleic acids and producing 5'-phosphomonoesters	Q9WJR5
51318	0.39666	0.66018	1	99	8	1621	G1 phase	Q16254
16763	0.39666	0.66018	1	99	8	1621	transferase activity, transferring pentosyl groups	Q13126
17148	0.39666	0.66018	1	99	8	1621	negative regulation of translation	P78543
5930	0.39666	0.66018	1	99	8	1621	axoneme	Q9UFH2
48145	0.39666	0.66018	1	99	8	1621	regulation of fibroblast proliferation	P02794
5758	0.39666	0.66018	1	99	8	1621	mitochondrial intermembrane space	P04040
9566	0.39666	0.66018	1	99	8	1621	fertilization	P24468
9582	0.39666	0.66018	1	99	8	1621	detection of abiotic stimulus	P08100
48489	0.39666	0.66018	1	99	8	1621	synaptic vesicle transport	Q9Y2T2
50660	0.39666	0.66018	1	99	8	1621	flavin adenine dinucleotide binding	F5H780
10927	0.39666	0.66018	1	99	8	1621	cellular component assembly involved in morphogenesis	Q16254
15276	0.39666	0.66018	1	99	8	1621	ligand-gated ion channel activity	P32297
33178	0.39666	0.66018	1	99	8	1621	proton-transporting two-sector ATPase complex, catalytic domain	P25705
50434	0.39666	0.66018	1	99	8	1621	positive regulation of viral transcription	P19387
33267	0.39666	0.66018	1	99	8	1621	axon part	P27708
6487	0.39666	0.66018	1	99	8	1621	protein N-linked glycosylation	P39656
32838	0.39666	0.66018	1	99	8	1621	cell projection cytoplasm	Q9UFH2
32321	0.39666	0.66018	1	99	8	1621	positive regulation of Rho GTPase activity	P84095
32941	0.39666	0.66018	1	99	8	1621	secretion by tissue	P27708
19955	0.39666	0.66018	1	99	8	1621	cytokine binding	Q8N2S1
97479	0.39666	0.66018	1	99	8	1621	synaptic vesicle localization	Q9Y2T2
97480	0.39666	0.66018	1	99	8	1621	establishment of synaptic vesicle localization	Q9Y2T2
51153	0.39666	0.66018	1	99	8	1621	regulation of striated muscle cell differentiation	Q9NPI5
2703	0.39666	0.66018	1	99	8	1621	regulation of leukocyte mediated immunity	P12314
2699	0.39666	0.66018	1	99	8	1621	positive regulation of immune effector process	P12314
6956	0.39666	0.66018	1	99	8	1621	complement activation	P10643
32200	0.39666	0.66018	1	99	8	1621	telomere organization	P54132
6694	0.39666	0.66018	1	99	8	1621	steroid biosynthetic process	Q53GQ0
31970	0.39666	0.66018	1	99	8	1621	organelle envelope lumen	P04040
22834	0.39666	0.66018	1	99	8	1621	ligand-gated channel activity	P32297
46631	0.39666	0.66018	1	99	8	1621	alpha-beta T cell activation	P54132
7611	0.39666	0.66018	1	99	8	1621	learning or memory	P78543
34062	0.39666	0.66018	1	99	8	1621	RNA polymerase activity	P19387
42886	0.39666	0.66018	1	99	8	1621	amide transport	Q8N2S1
46930	0.39666	0.66018	1	99	8	1621	pore complex	P10643
46943	0.39666	0.66018	1	99	8	1621	carboxylic acid transmembrane transporter activity	Q9NRX5
15985	0.39666	0.66018	1	99	8	1621	energy coupled proton transport, down electrochemical gradient	P25705
15986	0.39666	0.66018	1	99	8	1621	ATP synthesis coupled proton transport	P25705
46112	0.39666	0.66018	1	99	8	1621	nucleobase biosynthetic process	P27708
46148	0.39666	0.66018	1	99	8	1621	pigment biosynthetic process	P13196
97014	0.39666	0.66018	1	99	8	1621	cilium cytoplasm	Q9UFH2
3899	0.39666	0.66018	1	99	8	1621	DNA-directed RNA polymerase activity	P19387
43066	0.40229	0.66904	5	99	68	1621	negative regulation of apoptotic process	P21730|Q96GX9|P78543|P04040|P38646
51234	0.40498	0.67258	23	99	354	1621	establishment of localization	P36578|O43615|O95259|Q8N2S1|P39656|Q9Y2T2|Q9HBR0|P38646|Q8TF71|P12314|P20339|Q9NRX5|P32297|P27708|C9J1E7|Q14185|P52292|Q6IC75|O75083|P25705|E9PQE8|P46782|P02794
51649	0.40504	0.67258	14	99	210	1621	establishment of localization in cell	P36578|O43615|P39656|Q8N2S1|Q9Y2T2|P38646|C9J1E7|Q6IC75|O75083|P52292|P25705|E9PQE8|P46782|P02794
5789	0.40784	0.67619	6	99	84	1621	endoplasmic reticulum membrane	Q9NRX5|Q6NXR0|P39656|P08100|O60858|Q53GQ0
42175	0.40784	0.67619	6	99	84	1621	nuclear outer membrane-endoplasmic reticulum membrane network	Q9NRX5|Q6NXR0|P39656|P08100|O60858|Q53GQ0
43085	0.41163	0.67977	7	99	1	1621	positive regulation of catalytic activity	Q9NRX5|P32297|P30279|P84095|P21730|Q9NYL2|Q14185
22892	0.41163	0.67977	7	99	1	1621	substrate-specific transporter activity	Q9NRX5|P32297|O95259|O43615|C9J1E7|P52292|P25705
45047	0.41294	0.67977	3	99	38	1621	protein targeting to ER	P36578|P39656|P46782
72599	0.41294	0.67977	3	99	38	1621	establishment of protein localization to endoplasmic reticulum	P36578|P39656|P46782
6614	0.41294	0.67977	3	99	38	1621	SRP-dependent cotranslational protein targeting to membrane	P36578|P39656|P46782
6613	0.41294	0.67977	3	99	38	1621	cotranslational protein targeting to membrane	P36578|P39656|P46782
31328	0.41431	0.67977	8	99	116	1621	positive regulation of cellular biosynthetic process	Q16254|P84095|P54132|Q14541|P24468|Q86VP6|B5MBX5|P19387
43069	0.41483	0.67977	5	99	69	1621	negative regulation of programmed cell death	P21730|Q96GX9|P78543|P04040|P38646
30139	0.41503	0.67977	2	99	23	1621	endocytic vesicle	P20339|P12314
43410	0.41503	0.67977	2	99	23	1621	positive regulation of MAPK cascade	P21730|Q9NYL2
44456	0.41503	0.67977	2	99	23	1621	synapse part	P32297|P27708
2521	0.41503	0.67977	2	99	23	1621	leukocyte differentiation	Q86WC4|P54132
6200	0.41503	0.67977	2	99	23	1621	ATP catabolic process	P54132|P25705
7005	0.41503	0.67977	2	99	23	1621	mitochondrion organization	O43615|P38646
7610	0.41503	0.67977	2	99	23	1621	behavior	P32297|P78543
7423	0.41503	0.67977	2	99	23	1621	sensory organ development	P08100|P31276
44429	0.41622	0.6812	9	99	132	1621	mitochondrial part	P11498|Q96EL2|O43615|P55084|P22033|P25705|P04040|P38646|P13196
1934	0.42216	0.68792	4	99	54	1621	positive regulation of protein phosphorylation	P32297|P30279|P21730|Q9NYL2
3676	0.42438	0.68792	21	99	325	1621	nucleic acid binding	P68104|P11498|P36578|Q16254|A8MPP1|J3QSE8|F8VSC7|P54132|F8WEL6|P55884|Q9WJR5|P19387|Q9NUD5|H3BP11|Q14541|Q16514|P24468|Q53EL6|P31276|P46782|Q96MW7
60548	0.42733	0.68792	5	99	70	1621	negative regulation of cell death	P21730|Q96GX9|P78543|P04040|P38646
44802	0.42733	0.68792	5	99	70	1621	single-organism membrane organization	P36578|P39656|Q14185|P46782|P12314
6163	0.42733	0.68792	5	99	70	1621	purine nucleotide metabolic process	P20339|P84095|P54132|P25705|P04040
50878	0.42733	0.68792	5	99	70	1621	regulation of body fluid levels	P20339|P84095|P27708|Q14185|O75083
70972	0.42973	0.68792	3	99	39	1621	protein localization to endoplasmic reticulum	P36578|P39656|P46782
30595	0.43369	0.68792	1	99	9	1621	leukocyte chemotaxis	P21730
30705	0.43369	0.68792	1	99	9	1621	cytoskeleton-dependent intracellular transport	Q9Y2T2
186	0.43369	0.68792	1	99	9	1621	activation of MAPKK activity	Q9NYL2
21761	0.43369	0.68792	1	99	9	1621	limbic system development	P78543
30286	0.43369	0.68792	1	99	9	1621	dynein complex	Q9UFH2
43414	0.43369	0.68792	1	99	9	1621	macromolecule methylation	P78543
30031	0.43369	0.68792	1	99	9	1621	cell projection assembly	Q16254
18196	0.43369	0.68792	1	99	9	1621	peptidyl-asparagine modification	P39656
48641	0.43369	0.68792	1	99	9	1621	regulation of skeletal muscle tissue development	Q9NPI5
51235	0.43369	0.68792	1	99	9	1621	maintenance of location	P02794
5342	0.43369	0.68792	1	99	9	1621	organic acid transmembrane transporter activity	Q9NRX5
44438	0.43369	0.68792	1	99	9	1621	microbody part	P04040
44439	0.43369	0.68792	1	99	9	1621	peroxisomal part	P04040
5753	0.43369	0.68792	1	99	9	1621	mitochondrial proton-transporting ATP synthase complex	P25705
5657	0.43369	0.68792	1	99	9	1621	replication fork	P54132
9581	0.43369	0.68792	1	99	9	1621	detection of external stimulus	P08100
36442	0.43369	0.68792	1	99	9	1621	hydrogen-exporting ATPase activity	P25705
6308	0.43369	0.68792	1	99	9	1621	DNA catabolic process	P54132
15074	0.43369	0.68792	1	99	9	1621	DNA integration	Q9WJR5
32355	0.43369	0.68792	1	99	9	1621	response to estradiol stimulus	P24468
6206	0.43369	0.68792	1	99	9	1621	pyrimidine nucleobase metabolic process	P27708
7050	0.43369	0.68792	1	99	9	1621	cell cycle arrest	Q9NYL2
32088	0.43369	0.68792	1	99	9	1621	negative regulation of NF-kappaB transcription factor activity	P04040
45259	0.43369	0.68792	1	99	9	1621	proton-transporting ATP synthase complex	P25705
6814	0.43369	0.68792	1	99	9	1621	sodium ion transport	Q9HBR0
50890	0.43369	0.68792	1	99	9	1621	cognition	P78543
50773	0.43369	0.68792	1	99	9	1621	regulation of dendrite development	P32297
6754	0.43369	0.68792	1	99	9	1621	ATP biosynthetic process	P25705
7589	0.43369	0.68792	1	99	9	1621	body fluid secretion	P27708
7569	0.43369	0.68792	1	99	9	1621	cell aging	Q53EL6
7498	0.43369	0.68792	1	99	9	1621	mesoderm development	F5H780
46782	0.43369	0.68792	1	99	9	1621	regulation of viral transcription	P19387
46961	0.43369	0.68792	1	99	9	1621	proton-transporting ATPase activity, rotational mechanism	P25705
3743	0.43369	0.68792	1	99	9	1621	translation initiation factor activity	P55884
34703	0.43369	0.68792	1	99	9	1621	cation channel complex	O95259
6355	0.43473	0.68859	14	99	214	1621	regulation of transcription, DNA-dependent	P68104|Q16254|O95259|P54132|F8WEL6|P04040|Q86VP6|P84095|Q14541|Q16514|P24468|Q53EL6|Q9Y265|B5MBX5
139	0.43628	0.68859	4	99	55	1621	Golgi membrane	Q6UX72|P32455|Q9NS00|Q9Y287
51707	0.43628	0.68859	4	99	55	1621	response to other organism	Q6NXR0|P21730|P32455|P12314
16568	0.43666	0.68859	2	99	24	1621	chromatin modification	Q16514|Q9Y265
5216	0.43666	0.68859	2	99	24	1621	ion channel activity	P32297|O95259
22838	0.43666	0.68859	2	99	24	1621	substrate-specific channel activity	P32297|O95259
42326	0.43666	0.68859	2	99	24	1621	negative regulation of phosphorylation	P24468|Q53EL6
46578	0.43666	0.68859	2	99	24	1621	regulation of Ras protein signal transduction	A1IGU5|P84095
8152	0.43857	0.69109	55	99	880	1621	metabolic process	P17812|P36578|O43615|Q96GX9|Q9NYL2|P39656|Q9NS00|P78543|F5H780|O60858|P23526|P30711|Q9Y265|P68104|P11498|Q99828|P78371|Q8N2S1|P38646|P19387|O75716|Q9NRX5|P21730|P22033|Q14541|Q9NPI5|Q16254|Q6UX72|P54132|O75533|P04040|P10643|P16152|Q86VP6|Q9WJR5|P84095|P27708|P52292|P31276|P46782|Q96EL2|P23378|P08100|P49327|Q99707|P55884|P20339|Q16514|P55084|P24468|P25705|Q53EL6|Q53GQ0|P13196|Q13126
51726	0.43978	0.692	5	99	71	1621	regulation of cell cycle	P30279|Q9NYL2|P54132|P24468|Q53EL6
5887	0.43978	0.692	5	99	71	1621	integral to plasma membrane	P32297|O95259|P21730|P08100|P10643
61024	0.44177	0.69412	6	99	87	1621	membrane organization	P36578|P39656|Q14185|P46782|P02794|P12314
16023	0.44177	0.69412	6	99	87	1621	cytoplasmic membrane-bounded vesicle	P20339|O75716|Q9Y287|P49327|P23526|P12314
9891	0.4435	0.69633	8	99	119	1621	positive regulation of biosynthetic process	Q16254|P84095|P54132|Q14541|P24468|Q86VP6|B5MBX5|P19387
9161	0.44634	0.69927	3	99	40	1621	ribonucleoside monophosphate metabolic process	P27708|P54132|P25705
4674	0.44634	0.69927	3	99	40	1621	protein serine/threonine kinase activity	O75716|Q8N2S1|Q9NYL2
6612	0.44634	0.69927	3	99	40	1621	protein targeting to membrane	P36578|P39656|P46782
50817	0.45032	0.70189	4	99	56	1621	coagulation	P20339|P84095|Q14185|O75083
7596	0.45032	0.70189	4	99	56	1621	blood coagulation	P20339|P84095|Q14185|O75083
7417	0.45032	0.70189	4	99	56	1621	central nervous system development	P21730|P24468|P78543|Q99574
7267	0.45032	0.70189	4	99	56	1621	cell-cell signaling	P32297|O95259|Q8N2S1|Q9Y2T2
42327	0.45032	0.70189	4	99	56	1621	positive regulation of phosphorylation	P32297|P30279|P21730|Q9NYL2
16887	0.45218	0.70189	5	99	72	1621	ATPase activity	A8MPP1|J3QSE8|Q9UFH2|P54132|P25705
71310	0.45289	0.70189	9	99	136	1621	cellular response to organic substance	Q16254|O75716|Q6NXR0|P32455|P27708|Q8N2S1|P52292|P04040|P12314
34655	0.45329	0.70189	7	99	104	1621	nucleobase-containing compound catabolic process	P20339|P36578|P84095|P54132|P25705|P04040|P46782
9063	0.45786	0.70189	2	99	25	1621	cellular amino acid catabolic process	P27708|P23378
9169	0.45786	0.70189	2	99	25	1621	purine ribonucleoside monophosphate catabolic process	P54132|P25705
9158	0.45786	0.70189	2	99	25	1621	ribonucleoside monophosphate catabolic process	P54132|P25705
9128	0.45786	0.70189	2	99	25	1621	purine nucleoside monophosphate catabolic process	P54132|P25705
9125	0.45786	0.70189	2	99	25	1621	nucleoside monophosphate catabolic process	P54132|P25705
30155	0.45786	0.70189	2	99	25	1621	regulation of cell adhesion	Q53GQ0|Q99574
72330	0.45786	0.70189	2	99	25	1621	monocarboxylic acid biosynthetic process	P49327|Q53GQ0
30900	0.45786	0.70189	2	99	25	1621	forebrain development	P24468|P78543
32268	0.4611	0.70189	10	99	153	1621	regulation of cellular protein metabolic process	P32297|P30279|P21730|Q9NYL2|P54132|P24468|Q53EL6|P78543|P55884|P46782
9123	0.46278	0.70189	3	99	41	1621	nucleoside monophosphate metabolic process	P27708|P54132|P25705
7264	0.46278	0.70189	3	99	41	1621	small GTPase mediated signal transduction	P20339|P84095|Q14185
6955	0.46422	0.70189	6	99	89	1621	immune response	P21730|P32455|P39656|P10643|P02794|P12314
48646	0.46424	0.70189	4	99	57	1621	anatomical structure formation involved in morphogenesis	Q16254|O95259|Q9NS00|F5H780
5509	0.46424	0.70189	4	99	57	1621	calcium ion binding	Q99828|Q9P2E7|Q8N2S1|P27216
44283	0.46424	0.70189	4	99	57	1621	small molecule biosynthetic process	Q96GX9|P49327|Q53GQ0|Q13126
45937	0.46424	0.70189	4	99	57	1621	positive regulation of phosphate metabolic process	P32297|P30279|P21730|Q9NYL2
10562	0.46424	0.70189	4	99	57	1621	positive regulation of phosphorus metabolic process	P32297|P30279|P21730|Q9NYL2
7599	0.46424	0.70189	4	99	57	1621	hemostasis	P20339|P84095|Q14185|O75083
6139	0.46551	0.70189	27	99	429	1621	nucleobase-containing compound metabolic process	P17812|Q9NPI5|P36578|Q16254|P54132|O75533|P78543|F5H780|P04040|Q86VP6|Q9WJR5|P84095|P27708|P52292|Q9Y265|P31276|P46782|P68104|Q99828|P19387|P20339|P21730|Q16514|Q14541|P25705|Q53EL6|Q13126
44763	0.46719	0.70189	53	99	853	1621	single-organism cellular process	P36578|O43615|Q86WC4|Q96GX9|Q9NYL2|P39656|Q9NS00|P78543|F5H780|O60858|P23526|P32297|Q6IC75|Q9Y265|Q6NXR0|Q99828|O95259|Q8N2S1|Q9Y2T2|P38646|P12314|P19387|O75716|P21730|Q9P2E7|Q16254|P30279|P54132|P04040|P10643|Q86VP6|P84095|P27708|C9J1E7|O75083|Q9Y287|P52292|P46782|Q9UFH2|P08100|Q99707|Q8TF71|P20339|P32455|Q14185|Q16514|P24468|P25705|Q53EL6|P27216|E9PQE8|Q53GQ0|P02794
43902	0.46847	0.70189	1	99	10	1621	positive regulation of multi-organism process	P19387
9065	0.46847	0.70189	1	99	10	1621	glutamine family amino acid catabolic process	P27708
30217	0.46847	0.70189	1	99	10	1621	T cell differentiation	P54132
9206	0.46847	0.70189	1	99	10	1621	purine ribonucleoside triphosphate biosynthetic process	P25705
9145	0.46847	0.70189	1	99	10	1621	purine nucleoside triphosphate biosynthetic process	P25705
4867	0.46847	0.70189	1	99	10	1621	serine-type endopeptidase inhibitor activity	Q99574
43409	0.46847	0.70189	1	99	10	1621	negative regulation of MAPK cascade	Q53EL6
8361	0.46847	0.70189	1	99	10	1621	regulation of cell size	Q16254
8544	0.46847	0.70189	1	99	10	1621	epidermis development	P31276
90305	0.46847	0.70189	1	99	10	1621	nucleic acid phosphodiester bond hydrolysis	P54132
60191	0.46847	0.70189	1	99	10	1621	regulation of lipase activity	P21730
16627	0.46847	0.70189	1	99	10	1621	oxidoreductase activity, acting on the CH-CH group of donors	P49327
71478	0.46847	0.70189	1	99	10	1621	cellular response to radiation	P08100
1764	0.46847	0.70189	1	99	10	1621	neuron migration	P24468
48524	0.46847	0.70189	1	99	10	1621	positive regulation of viral process	P19387
48634	0.46847	0.70189	1	99	10	1621	regulation of muscle organ development	Q9NPI5
19674	0.46847	0.70189	1	99	10	1621	NAD metabolic process	Q9NPI5
32319	0.46847	0.70189	1	99	10	1621	regulation of Rho GTPase activity	P84095
6283	0.46847	0.70189	1	99	10	1621	transcription-coupled nucleotide-excision repair	P19387
72376	0.46847	0.70189	1	99	10	1621	protein activation cascade	P10643
6144	0.46847	0.70189	1	99	10	1621	purine nucleobase metabolic process	P04040
50954	0.46847	0.70189	1	99	10	1621	sensory perception of mechanical stimulus	O75083
45211	0.46847	0.70189	1	99	10	1621	postsynaptic membrane	P32297
6826	0.46847	0.70189	1	99	10	1621	iron ion transport	P02794
6767	0.46847	0.70189	1	99	10	1621	water-soluble vitamin metabolic process	P49327
16202	0.46847	0.70189	1	99	10	1621	regulation of striated muscle tissue development	Q9NPI5
7369	0.46847	0.70189	1	99	10	1621	gastrulation	F5H780
7254	0.46847	0.70189	1	99	10	1621	JNK cascade	Q9NYL2
7204	0.46847	0.70189	1	99	10	1621	elevation of cytosolic calcium ion concentration	P21730
15988	0.46847	0.70189	1	99	10	1621	energy coupled proton transmembrane transport, against electrochemical gradient	P25705
15991	0.46847	0.70189	1	99	10	1621	ATP hydrolysis coupled proton transport	P25705
3777	0.46847	0.70189	1	99	10	1621	microtubule motor activity	Q9UFH2
1901861	0.46847	0.70189	1	99	10	1621	regulation of muscle tissue development	Q9NPI5
42445	0.46847	0.70189	1	99	10	1621	hormone metabolic process	Q53GQ0
42440	0.46847	0.70189	1	99	10	1621	pigment metabolic process	P13196
44428	0.46893	0.70209	16	99	251	1621	nuclear part	P36578|A8MPP1|Q99828|Q16254|P30279|O95259|O75533|P54132|P38646|P19387|P27708|P52292|Q14541|Q16514|Q9Y265|B5MBX5
9987	0.46942	0.70235	74	99	1197	1621	cellular process	P17812|P36578|O43615|Q86WC4|Q96GX9|Q9NYL2|P39656|Q9NS00|P78543|F5H780|O60858|P23526|P32297|P30711|Q6IC75|Q9Y265|P68104|P11498|Q99828|Q6NXR0|O95259|P78371|Q8N2S1|Q9Y2T2|P38646|P12314|P19387|Q9NRX5|O75716|P21730|Q9P2E7|Q14541|P22033|Q9NPI5|Q6UX72|Q16254|P30279|O75533|P54132|P04040|Q9WJR5|Q86VP6|P10643|P16152|P84095|P27708|C9J1E7|P52292|Q9Y287|O75083|P31276|P46782|Q96EL2|Q9UFH2|P23378|P08100|P49327|…
7399	0.46977	0.70238	10	99	154	1621	nervous system development	P20339|P32297|P84095|P21730|Q14185|Q9Y287|P24468|P78543|Q99707|Q99574
71702	0.47189	0.70507	14	99	219	1621	organic substance transport	P36578|O43615|P39656|Q8N2S1|Q9Y2T2|P38646|Q9HBR0|Q8TF71|P20339|Q9NRX5|C9J1E7|Q6IC75|P52292|P46782
5575	0.47488	0.70786	91	99	1477	1621	cellular_component	P17812|P36578|O43615|Q86WC4|Q96GX9|Q9NS00|P39656|Q9NYL2|F5H780|O60858|P23526|P32297|P30711|Q6IC75|Q9Y265|P11498|P68104|Q99828|A8MPP1|Q6NXR0|O95259|J3QSE8|P78371|Q8N2S1|A6NKG5|F8WEL6|Q9Y2T2|P38646|P12314|P19387|Q9NRX5|O75716|P21730|Q9P2E7|Q14541|P22033|Q6ZS10|Q16204|Q96MW7|Q9NPI5|Q14264|Q9BZ67|Q6UX72|Q16254|P30279|O60637|O75533|P54132|P04040|Q6UW78|Q8NFV4|Q9HBR0|Q86VP6|P16152|P10643|P30042|H3BP11|…
9967	0.47676	0.70786	5	99	74	1621	positive regulation of signal transduction	Q99828|P21730|Q9NYL2|O60858|P04040
31226	0.47676	0.70786	5	99	74	1621	intrinsic to plasma membrane	P32297|O95259|P21730|P08100|P10643
16787	0.47774	0.70786	19	99	301	1621	hydrolase activity	P68104|A8MPP1|Q6NXR0|J3QSE8|Q9UFH2|Q9BSD7|P54132|P49327|P04040|Q8NFV4|Q9WJR5|P23526|P20339|P84095|P32455|P27708|P25705|H3BLU6|Q9Y265
44711	0.47805	0.70786	4	99	58	1621	single-organism biosynthetic process	Q96GX9|P49327|Q53GQ0|Q13126
77	0.47859	0.70786	2	99	26	1621	DNA damage checkpoint	Q9NYL2|P54132
9118	0.47859	0.70786	2	99	26	1621	regulation of nucleoside metabolic process	P84095|Q14185
60537	0.47859	0.70786	2	99	26	1621	muscle tissue development	O95259|P24468
8652	0.47859	0.70786	2	99	26	1621	cellular amino acid biosynthetic process	Q96GX9|Q13126
48514	0.47859	0.70786	2	99	26	1621	blood vessel morphogenesis	Q9NS00|P24468
33121	0.47859	0.70786	2	99	26	1621	regulation of purine nucleotide catabolic process	P84095|Q14185
45177	0.47859	0.70786	2	99	26	1621	apical part of cell	Q99828|P21730
31344	0.47859	0.70786	2	99	26	1621	regulation of cell projection organization	P20339|P32297
30811	0.47859	0.70786	2	99	26	1621	regulation of nucleotide catabolic process	P84095|Q14185
10740	0.479	0.70786	3	99	42	1621	positive regulation of intracellular protein kinase cascade	P21730|Q9NYL2|O60858
3735	0.479	0.70786	3	99	42	1621	structural constituent of ribosome	P36578|Q96EL2|P46782
70271	0.48421	0.71434	7	99	107	1621	protein complex biogenesis	P32297|P78371|P54132|F5H780|P04040|Q9Y265|Q86VP6
6461	0.48421	0.71434	7	99	107	1621	protein complex assembly	P32297|P78371|P54132|F5H780|P04040|Q9Y265|Q86VP6
51716	0.48437	0.71434	26	99	416	1621	cellular response to stimulus	Q16254|Q9NYL2|P54132|P78543|F5H780|P04040|O60858|P23526|P32297|P84095|P27708|P52292|Q9Y265|Q99828|Q6NXR0|Q8N2S1|P08100|Q99707|P12314|P19387|P20339|O75716|P21730|P32455|Q14185|P24468
3008	0.49173	0.72086	8	99	124	1621	system process	Q16254|P32297|O95259|P21730|O75083|P08100|P78543|Q9Y2T2
42060	0.49173	0.72086	4	99	59	1621	wound healing	P20339|P84095|Q14185|O75083
51171	0.49271	0.72086	18	99	287	1621	regulation of nitrogen compound metabolic process	P68104|Q16254|O95259|P54132|P78543|F8WEL6|P04040|Q86VP6|P19387|P84095|Q14185|P52292|Q14541|Q16514|P24468|Q53EL6|Q9Y265|B5MBX5
51325	0.495	0.72086	3	99	43	1621	interphase	Q16254|P52292|P54132
51329	0.495	0.72086	3	99	43	1621	interphase of mitotic cell cycle	Q16254|P52292|P54132
44463	0.495	0.72086	3	99	43	1621	cell projection part	Q9UFH2|P27708|P08100
7166	0.49563	0.72086	10	99	157	1621	cell surface receptor signaling pathway	P20339|Q16254|P32297|P21730|P32455|Q8N2S1|Q14185|P52292|P08100|P12314
4930	0.49885	0.72086	2	99	27	1621	G-protein coupled receptor activity	P21730|P08100
30162	0.49885	0.72086	2	99	27	1621	regulation of proteolysis	Q8N2S1|Q99574
16604	0.49885	0.72086	2	99	27	1621	nuclear body	O75533|P54132
48193	0.49885	0.72086	2	99	27	1621	Golgi vesicle transport	E9PQE8|P02794
5635	0.49885	0.72086	2	99	27	1621	nuclear envelope	P30279|O95259
15267	0.49885	0.72086	2	99	27	1621	channel activity	P32297|O95259
22803	0.49885	0.72086	2	99	27	1621	passive transmembrane transporter activity	P32297|O95259
34645	0.49935	0.72086	18	99	288	1621	cellular macromolecule biosynthetic process	P68104|P36578|Q96EL2|Q16254|Q6UX72|P39656|Q9NS00|P54132|P55884|Q9WJR5|Q86VP6|P19387|P21730|Q14541|Q16514|Q9Y265|P31276|P46782
278	0.501	0.72086	5	99	76	1621	mitotic cell cycle	Q16254|Q99828|P52292|P54132|Q9Y265
23056	0.501	0.72086	5	99	76	1621	positive regulation of signaling	Q99828|P21730|Q9NYL2|O60858|P04040
35270	0.50113	0.72086	1	99	11	1621	endocrine system development	Q14541
4521	0.50113	0.72086	1	99	11	1621	endoribonuclease activity	Q9WJR5
793	0.50113	0.72086	1	99	11	1621	condensed chromosome	P54132
43010	0.50113	0.72086	1	99	11	1621	camera-type eye development	P08100
51480	0.50113	0.72086	1	99	11	1621	cytosolic calcium ion homeostasis	P21730
71453	0.50113	0.72086	1	99	11	1621	cellular response to oxygen levels	F5H780
51650	0.50113	0.72086	1	99	11	1621	establishment of vesicle localization	Q9Y2T2
51287	0.50113	0.72086	1	99	11	1621	NAD binding	P55084
44769	0.50113	0.72086	1	99	11	1621	ATPase activity, coupled to transmembrane movement of ions, rotational mechanism	P25705
51403	0.50113	0.72086	1	99	11	1621	stress-activated MAPK cascade	Q9NYL2
71013	0.50113	0.72086	1	99	11	1621	catalytic step 2 spliceosome	O75533
48511	0.50113	0.72086	1	99	11	1621	rhythmic process	P04040
2064	0.50113	0.72086	1	99	11	1621	epithelial cell development	Q16254
32320	0.50113	0.72086	1	99	11	1621	positive regulation of Ras GTPase activity	P84095
6937	0.50113	0.72086	1	99	11	1621	regulation of muscle contraction	P32297
50953	0.50113	0.72086	1	99	11	1621	sensory perception of light stimulus	P08100
3001	0.50113	0.72086	1	99	11	1621	generation of a signal involved in cell-cell signaling	Q8N2S1
6879	0.50113	0.72086	1	99	11	1621	cellular iron ion homeostasis	P02794
7601	0.50113	0.72086	1	99	11	1621	visual perception	P08100
23061	0.50113	0.72086	1	99	11	1621	signal release	Q8N2S1
65007	0.50241	0.72222	47	99	762	1621	biological regulation	Q9NPI5|Q16254|P30279|Q96GX9|Q9NYL2|P54132|P78543|F5H780|P04040|O60858|Q86VP6|P10643|P32297|P84095|P27708|P52292|Q9Y287|O75083|Q9Y265|P46782|Q99574|P68104|Q99828|Q6NXR0|O95259|Q8N2S1|P08100|P49327|F8WEL6|P55884|P38646|P12314|P19387|P20339|Q9NRX5|A1IGU5|P21730|P32455|Q14185|Q14541|Q16514|P24468|P25705|Q53EL6|Q53GQ0|B5MBX5|P02794
44260	0.50376	0.72295	34	99	550	1621	cellular macromolecule metabolic process	P36578|Q16254|Q6UX72|O43615|Q9NYL2|P39656|Q9NS00|P54132|O75533|P78543|P04040|O60858|Q9WJR5|Q86VP6|P27708|P52292|Q9Y265|P31276|P46782|P68104|Q96EL2|Q99828|P78371|Q8N2S1|P08100|P55884|P38646|P19387|P20339|O75716|P21730|Q16514|Q14541|Q53EL6
9966	0.50419	0.72295	10	99	158	1621	regulation of signal transduction	Q99828|A1IGU5|P84095|P21730|Q96GX9|Q8N2S1|Q9NYL2|Q53EL6|O60858|P04040
5623	0.50526	0.72295	83	99	1350	1621	cell	P17812|P36578|O43615|Q86WC4|Q96GX9|Q9NYL2|P39656|Q9NS00|F5H780|O60858|P23526|P32297|P30711|Q6IC75|Q9Y265|P11498|P68104|Q99828|A8MPP1|Q6NXR0|O95259|J3QSE8|P78371|F8WEL6|Q9Y2T2|P38646|P12314|P19387|Q9NRX5|O75716|P21730|Q9P2E7|Q14541|P22033|Q6ZS10|Q16204|Q96MW7|Q9NPI5|Q9BZ67|Q6UX72|Q16254|P30279|O75533|P54132|P04040|Q8NFV4|Q86VP6|P16152|P10643|P30042|H3BP11|P84095|P27708|C9J1E7|P52292|Q9Y287|O75083|…
44464	0.50526	0.72295	83	99	1350	1621	cell part	P17812|P36578|O43615|Q86WC4|Q96GX9|Q9NYL2|P39656|Q9NS00|F5H780|O60858|P23526|P32297|P30711|Q6IC75|Q9Y265|P11498|P68104|Q99828|A8MPP1|Q6NXR0|O95259|J3QSE8|P78371|F8WEL6|Q9Y2T2|P38646|P12314|P19387|Q9NRX5|O75716|P21730|Q9P2E7|Q14541|P22033|Q6ZS10|Q16204|Q96MW7|Q9NPI5|Q9BZ67|Q6UX72|Q16254|P30279|O75533|P54132|P04040|Q8NFV4|Q86VP6|P16152|P10643|P30042|H3BP11|P84095|P27708|C9J1E7|P52292|Q9Y287|O75083|…
8324	0.50526	0.72295	4	99	60	1621	cation transmembrane transporter activity	Q9NRX5|P32297|O95259|P25705
1775	0.50526	0.72295	4	99	60	1621	cell activation	P84095|P39656|O75083|P54132
9607	0.50526	0.72295	4	99	60	1621	response to biotic stimulus	Q6NXR0|P21730|P32455|P12314
46983	0.50841	0.72697	6	99	93	1621	protein dimerization activity	Q16514|P24468|F5H780|P49327|P04040|P19387
44445	0.51076	0.72892	3	99	44	1621	cytosolic part	P36578|P78371|P46782
7268	0.51076	0.72892	3	99	44	1621	synaptic transmission	P32297|O95259|Q9Y2T2
16020	0.51079	0.72892	39	99	633	1621	membrane	Q6UX72|P30279|O43615|Q86WC4|O60637|P39656|Q9NS00|P04040|O60858|Q9HBR0|P10643|P32297|P84095|C9J1E7|Q9Y287|Q6IC75|Q9Y265|P11498|Q99828|Q6NXR0|O95259|P08100|P49327|A6NKG5|Q9Y2T2|Q8TF71|P12314|P20339|Q9NRX5|O75716|P21730|P32455|Q9P2E7|Q14185|P55084|P25705|Q6ZS10|P27216|Q53GQ0
10647	0.51296	0.73155	5	99	77	1621	positive regulation of cell communication	Q99828|P21730|Q9NYL2|O60858|P04040
19439	0.51468	0.73351	7	99	110	1621	aromatic compound catabolic process	P20339|P36578|P84095|P54132|P25705|P04040|P46782
5622	0.51646	0.73432	77	99	1254	1621	intracellular	P17812|P36578|O43615|Q86WC4|Q96GX9|Q9NYL2|P39656|Q9NS00|F5H780|O60858|P23526|P32297|P30711|Q6IC75|Q9Y265|P11498|P68104|Q99828|A8MPP1|Q6NXR0|O95259|J3QSE8|P78371|F8WEL6|Q9Y2T2|P38646|P12314|P19387|Q9NRX5|O75716|Q14541|P22033|Q16204|Q96MW7|Q9NPI5|Q9BZ67|Q6UX72|Q16254|P30279|O75533|P54132|P04040|Q8NFV4|Q86VP6|P16152|P30042|H3BP11|P84095|P27708|C9J1E7|P52292|Q9Y287|O75083|P31276|P46782|Q96EL2|Q9UFH2|…
44454	0.5186	0.73432	2	99	28	1621	nuclear chromosome part	P54132|Q9Y265
72522	0.5186	0.73432	2	99	28	1621	purine-containing compound biosynthetic process	P25705|Q13126
45936	0.5186	0.73432	2	99	28	1621	negative regulation of phosphate metabolic process	P24468|Q53EL6
10563	0.5186	0.73432	2	99	28	1621	negative regulation of phosphorus metabolic process	P24468|Q53EL6
31570	0.5186	0.73432	2	99	28	1621	DNA integrity checkpoint	Q9NYL2|P54132
46649	0.5186	0.73432	2	99	28	1621	lymphocyte activation	P39656|P54132
31012	0.5186	0.73432	2	99	28	1621	extracellular matrix	Q8N2S1|Q53GQ0
44723	0.51864	0.73432	4	99	61	1621	single-organism carbohydrate metabolic process	P11498|Q6UX72|Q9NS00|P39656
33993	0.51864	0.73432	4	99	61	1621	response to lipid	P21730|P27708|P24468|Q13126
43231	0.52197	0.73536	60	99	978	1621	intracellular membrane-bounded organelle	P36578|O43615|Q86WC4|Q9NYL2|P39656|Q9NS00|F5H780|O60858|P23526|Q6IC75|Q9Y265|P68104|P11498|A8MPP1|Q6NXR0|Q99828|O95259|J3QSE8|P78371|Q9Y2T2|P38646|P12314|P19387|O75716|Q9NRX5|Q14541|P22033|Q96MW7|Q16254|Q6UX72|P30279|P54132|O75533|P04040|Q8NFV4|Q86VP6|H3BP11|P30042|P27708|P52292|Q9Y287|P31276|Q96EL2|Q9UFH2|P23378|P08100|P49327|P20339|P32455|P55084|Q16514|P24468|P25705|Q53EL6|E9PQE8|Q53GQ0|P13196|…
46700	0.52471	0.73536	7	99	111	1621	heterocycle catabolic process	P20339|P36578|P84095|P54132|P25705|P04040|P46782
31399	0.52471	0.73536	7	99	111	1621	regulation of protein modification process	P32297|P30279|P21730|Q9NYL2|P54132|P24468|Q53EL6
1901700	0.52471	0.73536	7	99	111	1621	response to oxygen-containing compound	P21730|P27708|P24468|F5H780|P78543|P04040|Q13126
19866	0.52482	0.73536	5	99	78	1621	organelle inner membrane	P11498|O95259|O43615|P55084|P25705
5783	0.52512	0.73536	9	99	144	1621	endoplasmic reticulum	Q9NRX5|Q99828|Q6NXR0|P39656|P55084|P08100|O60858|P04040|Q53GQ0
31410	0.53004	0.73536	6	99	95	1621	cytoplasmic vesicle	P20339|O75716|Q9Y287|P49327|P23526|P12314
41	0.53181	0.73536	1	99	12	1621	transition metal ion transport	P02794
8514	0.53181	0.73536	1	99	12	1621	organic anion transmembrane transporter activity	Q9NRX5
9791	0.53181	0.73536	1	99	12	1621	post-embryonic development	P22033
90257	0.53181	0.73536	1	99	12	1621	regulation of muscle system process	P32297
16790	0.53181	0.73536	1	99	12	1621	thiolester hydrolase activity	P49327
51384	0.53181	0.73536	1	99	12	1621	response to glucocorticoid stimulus	P27708
70663	0.53181	0.73536	1	99	12	1621	regulation of leukocyte proliferation	P54132
50679	0.53181	0.73536	1	99	12	1621	positive regulation of epithelial cell proliferation	P21730
50670	0.53181	0.73536	1	99	12	1621	regulation of lymphocyte proliferation	P54132
10951	0.53181	0.73536	1	99	12	1621	negative regulation of endopeptidase activity	Q99574
45785	0.53181	0.73536	1	99	12	1621	positive regulation of cell adhesion	Q53GQ0
10810	0.53181	0.73536	1	99	12	1621	regulation of cell-substrate adhesion	Q53GQ0
6334	0.53181	0.73536	1	99	12	1621	nucleosome assembly	Q9Y265
6333	0.53181	0.73536	1	99	12	1621	chromatin assembly or disassembly	Q9Y265
19838	0.53181	0.73536	1	99	12	1621	growth factor binding	Q8N2S1
32944	0.53181	0.73536	1	99	12	1621	regulation of mononuclear cell proliferation	P54132
51147	0.53181	0.73536	1	99	12	1621	regulation of muscle cell differentiation	Q9NPI5
10466	0.53181	0.73536	1	99	12	1621	negative regulation of peptidase activity	Q99574
51047	0.53181	0.73536	1	99	12	1621	positive regulation of secretion	P20339
22843	0.53181	0.73536	1	99	12	1621	voltage-gated cation channel activity	O95259
31497	0.53181	0.73536	1	99	12	1621	chromatin assembly	Q9Y265
46916	0.53181	0.73536	1	99	12	1621	cellular transition metal ion homeostasis	P02794
8144	0.53181	0.73536	1	99	12	1621	drug binding	P49327
31098	0.53181	0.73536	1	99	12	1621	stress-activated protein kinase signaling cascade	Q9NYL2
8168	0.53181	0.73536	1	99	12	1621	methyltransferase activity	Q99707
34728	0.53181	0.73536	1	99	12	1621	nucleosome organization	Q9Y265
30902	0.53181	0.73536	1	99	12	1621	hindbrain development	P21730
30879	0.53181	0.73536	1	99	12	1621	mammary gland development	P27708
16310	0.53186	0.73536	4	99	62	1621	phosphorylation	O75716|P27708|Q9NYL2|P08100
9059	0.53231	0.73536	18	99	293	1621	macromolecule biosynthetic process	P68104|P36578|Q96EL2|Q16254|Q6UX72|P39656|Q9NS00|P54132|P55884|Q9WJR5|Q86VP6|P19387|P21730|Q14541|Q16514|Q9Y265|P31276|P46782
6950	0.53231	0.73536	18	99	293	1621	response to stress	Q6NXR0|Q99828|Q9NYL2|P39656|P54132|F5H780|P78543|P04040|P10643|P19387|P12314|P20339|P84095|P21730|P32455|Q14185|O75083|Q9Y265
44270	0.53466	0.73611	7	99	112	1621	cellular nitrogen compound catabolic process	P20339|P36578|P84095|P54132|P25705|P04040|P46782
1901361	0.53466	0.73611	7	99	112	1621	organic cyclic compound catabolic process	P20339|P36578|P84095|P54132|P25705|P04040|P46782
2000113	0.53655	0.73611	5	99	79	1621	negative regulation of cellular macromolecule biosynthetic process	Q9Y287|P54132|P24468|Q53EL6|P78543
30168	0.53784	0.73611	2	99	29	1621	platelet activation	P84095|O75083
785	0.53784	0.73611	2	99	29	1621	chromatin	P30279|Q9Y265
1900542	0.53784	0.73611	2	99	29	1621	regulation of purine nucleotide metabolic process	P84095|Q14185
2253	0.53784	0.73611	2	99	29	1621	activation of immune response	P21730|P10643
6644	0.53784	0.73611	2	99	29	1621	phospholipid metabolic process	Q9NRX5|P55084
6415	0.53784	0.73611	2	99	29	1621	translational termination	P36578|P46782
46034	0.53784	0.73611	2	99	29	1621	ATP metabolic process	P54132|P25705
51082	0.53784	0.73611	2	99	29	1621	unfolded protein binding	P78371|P38646
22626	0.53784	0.73611	2	99	29	1621	cytosolic ribosome	P36578|P46782
19080	0.53784	0.73611	2	99	29	1621	viral genome expression	P36578|P46782
19083	0.53784	0.73611	2	99	29	1621	viral transcription	P36578|P46782
51641	0.53795	0.73611	14	99	228	1621	cellular localization	P36578|O43615|P39656|Q8N2S1|Q9Y2T2|P38646|C9J1E7|Q6IC75|O75083|P52292|P25705|E9PQE8|P46782|P02794
51276	0.5415	0.74003	3	99	46	1621	chromosome organization	Q16514|P54132|Q9Y265
10608	0.5415	0.74003	3	99	46	1621	posttranscriptional regulation of gene expression	P78543|P55884|P46782
32774	0.5419	0.7401	11	99	179	1621	RNA biosynthetic process	P68104|P36578|Q16254|P21730|Q16514|Q14541|Q9Y265|P31276|P46782|Q86VP6|P19387
5737	0.54264	0.74065	60	99	982	1621	cytoplasm	P17812|P36578|O43615|Q86WC4|Q96GX9|Q9NYL2|P39656|Q9NS00|F5H780|O60858|P23526|P30711|Q6IC75|Q9Y265|P68104|P11498|Q6NXR0|Q99828|P78371|Q9Y2T2|P38646|P12314|P19387|O75716|Q9NRX5|P22033|Q16204|Q6UX72|P30279|P54132|P04040|Q8NFV4|P16152|Q86VP6|P30042|P84095|P27708|C9J1E7|P52292|Q9Y287|O75083|P46782|Q96EL2|Q9UFH2|P23378|P08100|P49327|Q99707|P55884|P20339|A1IGU5|P32455|Q14185|P55084|P25705|Q53EL6|Q53GQ0|…
51248	0.5449	0.74279	4	99	63	1621	negative regulation of protein metabolic process	Q9Y287|P24468|Q53EL6|P78543
1901136	0.5449	0.74279	4	99	63	1621	carbohydrate derivative catabolic process	P20339|P84095|P54132|P25705
43229	0.54583	0.7436	65	99	1064	1621	intracellular organelle	P36578|O43615|Q86WC4|Q9NYL2|P39656|Q9NS00|F5H780|O60858|P23526|P32297|Q6IC75|Q9Y265|P68104|P11498|A8MPP1|Q6NXR0|Q99828|O95259|J3QSE8|P78371|Q9Y2T2|P38646|P12314|P19387|O75716|Q9NRX5|Q14541|P22033|Q96MW7|Q16204|Q9BZ67|Q6UX72|Q16254|P30279|O75533|P54132|P04040|Q8NFV4|Q86VP6|H3BP11|P30042|P27708|P52292|Q9Y287|O75083|P31276|P46782|Q96EL2|Q9UFH2|P23378|P08100|P49327|P20339|P32455|P55084|Q16514|P24468|…
44459	0.54811	0.74623	8	99	130	1621	plasma membrane part	Q99828|P32297|O95259|P21730|P08100|P10643|Q8TF71|P12314
23051	0.54988	0.74726	11	99	180	1621	regulation of signaling	Q99828|P32297|A1IGU5|P84095|P21730|Q96GX9|Q8N2S1|Q9NYL2|Q53EL6|O60858|P04040
5215	0.55433	0.74726	7	99	114	1621	transporter activity	Q9NRX5|P32297|O95259|O43615|C9J1E7|P52292|P25705
44424	0.55508	0.74726	75	99	1228	1621	intracellular part	P17812|P36578|O43615|Q86WC4|Q96GX9|Q9NYL2|P39656|Q9NS00|F5H780|O60858|P23526|P32297|P30711|Q6IC75|Q9Y265|P68104|P11498|Q99828|A8MPP1|Q6NXR0|O95259|J3QSE8|P78371|Q9Y2T2|P38646|P12314|P19387|Q9NRX5|O75716|Q14541|P22033|Q16204|Q96MW7|Q9BZ67|Q6UX72|Q16254|P30279|O75533|P54132|P04040|Q8NFV4|Q86VP6|P16152|P30042|H3BP11|P84095|P27708|C9J1E7|P52292|Q9Y287|O75083|P31276|P46782|Q96EL2|Q9UFH2|P23378|P08100|…
323	0.55646	0.74726	3	99	47	1621	lytic vacuole	Q86WC4|P04040|Q9Y2T2
90150	0.55646	0.74726	3	99	47	1621	establishment of protein localization to membrane	P36578|P39656|P46782
5764	0.55646	0.74726	3	99	47	1621	lysosome	Q86WC4|P04040|Q9Y2T2
7017	0.55646	0.74726	3	99	47	1621	microtubule-based process	Q9UFH2|P52292|Q9Y2T2
7420	0.55646	0.74726	3	99	47	1621	brain development	P21730|P24468|P78543
70482	0.55656	0.74726	2	99	30	1621	response to oxygen levels	F5H780|P04040
228	0.55656	0.74726	2	99	30	1621	nuclear chromosome	P54132|Q9Y265
30855	0.55656	0.74726	2	99	30	1621	epithelial cell differentiation	Q16254|P24468
34622	0.55775	0.74726	4	99	64	1621	cellular macromolecular complex assembly	P32297|P78371|Q9Y265|Q86VP6
10646	0.55782	0.74726	11	99	181	1621	regulation of cell communication	Q99828|P32297|A1IGU5|P84095|P21730|Q96GX9|Q8N2S1|Q9NYL2|Q53EL6|O60858|P04040
43227	0.55808	0.74726	60	99	985	1621	membrane-bounded organelle	P36578|O43615|Q86WC4|Q9NYL2|P39656|Q9NS00|F5H780|O60858|P23526|Q6IC75|Q9Y265|P68104|P11498|A8MPP1|Q6NXR0|Q99828|O95259|J3QSE8|P78371|Q9Y2T2|P38646|P12314|P19387|O75716|Q9NRX5|Q14541|P22033|Q96MW7|Q16254|Q6UX72|P30279|P54132|O75533|P04040|Q8NFV4|Q86VP6|H3BP11|P30042|P27708|P52292|Q9Y287|P31276|Q96EL2|Q9UFH2|P23378|P08100|P49327|P20339|P32455|P55084|Q16514|P24468|P25705|Q53EL6|E9PQE8|Q53GQ0|P13196|…
5654	0.56015	0.74726	9	99	148	1621	nucleoplasm	Q16254|Q99828|P52292|O75533|Q16514|P54132|Q14541|Q9Y265|P19387
4540	0.56062	0.74726	1	99	13	1621	ribonuclease activity	Q9WJR5
151	0.56062	0.74726	1	99	13	1621	ubiquitin ligase complex	Q86VP6
51606	0.56062	0.74726	1	99	13	1621	detection of stimulus	P08100
51607	0.56062	0.74726	1	99	13	1621	defense response to virus	P32455
51648	0.56062	0.74726	1	99	13	1621	vesicle localization	Q9Y2T2
5244	0.56062	0.74726	1	99	13	1621	voltage-gated ion channel activity	O95259
5200	0.56062	0.74726	1	99	13	1621	structural constituent of cytoskeleton	Q16204
14074	0.56062	0.74726	1	99	13	1621	response to purine-containing compound	P27708
17015	0.56062	0.74726	1	99	13	1621	regulation of transforming growth factor beta receptor signaling pathway	Q8N2S1
50684	0.56062	0.74726	1	99	13	1621	regulation of mRNA processing	P78543
6323	0.56062	0.74726	1	99	13	1621	DNA packaging	Q9Y265
6261	0.56062	0.74726	1	99	13	1621	DNA-dependent DNA replication	P54132
50792	0.56062	0.74726	1	99	13	1621	regulation of viral process	P19387
6665	0.56062	0.74726	1	99	13	1621	sphingolipid metabolic process	Q9NRX5
55072	0.56062	0.74726	1	99	13	1621	iron ion homeostasis	P02794
22832	0.56062	0.74726	1	99	13	1621	voltage-gated channel activity	O95259
22625	0.56062	0.74726	1	99	13	1621	cytosolic large ribosomal subunit	P36578
3697	0.56062	0.74726	1	99	13	1621	single-stranded DNA binding	P54132
46474	0.56062	0.74726	1	99	13	1621	glycerophospholipid biosynthetic process	P55084
44432	0.56176	0.74833	6	99	98	1621	endoplasmic reticulum part	Q9NRX5|Q6NXR0|P39656|P08100|O60858|Q53GQ0
3723	0.56404	0.75089	7	99	115	1621	RNA binding	P68104|P36578|A8MPP1|Q53EL6|P55884|P46782|Q9WJR5
10941	0.56638	0.75355	8	99	132	1621	regulation of cell death	P21730|Q96GX9|Q9NYL2|F5H780|P78543|O60858|P04040|P38646
48583	0.56841	0.75532	12	99	199	1621	regulation of response to stimulus	Q99828|A1IGU5|P84095|P21730|Q96GX9|Q8N2S1|Q9NYL2|Q53EL6|O60858|P04040|P10643|P12314
5576	0.56876	0.75532	9	99	149	1621	extracellular region	Q6NXR0|P32455|Q8N2S1|Q9Y287|O75083|Q8N8R5|Q6UW78|P10643|Q99574
9653	0.56876	0.75532	9	99	149	1621	anatomical structure morphogenesis	Q16254|P84095|O95259|Q9NS00|Q14185|P24468|F5H780|O60858|P31276
60341	0.57042	0.75568	4	99	65	1621	regulation of cellular localization	P20339|Q99828|P32297|P84095
10558	0.57095	0.75568	5	99	82	1621	negative regulation of macromolecule biosynthetic process	Q9Y287|P54132|P24468|Q53EL6|P78543
44702	0.57113	0.75568	3	99	48	1621	single organism reproductive process	P24468|P04040|Q9Y265
44427	0.57113	0.75568	3	99	48	1621	chromosomal part	P30279|P54132|Q9Y265
72657	0.57113	0.75568	3	99	48	1621	protein localization to membrane	P36578|P39656|P46782
19226	0.57113	0.75568	3	99	48	1621	transmission of nerve impulse	P32297|O95259|Q9Y2T2
9605	0.57212	0.75653	6	99	99	1621	response to external stimulus	P84095|P21730|Q14185|P08100|P78543|P04040
184	0.57473	0.75784	2	99	31	1621	nuclear-transcribed mRNA catabolic process, nonsense-mediated decay	P36578|P46782
5667	0.57473	0.75784	2	99	31	1621	transcription factor complex	Q16254|Q16514
6979	0.57473	0.75784	2	99	31	1621	response to oxidative stress	F5H780|P04040
6875	0.57473	0.75784	2	99	31	1621	cellular metal ion homeostasis	P21730|P02794
5886	0.57487	0.75784	17	99	283	1621	plasma membrane	Q99828|O95259|P08100|P49327|P04040|P10643|Q8TF71|P12314|P20339|P32297|Q9NRX5|P84095|P21730|Q9P2E7|Q9Y287|P25705|P27216
43226	0.57754	0.75989	65	99	1070	1621	organelle	P36578|O43615|Q86WC4|Q9NYL2|P39656|Q9NS00|F5H780|O60858|P23526|P32297|Q6IC75|Q9Y265|P68104|P11498|A8MPP1|Q6NXR0|Q99828|O95259|J3QSE8|P78371|Q9Y2T2|P38646|P12314|P19387|O75716|Q9NRX5|Q14541|P22033|Q96MW7|Q16204|Q9BZ67|Q6UX72|Q16254|P30279|O75533|P54132|P04040|Q8NFV4|Q86VP6|H3BP11|P30042|P27708|P52292|Q9Y287|O75083|P31276|P46782|Q96EL2|Q9UFH2|P23378|P08100|P49327|P20339|P32455|P55084|Q16514|P24468|…
51704	0.58133	0.75989	11	99	184	1621	multi-organism process	P36578|Q6NXR0|P21730|P32455|P27708|P52292|Q16514|P24468|P46782|P12314|P19387
46914	0.58133	0.75989	11	99	184	1621	transition metal ion binding	Q9NUD5|Q14541|P24468|F5H780|P49327|O60858|H3BLU6|Q99707|F8WEL6|Q9WJR5|P02794
51128	0.58317	0.75989	7	99	117	1621	regulation of cellular component organization	P20339|Q99828|P32297|P84095|Q8N2S1|Q86VP6|P12314
32403	0.5855	0.75989	3	99	49	1621	protein complex binding	Q8N2S1|P55084|P12314
43627	0.58767	0.75989	1	99	14	1621	response to estrogen stimulus	P24468
43588	0.58767	0.75989	1	99	14	1621	skin development	P31276
8201	0.58767	0.75989	1	99	14	1621	heparin binding	Q53GQ0
65004	0.58767	0.75989	1	99	14	1621	protein-DNA complex assembly	Q9Y265
16607	0.58767	0.75989	1	99	14	1621	nuclear speck	O75533
9897	0.58767	0.75989	1	99	14	1621	external side of plasma membrane	P12314
5516	0.58767	0.75989	1	99	14	1621	calmodulin binding	O95259
71214	0.58767	0.75989	1	99	14	1621	cellular response to abiotic stimulus	P08100
44744	0.58767	0.75989	1	99	14	1621	protein targeting to nucleus	P52292
1654	0.58767	0.75989	1	99	14	1621	eye development	P08100
9411	0.58767	0.75989	1	99	14	1621	response to UV	P04040
1822	0.58767	0.75989	1	99	14	1621	kidney development	Q9NS00
9612	0.58767	0.75989	1	99	14	1621	response to mechanical stimulus	P78543
6606	0.58767	0.75989	1	99	14	1621	protein import into nucleus	P52292
6289	0.58767	0.75989	1	99	14	1621	nucleotide-excision repair	P19387
51170	0.58767	0.75989	1	99	14	1621	nuclear import	P52292
45121	0.58767	0.75989	1	99	14	1621	membrane raft	P20339
51092	0.58767	0.75989	1	99	14	1621	positive regulation of NF-kappaB transcription factor activity	P04040
51084	0.58767	0.75989	1	99	14	1621	'de novo' posttranslational protein folding	P78371
6959	0.58767	0.75989	1	99	14	1621	humoral immune response	P10643
71824	0.58767	0.75989	1	99	14	1621	protein-DNA complex subunit organization	Q9Y265
50870	0.58767	0.75989	1	99	14	1621	positive regulation of T cell activation	P54132
3013	0.58767	0.75989	1	99	14	1621	circulatory system process	Q16254
31960	0.58767	0.75989	1	99	14	1621	response to corticosteroid stimulus	P27708
7265	0.58767	0.75989	1	99	14	1621	Ras protein signal transduction	P84095
97060	0.58767	0.75989	1	99	14	1621	synaptic membrane	P32297
8015	0.58767	0.75989	1	99	14	1621	blood circulation	Q16254
16021	0.58888	0.76101	20	99	335	1621	integral to membrane	Q6UX72|O95259|Q86WC4|O60637|P39656|Q9NS00|P08100|A6NKG5|O60858|Q9HBR0|P10643|Q8TF71|P12314|P32297|Q9NRX5|P21730|Q9P2E7|Q9Y287|Q6ZS10|Q53GQ0
43624	0.59237	0.76323	2	99	32	1621	cellular protein complex disassembly	P36578|P46782
1568	0.59237	0.76323	2	99	32	1621	blood vessel development	Q9NS00|P24468
6140	0.59237	0.76323	2	99	32	1621	regulation of nucleotide metabolic process	P84095|Q14185
6325	0.59237	0.76323	2	99	32	1621	chromatin organization	Q16514|Q9Y265
51056	0.59237	0.76323	2	99	32	1621	regulation of small GTPase mediated signal transduction	A1IGU5|P84095
22891	0.59317	0.76335	5	99	84	1621	substrate-specific transmembrane transporter activity	Q9NRX5|P32297|O95259|O43615|P25705
31327	0.59317	0.76335	5	99	84	1621	negative regulation of cellular biosynthetic process	Q9Y287|P54132|P24468|Q53EL6|P78543
9150	0.59515	0.76363	4	99	67	1621	purine ribonucleotide metabolic process	P20339|P84095|P54132|P25705
43086	0.59515	0.76363	4	99	67	1621	negative regulation of catalytic activity	P24468|Q53EL6|Q86VP6|Q99574
16874	0.59515	0.76363	4	99	67	1621	ligase activity	P11498|P17812|P27708|O60858
97458	0.59515	0.76363	4	99	67	1621	neuron part	P32297|P27708|P08100|F5H780
10243	0.59515	0.76363	4	99	67	1621	response to organonitrogen compound	P32297|P21730|P27708|P78543
22403	0.59957	0.76517	3	99	50	1621	cell cycle phase	Q16254|P52292|P54132
35637	0.59957	0.76517	3	99	50	1621	multicellular organismal signaling	P32297|O95259|Q9Y2T2
50776	0.59957	0.76517	3	99	50	1621	regulation of immune response	P21730|P10643|P12314
33554	0.60197	0.76517	8	99	136	1621	cellular response to stress	Q99828|Q9NYL2|P54132|F5H780|P78543|P04040|Q9Y265|P19387
6351	0.60247	0.76517	9	99	153	1621	transcription, DNA-dependent	P68104|Q16254|P21730|Q16514|Q14541|Q9Y265|P31276|Q86VP6|P19387
31988	0.60249	0.76517	6	99	102	1621	membrane-bounded vesicle	P20339|O75716|Q9Y287|P49327|P23526|P12314
42995	0.60249	0.76517	6	99	102	1621	cell projection	P20339|Q99828|P32297|Q9UFH2|P27708|P08100
44092	0.60404	0.76517	5	99	85	1621	negative regulation of molecular function	P24468|Q53EL6|P04040|Q86VP6|Q99574
22414	0.6072	0.76517	4	99	68	1621	reproductive process	P27708|P24468|P04040|Q9Y265
1901698	0.6072	0.76517	4	99	68	1621	response to nitrogen compound	P32297|P21730|P27708|P78543
70201	0.60946	0.76517	2	99	33	1621	regulation of establishment of protein localization	Q99828|P84095
61061	0.60946	0.76517	2	99	33	1621	muscle structure development	O95259|P24468
30003	0.60946	0.76517	2	99	33	1621	cellular cation homeostasis	P21730|P02794
43241	0.60946	0.76517	2	99	33	1621	protein complex disassembly	P36578|P46782
19953	0.60946	0.76517	2	99	33	1621	sexual reproduction	P24468|Q9Y265
32984	0.60946	0.76517	2	99	33	1621	macromolecular complex disassembly	P36578|P46782
3006	0.60946	0.76517	2	99	33	1621	developmental process involved in reproduction	P24468|P04040
45321	0.60946	0.76517	2	99	33	1621	leukocyte activation	P39656|P54132
7186	0.60946	0.76517	2	99	33	1621	G-protein coupled receptor signaling pathway	P21730|P08100
5856	0.61071	0.76517	9	99	154	1621	cytoskeleton	P20339|Q9BZ67|P32297|Q9UFH2|P78371|O75083|Q9Y265|Q16204|P19387
71822	0.61071	0.76517	9	99	154	1621	protein complex subunit organization	P36578|P32297|P78371|P54132|F5H780|P04040|Q9Y265|P46782|Q86VP6
15031	0.61115	0.76517	10	99	171	1621	protein transport	P20339|P36578|O43615|P39656|C9J1E7|P52292|Q6IC75|Q9Y2T2|P46782|P38646
30666	0.61307	0.76517	1	99	15	1621	endocytic vesicle membrane	P12314
43903	0.61307	0.76517	1	99	15	1621	regulation of symbiosis, encompassing mutualism through parasitism	P19387
4519	0.61307	0.76517	1	99	15	1621	endonuclease activity	Q9WJR5
21537	0.61307	0.76517	1	99	15	1621	telencephalon development	P78543
30100	0.61307	0.76517	1	99	15	1621	regulation of endocytosis	P12314
43235	0.61307	0.76517	1	99	15	1621	receptor complex	P32297
60173	0.61307	0.76517	1	99	15	1621	limb development	P24468
90287	0.61307	0.76517	1	99	15	1621	regulation of cellular response to growth factor stimulus	Q8N2S1
48736	0.61307	0.76517	1	99	15	1621	appendage development	P24468
51289	0.61307	0.76517	1	99	15	1621	protein homotetramerization	P04040
16655	0.61307	0.76517	1	99	15	1621	oxidoreductase activity, acting on NAD(P)H, quinone or similar compound as acceptor	P16152
6643	0.61307	0.76517	1	99	15	1621	membrane lipid metabolic process	Q9NRX5
6458	0.61307	0.76517	1	99	15	1621	'de novo' protein folding	P78371
19829	0.61307	0.76517	1	99	15	1621	cation-transporting ATPase activity	P25705
2429	0.61307	0.76517	1	99	15	1621	immune response-activating cell surface receptor signaling pathway	P21730
20037	0.61307	0.76517	1	99	15	1621	heme binding	P04040
2768	0.61307	0.76517	1	99	15	1621	immune response-regulating cell surface receptor signaling pathway	P21730
2576	0.61307	0.76517	1	99	15	1621	platelet degranulation	O75083
10741	0.61307	0.76517	1	99	15	1621	negative regulation of intracellular protein kinase cascade	Q53EL6
6892	0.61307	0.76517	1	99	15	1621	post-Golgi vesicle-mediated transport	P02794
55076	0.61307	0.76517	1	99	15	1621	transition metal ion homeostasis	P02794
7584	0.61307	0.76517	1	99	15	1621	response to nutrient	P04040
42625	0.61307	0.76517	1	99	15	1621	ATPase activity, coupled to transmembrane movement of ions	P25705
34504	0.61307	0.76517	1	99	15	1621	protein localization to nucleus	P52292
51259	0.61334	0.76517	3	99	51	1621	protein oligomerization	P54132|F5H780|P04040
8134	0.61334	0.76517	3	99	51	1621	transcription factor binding	Q16254|Q16514|Q86VP6
8150	0.6142	0.76581	83	99	1366	1621	biological_process	P17812|P36578|O43615|Q86WC4|Q96GX9|Q9NYL2|P39656|Q9NS00|P78543|F5H780|O60858|P23526|P32297|P30711|Q6IC75|Q9Y265|P11498|P68104|Q99828|Q6NXR0|O95259|P78371|Q8N2S1|A6NKG5|F8WEL6|Q9Y2T2|P38646|P12314|P19387|Q9NRX5|O75716|P21730|Q9P2E7|Q14541|P22033|Q16204|Q9NPI5|Q14264|Q6UX72|Q16254|P30279|O75533|P54132|P04040|Q8NFV4|Q9WJR5|Q9HBR0|Q86VP6|P16152|P10643|P84095|P27708|C9J1E7|P52292|Q9Y287|O75083|P31276|…
9890	0.61475	0.76605	5	99	86	1621	negative regulation of biosynthetic process	Q9Y287|P54132|P24468|Q53EL6|P78543
8270	0.61886	0.77051	9	99	155	1621	zinc ion binding	Q9NUD5|Q14541|P24468|P49327|O60858|H3BLU6|Q99707|F8WEL6|Q9WJR5
43565	0.61904	0.77051	4	99	69	1621	sequence-specific DNA binding	H3BP11|Q14541|P24468|P31276
31224	0.62468	0.77448	20	99	341	1621	intrinsic to membrane	Q6UX72|O95259|Q86WC4|O60637|P39656|Q9NS00|P08100|A6NKG5|O60858|Q9HBR0|P10643|Q8TF71|P12314|P32297|Q9NRX5|P21730|Q9P2E7|Q9Y287|Q6ZS10|Q53GQ0
30659	0.62602	0.77448	2	99	34	1621	cytoplasmic vesicle membrane	Q9Y287|P12314
1944	0.62602	0.77448	2	99	34	1621	vasculature development	Q9NS00|P24468
51090	0.62602	0.77448	2	99	34	1621	regulation of sequence-specific DNA binding transcription factor activity	Q16514|P04040
6873	0.62602	0.77448	2	99	34	1621	cellular ion homeostasis	P21730|P02794
22804	0.62602	0.77448	2	99	34	1621	active transmembrane transporter activity	O43615|P25705
51345	0.62678	0.77448	3	99	52	1621	positive regulation of hydrolase activity	P84095|P21730|Q14185
5840	0.62678	0.77448	3	99	52	1621	ribosome	P36578|Q96EL2|P46782
5768	0.62678	0.77448	3	99	52	1621	endosome	P20339|Q9Y287|P12314
7049	0.62922	0.77448	7	99	122	1621	cell cycle	Q16254|Q99828|P30279|Q9NYL2|P52292|P54132|Q9Y265
30030	0.63066	0.77448	4	99	70	1621	cell projection organization	Q16254|P84095|Q14185|P78543
80134	0.63066	0.77448	4	99	70	1621	regulation of response to stress	Q9NYL2|Q53EL6|O60858|P12314
71944	0.63203	0.77448	17	99	292	1621	cell periphery	Q99828|O95259|P08100|P49327|P04040|P10643|Q8TF71|P12314|P20339|P32297|Q9NRX5|P84095|P21730|Q9P2E7|Q9Y287|P25705|P27216
44248	0.63465	0.77448	13	99	225	1621	cellular catabolic process	P36578|P23378|P54132|F5H780|P04040|O60858|P20339|P84095|P27708|P22033|P55084|P25705|P46782
22857	0.63568	0.77448	5	99	88	1621	transmembrane transporter activity	Q9NRX5|P32297|O95259|O43615|P25705
8219	0.63612	0.77448	8	99	140	1621	cell death	Q99828|P21730|Q96GX9|Q9NYL2|Q14185|Q9Y287|Q53EL6|P10643
16265	0.63612	0.77448	8	99	140	1621	death	Q99828|P21730|Q96GX9|Q9NYL2|Q14185|Q9Y287|Q53EL6|P10643
30665	0.63692	0.77448	1	99	16	1621	clathrin-coated vesicle membrane	P12314
165	0.63692	0.77448	1	99	16	1621	MAPK cascade	Q9NYL2
9060	0.63692	0.77448	1	99	16	1621	aerobic respiration	P04040
30414	0.63692	0.77448	1	99	16	1621	peptidase inhibitor activity	Q99574
30246	0.63692	0.77448	1	99	16	1621	carbohydrate binding	Q6ZS10
61135	0.63692	0.77448	1	99	16	1621	endopeptidase regulator activity	Q99574
4866	0.63692	0.77448	1	99	16	1621	endopeptidase inhibitor activity	Q99574
43433	0.63692	0.77448	1	99	16	1621	negative regulation of sequence-specific DNA binding transcription factor activity	P04040
790	0.63692	0.77448	1	99	16	1621	nuclear chromatin	Q9Y265
43123	0.63692	0.77448	1	99	16	1621	positive regulation of I-kappaB kinase/NF-kappaB cascade	O60858
16469	0.63692	0.77448	1	99	16	1621	proton-transporting two-sector ATPase complex	P25705
51251	0.63692	0.77448	1	99	16	1621	positive regulation of lymphocyte activation	P54132
6094	0.63692	0.77448	1	99	16	1621	gluconeogenesis	P11498
1726	0.63692	0.77448	1	99	16	1621	ruffle	P20339
10769	0.63692	0.77448	1	99	16	1621	regulation of cell morphogenesis involved in differentiation	P32297
51146	0.63692	0.77448	1	99	16	1621	striated muscle cell differentiation	O95259
2696	0.63692	0.77448	1	99	16	1621	positive regulation of leukocyte activation	P54132
6818	0.63692	0.77448	1	99	16	1621	hydrogen transport	P25705
16324	0.63692	0.77448	1	99	16	1621	apical plasma membrane	Q99828
16055	0.63692	0.77448	1	99	16	1621	Wnt receptor signaling pathway	P20339
22627	0.63692	0.77448	1	99	16	1621	cytosolic small ribosomal subunit	P46782
15992	0.63692	0.77448	1	99	16	1621	proton transport	P25705
3714	0.63692	0.77448	1	99	16	1621	transcription corepressor activity	P24468
42391	0.63692	0.77448	1	99	16	1621	regulation of membrane potential	P32297
5694	0.63991	0.77637	3	99	53	1621	chromosome	P30279|P54132|Q9Y265
6935	0.63991	0.77637	3	99	53	1621	chemotaxis	P84095|P21730|Q14185
46903	0.63991	0.77637	3	99	53	1621	secretion	P27708|Q8N2S1|O75083
42330	0.63991	0.77637	3	99	53	1621	taxis	P84095|P21730|Q14185
30695	0.64203	0.77723	2	99	35	1621	GTPase regulator activity	A1IGU5|Q14185
12506	0.64203	0.77723	2	99	35	1621	vesicle membrane	Q9Y287|P12314
6260	0.64203	0.77723	2	99	35	1621	DNA replication	P54132|Q9WJR5
9725	0.64206	0.77723	4	99	71	1621	response to hormone stimulus	P27708|P24468|P78543|Q13126
5198	0.64589	0.78143	5	99	89	1621	structural molecule activity	P36578|Q96EL2|P55884|P46782|Q16204
45184	0.64933	0.78192	10	99	176	1621	establishment of protein localization	P20339|P36578|O43615|P39656|C9J1E7|P52292|Q6IC75|Q9Y2T2|P46782|P38646
8283	0.65272	0.78192	3	99	54	1621	cell proliferation	P21730|Q9NYL2|F5H780
5773	0.65272	0.78192	3	99	54	1621	vacuole	Q86WC4|P04040|Q9Y2T2
31175	0.65272	0.78192	3	99	54	1621	neuron projection development	P84095|Q14185|P78543
377	0.6575	0.78192	2	99	36	1621	RNA splicing, via transesterification reactions with bulged adenosine as nucleophile	O75533|P19387
398	0.6575	0.78192	2	99	36	1621	mRNA splicing, via spliceosome	O75533|P19387
60589	0.6575	0.78192	2	99	36	1621	nucleoside-triphosphatase regulator activity	A1IGU5|Q14185
40008	0.6575	0.78192	2	99	36	1621	regulation of growth	Q8N2S1|Q9Y265
32880	0.6575	0.78192	2	99	36	1621	regulation of protein localization	Q99828|P84095
32101	0.6575	0.78192	2	99	36	1621	regulation of response to external stimulus	O60858|P12314
51046	0.6575	0.78192	2	99	36	1621	regulation of secretion	P20339|P32297
45202	0.6575	0.78192	2	99	36	1621	synapse	P32297|P27708
55065	0.6575	0.78192	2	99	36	1621	metal ion homeostasis	P21730|P02794
9168	0.65932	0.78192	1	99	17	1621	purine ribonucleoside monophosphate biosynthetic process	P25705
9127	0.65932	0.78192	1	99	17	1621	purine nucleoside monophosphate biosynthetic process	P25705
43524	0.65932	0.78192	1	99	17	1621	negative regulation of neuron apoptotic process	P21730
30099	0.65932	0.78192	1	99	17	1621	myeloid cell differentiation	Q86WC4
30098	0.65932	0.78192	1	99	17	1621	lymphocyte differentiation	P54132
8509	0.65932	0.78192	1	99	17	1621	anion transmembrane transporter activity	Q9NRX5
60249	0.65932	0.78192	1	99	17	1621	anatomical structure homeostasis	P54132
51969	0.65932	0.78192	1	99	17	1621	regulation of transmission of nerve impulse	P32297
6112	0.65932	0.78192	1	99	17	1621	energy reserve metabolic process	P49327
48232	0.65932	0.78192	1	99	17	1621	male gamete generation	Q9Y265
5765	0.65932	0.78192	1	99	17	1621	lysosomal membrane	Q86WC4
5777	0.65932	0.78192	1	99	17	1621	peroxisome	P04040
32318	0.65932	0.78192	1	99	17	1621	regulation of Ras GTPase activity	P84095
50804	0.65932	0.78192	1	99	17	1621	regulation of synaptic transmission	P32297
7548	0.65932	0.78192	1	99	17	1621	sex differentiation	P04040
31644	0.65932	0.78192	1	99	17	1621	regulation of neurological system process	P32297
31349	0.65932	0.78192	1	99	17	1621	positive regulation of defense response	P12314
31253	0.65932	0.78192	1	99	17	1621	cell projection membrane	P08100
42579	0.65932	0.78192	1	99	17	1621	microbody	P04040
7283	0.65932	0.78192	1	99	17	1621	spermatogenesis	Q9Y265
3774	0.65932	0.78192	1	99	17	1621	motor activity	Q9UFH2
[truncated: 408 more rows]
