# Supplementary material for: Footprints of Directional Selection in Wild Atlantic Salmon Populations: Evidence for Parasite-Driven Evolution?
Source: PLoS One. 2014 Mar 26;9(3):e91672. doi: 10.1371/journal.pone.0091672 (PMC3966780; doi:10.1371/journal.pone.0091672)
Supplement: Table S11 — Functional network analysis: comparison of GO terms associated with "Parasite" and "Salinity" sets of SNP outliers as identified by Design 4 and landscape genomics analysis. (XLSX) [file pone.0091672.s014.xlsx]

## Sheet: Table S11_a
Table S11_a. Functional network analysis: comparison of GO terms associated with "Parasite" and "Salinity" sets of SNP outliers as identified by Design 4.
GO terms associated with "Parasite" set of outliers are presented in two different shades of red, terms associated with"Salinity"outliers - in blue
GOID	Ontology Source	GOTerm	GOLevels	GO_Groups	Nr. Genes	% Associated Genes	Term PValue	Term PValue Corrected with Benjamini-Hochberg		Group Pvalue Corrected with Benjamini-Hochberg	Associated Genes Found	All Associated Genes	OverViewTerm	Cluster1 Genes	Cluster2 Genes	Common Genes	% Cluster1 Gene	% Cluster2 Gene	% Common Gene	Specificity
GO:0043621	GO_MolecularFunction_08.10.2013_11h26	protein self-association	[3]	[Group1]	2	5.40541	0.010053	0.0130688	{Group0=9.615809487791604E-5}	{Group0=2.8847428463374815E-4}	[SLC9A3R1, ZAK]	[ACHE, ACVR2A, ADAM8, AGA, ATXN1, AXIN1, BCL10, CCDC88C, CCL5, CNTN2, CTSC, CTSH, DVL2, DYRK1A, EPB49, L1CAM, LDB1, LDB2, MALT1, MDH2, NKX3-1, PCSK9, PTH1R, RSAD2, RYR2, SAMD11, SHANK3, SLC2A1, SLC9A3R1, TMEM190, TNFAIP3, TRIM32, TTN, ZAK, ZNF496, ZNF639, ZSWIM2]	FALSE	[]	[SLC9A3R1, ZAK]	[]	0	100	0	Specific for "Salinity" set
GO:0050732	GO_BiologicalProcess_08.10.2013_11h26	negative regulation of peptidyl-tyrosine phosphorylation	[7, 8, 9, 10, 11]	[Group1]	2	5.40541	0.010053	0.0130688	{Group0=9.615809487791604E-5}	{Group0=2.8847428463374815E-4}	[HYAL2, PPP2R1A]	[ACVR1, CAV1, CBLC, CHTOP, DAPK3, EPB49, ERRFI1, FGFR1OP, GNB2L1, HYAL2, IBTK, MVP, NF2, NTF3, PPP2CA, PPP2R1A, PRKCD, PRKCZ, PSEN1, PTK6, PTPN2, PTPN6, PTPRC, RPL36A, SAMSN1, SEMA4D, SFRP1, SFRP2, SNX6, SOCS1, SOCS4, SOCS5, SOCS7, SPINK1, SRCIN1, ZFYVE28, ZGPAT]	FALSE	[]	[HYAL2, PPP2R1A]	[]	0	100	0	Specific for "Salinity" set
GO:0051898	GO_BiologicalProcess_08.10.2013_11h26	negative regulation of protein kinase B signaling cascade	[5, 6, 7, 8, 9]	[Group1]	3	11.1111	0.000179979	0.00233972	{Group0=9.615809487791604E-5}	{Group0=2.8847428463374815E-4}	[HYAL2, RUVBL1, SLC9A3R1]	[DAG1, DRD2, DRD3, EPHA2, FLCN, GNB2L1, HYAL2, IGF1R, INPP5K, KLF4, MAGI2, PDCD6, PHLDA3, PLEKHA1, PLEKHM2, PTEN, PTPRJ, RUVBL1, SFRP5, SIRT1, SLC9A3R1, SNW1, SPHKAP, TEP1, TSC2, XDH, YPEL1]	TRUE	[]	[HYAL2, RUVBL1, SLC9A3R1]	[]	0	100	0	Specific for "Salinity" set
GO:0070293	GO_BiologicalProcess_08.10.2013_11h26	renal absorption	[5]	[Group1]	2	11.7647	0.00216428	0.00703392	{Group0=9.615809487791604E-5}	{Group0=2.8847428463374815E-4}	[HYAL2, SLC9A3R1]	[ADIPOQ, AKR1C3, AQP3, AQP4, AQP7, AQP9, GAS6, HAS2, HBB, HNF1A, HYAL2, KCNJ1, KLHL3, KRT123P, SGK1, SLC9A3R1, WNK4]	FALSE	[]	[HYAL2, SLC9A3R1]	[]	0	100	0	Specific for "Salinity" set
GO:0001731	GO_BiologicalProcess_08.10.2013_11h26	formation of translation preinitiation complex	[4, 5, 6, 7, 8]	[Group2]	2	11.1111	0.00242837	0.00631377	{Group1=0.003306681899926686}	{Group1=0.004960022849890029}	[EIF3B, EIF3D]	[C15orf42, EIF3A, EIF3B, EIF3C, EIF3CL, EIF3D, EIF3E, EIF3F, EIF3G, EIF3H, EIF3I, EIF3J, EIF3K, EIF3L, EIF3M, INTS6, PSMC5, RPL13A]	TRUE	[EIF3B, EIF3D]	[]	[]	100	0	0	Specific for "Parasite" set
GO:0005852	GO_CellularComponent_08.10.2013_11h26	eukaryotic translation initiation factor 3 complex	[3, 4, 5, 6, 7]	[Group2]	2	11.1111	0.00242837	0.00631377	{Group1=0.003306681899926686}	{Group1=0.004960022849890029}	[EIF3B, EIF3D]	[COPS5, DDX3X, EIF3A, EIF3B, EIF3C, EIF3CL, EIF3D, EIF3E, EIF3F, EIF3G, EIF3H, EIF3I, EIF3J, EIF3K, EIF3L, EIF3M, INTS6, PSMC5]	FALSE	[EIF3B, EIF3D]	[]	[]	100	0	0	Specific for "Parasite" set
GO:0016282	GO_CellularComponent_08.10.2013_11h26	eukaryotic 43S preinitiation complex	[4, 5, 6, 7, 8]	[Group2]	2	11.7647	0.00216428	0.00703392	{Group1=0.003306681899926686}	{Group1=0.004960022849890029}	[EIF3B, EIF3D]	[DHX29, EIF3A, EIF3B, EIF3C, EIF3CL, EIF3D, EIF3E, EIF3F, EIF3G, EIF3H, EIF3I, EIF3J, EIF3K, EIF3L, EIF3M, INTS6, PSMC5]	FALSE	[EIF3B, EIF3D]	[]	[]	100	0	0	Specific for "Parasite" set
GO:0033290	GO_CellularComponent_08.10.2013_11h26	eukaryotic 48S preinitiation complex	[4, 5, 6, 7, 8]	[Group2]	2	12.5	0.00191473	0.00829717	{Group1=0.003306681899926686}	{Group1=0.004960022849890029}	[EIF3B, EIF3D]	[EIF3A, EIF3B, EIF3C, EIF3CL, EIF3D, EIF3E, EIF3F, EIF3G, EIF3H, EIF3I, EIF3J, EIF3K, EIF3L, EIF3M, INTS6, PSMC5]	FALSE	[EIF3B, EIF3D]	[]	[]	100	0	0	Specific for "Parasite" set
GO:0070993	GO_CellularComponent_08.10.2013_11h26	translation preinitiation complex	[3, 4, 5, 6, 7]	[Group2]	2	11.7647	0.00216428	0.00703392	{Group1=0.003306681899926686}	{Group1=0.004960022849890029}	[EIF3B, EIF3D]	[DHX29, EIF3A, EIF3B, EIF3C, EIF3CL, EIF3D, EIF3E, EIF3F, EIF3G, EIF3H, EIF3I, EIF3J, EIF3K, EIF3L, EIF3M, INTS6, PSMC5]	FALSE	[EIF3B, EIF3D]	[]	[]	100	0	0	Specific for "Parasite" set
GO:0035336	GO_BiologicalProcess_08.10.2013_11h26	long-chain fatty-acyl-CoA metabolic process	[6, 7]	[Group3]	2	8.69565	0.00396273	0.00735936	{Group2=0.014632243370424272}	{Group2=0.014632243370424272}	[FASN, HSD17B12]	[ACACA, ACLY, ACSL1, ACSL4, ACSL5, ACSL6, AQP9, DGAT1, DGAT2, ELOVL2, ELOVL3, ELOVL4, ELOVL5, ELOVL6, ELOVL7, FAR1, FAR2, FASN, GPR3, HSD17B12, SLC25A1, TECR, THEM5]	FALSE	[FASN, HSD17B12]	[]	[]	100	0	0	Specific for "Parasite" set
GO:0035337	GO_BiologicalProcess_08.10.2013_11h26	fatty-acyl-CoA metabolic process	[5, 6]	[Group3]	2	7.40741	0.00543985	0.00883976	{Group2=0.014632243370424272}	{Group2=0.014632243370424272}	[FASN, HSD17B12]	[ACACA, ACLY, ACSL1, ACSL4, ACSL5, ACSL6, ACSM2A, AQP9, DBT, DGAT1, DGAT2, ELOVL2, ELOVL3, ELOVL4, ELOVL5, ELOVL6, ELOVL7, FAR1, FAR2, FASN, GCDH, GPR3, HSD17B12, HSD17B4, SLC25A1, TECR, THEM5]	FALSE	[FASN, HSD17B12]	[]	[]	100	0	0	Specific for "Parasite" set
GO:0035338	GO_BiologicalProcess_08.10.2013_11h26	long-chain fatty-acyl-CoA biosynthetic process	[7, 8]	[Group3]	2	11.1111	0.00242837	0.00631377	{Group2=0.014632243370424272}	{Group2=0.014632243370424272}	[FASN, HSD17B12]	[ACACA, ACLY, ACSL1, ACSL4, ACSL5, ACSL6, AQP9, ELOVL2, ELOVL3, ELOVL4, ELOVL5, ELOVL6, ELOVL7, FASN, GPR3, HSD17B12, SLC25A1, TECR]	TRUE	[FASN, HSD17B12]	[]	[]	100	0	0	Specific for "Parasite" set
GO:0035384	GO_BiologicalProcess_08.10.2013_11h26	thioester biosynthetic process	[4]	[Group3]	2	5.26316	0.0105835	0.0125078	{Group2=0.014632243370424272}	{Group2=0.014632243370424272}	[FASN, HSD17B12]	[ACACA, ACLY, ACSL1, ACSL4, ACSL5, ACSL6, ACSS1, ACSS2, AQP9, DBT, DLAT, DLD, ELOVL2, ELOVL3, ELOVL4, ELOVL5, ELOVL6, ELOVL7, FASN, GCDH, GPR3, HSD17B12, MLYCD, PDHA1, PDHB, PDHX, PDK1, PDK2, PDK3, PDK4, PDP1, PDP2, PDPK1, PDPR, PDX1, SLC25A1, SNCA, TECR]	FALSE	[FASN, HSD17B12]	[]	[]	100	0	0	Specific for "Parasite" set
GO:0046949	GO_BiologicalProcess_08.10.2013_11h26	fatty-acyl-CoA biosynthetic process	[6, 7]	[Group3]	2	10	0.00299969	0.00649933	{Group2=0.014632243370424272}	{Group2=0.014632243370424272}	[FASN, HSD17B12]	[ACACA, ACLY, ACSL1, ACSL4, ACSL5, ACSL6, AQP9, DBT, ELOVL2, ELOVL3, ELOVL4, ELOVL5, ELOVL6, ELOVL7, FASN, GCDH, GPR3, HSD17B12, SLC25A1, TECR]	FALSE	[FASN, HSD17B12]	[]	[]	100	0	0	Specific for "Parasite" set
GO:0071616	GO_BiologicalProcess_08.10.2013_11h26	acyl-CoA biosynthetic process	[5, 6]	[Group3]	2	5.26316	0.0105835	0.0125078	{Group2=0.014632243370424272}	{Group2=0.014632243370424272}	[FASN, HSD17B12]	[ACACA, ACLY, ACSL1, ACSL4, ACSL5, ACSL6, ACSS1, ACSS2, AQP9, DBT, DLAT, DLD, ELOVL2, ELOVL3, ELOVL4, ELOVL5, ELOVL6, ELOVL7, FASN, GCDH, GPR3, HSD17B12, MLYCD, PDHA1, PDHB, PDHX, PDK1, PDK2, PDK3, PDK4, PDP1, PDP2, PDPK1, PDPR, PDX1, SLC25A1, SNCA, TECR]	FALSE	[FASN, HSD17B12]	[]	[]	100	0	0	Specific for "Parasite" set

## Sheet: Table S11_b
Table S11_b. Functional network analysis: compaison of GO ontologies associated with "Parasite" and "Salinity" sets of SNP outliers, landscape genomics analysis, LFMM.
GO terms associated with "Parasite" set of outliers are presented in red, terms associated with"Salinity"outliers - in blue. GO terms common to both clusters are presented in green.
GOID	Ontology Source	GOTerm	GOLevels	GOGroups	Nr. Genes	% Associated Genes	Term PValue	Term PValue Corrected with Benjamini-Hochberg	Group PValue	Group PValue Corrected with Benjamini-Hochberg	Associated Genes Found	All Associated Genes	OverViewTerm	Cluster1 Genes	Cluster2 Genes	Common Genes	% Cluster1 Gene	% Cluster2 Gene	% Common Gene	Specificity
GO:0006541	GO_BiologicalProcess_08.10.2013_11h26	sulfur amino acid metabolic process	[4, 5, 7, 8]	[Group33, Group55, Group65, Group82]	8	14.2857	4.63757e-07	4.73032e-05	{Group19=2.3574363820204065E-8, Group40=7.165350399251331E-6, Group45=2.1789736582949275E-5, Group46=1.6852262944824843E-5, Group55=5.089765109059325E-10, Group73=4.5411299210030155E-5, Group75=3.8221532746881916E-7}	{Group19=5.363167769096425E-7, Group40=3.835569919599242E-5, Group45=9.91433014524192E-5, Group46=8.071346989363478E-5, Group55=4.631686249243986E-8, Group73=1.7218450950469769E-4, Group75=2.898466233305212E-6}	[CAD, CPS1, CTPS1, PHGDH]	[ADSL, ALDH5A1, ASL, ASNS, ASNSD1, CAD, COASY, CPS1, CTPS1, CTPS2, CYP21A2, DFFB, GFPT1, GFPT2, GGH, GLS, GLS2, GLUD1, GLUL, GMPS, LGSN, MECP2, NR1H4, PFAS, PHGDH, PPAT, SIRT4]	TRUE	[CAD, CPS1, PHGDH]	[CAD, CTPS1]	[CAD]	62.5	37.5	25	Common
GO:0000062	GO_MolecularFunction_08.10.2013_11h26	aerobic respiration	[6]	[Group1, Group29, Group48, Group67, Group72, Group77, Group81]	6	11.5385	4.62226e-05	0.00157157	{Group57=3.1706441794137735E-4}	{Group57=9.016519385207918E-4}	[CIB1, RHOG]	[ACSL3, AKT1, ARF6, ARHGEF16, CIB1, CLIP3, CNST, DLG1, EPHA2, GPER, KIF5B, NKD2, NRXN1, PDPK1, PIK3R1, PRKCI, RAMP3, RANGRF, RHOG, SORBS1, WNK3]	FALSE	[RHOG]	[CIB1, RHOG]	[RHOG]	25	75	50	Specific for "Salinity" set
GO:0000083	GO_BiologicalProcess_08.10.2013_11h26	carbohydrate catabolic process	[4]	[Group19, Group20, Group70, Group71]	10	6.28931	3.35306e-05	0.00171006	{Group45=2.1789736582949275E-5, Group73=4.5411299210030155E-5}	{Group45=9.91433014524192E-5, Group73=1.7218450950469769E-4}	[CAD, CTPS1]	[CAD, CMPK1, CTPS1, CTPS2, DFFB, NME1, NME2, NME2P1, NME3, NME4, NME5, NME6, NME7, NME8, NME9, NUDT19, RMRP, RP2, STK19P, UCK1, UCK2, UCKL1]	FALSE	[CAD]	[CAD, CTPS1]	[CAD]	25	75	50	Specific for "Salinity" set
GO:0000096	GO_BiologicalProcess_08.10.2013_11h26	serine family amino acid metabolic process	[5, 6, 8, 9]	[Group48, Group55, Group74, Group75, Group83, Group84]	5	13.8889	8.21425e-05	0.00209463	{Group45=2.1789736582949275E-5, Group73=4.5411299210030155E-5}	{Group45=9.91433014524192E-5, Group73=1.7218450950469769E-4}	[CAD, CTPS1]	[AK3, CAD, CMPK1, CTPS1, CTPS2, DFFB, NME1, NME2, NME2P1, NME3, NME4, NME5, NME6, NME7, NME8, NME9, NUDT19, RMRP, RP2, STK19P, UCK1, UCK2, UCKL1]	FALSE	[CAD]	[CAD, CTPS1]	[CAD]	25	75	50	Specific for "Salinity" set
GO:0000097	GO_BiologicalProcess_08.10.2013_11h26	aspartate family amino acid metabolic process	[5, 6, 8, 9]	[Group29, Group48, Group55, Group65, Group70, Group82]	5	11.9048	0.000174343	0.00296382	{Group33=4.948468501051102E-8, Group55=5.089765109059325E-10, Group65=2.7818216840185954E-8, Group82=2.9566280389945466E-8}	{Group33=5.628882919945629E-7, Group55=4.631686249243986E-8, Group65=5.062915464913844E-7, Group82=3.84361645069291E-7}	[AHCY, APIP, CPS1, CTH, MSRA, MTAP, MTR, MUT]	[ADI1, AGXT, AHCY, APIP, ATP1A3, BHMT, BHMT2, CACNA1A, CBS, CDO1, CNDP2, COMT, CPS1, CSAD, CTH, CYP21A2, DPEP1, EIF2B1, EIF2B2, EIF2B4, ENOPH1, ETHE1, GCLC, GCLM, GGT1, GNMT, GOLT1A, GOLT1B, GOT1, L1CAM, MAT1A, MAT2A, MAT2B, MRI1, MSRA, MTAP, MTHFD1, MTHFD2L, MTHFR, MTR, MTRR, MUT, NFS1, NOX4, PCYOX1, PCYOX1L, RAI1, RDBP, SLC25A10, SMS, SQRDL, SUOX, TGFBI, TST, TXNRD3, VSIG2]	TRUE	[AHCY, APIP, CPS1, CTH, MSRA, MTAP, MTR, MUT]	[AHCY, APIP, MTAP, MTR, MUT]	[AHCY, APIP, MTAP, MTR, MUT]	68.75	31.25	62.5	Specific for "Parasite" set
GO:0000245	GO_BiologicalProcess_08.10.2013_11h26	single-organism carbohydrate catabolic process	[5]	[Group19, Group20, Group70, Group71]	9	5.84416	0.000145586	0.00296995	{Group1=1.2884289020082514E-7, Group29=2.3655046791298406E-9, Group48=1.0299415876011352E-8, Group67=2.3936785822171696E-4, Group72=2.1921864661742522E-6, Group77=5.416959172589568E-8, Group81=2.793314212557202E-5}	{Group1=1.1724703008275089E-6, Group29=1.0763046290040775E-7, Group48=3.124156149056777E-7, Group67=7.026604870379433E-4, Group72=1.329926456145713E-5, Group77=5.477147607840564E-7, Group81=1.2104361587747876E-4}	[ACO1, CAT, MDH2, OGDH, SDHC, UQCRC2]	[ACO1, ACO2, ADSL, BLOC1S1, CAT, CFH, COX1, COX10, COX3, CS, DHTKD1, DLAT, DLD, DLST, FAM54A, FH, FXN, GLYAT, IDH1, IDH2, IDH3A, IDH3B, IDH3G, LDLR, MDH1, MDH1B, MDH2, ME3, MTFR1, NNT, OGDH, OGDHL, OXA1L, PCDHGA5, PDHA1, PDHA2, PDHB, SDHA, SDHB, SDHC, SDHD, SIRT3, SLC25A14, SUCLA2, SUCLG1, SUCLG2, SURF1, UCN, UQCRB, UQCRC1, UQCRC2, UQCRH]	TRUE	[ACO1, MDH2, OGDH, SDHC, UQCRC2]	[CAT]	[]	83.3333	16.6667	0	Specific for "Parasite" set
GO:0000272	GO_BiologicalProcess_08.10.2013_11h26	pyridine-containing compound metabolic process	[4]	[Group1, Group29, Group48, Group49, Group55, Group70, Group72, Group75, Group77, Group81, Group82, Group83, Group84]	6	8.82353	0.000210282	0.00306411	{Group19=2.3574363820204065E-8, Group20=3.353063896482961E-5, Group70=1.5149101199775108E-7, Group71=7.16283516351737E-6}	{Group19=5.363167769096425E-7, Group20=1.3869491571815882E-4, Group70=1.25324382652685E-6, Group71=4.0738624992505044E-5}	[AMY2A, CPS1, ENO3, FUT10, GALE, OGDH, PFKFB4, PHGDH, PKM2, PYGB]	[ABHD10, ADPGK, ADRA1B, ADRB1, AGL, AKR1A1, ALDOA, ALDOB, ALDOC, AMY2A, ARNT, BAD, BPGM, CAMK2B, CHIA, CHIT1, CPS1, CTBS, CYP21A2, DDIT4, DDR2, DHDH, DHTKD1, ENO1, ENO2, ENO3, ENO4, ENTPD5, FBP1, FUT1, FUT10, FUT2, FUT4, FUT5, FUT6, FUT7, FUT8, FUT9, G6PC, G6PD, GAA, GALE, GALK1, GALT, GAPDH, GAPDHS, GCK, GFER, GK, GK2, GK3P, GK5, GLB1, GLYR1, GM2A, GNPDA1, GPD2, GPI, GSK3A, GYG1, GYG2, H6PD, HDA…	TRUE	[AMY2A, CPS1, ENO3, FUT10, GALE, OGDH, PFKFB4, PHGDH, PKM2, PYGB]	[]	[]	100	0	0	Specific for "Parasite" set
GO:0000307	GO_CellularComponent_08.10.2013_11h26	hydro-lyase activity	[4]	[None]	5	11.1111	0.000242856	0.00309642	{Group48=1.0299415876011352E-8, Group55=5.089765109059325E-10, Group74=4.7885852965981517E-4, Group75=3.8221532746881916E-7, Group83=1.8907800325252137E-6, Group84=2.814262604619504E-8}	{Group48=3.124156149056777E-7, Group55=4.631686249243986E-8, Group74=0.0012450321771155194, Group75=2.898466233305212E-6, Group83=1.229007021141389E-5, Group84=4.268298283672914E-7}	[CTH, GCSH, GLDC, PHGDH, PSAT1]	[ABP1, AGXT, AGXT2, AMT, BAAT, CBS, CDO1, CTH, DAO, DHFR, DHFRL1, DMGDH, FAM206A, GCAT, GCLC, GCLM, GCSH, GGT1, GLDC, GLYAT, IBA57, NFS1, PDPR, PHGDH, PSAT1, PSPH, SARDH, SBDS, SDS, SEPHS2, SHMT1, SHMT2, SRR, THNSL2, TXNRD1, VSIG2]	TRUE	[CTH, GCSH, GLDC, PHGDH, PSAT1]	[GLDC]	[GLDC]	90	10	20	Specific for "Parasite" set
GO:0000422	GO_BiologicalProcess_08.10.2013_11h26	glutamine metabolic process	[6, 7, 9, 10]	[Group19, Group40, Group45, Group46, Group55, Group73, Group75]	4	14.8148	0.000339132	0.0038435	{Group29=2.3655046791298406E-9, Group48=1.0299415876011352E-8, Group55=5.089765109059325E-10, Group65=2.7818216840185954E-8, Group70=1.5149101199775108E-7, Group82=2.9566280389945466E-8}	{Group29=1.0763046290040775E-7, Group48=3.124156149056777E-7, Group55=4.631686249243986E-8, Group65=5.062915464913844E-7, Group70=1.25324382652685E-6, Group82=3.84361645069291E-7}	[APIP, MSRA, MTAP, OGDH, PHGDH]	[AADAT, AASS, ADI1, ADSS, ALDH7A1, APIP, ASNS, ASNSD1, ASPA, ASPG, ASRGL1, BHMT, BHMT2, DDO, DLD, DLST, EIF2B1, EIF2B2, EIF2B4, ENOPH1, GCAT, GCDH, GNMT, GOLT1A, GOLT1B, GOT1, GOT2, L1CAM, MRI1, MSRA, MTAP, MTHFD1, MTHFD2L, MTHFR, MTRR, OGDH, PHGDH, PIPOX, PLOD1, RAI1, SLC25A21, SMS]	TRUE	[APIP, MSRA, MTAP, OGDH, PHGDH]	[APIP, MTAP]	[APIP, MTAP]	80	20	40	Specific for "Parasite" set
GO:0000502	GO_CellularComponent_08.10.2013_11h26	tricarboxylic acid cycle	[3, 7]	[Group1, Group29, Group39, Group4, Group48, Group72, Group77, Group81]	4	12.9032	0.000584575	0.00458666	{Group19=2.3574363820204065E-8, Group20=3.353063896482961E-5, Group70=1.5149101199775108E-7, Group71=7.16283516351737E-6}	{Group19=5.363167769096425E-7, Group20=1.3869491571815882E-4, Group70=1.25324382652685E-6, Group71=4.0738624992505044E-5}	[CPS1, ENO3, FUT10, GALE, OGDH, PFKFB4, PHGDH, PKM2, PYGB]	[ABHD10, ADPGK, ADRA1B, ADRB1, AGL, AKR1A1, ALDOA, ALDOB, ALDOC, ARNT, BAD, BPGM, CAMK2B, CPS1, CTBS, CYP21A2, DDIT4, DDR2, DHDH, DHTKD1, ENO1, ENO2, ENO3, ENO4, ENTPD5, FBP1, FUT1, FUT10, FUT2, FUT4, FUT5, FUT6, FUT7, FUT8, FUT9, G6PC, G6PD, GAA, GALE, GALK1, GALT, GAPDH, GAPDHS, GCK, GFER, GK, GK2, GK3P, GK5, GLB1, GLYR1, GM2A, GNPDA1, GPD2, GPI, GSK3A, GYG1, GYG2, H6PD, HDAC4, HEXB, HIBADH, HI…	TRUE	[CPS1, ENO3, FUT10, GALE, OGDH, PFKFB4, PHGDH, PKM2, PYGB]	[]	[]	100	0	0	Specific for "Parasite" set
GO:0001055	GO_MolecularFunction_08.10.2013_11h26	hexose catabolic process	[7]	[Group20, Group29, Group70, Group71, Group82]	7	6.42202	0.000453146	0.00462209	{Group1=1.2884289020082514E-7, Group29=2.3655046791298406E-9, Group48=1.0299415876011352E-8, Group49=4.171920564795925E-5, Group55=5.089765109059325E-10, Group70=1.5149101199775108E-7, Group72=2.1921864661742522E-6, Group75=3.8221532746881916E-7, Group77=5.416959172589568E-8, Group81=2.793314212557202E-5, Group82=2.9566280389945466E-8, Group83=1.8907800325252137E-6, Group84=2.814262604619504E-8}	{Group1=1.1724703008275089E-6, Group29=1.0763046290040775E-7, Group48=3.124156149056777E-7, Group49=1.6506294408540398E-4, Group55=4.631686249243986E-8, Group70=1.25324382652685E-6, Group72=1.329926456145713E-5, Group75=2.898466233305212E-6, Group77=5.477147607840564E-7, Group81=1.2104361587747876E-4, Group82=3.84361645069291E-7, Group83=1.229007021141389E-5, Group84=4.268298283672914E-7}	[ITGB1BP3, MDH2, MTAP, OGDH, PHGDH, PSAT1]	[ACMSD, AFMID, ALDOB, AOX1, ASPDH, DCXR, DDR2, FDXR, FMO1, FMO2, FMO4, G6PD, GCK, GLYR1, GPD1, GPD1L, H6PD, HAAO, HIBADH, HPGD, HTT, IDH1, IDH3B, ITGB1BP3, KMO, KYNU, LDHB, MAP4K2, MDH1, MDH2, ME1, MTAP, NADK, NADKD1, NADSYN1, NAMPT, NAMPTL, NAPRT1, NEK4, NMNAT1, NMNAT2, NMNAT3, NMRK1, NOX1, NUDT12, OGDH, PCDHB16, PDXK, PGAM1, PGD, PGLS, PHGDH, PNKP, PNP, PNPO, PPY, PRDX5, PSAT1, QPRT, RPE, RPIA,…	TRUE	[ITGB1BP3, MDH2, MTAP, OGDH, PHGDH, PSAT1]	[ITGB1BP3, MTAP]	[ITGB1BP3, MTAP]	83.3333	16.6667	33.3333	Specific for "Parasite" set
GO:0001190	GO_MolecularFunction_08.10.2013_11h26	alpha-amino acid biosynthetic process	[5, 6, 7, 8, 9]	[Group33, Group48, Group55, Group65, Group73, Group75, Group82, Group83, Group84]	6	7.40741	0.000544608	0.00462917	{None=NaN}	{None=NaN}	[ACO1, APIP, ENO3, FASN, HADHB]	[ACO1, ACO2, ALAD, APIP, AUH, C14orf149, CA1, CA12, CA13, CA14, CA2, CA3, CA4, CA5A, CA5B, CA5BP1, CA6, CA7, CA8, CA9, CARKD, CBS, CFH, ECHS1, EHHADH, ENO1, ENO2, ENO3, ENO4, FASN, FH, GMDS, GYPA, HADHA, HADHB, HSD17B4, IRG1, LDLR, PCBD1, PCBD2, PUS1, RFFL, TGDS, UROC1, UROS]	TRUE	[ACO1, APIP, ENO3, FASN, HADHB]	[APIP, FASN, HADHB]	[APIP, FASN, HADHB]	70	30	60	Specific for "Parasite" set
GO:0001731	GO_BiologicalProcess_08.10.2013_11h26	DNA integration	[5, 6, 7]	[Group91]	3	23.0769	0.00050972	0.0047265	{Group1=1.2884289020082514E-7, Group29=2.3655046791298406E-9, Group39=1.0959906182745803E-5, Group4=5.209296915210324E-5, Group48=1.0299415876011352E-8, Group72=2.1921864661742522E-6, Group77=5.416959172589568E-8, Group81=2.793314212557202E-5}	{Group1=1.1724703008275089E-6, Group29=1.0763046290040775E-7, Group39=5.540841459054823E-5, Group4=1.8232539203236135E-4, Group48=3.124156149056777E-7, Group72=1.329926456145713E-5, Group77=5.477147607840564E-7, Group81=1.2104361587747876E-4}	[ACO1, MDH2, OGDH, SDHC]	[ACO1, ACO2, CFH, CS, DHTKD1, DLAT, DLD, DLST, FH, IDH1, IDH2, IDH3A, IDH3B, IDH3G, LDLR, MDH1, MDH1B, MDH2, NNT, OGDH, OGDHL, PDHA1, PDHA2, PDHB, SDHA, SDHB, SDHC, SDHD, SUCLA2, SUCLG1, SUCLG2]	TRUE	[ACO1, MDH2, OGDH, SDHC]	[]	[]	100	0	0	Specific for "Parasite" set
GO:0001782	GO_ImmuneSystemProcess_08.10.2013_11h26	homocysteine metabolic process	[5, 6, 8, 9]	[Group19, Group33, Group40, Group45, Group46, Group55, Group65, Group84, Group90]	3	23.0769	0.00050972	0.0047265	{Group20=3.353063896482961E-5, Group29=2.3655046791298406E-9, Group70=1.5149101199775108E-7, Group71=7.16283516351737E-6, Group82=2.9566280389945466E-8}	{Group20=1.3869491571815882E-4, Group29=1.0763046290040775E-7, Group70=1.25324382652685E-6, Group71=4.0738624992505044E-5, Group82=3.84361645069291E-7}	[ENO3, FUT10, GALE, OGDH, PFKFB4, PHGDH, PKM2]	[ADPGK, ALDOA, ALDOB, ALDOC, ARNT, BAD, BPGM, DDIT4, DDR2, DHTKD1, ENO1, ENO2, ENO3, ENO4, ENTPD5, FBP1, FUT1, FUT10, FUT2, FUT4, FUT5, FUT6, FUT7, FUT8, FUT9, G6PD, GALE, GALK1, GALT, GAPDH, GAPDHS, GCK, GLB1, GLYR1, GNPDA1, GPI, H6PD, HDAC4, HIBADH, HIF1A, HK1, HK2, HK3, HKDC1, HOOK1, HOOK2, HOOK3, HPGD, IER3, IGF1, INS, INSR, KCNA4, KCNA5, KHK, KIF2A, LDHA, LDHAL6A, LDHAL6B, LDHB, LDHC, LPPR4,…	TRUE	[ENO3, FUT10, GALE, OGDH, PFKFB4, PHGDH, PKM2]	[]	[]	100	0	0	Specific for "Parasite" set
GO:0001844	GO_BiologicalProcess_08.10.2013_11h26	monosaccharide catabolic process	[6]	[Group20, Group29, Group70, Group71, Group82]	7	6.03448	0.000658597	0.00479835	{Group33=4.948468501051102E-8, Group48=1.0299415876011352E-8, Group55=5.089765109059325E-10, Group65=2.7818216840185954E-8, Group73=4.5411299210030155E-5, Group75=3.8221532746881916E-7, Group82=2.9566280389945466E-8, Group83=1.8907800325252137E-6, Group84=2.814262604619504E-8}	{Group33=5.628882919945629E-7, Group48=3.124156149056777E-7, Group55=4.631686249243986E-8, Group65=5.062915464913844E-7, Group73=1.7218450950469769E-4, Group75=2.898466233305212E-6, Group82=3.84361645069291E-7, Group83=1.229007021141389E-5, Group84=4.268298283672914E-7}	[APIP, CPS1, CTH, MTAP, PHGDH, PSAT1]	[ADI1, ADSL, AGXT, AGXT2, ALDH18A1, ALDH4A1, APIP, ASL, ASNS, ASNSD1, ASS1, ATIC, BHMT, BHMT2, CARNS1, CBS, CPS1, CTH, CYP21A2, DHDDS, DHFR, DHFRL1, DHPS, DOHH, EIF2B1, EIF2B2, EIF2B4, EIF5A, EIF5A2, EIF5AL1, ENOPH1, GAMT, GATM, GCH1, GGT1, GLS, GLS2, GLUD1, GLUD2, GLUL, GOLT1A, GOLT1B, GOT1, GOT2, L1CAM, LGSN, MRI1, MTAP, MTHFD1, MTHFD1L, MTHFD2, MTHFD2L, MTHFR, MTHFS, MTHFSD, MTRR, NAGS, NOXRED…	TRUE	[APIP, CPS1, CTH, MTAP, PHGDH, PSAT1]	[APIP, MTAP]	[APIP, MTAP]	83.3333	16.6667	33.3333	Specific for "Parasite" set
GO:0002199	GO_CellularComponent_08.10.2013_11h26	cellular amino acid biosynthetic process	[4, 5, 6, 7, 8]	[Group33, Group48, Group55, Group65, Group73, Group75, Group82, Group83, Group84]	7	5.9322	0.000729138	0.00495814	{Group91=0.002209239903780456}	{Group91=0.0040208166248804295}	[ERVK-6, RLF, SCAND3]	[BANF1, BANF1P1, ERVK-6, GIN1, INSL3, KRBA2, NYNRIN, RLF, SCAND3, SETMAR, SMARCB1, THAP9, TMEM161B]	TRUE	[ERVK-6, RLF, SCAND3]	[ERVK-6]	[ERVK-6]	83.3333	16.6667	33.3333	Specific for "Parasite" set
GO:0002244	GO_ImmuneSystemProcess_08.10.2013_11h26	serine family amino acid biosynthetic process	[6, 7, 8, 9, 10]	[Group3, Group33, Group48, Group49, Group55, Group65, Group74, Group75, Group83, Group84, Group89, Group90]	3	20	0.000795999	0.00507449	{Group19=2.3574363820204065E-8, Group33=4.948468501051102E-8, Group40=7.165350399251331E-6, Group45=2.1789736582949275E-5, Group46=1.6852262944824843E-5, Group55=5.089765109059325E-10, Group65=2.7818216840185954E-8, Group84=2.814262604619504E-8, Group90=8.824681750460256E-7}	{Group19=5.363167769096425E-7, Group33=5.628882919945629E-7, Group40=3.835569919599242E-5, Group45=9.91433014524192E-5, Group46=8.071346989363478E-5, Group55=4.631686249243986E-8, Group65=5.062915464913844E-7, Group84=4.268298283672914E-7, Group90=6.17727722532218E-6}	[CPS1, CTH, MUT]	[ATP1A3, BHMT, CBS, COMT, CPS1, CTH, CYP21A2, DPEP1, MTHFR, MUT, NOX4, RDBP, VSIG2]	TRUE	[CPS1, CTH, MUT]	[MUT]	[MUT]	83.3333	16.6667	33.3333	Specific for "Parasite" set
GO:0002320	GO_ImmuneSystemProcess_08.10.2013_11h26	L-serine biosynthetic process	[7, 8, 9, 10, 11]	[Group29, Group3, Group48, Group49, Group55, Group73, Group74, Group75, Group83, Group84, Group89]	2	50	0.000926994	0.00556196	{Group20=3.353063896482961E-5, Group29=2.3655046791298406E-9, Group70=1.5149101199775108E-7, Group71=7.16283516351737E-6, Group82=2.9566280389945466E-8}	{Group20=1.3869491571815882E-4, Group29=1.0763046290040775E-7, Group70=1.25324382652685E-6, Group71=4.0738624992505044E-5, Group82=3.84361645069291E-7}	[ENO3, FUT10, GALE, OGDH, PFKFB4, PHGDH, PKM2]	[ADPGK, AKR1A1, ALDOA, ALDOB, ALDOC, ARNT, BAD, BPGM, DDIT4, DDR2, DHDH, DHTKD1, ENO1, ENO2, ENO3, ENO4, ENTPD5, FBP1, FUT1, FUT10, FUT2, FUT4, FUT5, FUT6, FUT7, FUT8, FUT9, G6PD, GALE, GALK1, GALT, GAPDH, GAPDHS, GCK, GFER, GLB1, GLYR1, GNPDA1, GPI, H6PD, HDAC4, HIBADH, HIF1A, HK1, HK2, HK3, HKDC1, HOOK1, HOOK2, HOOK3, HPGD, IER3, IGF1, INS, INSR, KCNA4, KCNA5, KHK, KIF2A, LDHA, LDHAL6A, LDHAL6B…	TRUE	[ENO3, FUT10, GALE, OGDH, PFKFB4, PHGDH, PKM2]	[]	[]	100	0	0	Specific for "Parasite" set
GO:0002474	GO_ImmuneSystemProcess_08.10.2013_11h26	carbamoyl phosphate metabolic process	[4, 5]	[Group19, Group33, Group40, Group45, Group46, Group73]	2	50	0.000926994	0.00556196	{Group33=4.948468501051102E-8, Group48=1.0299415876011352E-8, Group55=5.089765109059325E-10, Group65=2.7818216840185954E-8, Group73=4.5411299210030155E-5, Group75=3.8221532746881916E-7, Group82=2.9566280389945466E-8, Group83=1.8907800325252137E-6, Group84=2.814262604619504E-8}	{Group33=5.628882919945629E-7, Group48=3.124156149056777E-7, Group55=4.631686249243986E-8, Group65=5.062915464913844E-7, Group73=1.7218450950469769E-4, Group75=2.898466233305212E-6, Group82=3.84361645069291E-7, Group83=1.229007021141389E-5, Group84=4.268298283672914E-7}	[APIP, CPS1, CTH, MTAP, OPLAH, PHGDH, PSAT1]	[ADI1, ADSL, AGXT, AGXT2, ALDH18A1, ALDH4A1, ALDH7A1, APIP, ASL, ASNS, ASNSD1, ASS1, ATIC, BCAT1, BCAT2, BHMT, BHMT2, CARNS1, CBS, CCBL1, CDO1, CHDH, CKM, CNDP2, CPS1, CTH, CYP21A2, DHDDS, DHFR, DHFRL1, DHPS, DOHH, DPYD, EIF2B1, EIF2B2, EIF2B4, EIF5A, EIF5A2, EIF5AL1, ENOPH1, GAD1, GAMT, GATM, GCH1, GCLC, GCLM, GGCT, GGT1, GGT2, GGT3P, GGT5, GGT6, GGT7, GLS, GLS2, GLUD1, GLUD2, GLUL, GOLT1A, GOLT…	TRUE	[APIP, CPS1, CTH, MTAP, OPLAH, PHGDH, PSAT1]	[APIP, MTAP]	[APIP, MTAP]	85.7143	14.2857	28.5714	Specific for "Parasite" set
GO:0002902	GO_BiologicalProcess_08.10.2013_11h26	carbamoyl phosphate biosynthetic process	[5, 6]	[Group19, Group33, Group40, Group45, Group46, Group73]	2	50	0.000926994	0.00556196	{Group3=9.107500034508453E-4, Group33=4.948468501051102E-8, Group48=1.0299415876011352E-8, Group49=4.171920564795925E-5, Group55=5.089765109059325E-10, Group65=2.7818216840185954E-8, Group74=4.7885852965981517E-4, Group75=3.8221532746881916E-7, Group83=1.8907800325252137E-6, Group84=2.814262604619504E-8, Group89=3.405945766295823E-4, Group90=8.824681750460256E-7}	{Group3=0.0021250833413853057, Group33=5.628882919945629E-7, Group48=3.124156149056777E-7, Group49=1.6506294408540398E-4, Group55=4.631686249243986E-8, Group65=5.062915464913844E-7, Group74=0.0012450321771155194, Group75=2.898466233305212E-6, Group83=1.229007021141389E-5, Group84=4.268298283672914E-7, Group89=9.392153476755149E-4, Group90=6.17727722532218E-6}	[CTH, PHGDH, PSAT1]	[AGXT, AGXT2, CBS, CTH, DHFR, DHFRL1, GGT1, PHGDH, PSAT1, PSPH, SEPHS2, SHMT1, SHMT2, SRR, VSIG2]	TRUE	[CTH, PHGDH, PSAT1]	[]	[]	100	0	0	Specific for "Parasite" set
GO:0003161	GO_BiologicalProcess_08.10.2013_11h26	interleukin-4 secretion	[5, 6, 7, 8, 9]	[Group0, Group10, Group16, Group22, Group25, Group26, Group27, Group32, Group35, Group41, Group42, Group50, Group51, Group64, Group78, Group85, Group87, Group9]	2	50	0.000926994	0.00556196	{Group29=2.3655046791298406E-9, Group3=9.107500034508453E-4, Group48=1.0299415876011352E-8, Group49=4.171920564795925E-5, Group55=5.089765109059325E-10, Group73=4.5411299210030155E-5, Group74=4.7885852965981517E-4, Group75=3.8221532746881916E-7, Group83=1.8907800325252137E-6, Group84=2.814262604619504E-8, Group89=3.405945766295823E-4}	{Group29=1.0763046290040775E-7, Group3=0.0021250833413853057, Group48=3.124156149056777E-7, Group49=1.6506294408540398E-4, Group55=4.631686249243986E-8, Group73=1.7218450950469769E-4, Group74=0.0012450321771155194, Group75=2.898466233305212E-6, Group83=1.229007021141389E-5, Group84=4.268298283672914E-7, Group89=9.392153476755149E-4}	[PHGDH, PSAT1]	[PHGDH, PSAT1, PSPH, SHMT2]	TRUE	[PHGDH, PSAT1]	[]	[]	100	0	0	Specific for "Parasite" set
GO:0003170	GO_BiologicalProcess_08.10.2013_11h26	pyridoxal phosphate binding	[3, 4]	[Group55, Group83, Group84]	5	7.8125	0.0012495	0.00708049	{Group19=2.3574363820204065E-8, Group33=4.948468501051102E-8, Group40=7.165350399251331E-6, Group45=2.1789736582949275E-5, Group46=1.6852262944824843E-5, Group73=4.5411299210030155E-5}	{Group19=5.363167769096425E-7, Group33=5.628882919945629E-7, Group40=3.835569919599242E-5, Group45=9.91433014524192E-5, Group46=8.071346989363478E-5, Group73=1.7218450950469769E-4}	[CAD, CPS1]	[CAD, CPS1, CYP21A2, DFFB]	TRUE	[CAD, CPS1]	[CAD]	[CAD]	75	25	50	Specific for "Parasite" set
GO:0003176	GO_BiologicalProcess_08.10.2013_11h26	iron-sulfur cluster binding	[3]	[Group37, Group38, Group39]	5	7.8125	0.0012495	0.00708049	{Group19=2.3574363820204065E-8, Group33=4.948468501051102E-8, Group40=7.165350399251331E-6, Group45=2.1789736582949275E-5, Group46=1.6852262944824843E-5, Group73=4.5411299210030155E-5}	{Group19=5.363167769096425E-7, Group33=5.628882919945629E-7, Group40=3.835569919599242E-5, Group45=9.91433014524192E-5, Group46=8.071346989363478E-5, Group73=1.7218450950469769E-4}	[CAD, CPS1]	[CAD, CPS1, CYP21A2, DFFB]	FALSE	[CAD, CPS1]	[CAD]	[CAD]	75	25	50	Specific for "Parasite" set
GO:0003179	GO_BiologicalProcess_08.10.2013_11h26	glycine metabolic process	[6, 7, 9, 10]	[Group3, Group74, Group75, Group83, Group84]	3	16.6667	0.00138839	0.00745348	{Group0=0.025957469680180437, Group10=0.007878931283670223, Group16=0.0027602371931727686, Group22=0.005714689039720905, Group25=0.004808548879788917, Group26=0.004862997455417293, Group27=0.006391731630380431, Group32=0.0019061753907805654, Group35=0.0027842733484890686, Group41=0.006684940314855864, Group42=0.00210484652551163, Group50=0.001355236433303597, Group51=0.03738514906255392, Group64=…	{Group0=0.028120592153528808, Group10=0.010391054301652033, Group16=0.004739275180730603, Group22=0.008387688751848425, Group25=0.007416575390860872, Group26=0.007375546140716228, Group27=0.009088243411947175, Group32=0.0038547102346895875, Group35=0.004692016198379727, Group41=0.009358916440798209, Group42=0.004075341145139539, Group50=0.00300796379099091, Group51=0.03822526477182479, Group64=0.…	[GATA3, NOTCH1]	[GATA3, NOTCH1, RBPJ, VTCN1]	TRUE	[GATA3, NOTCH1]	[]	[]	100	0	0	Specific for "Parasite" set
GO:0003180	GO_BiologicalProcess_08.10.2013_11h26	aortic valve development	[4, 5, 6, 7, 8, 9]	[Group0, Group10, Group16, Group22, Group25, Group26, Group27, Group32, Group35, Group41, Group42, Group50, Group51, Group64, Group78, Group85, Group87, Group9]	2	40	0.00153219	0.00781416	{Group55=5.089765109059325E-10, Group83=1.8907800325252137E-6, Group84=2.814262604619504E-8}	{Group55=4.631686249243986E-8, Group83=1.229007021141389E-5, Group84=4.268298283672914E-7}	[ALAS1, CTH, GLDC, PSAT1, PYGB]	[AADAT, ABAT, ACCS, ACCSL, AGXT, AGXT2, AGXT2L1, AGXT2L2, ALAS1, ALAS2, ALB, ARSB, ATAT1, CBS, CCBL1, CCBL2, CSAD, CTH, DDC, GAD1, GAD2, GADL1, GCAT, GLDC, GOLT1A, GOLT1B, GOT1, GOT1L1, GOT2, GPT, GPT2, HDC, HECA, KYNU, MARC1, MARC2, MOCOS, NFS1, OAT, PDXDC1, PDXDC2P, PDXK, PNKP, PROSC, PSAT1, PYGB, PYGL, PYGM, SBDS, SCLY, SDS, SDSL, SEPSECS, SGPL1, SHMT1, SHMT2, SPTLC1, SPTLC2, SPTLC3, SRR, TAT,…	TRUE	[ALAS1, CTH, GLDC, PSAT1, PYGB]	[ALAS1, GLDC]	[ALAS1, GLDC]	80	20	40	Specific for "Parasite" set
GO:0003215	GO_BiologicalProcess_08.10.2013_11h26	aortic valve morphogenesis	[4, 5, 6, 7, 8, 9, 10]	[Group0, Group10, Group16, Group22, Group25, Group26, Group27, Group32, Group35, Group41, Group42, Group50, Group51, Group64, Group78, Group85, Group87, Group9]	2	40	0.00153219	0.00781416	{Group37=0.001249498325274065, Group38=4.839762353750346E-5, Group39=1.0959906182745803E-5}	{Group37=0.002842608689998498, Group38=1.761673496765126E-4, Group39=5.540841459054823E-5}	[ACO1, CISD2, ISCU, POLD1, UQCRFS1]	[ABCE1, ACO1, ACO2, AIFM3, AOX1, BRIP1, CDK5RAP1, CDKAL1, CIAPIN1, CISD1, CISD2, CISD3, CMAHP, COASY, DDX11, DEM1, DNA2, DPYD, ELP3, ERCC2, ETFDH, FDX1, FDX1L, FECH, FXN, GLRX2, GLRX3, GLRX5, IREB2, ISCA1, ISCA2, ISCU, LIAS, MOCS1, MUTYH, NARFL, NDUFS1, NDUFS2, NDUFS7, NDUFS8, NDUFV1, NDUFV2, NFU1, NTHL1, NUBP1, NUBP2, NUBPL, POLA1, POLD1, POLE, PPAT, PRIM2, REV3L, RFESD, RPS3, RSAD1, RSAD2, RTEL…	TRUE	[ACO1, CISD2, ISCU, POLD1, UQCRFS1]	[]	[]	100	0	0	Specific for "Parasite" set
GO:0003279	GO_BiologicalProcess_08.10.2013_11h26	chloride ion binding	[4]	[Group13, Group30, Group54]	2	40	0.00153219	0.00781416	{Group3=9.107500034508453E-4, Group74=4.7885852965981517E-4, Group75=3.8221532746881916E-7, Group83=1.8907800325252137E-6, Group84=2.814262604619504E-8}	{Group3=0.0021250833413853057, Group74=0.0012450321771155194, Group75=2.898466233305212E-6, Group83=1.229007021141389E-5, Group84=4.268298283672914E-7}	[GCSH, GLDC, PHGDH]	[AGXT, AGXT2, AMT, BAAT, DHFR, DHFRL1, DMGDH, FAM206A, GCAT, GCSH, GLDC, GLYAT, IBA57, PDPR, PHGDH, SARDH, SHMT1, SHMT2]	TRUE	[GCSH, GLDC, PHGDH]	[GLDC]	[GLDC]	83.3333	16.6667	33.3333	Specific for "Parasite" set
GO:0003281	GO_BiologicalProcess_08.10.2013_11h26	phosphorylase activity	[5]	[Group19, Group65, Group66]	2	33.3333	0.00227926	0.0110707	{Group0=0.025957469680180437, Group10=0.007878931283670223, Group16=0.0027602371931727686, Group22=0.005714689039720905, Group25=0.004808548879788917, Group26=0.004862997455417293, Group27=0.006391731630380431, Group32=0.0019061753907805654, Group35=0.0027842733484890686, Group41=0.006684940314855864, Group42=0.00210484652551163, Group50=0.001355236433303597, Group51=0.03738514906255392, Group64=…	{Group0=0.028120592153528808, Group10=0.010391054301652033, Group16=0.004739275180730603, Group22=0.008387688751848425, Group25=0.007416575390860872, Group26=0.007375546140716228, Group27=0.009088243411947175, Group32=0.0038547102346895875, Group35=0.004692016198379727, Group41=0.009358916440798209, Group42=0.004075341145139539, Group50=0.00300796379099091, Group51=0.03822526477182479, Group64=0.…	[GATA3, NOTCH1]	[EFNA1, GATA3, NOTCH1, TBX20, TWIST1]	TRUE	[GATA3, NOTCH1]	[]	[]	100	0	0	Specific for "Parasite" set
GO:0003724	GO_MolecularFunction_08.10.2013_11h26	clathrin coat	[3, 4, 5, 6, 7, 8]	[Group12, Group7, Group87]	4	8.88889	0.00241337	0.0111893	{Group0=0.025957469680180437, Group10=0.007878931283670223, Group16=0.0027602371931727686, Group22=0.005714689039720905, Group25=0.004808548879788917, Group26=0.004862997455417293, Group27=0.006391731630380431, Group32=0.0019061753907805654, Group35=0.0027842733484890686, Group41=0.006684940314855864, Group42=0.00210484652551163, Group50=0.001355236433303597, Group51=0.03738514906255392, Group64=…	{Group0=0.028120592153528808, Group10=0.010391054301652033, Group16=0.004739275180730603, Group22=0.008387688751848425, Group25=0.007416575390860872, Group26=0.007375546140716228, Group27=0.009088243411947175, Group32=0.0038547102346895875, Group35=0.004692016198379727, Group41=0.009358916440798209, Group42=0.004075341145139539, Group50=0.00300796379099091, Group51=0.03822526477182479, Group64=0.…	[GATA3, NOTCH1]	[EFNA1, GATA3, NOTCH1, TBX20, TWIST1]	TRUE	[GATA3, NOTCH1]	[]	[]	100	0	0	Specific for "Parasite" set
GO:0003725	GO_MolecularFunction_08.10.2013_11h26	methionine metabolic process	[5, 6, 7, 8, 9, 10]	[Group55, Group65, Group66, Group82]	3	13.6364	0.00252507	0.0111981	{Group13=0.0021621845668124843, Group30=1.1551471413098202E-4, Group54=1.6051715118758713E-4}	{Group13=0.0040991415745820015, Group30=3.7542282092569156E-4, Group54=4.869020252690143E-4}	[AMY2A, NLGN4X]	[ACE, AMY2A, CTSC, DCP1B, NLGN4X]	TRUE	[AMY2A, NLGN4X]	[]	[]	100	0	0	Specific for "Parasite" set
GO:0003727	GO_MolecularFunction_08.10.2013_11h26	antigen processing and presentation of peptide antigen via MHC class I	[3]	[Group43, Group57, Group9]	6	5.45455	0.00266154	0.0113115	{Group19=2.3574363820204065E-8, Group65=2.7818216840185954E-8, Group66=8.631185060726112E-5}	{Group19=5.363167769096425E-7, Group65=5.062915464913844E-7, Group66=2.909029038985468E-4}	[MTAP, PYGB]	[GDPGP1, MTAP, PYGB, PYGL, PYGM, TYMP]	TRUE	[MTAP, PYGB]	[MTAP]	[MTAP]	75	25	50	Specific for "Parasite" set
GO:0003729	GO_MolecularFunction_08.10.2013_11h26	sulfur amino acid biosynthetic process	[5, 6, 7, 8, 9]	[Group33, Group55, Group65, Group66, Group82, Group84, Group90]	3	13.0435	0.00287713	0.0117387	{Group12=0.00436926717349027, Group7=0.001387806349496967, Group87=0.002375263414763153}	{Group12=0.006855229530820942, Group7=0.0030069137572434285, Group87=0.004238215112616606}	[AP3M1, DAB2, GGA1, SYNRG]	[AFTPH, AP1B1, AP1G1, AP1G2, AP1M1, AP1M2, AP1S1, AP2A1, AP2A2, AP2B1, AP2M1, AP2S1, AP3M1, AP3M2, AP4B1, AP4M1, AP5M1, ARCN1, BAIAP2L2, CLTA, CLTB, CLTC, CLTCL1, DAB2, EGFR, EPN2, EPS15, GGA1, GGA2, GGA3, LDLRAP1, LRRN3, MYCBPAP, NCALD, NECAP1, NECAP2, PICALM, SCLT1, SCN10A, SGIP1, SNAP91, STON1, STON1-GTF2A1L, STON2, SYNRG]	TRUE	[AP3M1, DAB2, GGA1, SYNRG]	[AP3M1, GGA1]	[AP3M1, GGA1]	75	25	50	Specific for "Parasite" set
GO:0003899	GO_MolecularFunction_08.10.2013_11h26	mRNA binding	[5]	[None]	6	5.30973	0.00304386	0.0119413	{Group55=5.089765109059325E-10, Group65=2.7818216840185954E-8, Group66=8.631185060726112E-5, Group82=2.9566280389945466E-8}	{Group55=4.631686249243986E-8, Group65=5.062915464913844E-7, Group66=2.909029038985468E-4, Group82=3.84361645069291E-7}	[APIP, MSRA, MTAP]	[ADI1, APIP, BHMT, BHMT2, EIF2B1, EIF2B2, EIF2B4, ENOPH1, GNMT, GOLT1A, GOLT1B, GOT1, L1CAM, MRI1, MSRA, MTAP, MTHFD1, MTHFD2L, MTHFR, MTRR, RAI1, SMS]	TRUE	[APIP, MSRA, MTAP]	[APIP, MTAP]	[APIP, MTAP]	66.6667	33.3333	66.6667	Specific for "Parasite" set
GO:0004298	GO_MolecularFunction_08.10.2013_11h26	NADH metabolic process	[8, 9, 10, 11]	[Group1, Group18, Group29, Group4, Group48, Group71, Group72, Group77, Group81]	2	28.5714	0.00316458	0.0119551	{Group43=0.0024213363493590227, Group57=3.1706441794137735E-4, Group9=0.005787148728349523}	{Group43=0.004237338611378289, Group57=9.016519385207918E-4, Group9=0.008359214829838198}	[BCAP31, FCGR1A, PSAT1, PSMA8, PSMB5, PSMC3]	[ABCB9, AZGP1, B2M, BCAP31, BLMH, CALR, CANX, CD207, CD36, CTSS, CYBA, CYBB, ERAP1, ERAP2, FCER1G, FCGR1A, FCGR1B, FCGR1C, HFE, HLA-A, HLA-B, HLA-C, HLA-E, HLA-F, HLA-G, HLA-H, HSP90B3P, IFI30, ITGAV, ITGB5, KLK3, LNPEP, MR1, NCF1, NCF2, NCF4, NCR3LG1, NPEPPS, PDIA3, PLAG1, PNKD, PROS1, PSAT1, PSMA1, PSMA2, PSMA3, PSMA4, PSMA5, PSMA6, PSMA7, PSMA8, PSMB1, PSMB10, PSMB11, PSMB2, PSMB3, PSMB4, PSMB…	TRUE	[BCAP31, FCGR1A, PSAT1, PSMA8, PSMB5, PSMC3]	[FCGR1A]	[FCGR1A]	91.6667	8.33333	16.6667	Specific for "Parasite" set
GO:0004602	GO_MolecularFunction_08.10.2013_11h26	ventricular septum development	[4, 5, 6, 7, 8, 9, 10]	[Group0, Group10, Group16, Group22, Group24, Group25, Group26, Group27, Group31, Group32, Group35, Group4, Group41, Group42, Group50, Group51, Group53, Group60, Group64, Group85, Group87]	4	8	0.0035527	0.012942	{Group33=4.948468501051102E-8, Group55=5.089765109059325E-10, Group65=2.7818216840185954E-8, Group66=8.631185060726112E-5, Group82=2.9566280389945466E-8, Group84=2.814262604619504E-8, Group90=8.824681750460256E-7}	{Group33=5.628882919945629E-7, Group55=4.631686249243986E-8, Group65=5.062915464913844E-7, Group66=2.909029038985468E-4, Group82=3.84361645069291E-7, Group84=4.268298283672914E-7, Group90=6.17727722532218E-6}	[APIP, CTH, MTAP]	[ADI1, APIP, BHMT, BHMT2, CBS, CDO1, CTH, EIF2B1, EIF2B2, EIF2B4, ENOPH1, GGT1, GOLT1A, GOLT1B, GOT1, L1CAM, MRI1, MTAP, MTHFD1, MTHFD2L, MTHFR, MTRR, VSIG2]	TRUE	[APIP, CTH, MTAP]	[APIP, MTAP]	[APIP, MTAP]	66.6667	33.3333	66.6667	Specific for "Parasite" set
GO:0004645	GO_MolecularFunction_08.10.2013_11h26	RNA polymerase II activity	[7]	[Group11]	2	25	0.00418459	0.0142276	{None=NaN}	{None=NaN}	[ACO1, ELAVL1, PIWIL1, PURB, RPS5, TRA2B]	[ACO1, ADARB1, AUH, C1QBP, CALR, CARHSP1, CELF1, CELF3, CELF4, CIRBP, CPEB1, CPSF1, CPSF6, CRYZ, CSDA, DDX1, DDX3X, DHFR, DHFRL1, DOM3Z, DPEP2, EIF2C2, EIF4A1, EIF4A3, ELAVL1, ELAVL2, ELAVL4, ESRP1, ESRP2, FECH, FLNB, FMR1, FXR1, FYTTD1, G3BP1, GRSF1, HNRNPAB, HNRNPC, HNRPDL, HNRPLL, HSP90AA1, HSP90AA2, IGF2BP1, IGF2BP2, IGF2BP3, IREB2, KHDRBS2, LIN28A, LUC7L3, MBD2, MECP2, MRGPRF, NOVA1, NSRP1, …	TRUE	[ACO1, ELAVL1, PIWIL1, PURB, RPS5, TRA2B]	[RPS5]	[RPS5]	91.6667	8.33333	16.6667	Specific for "Parasite" set
GO:0004864	GO_MolecularFunction_08.10.2013_11h26	mitochondrial respiratory chain complex III	[3, 4, 5, 6, 7, 8, 9, 10, 11, 12, 13]	[Group38, Group67]	2	25	0.00418459	0.0142276	{Group1=1.2884289020082514E-7, Group18=5.546288938355668E-4, Group29=2.3655046791298406E-9, Group4=5.209296915210324E-5, Group48=1.0299415876011352E-8, Group71=7.16283516351737E-6, Group72=2.1921864661742522E-6, Group77=5.416959172589568E-8, Group81=2.793314212557202E-5}	{Group1=1.1724703008275089E-6, Group18=0.001401978592751016, Group29=1.0763046290040775E-7, Group4=1.8232539203236135E-4, Group48=3.124156149056777E-7, Group71=4.0738624992505044E-5, Group72=1.329926456145713E-5, Group77=5.477147607840564E-7, Group81=1.2104361587747876E-4}	[MDH2, OGDH]	[ALDOB, GPD1, GPD1L, IDH3B, MDH1, MDH2, OGDH]	TRUE	[MDH2, OGDH]	[]	[]	100	0	0	Specific for "Parasite" set
GO:0005080	GO_MolecularFunction_08.10.2013_11h26	glutamine catabolic process	[7, 8, 9, 10, 11]	[Group19, Group33, Group40, Group45, Group46, Group73]	2	25	0.00418459	0.0142276	{Group0=0.025957469680180437, Group10=0.007878931283670223, Group16=0.0027602371931727686, Group22=0.005714689039720905, Group24=0.0019414517710896377, Group25=0.004808548879788917, Group26=0.004862997455417293, Group27=0.006391731630380431, Group31=0.0016943720692012476, Group32=0.0019061753907805654, Group35=0.0027842733484890686, Group4=5.209296915210324E-5, Group41=0.006684940314855864, Group…	{Group0=0.028120592153528808, Group10=0.010391054301652033, Group16=0.004739275180730603, Group22=0.008387688751848425, Group24=0.0038406980688947185, Group25=0.007416575390860872, Group26=0.007375546140716228, Group27=0.009088243411947175, Group31=0.0035042695067571254, Group32=0.0038547102346895875, Group35=0.004692016198379727, Group4=1.8232539203236135E-4, Group41=0.009358916440798209, Group4…	[GATA3, ID2, NOTCH1, SALL4]	[CITED2, CSRP3, CYR61, DAND5, EGLN1, FGFR2, FGFRL1, FRS2, FZD1, FZD2, GATA3, GATA4, GJA5, HEG1, HES1, HEY1, HEY2, HEYL, HOXA13, ID2, LMO4, LRP6, LUZP1, MEIS2, MORF4L1P1, MPP1, NKX2-5, NOTCH1, PITX2, PROX1, PSG1, RBM15, SALL1, SALL4, SAV1, SMAD7, SOX11, SOX4, SP1, STRA6, TBX3, TBX5, TRIP11, VANGL2, WHSC1, WNT11, WNT5A, XIRP2, ZFPM1, ZFPM2]	TRUE	[GATA3, ID2, NOTCH1, SALL4]	[]	[]	100	0	0	Specific for "Parasite" set
GO:0005665	GO_CellularComponent_08.10.2013_11h26	glycine catabolic process	[7, 8, 9, 10, 11]	[Group74, Group83]	2	25	0.00418459	0.0142276	{Group11=0.02358943604634925}	{Group11=0.025863116629129896}	[POLR2A, POLR2C]	[POLR2A, POLR2B, POLR2C, POLR2F, POLR2H, POLR2J, POLR2J2, POLR2J3]	TRUE	[POLR2A, POLR2C]	[POLR2C]	[POLR2C]	75	25	50	Specific for "Parasite" set
GO:0005669	GO_CellularComponent_08.10.2013_11h26	respiratory chain complex III	[2, 3, 4, 5]	[Group38, Group67]	2	25	0.00418459	0.0142276	{Group38=4.839762353750346E-5, Group67=2.3936785822171696E-4}	{Group38=1.761673496765126E-4, Group67=7.026604870379433E-4}	[UQCRC2, UQCRFS1]	[BCS1L, CYTB, UQCR10, UQCRB, UQCRC1, UQCRC2, UQCRFS1, UQCRH]	TRUE	[UQCRC2, UQCRFS1]	[]	[]	100	0	0	Specific for "Parasite" set
GO:0005689	GO_CellularComponent_08.10.2013_11h26	mammary gland epithelial cell proliferation	[4, 6, 7, 8, 9]	[Group10, Group15, Group16, Group22, Group24, Group27, Group3, Group31, Group32, Group34, Group35, Group4, Group41, Group42, Group44, Group50, Group52, Group53, Group56, Group59, Group60, Group62, Group64, Group7, Group85, Group88]	3	11.5385	0.00410861	0.014451	{Group19=2.3574363820204065E-8, Group33=4.948468501051102E-8, Group40=7.165350399251331E-6, Group45=2.1789736582949275E-5, Group46=1.6852262944824843E-5, Group73=4.5411299210030155E-5}	{Group19=5.363167769096425E-7, Group33=5.628882919945629E-7, Group40=3.835569919599242E-5, Group45=9.91433014524192E-5, Group46=8.071346989363478E-5, Group73=1.7218450950469769E-4}	[CAD, CPS1]	[CAD, COASY, CPS1, CYP21A2, DFFB, GLS, GLS2, PPAT]	FALSE	[CAD, CPS1]	[CAD]	[CAD]	75	25	50	Specific for "Parasite" set
GO:0005746	GO_CellularComponent_08.10.2013_11h26	mitochondrion degradation	[5]	[Group38, Group52, Group80, Group86, Group88]	2	22.2222	0.00533579	0.0170078	{Group74=4.7885852965981517E-4, Group83=1.8907800325252137E-6}	{Group74=0.0012450321771155194, Group83=1.229007021141389E-5}	[GCSH, GLDC]	[AMT, DMGDH, FAM206A, GCSH, GLDC, IBA57, PDPR, SARDH]	FALSE	[GCSH, GLDC]	[GLDC]	[GLDC]	75	25	50	Specific for "Parasite" set
GO:0005750	GO_CellularComponent_08.10.2013_11h26	L-serine metabolic process	[6, 7, 9, 10]	[Group29, Group3, Group48, Group49, Group55, Group73, Group74, Group75, Group83, Group84, Group89]	2	22.2222	0.00533579	0.0170078	{Group38=4.839762353750346E-5, Group67=2.3936785822171696E-4}	{Group38=1.761673496765126E-4, Group67=7.026604870379433E-4}	[UQCRC2, UQCRFS1]	[BCS1L, CYTB, UQCR10, UQCRB, UQCRC1, UQCRC2, UQCRFS1, UQCRH]	TRUE	[UQCRC2, UQCRFS1]	[]	[]	100	0	0	Specific for "Parasite" set
GO:0005771	GO_CellularComponent_08.10.2013_11h26	positive regulation of astrocyte differentiation	[6, 7, 8, 9, 10, 11, 12]	[Group0, Group24, Group25, Group26, Group3, Group31, Group32, Group35, Group4, Group41, Group42, Group50, Group51, Group53, Group60, Group64, Group78, Group87]	2	22.2222	0.00533579	0.0170078	{Group10=0.007878931283670223, Group15=0.015418106372351973, Group16=0.0027602371931727686, Group22=0.005714689039720905, Group24=0.0019414517710896377, Group27=0.006391731630380431, Group3=9.107500034508453E-4, Group31=0.0016943720692012476, Group32=0.0019061753907805654, Group34=0.015219300884934778, Group35=0.0027842733484890686, Group4=5.209296915210324E-5, Group41=0.006684940314855864, Group…	{Group10=0.010391054301652033, Group15=0.01822139844005233, Group16=0.004739275180730603, Group22=0.008387688751848425, Group24=0.0038406980688947185, Group27=0.009088243411947175, Group3=0.0021250833413853057, Group31=0.0035042695067571254, Group32=0.0038547102346895875, Group34=0.018223110270119275, Group35=0.004692016198379727, Group4=1.8232539203236135E-4, Group41=0.009358916440798209, Group4…	[BAX, GATA3, ID2]	[AGAP2, BAX, BRCA2, BTRC, CCND1, CEBPB, CHUK, DEAF1, EPHA2, ESR1, ETV4, GATA3, GPX1, HOXA5, ID2, IQGAP3, MAPK1, MED1, PHB2, PYGO2, ROBO1, STAT6, TFAP2C, TNFSF11, WNT5A, ZNF703]	TRUE	[BAX, GATA3, ID2]	[]	[]	100	0	0	Specific for "Parasite" set
GO:0005776	GO_CellularComponent_08.10.2013_11h26	presynaptic membrane assembly	[4, 5, 6, 7]	[Group13, Group2, Group26, Group30, Group54]	2	22.2222	0.00533579	0.0170078	{Group38=4.839762353750346E-5, Group52=0.010889839423702828, Group80=8.055319518120996E-4, Group86=1.205661402405004E-4, Group88=0.007406035907259842}	{Group38=1.761673496765126E-4, Group52=0.013391559291310234, Group80=0.0019290370424973964, Group86=3.783282331684668E-4, Group88=0.00991101864059773}	[CISD2, PINK1]	[C12orf5, CISD2, FIS1, FUNDC1, MAP1LC3A, PARK2, PINK1, SPATA18, TP53]	TRUE	[CISD2, PINK1]	[]	[]	100	0	0	Specific for "Parasite" set
GO:0005832	GO_CellularComponent_08.10.2013_11h26	NAD metabolic process	[7, 8, 9, 10]	[Group1, Group18, Group25, Group29, Group4, Group48, Group49, Group72, Group77, Group81]	3	10.3448	0.00561686	0.0173612	{Group29=2.3655046791298406E-9, Group3=9.107500034508453E-4, Group48=1.0299415876011352E-8, Group49=4.171920564795925E-5, Group55=5.089765109059325E-10, Group73=4.5411299210030155E-5, Group74=4.7885852965981517E-4, Group75=3.8221532746881916E-7, Group83=1.8907800325252137E-6, Group84=2.814262604619504E-8, Group89=3.405945766295823E-4}	{Group29=1.0763046290040775E-7, Group3=0.0021250833413853057, Group48=3.124156149056777E-7, Group49=1.6506294408540398E-4, Group55=4.631686249243986E-8, Group73=1.7218450950469769E-4, Group74=0.0012450321771155194, Group75=2.898466233305212E-6, Group83=1.229007021141389E-5, Group84=4.268298283672914E-7, Group89=9.392153476755149E-4}	[PHGDH, PSAT1]	[CBS, PHGDH, PSAT1, PSPH, SBDS, SDS, SHMT1, SHMT2, SRR]	TRUE	[PHGDH, PSAT1]	[]	[]	100	0	0	Specific for "Parasite" set
GO:0005839	GO_CellularComponent_08.10.2013_11h26	positive regulation of cell cycle arrest	[4, 5, 6, 7, 8]	[Group43, Group57, Group9]	5	5.61798	0.00528515	0.0173898	{Group0=0.025957469680180437, Group24=0.0019414517710896377, Group25=0.004808548879788917, Group26=0.004862997455417293, Group3=9.107500034508453E-4, Group31=0.0016943720692012476, Group32=0.0019061753907805654, Group35=0.0027842733484890686, Group4=5.209296915210324E-5, Group41=0.006684940314855864, Group42=0.00210484652551163, Group50=0.001355236433303597, Group51=0.03738514906255392, Group53=0…	{Group0=0.028120592153528808, Group24=0.0038406980688947185, Group25=0.007416575390860872, Group26=0.007375546140716228, Group3=0.0021250833413853057, Group31=0.0035042695067571254, Group32=0.0038547102346895875, Group35=0.004692016198379727, Group4=1.8232539203236135E-4, Group41=0.009358916440798209, Group42=0.004075341145139539, Group50=0.00300796379099091, Group51=0.03822526477182479, Group53=…	[ID2, NOTCH1]	[BMP2, CLCF1, HES1, ID2, IL6ST, LIF, NOTCH1, PRPF19, SERPINE2]	TRUE	[ID2, NOTCH1]	[]	[]	100	0	0	Specific for "Parasite" set
GO:0005852	GO_CellularComponent_08.10.2013_11h26	pyridine nucleotide metabolic process	[5, 6, 7, 8]	[Group1, Group25, Group29, Group4, Group48, Group49, Group70, Group72, Group75, Group77, Group81, Group82]	4	6.66667	0.00682526	0.0188156	{Group13=0.0021621845668124843, Group2=7.468698121308929E-4, Group26=0.004862997455417293, Group30=1.1551471413098202E-4, Group54=1.6051715118758713E-4}	{Group13=0.0040991415745820015, Group2=0.001836896024430034, Group26=0.007375546140716228, Group30=3.7542282092569156E-4, Group54=4.869020252690143E-4}	[IL1RAPL1, NLGN4X]	[IL1RAPL1, NLGN1, NLGN2, NLGN3, NLGN4X, NRXN1, PTEN, PTPRD, TEP1]	TRUE	[IL1RAPL1, NLGN4X]	[]	[]	100	0	0	Specific for "Parasite" set
GO:0005980	GO_BiologicalProcess_08.10.2013_11h26	nicotinamide nucleotide metabolic process	[6, 7, 8, 9]	[Group1, Group25, Group29, Group4, Group48, Group49, Group70, Group72, Group75, Group77, Group81, Group82]	4	6.66667	0.00682526	0.0188156	{Group1=1.2884289020082514E-7, Group18=5.546288938355668E-4, Group25=0.004808548879788917, Group29=2.3655046791298406E-9, Group4=5.209296915210324E-5, Group48=1.0299415876011352E-8, Group49=4.171920564795925E-5, Group72=2.1921864661742522E-6, Group77=5.416959172589568E-8, Group81=2.793314212557202E-5}	{Group1=1.1724703008275089E-6, Group18=0.001401978592751016, Group25=0.007416575390860872, Group29=1.0763046290040775E-7, Group4=1.8232539203236135E-4, Group48=3.124156149056777E-7, Group49=1.6506294408540398E-4, Group72=1.329926456145713E-5, Group77=5.477147607840564E-7, Group81=1.2104361587747876E-4}	[ITGB1BP3, MDH2, OGDH]	[AFMID, ALDOB, ASPDH, GPD1, GPD1L, HAAO, IDH3B, ITGB1BP3, KMO, KYNU, LDHB, MDH1, MDH2, NADK, NADKD1, NADSYN1, NAMPT, NAMPTL, NAPRT1, NEK4, NMNAT1, NMNAT2, NMNAT3, NMRK1, NUDT12, OGDH, PNP, PPY, QPRT]	TRUE	[ITGB1BP3, MDH2, OGDH]	[ITGB1BP3]	[ITGB1BP3]	83.3333	16.6667	33.3333	Specific for "Parasite" set
GO:0006007	GO_BiologicalProcess_08.10.2013_11h26	glucose catabolic process	[8]	[Group20, Group29, Group48, Group70, Group71, Group82]	5	5.37634	0.00635678	0.0190703	{Group43=0.0024213363493590227, Group57=3.1706441794137735E-4, Group9=0.005787148728349523}	{Group43=0.004237338611378289, Group57=9.016519385207918E-4, Group9=0.008359214829838198}	[CIB1, ID2, PSMA8, PSMB5, PSMC3]	[ATM, BRCA1, CASP2, CDKN1A, CDKN1B, CDKN2A, CIB1, CRADD, DAB2IP, GATA6, GML, GTSE1, HMGA2, HSP90B3P, ID2, MDM2, MED25, MUC1, MYBBP1A, MYOD1, MYOG, PCBP4, PELP1, PIDD, PKD2, PML, PPP2R5C, PRKACA, PRKCA, PRKD2, PSMA1, PSMA2, PSMA3, PSMA4, PSMA5, PSMA6, PSMA7, PSMA8, PSMB1, PSMB10, PSMB11, PSMB2, PSMB3, PSMB4, PSMB5, PSMB6, PSMB7, PSMB8, PSMB9, PSMC1, PSMC2, PSMC3, PSMC4, PSMC5, PSMC6, PSMD1, PSMD10…	TRUE	[ID2, PSMA8, PSMB5, PSMC3]	[CIB1]	[]	80	20	0	Specific for "Parasite" set
GO:0006096	GO_BiologicalProcess_08.10.2013_11h26	multicellular organismal aging	[3, 4]	[Group30, Group38, Group5, Group80, Group86]	3	9.67742	0.00678374	0.0192206	{Group1=1.2884289020082514E-7, Group25=0.004808548879788917, Group29=2.3655046791298406E-9, Group4=5.209296915210324E-5, Group48=1.0299415876011352E-8, Group49=4.171920564795925E-5, Group70=1.5149101199775108E-7, Group72=2.1921864661742522E-6, Group75=3.8221532746881916E-7, Group77=5.416959172589568E-8, Group81=2.793314212557202E-5, Group82=2.9566280389945466E-8}	{Group1=1.1724703008275089E-6, Group25=0.007416575390860872, Group29=1.0763046290040775E-7, Group4=1.8232539203236135E-4, Group48=3.124156149056777E-7, Group49=1.6506294408540398E-4, Group70=1.25324382652685E-6, Group72=1.329926456145713E-5, Group75=2.898466233305212E-6, Group77=5.477147607840564E-7, Group81=1.2104361587747876E-4, Group82=3.84361645069291E-7}	[ITGB1BP3, MDH2, OGDH, PHGDH]	[AFMID, ALDOB, ASPDH, DCXR, DDR2, FDXR, FMO1, FMO2, FMO4, G6PD, GCK, GLYR1, GPD1, GPD1L, H6PD, HAAO, HIBADH, HPGD, IDH1, IDH3B, ITGB1BP3, KMO, KYNU, LDHB, MAP4K2, MDH1, MDH2, ME1, NADK, NADKD1, NADSYN1, NAMPT, NAMPTL, NAPRT1, NEK4, NMNAT1, NMNAT2, NMNAT3, NMRK1, NOX1, NUDT12, OGDH, PCDHB16, PGAM1, PGD, PGLS, PHGDH, PNP, PPY, PRDX5, QPRT, RPE, RPIA, SHPK, TALDO1, TKT, TP53I3, TPI1, TXNRD1, UBL4A]	TRUE	[ITGB1BP3, MDH2, OGDH, PHGDH]	[ITGB1BP3]	[ITGB1BP3]	87.5	12.5	25	Specific for "Parasite" set
GO:0006099	GO_BiologicalProcess_08.10.2013_11h26	activation of transmembrane receptor protein tyrosine kinase activity	[6, 7, 8, 9, 10, 11, 12]	[Group16, Group35, Group58]	2	20	0.00661476	0.0192773	{Group1=1.2884289020082514E-7, Group25=0.004808548879788917, Group29=2.3655046791298406E-9, Group4=5.209296915210324E-5, Group48=1.0299415876011352E-8, Group49=4.171920564795925E-5, Group70=1.5149101199775108E-7, Group72=2.1921864661742522E-6, Group75=3.8221532746881916E-7, Group77=5.416959172589568E-8, Group81=2.793314212557202E-5, Group82=2.9566280389945466E-8}	{Group1=1.1724703008275089E-6, Group25=0.007416575390860872, Group29=1.0763046290040775E-7, Group4=1.8232539203236135E-4, Group48=3.124156149056777E-7, Group49=1.6506294408540398E-4, Group70=1.25324382652685E-6, Group72=1.329926456145713E-5, Group75=2.898466233305212E-6, Group77=5.477147607840564E-7, Group81=1.2104361587747876E-4, Group82=3.84361645069291E-7}	[ITGB1BP3, MDH2, OGDH, PHGDH]	[AFMID, ALDOB, ASPDH, DCXR, DDR2, FDXR, FMO1, FMO2, FMO4, G6PD, GCK, GLYR1, GPD1, GPD1L, H6PD, HAAO, HIBADH, HPGD, IDH1, IDH3B, ITGB1BP3, KMO, KYNU, LDHB, MAP4K2, MDH1, MDH2, ME1, NADK, NADKD1, NADSYN1, NAMPT, NAMPTL, NAPRT1, NEK4, NMNAT1, NMNAT2, NMNAT3, NMRK1, NOX1, NUDT12, OGDH, PCDHB16, PGAM1, PGD, PGLS, PHGDH, PNP, PPY, PRDX5, QPRT, RPE, RPIA, SHPK, TALDO1, TKT, TP53I3, TPI1, TXNRD1, UBL4A]	TRUE	[ITGB1BP3, MDH2, OGDH, PHGDH]	[ITGB1BP3]	[ITGB1BP3]	87.5	12.5	25	Specific for "Parasite" set
GO:0006107	GO_BiologicalProcess_08.10.2013_11h26	presynaptic membrane organization	[3, 5]	[Group13, Group2, Group26, Group30, Group54]	2	20	0.00661476	0.0192773	{Group20=3.353063896482961E-5, Group29=2.3655046791298406E-9, Group48=1.0299415876011352E-8, Group70=1.5149101199775108E-7, Group71=7.16283516351737E-6, Group82=2.9566280389945466E-8}	{Group20=1.3869491571815882E-4, Group29=1.0763046290040775E-7, Group48=3.124156149056777E-7, Group70=1.25324382652685E-6, Group71=4.0738624992505044E-5, Group82=3.84361645069291E-7}	[ENO3, OGDH, PFKFB4, PHGDH, PKM2]	[ADPGK, ALDOA, ALDOB, ALDOC, ARNT, BAD, BPGM, DDIT4, DDR2, DHTKD1, ENO1, ENO2, ENO3, ENO4, ENTPD5, FBP1, G6PD, GAPDH, GAPDHS, GCK, GLYR1, GNPDA1, GPI, H6PD, HDAC4, HIBADH, HIF1A, HK1, HK2, HK3, HKDC1, HOOK1, HOOK2, HOOK3, HPGD, IER3, IGF1, INS, INSR, KCNA4, KCNA5, KIF2A, LDHA, LDHAL6A, LDHAL6B, LDHB, LDHC, LPPR4, LRP5, MAP4K2, MIA3, MLXIPL, NCOR1, OGDH, OGDHL, OGT, PDHA1, PDHA2, PFKFB1, PFKFB2, P…	FALSE	[ENO3, OGDH, PFKFB4, PHGDH, PKM2]	[]	[]	100	0	0	Specific for "Parasite" set
GO:0006521	GO_BiologicalProcess_08.10.2013_11h26	regulation of cellular amino acid metabolic process	[4, 5, 6, 7, 8]	[Group10, Group16, Group22, Group27, Group34, Group43, Group50, Group57, Group68, Group85, Group9]	4	6.55738	0.00723369	0.0194168	{Group30=1.1551471413098202E-4, Group38=4.839762353750346E-5, Group5=2.3936785822171696E-4, Group80=8.055319518120996E-4, Group86=1.205661402405004E-4}	{Group30=3.7542282092569156E-4, Group38=1.761673496765126E-4, Group5=7.026604870379433E-4, Group80=0.0019290370424973964, Group86=3.783282331684668E-4}	[CAT, CISD2, SERP1]	[BBC3, CAT, CISD2, COQ7, CTSL2, DDC, EDN1, ERCC1, GHRHR, GLYAT, HELT, HTT, HYAL2, IDE, INPP5D, LRRK2, MSH2, MSH6, NDUFS6, NR5A1, POU1F1, SEC63, SERP1, SF1, SLC1A2, SPEF2, TFCP2L1, TH, TP53, TP63, WRN]	TRUE	[CISD2, SERP1]	[CAT]	[]	66.6667	33.3333	0	Specific for "Parasite" set
GO:0006543	GO_BiologicalProcess_08.10.2013_11h26	positive regulation of intrinsic apoptotic signaling pathway	[5, 6, 7, 8, 9]	[Group10, Group15, Group18, Group34, Group40, Group42, Group44, Group52, Group56, Group59, Group61, Group62, Group7, Group88]	3	9.09091	0.00808423	0.0206148	{Group16=0.0027602371931727686, Group35=0.0027842733484890686, Group58=0.0034842395563062403}	{Group16=0.004739275180730603, Group35=0.004692016198379727, Group58=0.005661889278997641}	[CHRNA3, EGF]	[ADRB2, ANGPT1, ANGPT4, CHRNA3, EGF, NRG1, NRG3, PDGFC, PILRB, PRLR]	TRUE	[CHRNA3, EGF]	[CHRNA3]	[CHRNA3]	75	25	50	Specific for "Parasite" set
GO:0006544	GO_BiologicalProcess_08.10.2013_11h26	cardiac conduction system development	[3, 4, 5, 6, 7, 8]	[Group0, Group24, Group25, Group26, Group3, Group31, Group32, Group35, Group4, Group41, Group42, Group50, Group51, Group53, Group60, Group64, Group78, Group87]	2	18.1818	0.00801813	0.0209705	{Group13=0.0021621845668124843, Group2=7.468698121308929E-4, Group26=0.004862997455417293, Group30=1.1551471413098202E-4, Group54=1.6051715118758713E-4}	{Group13=0.0040991415745820015, Group2=0.001836896024430034, Group26=0.007375546140716228, Group30=3.7542282092569156E-4, Group54=4.869020252690143E-4}	[IL1RAPL1, NLGN4X]	[IL1RAPL1, NLGN1, NLGN2, NLGN3, NLGN4X, NRXN1, PTEN, PTPRD, SYNDIG1, TEP1]	TRUE	[IL1RAPL1, NLGN4X]	[]	[]	100	0	0	Specific for "Parasite" set
GO:0006546	GO_BiologicalProcess_08.10.2013_11h26	hydrolase activity, acting on carbon-nitrogen (but not peptide) bonds, in cyclic amides	[4]	[Group45, Group73]	2	18.1818	0.00801813	0.0209705	{Group10=0.007878931283670223, Group16=0.0027602371931727686, Group22=0.005714689039720905, Group27=0.006391731630380431, Group34=0.015219300884934778, Group43=0.0024213363493590227, Group50=0.001355236433303597, Group57=3.1706441794137735E-4, Group68=0.004332536191180162, Group85=0.007108443230210413, Group9=0.005787148728349523}	{Group10=0.010391054301652033, Group16=0.004739275180730603, Group22=0.008387688751848425, Group27=0.009088243411947175, Group34=0.018223110270119275, Group43=0.004237338611378289, Group50=0.00300796379099091, Group57=9.016519385207918E-4, Group68=0.006916856024515697, Group85=0.009654751252972351, Group9=0.008359214829838198}	[GATA3, PSMA8, PSMB5, PSMC3]	[ATCAY, AZIN1, BHMT, COMT, GATA3, HPN, HSP90B3P, INS, NQO1, NR1H4, OAZ1, OAZ2, OAZ3, ODC1, PAX8, PSMA1, PSMA2, PSMA3, PSMA4, PSMA5, PSMA6, PSMA7, PSMA8, PSMB1, PSMB10, PSMB11, PSMB2, PSMB3, PSMB4, PSMB5, PSMB6, PSMB7, PSMB8, PSMB9, PSMC1, PSMC2, PSMC3, PSMC4, PSMC5, PSMC6, PSMD1, PSMD10, PSMD11, PSMD12, PSMD13, PSMD14, PSMD2, PSMD3, PSMD4, PSMD5, PSMD6, PSMD7, PSMD8, PSMD9, PSME1, PSME2, PSME3, P…	TRUE	[GATA3, PSMA8, PSMB5, PSMC3]	[]	[]	100	0	0	Specific for "Parasite" set
GO:0006555	GO_BiologicalProcess_08.10.2013_11h26	transcriptionally active chromatin	[5, 6, 7, 8, 9, 10]	[Group0, Group14, Group23, Group79]	2	18.1818	0.00801813	0.0209705	{Group10=0.007878931283670223, Group15=0.015418106372351973, Group18=5.546288938355668E-4, Group34=0.015219300884934778, Group40=7.165350399251331E-6, Group42=0.00210484652551163, Group44=0.014481314673076898, Group52=0.010889839423702828, Group56=0.028889700709546096, Group59=0.034513283332951686, Group61=0.01601917827519682, Group62=0.008375372611169397, Group7=0.001387806349496967, Group88=0.0…	{Group10=0.010391054301652033, Group15=0.01822139844005233, Group18=0.001401978592751016, Group34=0.018223110270119275, Group40=3.835569919599242E-5, Group42=0.004075341145139539, Group44=0.0175706618033333, Group52=0.013391559291310234, Group56=0.030569334471729007, Group59=0.03568987253748413, Group61=0.018689041321062954, Group62=0.010887984394520217, Group7=0.0030069137572434285, Group88=0.00…	[BAX, BCAP31, SLC9A3R1]	[BAD, BAX, BBC3, BCAP31, BCL2, BCL2L1, BCL2L11, BCLAF1, BID, BMF, CAV1, CLU, CRMP1, DAPK2, DENR, DFNA5, DNM1L, FIS1, GNB2L1, HTRA2, LCK, MSX1, NACC2, NKX3-1, PMAIP1, S100A8, S100A9, SEPT4, SIAH1, SLC9A3R1, SOD1, TP53, UTRN]	TRUE	[BAX, BCAP31, SLC9A3R1]	[]	[]	100	0	0	Specific for "Parasite" set
GO:0006563	GO_BiologicalProcess_08.10.2013_11h26	negative regulation of oligodendrocyte differentiation	[6, 7, 8, 9, 10, 11, 12]	[Group0, Group24, Group25, Group26, Group3, Group31, Group32, Group35, Group4, Group41, Group42, Group50, Group51, Group53, Group60, Group64, Group78, Group87]	2	18.1818	0.00801813	0.0209705	{Group0=0.025957469680180437, Group24=0.0019414517710896377, Group25=0.004808548879788917, Group26=0.004862997455417293, Group3=9.107500034508453E-4, Group31=0.0016943720692012476, Group32=0.0019061753907805654, Group35=0.0027842733484890686, Group4=5.209296915210324E-5, Group41=0.006684940314855864, Group42=0.00210484652551163, Group50=0.001355236433303597, Group51=0.03738514906255392, Group53=0…	{Group0=0.028120592153528808, Group24=0.0038406980688947185, Group25=0.007416575390860872, Group26=0.007375546140716228, Group3=0.0021250833413853057, Group31=0.0035042695067571254, Group32=0.0038547102346895875, Group35=0.004692016198379727, Group4=1.8232539203236135E-4, Group41=0.009358916440798209, Group42=0.004075341145139539, Group50=0.00300796379099091, Group51=0.03822526477182479, Group53=…	[ID2, NOTCH1]	[CDC42, GJA5, ID2, MAML1, MESP1, NKX2-5, NOTCH1, NRG1, TBX18, TBX3, TBX5]	TRUE	[ID2, NOTCH1]	[]	[]	100	0	0	Specific for "Parasite" set
GO:0006564	GO_BiologicalProcess_08.10.2013_11h26	chaperonin-containing T-complex	[3, 5, 6, 7, 8, 9]	[None]	2	16.6667	0.0095426	0.0237401	{Group45=2.1789736582949275E-5, Group73=4.5411299210030155E-5}	{Group45=9.91433014524192E-5, Group73=1.7218450950469769E-4}	[CAD, OPLAH]	[AMDHD1, CAD, CD101, CRMP1, DFFB, DPYS, DPYSL2, DPYSL3, DPYSL4, DPYSL5, OPLAH]	FALSE	[CAD, OPLAH]	[CAD]	[CAD]	75	25	50	Specific for "Parasite" set
GO:0006636	GO_BiologicalProcess_08.10.2013_11h26	carbon-sulfur lyase activity	[3]	[Group33, Group65, Group76, Group84, Group90]	2	16.6667	0.0095426	0.0237401	{Group0=0.025957469680180437, Group14=0.03364217227663635, Group23=0.009147889951232707, Group79=0.004993800590873064}	{Group0=0.028120592153528808, Group14=0.0351889388180909, Group23=0.011561916466141338, Group79=0.0074497680945811275}	[EXOSC5, PSIP1]	[CTR9, EXOSC10, EXOSC3, EXOSC4, EXOSC5, H2AFB1, H2AFB2, H2AFB3, PSIP1, TTC37, WDR61]	TRUE	[EXOSC5, PSIP1]	[]	[]	100	0	0	Specific for "Parasite" set
GO:0006733	GO_BiologicalProcess_08.10.2013_11h26	lipoxygenase pathway	[5, 6, 7, 8, 9]	[Group76, Group90]	2	16.6667	0.0095426	0.0237401	{Group0=0.025957469680180437, Group24=0.0019414517710896377, Group25=0.004808548879788917, Group26=0.004862997455417293, Group3=9.107500034508453E-4, Group31=0.0016943720692012476, Group32=0.0019061753907805654, Group35=0.0027842733484890686, Group4=5.209296915210324E-5, Group41=0.006684940314855864, Group42=0.00210484652551163, Group50=0.001355236433303597, Group51=0.03738514906255392, Group53=0…	{Group0=0.028120592153528808, Group24=0.0038406980688947185, Group25=0.007416575390860872, Group26=0.007375546140716228, Group3=0.0021250833413853057, Group31=0.0035042695067571254, Group32=0.0038547102346895875, Group35=0.004692016198379727, Group4=1.8232539203236135E-4, Group41=0.009358916440798209, Group42=0.004075341145139539, Group50=0.00300796379099091, Group51=0.03822526477182479, Group53=…	[ID2, NOTCH1]	[CTNNB1, DLX1, DLX2, DRD3, HES1, HES5, ID2, ID4, LINGO1, NF1, NOTCH1]	TRUE	[ID2, NOTCH1]	[]	[]	100	0	0	Specific for "Parasite" set
GO:0006734	GO_BiologicalProcess_08.10.2013_11h26	negative regulation of histone acetylation	[6, 7, 8, 9, 10, 11, 12, 13]	[Group63]	2	16.6667	0.0095426	0.0237401	{None=NaN}	{None=NaN}	[CCT2, CCT4]	[CCT2, CCT3, CCT4, CCT5, CCT5-2P, CCT5P2, CCT6A, CCT6B, CCT7, CCT8, PCYT1B, TCP1]	TRUE	[CCT2, CCT4]	[CCT2]	[CCT2]	75	25	50	Specific for "Parasite" set
GO:0006977	GO_BiologicalProcess_08.10.2013_11h26	membrane assembly	[3, 4, 5]	[Group13, Group2, Group26, Group30, Group54]	2	16.6667	0.0095426	0.0237401	{Group33=4.948468501051102E-8, Group65=2.7818216840185954E-8, Group76=0.0021634249503613527, Group84=2.814262604619504E-8, Group90=8.824681750460256E-7}	{Group33=5.628882919945629E-7, Group65=5.062915464913844E-7, Group76=0.004017789193528226, Group84=4.268298283672914E-7, Group90=6.17727722532218E-6}	[ALOX5AP, CTH]	[ACCS, ALOX5AP, CCBL1, CCBL2, CENPV, CTH, GLO1, HCCS, LTC4S, MGST2, SCLY, VSIG2]	TRUE	[ALOX5AP, CTH]	[]	[]	100	0	0	Specific for "Parasite" set
GO:0007052	GO_BiologicalProcess_08.10.2013_11h26	mRNA cis splicing, via spliceosome	[8, 9, 10, 11, 12]	[Group0, Group14, Group23, Group91]	2	15.3846	0.0111849	0.0259287	{Group76=0.0021634249503613527, Group90=8.824681750460256E-7}	{Group76=0.004017789193528226, Group90=6.17727722532218E-6}	[ALOX5AP, ALOXE3]	[ALOX12, ALOX12B, ALOX15, ALOX15B, ALOX5, ALOX5AP, ALOXE3, GPX1, GPX4, HPGD, LTC4S, PTGS2]	TRUE	[ALOX5AP, ALOXE3]	[]	[]	100	0	0	Specific for "Parasite" set
GO:0007171	GO_BiologicalProcess_08.10.2013_11h26	negative regulation of exocytosis	[3, 4, 5, 6, 7, 8, 9]	[Group0, Group2, Group25, Group26, Group32, Group41, Group50, Group51, Group54, Group64, Group78, Group87]	2	15.3846	0.0111849	0.0259287	{Group63=0.09246598222005765}	{Group63=0.09246598222005765}	[SET, TAF7]	[BRCA1, CTBP1, FOXP3, MECP2, MSX1, NOC2L, SET, SIN3A, SNCA, SPI1, TAF7, TWIST1]	TRUE	[SET, TAF7]	[]	[]	100	0	0	Specific for "Parasite" set
GO:0007492	GO_BiologicalProcess_08.10.2013_11h26	negative regulation of peptidyl-lysine acetylation	[7, 8, 9, 10, 11]	[Group63]	2	15.3846	0.0111849	0.0259287	{Group13=0.0021621845668124843, Group2=7.468698121308929E-4, Group26=0.004862997455417293, Group30=1.1551471413098202E-4, Group54=1.6051715118758713E-4}	{Group13=0.0040991415745820015, Group2=0.001836896024430034, Group26=0.007375546140716228, Group30=3.7542282092569156E-4, Group54=4.869020252690143E-4}	[IL1RAPL1, NLGN4X]	[ANK3, IL1RAPL1, NLGN1, NLGN2, NLGN3, NLGN4X, NRXN1, NRXN2, PTEN, PTPRD, SPTBN1, TEP1]	TRUE	[IL1RAPL1, NLGN4X]	[]	[]	100	0	0	Specific for "Parasite" set
GO:0008408	GO_MolecularFunction_08.10.2013_11h26	protein self-association	[3]	[Group1, Group18, Group40, Group62, Group77]	3	8.10811	0.0110985	0.0263268	{Group0=0.025957469680180437, Group14=0.03364217227663635, Group23=0.009147889951232707, Group91=0.002209239903780456}	{Group0=0.028120592153528808, Group14=0.0351889388180909, Group23=0.011561916466141338, Group91=0.0040208166248804295}	[PSIP1, SNRNP200]	[DCPS, DDX23, HNRNPC, NCBP1, NCBP2, NCBP2L, PSIP1, RBM22, SNRNP200, SNRPC, SRSF1, SRSF12, WBP4]	TRUE	[PSIP1, SNRNP200]	[]	[]	100	0	0	Specific for "Parasite" set
GO:0008483	GO_MolecularFunction_08.10.2013_11h26	cytokine binding	[3]	[Group2, Group22, Group24, Group26, Group31, Group44, Group5, Group54, Group68, Group8]	4	5.71429	0.011649	0.0264044	{Group0=0.025957469680180437, Group2=7.468698121308929E-4, Group25=0.004808548879788917, Group26=0.004862997455417293, Group32=0.0019061753907805654, Group41=0.006684940314855864, Group50=0.001355236433303597, Group51=0.03738514906255392, Group54=1.6051715118758713E-4, Group64=4.6408192078016E-4, Group78=0.022707596148103436, Group87=0.002375263414763153}	{Group0=0.028120592153528808, Group2=0.001836896024430034, Group25=0.007416575390860872, Group26=0.007375546140716228, Group32=0.0038547102346895875, Group41=0.009358916440798209, Group50=0.00300796379099091, Group51=0.03822526477182479, Group54=4.869020252690143E-4, Group64=0.00124210161149984, Group78=0.02519989328630991, Group87=0.004238215112616606}	[IL1RAPL1, NOTCH1]	[ABR, ADRA2A, BCR, CCR2, FOXF1, HMOX1, IL1RAPL1, NOTCH1, REST, SNCA, SPINK13, STXBP3, TRIM9]	TRUE	[IL1RAPL1, NOTCH1]	[]	[]	100	0	0	Specific for "Parasite" set
GO:0008652	GO_BiologicalProcess_08.10.2013_11h26	epithelial cell differentiation involved in kidney development	[4, 5, 6, 7, 8, 9]	[Group0, Group10, Group12, Group16, Group22, Group25, Group26, Group27, Group3, Group32, Group35, Group41, Group42, Group50, Group51, Group64, Group78, Group85, Group87]	3	7.89474	0.0119401	0.0264759	{Group63=0.09246598222005765}	{Group63=0.09246598222005765}	[SET, TAF7]	[BRCA1, CTBP1, FOXP3, MECP2, MSX1, NOC2L, SET, SIN3A, SIRT1, SNCA, SPI1, TAF7, TWIST1]	FALSE	[SET, TAF7]	[]	[]	100	0	0	Specific for "Parasite" set
GO:0009060	GO_BiologicalProcess_08.10.2013_11h26	oxidoreduction coenzyme metabolic process	[5]	[Group1, Group25, Group29, Group4, Group48, Group49, Group70, Group72, Group75, Group77, Group81, Group82]	4	5.6338	0.0122258	0.0265326	{Group1=1.2884289020082514E-7, Group18=5.546288938355668E-4, Group40=7.165350399251331E-6, Group62=0.008375372611169397, Group77=5.416959172589568E-8}	{Group1=1.1724703008275089E-6, Group18=0.001401978592751016, Group40=3.835569919599242E-5, Group62=0.010887984394520217, Group77=5.477147607840564E-7}	[MDH2, SLC9A3R1, ZAK]	[ACHE, ACVR2A, ADAM8, AGA, ATXN1, AXIN1, BCL10, CCDC88C, CCL5, CNTN2, CTSC, CTSH, DVL2, DYRK1A, EPB49, L1CAM, LDB1, LDB2, MALT1, MDH2, NKX3-1, PCSK9, PTH1R, RSAD2, RYR2, SAMD11, SHANK3, SLC2A1, SLC9A3R1, TMEM190, TNFAIP3, TRIM32, TTN, ZAK, ZNF496, ZNF639, ZSWIM2]	TRUE	[MDH2, SLC9A3R1]	[ZAK]	[]	66.6667	33.3333	0	Specific for "Parasite" set
GO:0009066	GO_BiologicalProcess_08.10.2013_11h26	DNA damage response, signal transduction by p53 class mediator resulting in cell cycle arrest	[5, 6, 7, 8, 9, 10, 11, 12, 13, 14]	[Group34, Group43, Group57, Group68, Group9]	4	5.6338	0.0122258	0.0265326	{Group2=7.468698121308929E-4, Group22=0.005714689039720905, Group24=0.0019414517710896377, Group26=0.004862997455417293, Group31=0.0016943720692012476, Group44=0.014481314673076898, Group5=2.3936785822171696E-4, Group54=1.6051715118758713E-4, Group68=0.004332536191180162, Group8=0.00678691794190786}	{Group2=0.001836896024430034, Group22=0.008387688751848425, Group24=0.0038406980688947185, Group26=0.007375546140716228, Group31=0.0035042695067571254, Group44=0.0175706618033333, Group5=7.026604870379433E-4, Group54=4.869020252690143E-4, Group68=0.006916856024515697, Group8=0.009357720192630535}	[CD74, IL1RAPL1, IL6R, LTBP4]	[A2M, ACVR1, ACVRL1, CCBP2, CCR1, CCR5, CCRL1, CD36, CD5, CD74, CER1, CHRD, CNTFR, CRISP2, CRLF1, CSF1R, CXCR1, CXCR2, CXCR3, CXCR4, DARC, ELANE, ENG, FZD4, GAMT, GYPC, HAX1, HYAL2, IFNAR2, IFNGR1, IL12A, IL12B, IL12RB1, IL18BP, IL1RAPL1, IL1RL1, IL20RA, IL20RB, IL22RA1, IL22RA2, IL23R, IL24, IL2RA, IL2RB, IL2RG, IL31RA, IL6R, IL6ST, ITGAV, KIT, KLHL20, LTBP4, MECOM, NBL1, NOG, NRP1, NRP2, PLP2, …	TRUE	[CD74, IL1RAPL1, IL6R, LTBP4]	[LTBP4]	[LTBP4]	87.5	12.5	25	Specific for "Parasite" set
GO:0009069	GO_BiologicalProcess_08.10.2013_11h26	signal transduction involved in mitotic cell cycle checkpoint	[5, 6, 7, 8, 9, 10]	[Group34, Group43, Group57, Group68, Group9]	4	5.6338	0.0122258	0.0265326	{Group0=0.025957469680180437, Group10=0.007878931283670223, Group12=0.00436926717349027, Group16=0.0027602371931727686, Group22=0.005714689039720905, Group25=0.004808548879788917, Group26=0.004862997455417293, Group27=0.006391731630380431, Group3=9.107500034508453E-4, Group32=0.0019061753907805654, Group35=0.0027842733484890686, Group41=0.006684940314855864, Group42=0.00210484652551163, Group50=0…	{Group0=0.028120592153528808, Group10=0.010391054301652033, Group12=0.006855229530820942, Group16=0.004739275180730603, Group22=0.008387688751848425, Group25=0.007416575390860872, Group26=0.007375546140716228, Group27=0.009088243411947175, Group3=0.0021250833413853057, Group32=0.0038547102346895875, Group35=0.004692016198379727, Group41=0.009358916440798209, Group42=0.004075341145139539, Group50=…	[GATA3, LAMC1, NOTCH1]	[ACTA2, ADIPOQ, BASP1, BMP4, CD24, CD34, CTNNB1, FOXC2, FOXJ1, GATA3, IFNG, IQGAP1, LAMB2, LAMC1, LHX1, LIF, LMNB2, MAGI2, MEF2A, MEF2C, MIP, MTSS1, MYO1E, NOTCH1, NPHS1, NPHS2, OSR1, OXSR1, PAX2, PAX8, PDGFB, PODXL, PRKX, PROM1, PTPRO, PTPRU, STAT1, WT1]	TRUE	[GATA3, LAMC1, NOTCH1]	[]	[]	100	0	0	Specific for "Parasite" set
GO:0009070	GO_BiologicalProcess_08.10.2013_11h26	signal transduction involved in mitotic G1 DNA damage checkpoint	[7, 8, 9, 10, 11, 12, 13]	[Group34, Group43, Group57, Group68, Group9]	4	5.6338	0.0122258	0.0265326	{Group1=1.2884289020082514E-7, Group25=0.004808548879788917, Group29=2.3655046791298406E-9, Group4=5.209296915210324E-5, Group48=1.0299415876011352E-8, Group49=4.171920564795925E-5, Group70=1.5149101199775108E-7, Group72=2.1921864661742522E-6, Group75=3.8221532746881916E-7, Group77=5.416959172589568E-8, Group81=2.793314212557202E-5, Group82=2.9566280389945466E-8}	{Group1=1.1724703008275089E-6, Group25=0.007416575390860872, Group29=1.0763046290040775E-7, Group4=1.8232539203236135E-4, Group48=3.124156149056777E-7, Group49=1.6506294408540398E-4, Group70=1.25324382652685E-6, Group72=1.329926456145713E-5, Group75=2.898466233305212E-6, Group77=5.477147607840564E-7, Group81=1.2104361587747876E-4, Group82=3.84361645069291E-7}	[ITGB1BP3, MDH2, OGDH, PHGDH]	[AFMID, ALDOB, ASPDH, COQ2, COQ3, COQ4, COQ5, COQ6, COQ7, COQ9, DCXR, DDR2, FDXR, FMO1, FMO2, FMO4, G6PD, GCK, GLYR1, GPD1, GPD1L, H6PD, HAAO, HIBADH, HMGCR, HPGD, IDH1, IDH3B, ITGB1BP3, KMO, KYNU, LDHB, MAP4K2, MDH1, MDH2, ME1, NADK, NADKD1, NADSYN1, NAMPT, NAMPTL, NAPRT1, NEK4, NMNAT1, NMNAT2, NMNAT3, NMRK1, NOX1, NUDT12, OGDH, PCDHB16, PDSS1, PDSS2, PGAM1, PGD, PGLS, PHGDH, PNP, PPY, PRDX5, QP…	TRUE	[ITGB1BP3, MDH2, OGDH, PHGDH]	[ITGB1BP3]	[ITGB1BP3]	87.5	12.5	25	Specific for "Parasite" set
GO:0009071	GO_BiologicalProcess_08.10.2013_11h26	intracellular signal transduction involved in G1 DNA damage checkpoint	[7, 8, 9, 10, 11]	[Group34, Group43, Group57, Group68, Group9]	4	5.6338	0.0122258	0.0265326	{Group34=0.015219300884934778, Group43=0.0024213363493590227, Group57=3.1706441794137735E-4, Group68=0.004332536191180162, Group9=0.005787148728349523}	{Group34=0.018223110270119275, Group43=0.004237338611378289, Group57=9.016519385207918E-4, Group68=0.006916856024515697, Group9=0.008359214829838198}	[CIB1, PSMA8, PSMB5, PSMC3]	[ATM, CASP2, CDKN1A, CDKN1B, CDKN2A, CIB1, CRADD, GML, GTSE1, HSP90B3P, MDM2, MUC1, MYOD1, PCBP4, PIDD, PML, PPP2R5C, PSMA1, PSMA2, PSMA3, PSMA4, PSMA5, PSMA6, PSMA7, PSMA8, PSMB1, PSMB10, PSMB11, PSMB2, PSMB3, PSMB4, PSMB5, PSMB6, PSMB7, PSMB8, PSMB9, PSMC1, PSMC2, PSMC3, PSMC4, PSMC5, PSMC6, PSMD1, PSMD10, PSMD11, PSMD12, PSMD13, PSMD14, PSMD2, PSMD3, PSMD4, PSMD5, PSMD6, PSMD7, PSMD8, PSMD9, P…	TRUE	[PSMA8, PSMB5, PSMC3]	[CIB1]	[]	75	25	0	Specific for "Parasite" set
GO:0009251	GO_BiologicalProcess_08.10.2013_11h26	signal transduction involved in mitotic DNA damage checkpoint	[7, 8, 9, 10, 11, 12]	[Group34, Group43, Group57, Group68, Group9]	4	5.6338	0.0122258	0.0265326	{Group34=0.015219300884934778, Group43=0.0024213363493590227, Group57=3.1706441794137735E-4, Group68=0.004332536191180162, Group9=0.005787148728349523}	{Group34=0.018223110270119275, Group43=0.004237338611378289, Group57=9.016519385207918E-4, Group68=0.006916856024515697, Group9=0.008359214829838198}	[CIB1, PSMA8, PSMB5, PSMC3]	[ATM, CASP2, CDKN1A, CDKN1B, CDKN2A, CIB1, CRADD, GML, GTSE1, HSP90B3P, MDM2, MUC1, MYOD1, PCBP4, PIDD, PML, PPP2R5C, PSMA1, PSMA2, PSMA3, PSMA4, PSMA5, PSMA6, PSMA7, PSMA8, PSMB1, PSMB10, PSMB11, PSMB2, PSMB3, PSMB4, PSMB5, PSMB6, PSMB7, PSMB8, PSMB9, PSMC1, PSMC2, PSMC3, PSMC4, PSMC5, PSMC6, PSMD1, PSMD10, PSMD11, PSMD12, PSMD13, PSMD14, PSMD2, PSMD3, PSMD4, PSMD5, PSMD6, PSMD7, PSMD8, PSMD9, P…	TRUE	[PSMA8, PSMB5, PSMC3]	[CIB1]	[]	75	25	0	Specific for "Parasite" set
GO:0010165	GO_BiologicalProcess_08.10.2013_11h26	signal transduction involved in mitotic DNA integrity checkpoint	[6, 7, 8, 9, 10, 11]	[Group34, Group43, Group57, Group68, Group9]	4	5.6338	0.0122258	0.0265326	{Group34=0.015219300884934778, Group43=0.0024213363493590227, Group57=3.1706441794137735E-4, Group68=0.004332536191180162, Group9=0.005787148728349523}	{Group34=0.018223110270119275, Group43=0.004237338611378289, Group57=9.016519385207918E-4, Group68=0.006916856024515697, Group9=0.008359214829838198}	[CIB1, PSMA8, PSMB5, PSMC3]	[ATM, CASP2, CDKN1A, CDKN1B, CDKN2A, CIB1, CRADD, GML, GTSE1, HSP90B3P, MDM2, MUC1, MYOD1, PCBP4, PIDD, PML, PPP2R5C, PSMA1, PSMA2, PSMA3, PSMA4, PSMA5, PSMA6, PSMA7, PSMA8, PSMB1, PSMB10, PSMB11, PSMB2, PSMB3, PSMB4, PSMB5, PSMB6, PSMB7, PSMB8, PSMB9, PSMC1, PSMC2, PSMC3, PSMC4, PSMC5, PSMC6, PSMD1, PSMD10, PSMD11, PSMD12, PSMD13, PSMD14, PSMD2, PSMD3, PSMD4, PSMD5, PSMD6, PSMD7, PSMD8, PSMD9, P…	FALSE	[PSMA8, PSMB5, PSMC3]	[CIB1]	[]	75	25	0	Specific for "Parasite" set
GO:0010259	GO_BiologicalProcess_08.10.2013_11h26	cardiac septum development	[3, 4, 5, 6, 7, 8, 9]	[Group0, Group10, Group16, Group22, Group24, Group25, Group26, Group27, Group31, Group32, Group35, Group4, Group41, Group42, Group50, Group51, Group53, Group60, Group64, Group85, Group87]	4	5.7971	0.01109	0.0269328	{Group34=0.015219300884934778, Group43=0.0024213363493590227, Group57=3.1706441794137735E-4, Group68=0.004332536191180162, Group9=0.005787148728349523}	{Group34=0.018223110270119275, Group43=0.004237338611378289, Group57=9.016519385207918E-4, Group68=0.006916856024515697, Group9=0.008359214829838198}	[CIB1, PSMA8, PSMB5, PSMC3]	[ATM, CASP2, CDKN1A, CDKN1B, CDKN2A, CIB1, CRADD, GML, GTSE1, HSP90B3P, MDM2, MUC1, MYOD1, PCBP4, PIDD, PML, PPP2R5C, PSMA1, PSMA2, PSMA3, PSMA4, PSMA5, PSMA6, PSMA7, PSMA8, PSMB1, PSMB10, PSMB11, PSMB2, PSMB3, PSMB4, PSMB5, PSMB6, PSMB7, PSMB8, PSMB9, PSMC1, PSMC2, PSMC3, PSMC4, PSMC5, PSMC6, PSMD1, PSMD10, PSMD11, PSMD12, PSMD13, PSMD14, PSMD2, PSMD3, PSMD4, PSMD5, PSMD6, PSMD7, PSMD8, PSMD9, P…	FALSE	[PSMA8, PSMB5, PSMC3]	[CIB1]	[]	75	25	0	Specific for "Parasite" set
GO:0010332	GO_BiologicalProcess_08.10.2013_11h26	zona pellucida receptor complex	[3]	[None]	2	14.2857	0.012942	0.0269405	{Group34=0.015219300884934778, Group43=0.0024213363493590227, Group57=3.1706441794137735E-4, Group68=0.004332536191180162, Group9=0.005787148728349523}	{Group34=0.018223110270119275, Group43=0.004237338611378289, Group57=9.016519385207918E-4, Group68=0.006916856024515697, Group9=0.008359214829838198}	[CIB1, PSMA8, PSMB5, PSMC3]	[ATM, CASP2, CDKN1A, CDKN1B, CDKN2A, CIB1, CRADD, GML, GTSE1, HSP90B3P, MDM2, MUC1, MYOD1, PCBP4, PIDD, PML, PPP2R5C, PSMA1, PSMA2, PSMA3, PSMA4, PSMA5, PSMA6, PSMA7, PSMA8, PSMB1, PSMB10, PSMB11, PSMB2, PSMB3, PSMB4, PSMB5, PSMB6, PSMB7, PSMB8, PSMB9, PSMC1, PSMC2, PSMC3, PSMC4, PSMC5, PSMC6, PSMD1, PSMD10, PSMD11, PSMD12, PSMD13, PSMD14, PSMD2, PSMD3, PSMD4, PSMD5, PSMD6, PSMD7, PSMD8, PSMD9, P…	FALSE	[PSMA8, PSMB5, PSMC3]	[CIB1]	[]	75	25	0	Specific for "Parasite" set
GO:0010717	GO_BiologicalProcess_08.10.2013_11h26	oxaloacetate metabolic process	[7, 8]	[Group1, Group18, Group29, Group72, Group77]	2	14.2857	0.012942	0.0269405	{Group34=0.015219300884934778, Group43=0.0024213363493590227, Group57=3.1706441794137735E-4, Group68=0.004332536191180162, Group9=0.005787148728349523}	{Group34=0.018223110270119275, Group43=0.004237338611378289, Group57=9.016519385207918E-4, Group68=0.006916856024515697, Group9=0.008359214829838198}	[CIB1, PSMA8, PSMB5, PSMC3]	[ATM, CASP2, CDKN1A, CDKN1B, CDKN2A, CIB1, CRADD, GML, GTSE1, HSP90B3P, MDM2, MUC1, MYOD1, PCBP4, PIDD, PML, PPP2R5C, PSMA1, PSMA2, PSMA3, PSMA4, PSMA5, PSMA6, PSMA7, PSMA8, PSMB1, PSMB10, PSMB11, PSMB2, PSMB3, PSMB4, PSMB5, PSMB6, PSMB7, PSMB8, PSMB9, PSMC1, PSMC2, PSMC3, PSMC4, PSMC5, PSMC6, PSMD1, PSMD10, PSMD11, PSMD12, PSMD13, PSMD14, PSMD2, PSMD3, PSMD4, PSMD5, PSMD6, PSMD7, PSMD8, PSMD9, P…	FALSE	[PSMA8, PSMB5, PSMC3]	[CIB1]	[]	75	25	0	Specific for "Parasite" set
GO:0010718	GO_BiologicalProcess_08.10.2013_11h26	transcription factor TFTC complex	[5, 6, 7, 8, 9, 10, 11, 12, 13, 14]	[Group63]	2	14.2857	0.012942	0.0269405	{Group0=0.025957469680180437, Group10=0.007878931283670223, Group16=0.0027602371931727686, Group22=0.005714689039720905, Group24=0.0019414517710896377, Group25=0.004808548879788917, Group26=0.004862997455417293, Group27=0.006391731630380431, Group31=0.0016943720692012476, Group32=0.0019061753907805654, Group35=0.0027842733484890686, Group4=5.209296915210324E-5, Group41=0.006684940314855864, Group…	{Group0=0.028120592153528808, Group10=0.010391054301652033, Group16=0.004739275180730603, Group22=0.008387688751848425, Group24=0.0038406980688947185, Group25=0.007416575390860872, Group26=0.007375546140716228, Group27=0.009088243411947175, Group31=0.0035042695067571254, Group32=0.0038547102346895875, Group35=0.004692016198379727, Group4=1.8232539203236135E-4, Group41=0.009358916440798209, Group4…	[GATA3, ID2, NOTCH1, SALL4]	[ACVR1, ANK2, BMP4, CITED2, CRELD1, CSRP3, CYR61, DAND5, DVL3, EGLN1, FGF8, FGFR2, FGFRL1, FRS2, FZD1, FZD2, GATA3, GATA4, GATA6, GJA5, HAND1, HEG1, HES1, HEY1, HEY2, HEYL, HOXA13, ID2, IFT88, ISL1, JAG1, LMO4, LRP6, LUZP1, MEIS2, MORF4L1P1, MPP1, MSX2, NKX2-5, NOTCH1, NOTCH2, NPHP3, PARVA, PITX2, PROX1, PSG1, RBM15, SALL1, SALL4, SAV1, SMAD4, SMAD7, SOX11, SOX4, SP1, STRA6, TBX1, TBX2, TBX20, TB…	TRUE	[GATA3, ID2, NOTCH1, SALL4]	[]	[]	100	0	0	Specific for "Parasite" set
GO:0010770	GO_BiologicalProcess_08.10.2013_11h26	negative regulation of myoblast differentiation	[5, 6, 7, 8, 9, 10, 11, 12]	[Group0, Group1, Group25, Group26, Group29, Group32, Group41, Group49, Group50, Group51, Group64, Group78, Group87]	2	14.2857	0.012942	0.0269405	{None=NaN}	{None=NaN}	[CCT2, CCT4]	[CCT2, CCT3, CCT4, CCT5, CCT5-2P, CCT5P2, CCT6A, CCT7, CCT8, HSPA1L, PCYT1B, TCP1, ZPBP, ZPBP2]	TRUE	[CCT2, CCT4]	[CCT2]	[CCT2]	75	25	50	Specific for "Parasite" set
GO:0010822	GO_BiologicalProcess_08.10.2013_11h26	signal transduction involved in DNA integrity checkpoint	[5, 6, 7, 8, 9]	[Group34, Group43, Group57, Group68, Group9]	4	5.55556	0.0128206	0.0272437	{Group1=1.2884289020082514E-7, Group18=5.546288938355668E-4, Group29=2.3655046791298406E-9, Group72=2.1921864661742522E-6, Group77=5.416959172589568E-8}	{Group1=1.1724703008275089E-6, Group18=0.001401978592751016, Group29=1.0763046290040775E-7, Group72=1.329926456145713E-5, Group77=5.477147607840564E-7}	[MDH2, PC]	[GHR, GOLT1A, GOLT1B, GOT1, GOT2, KRT17, MDH1, MDH2, PC, PCK1, PODXL, PROC, STAT5A, STAT5B]	FALSE	[MDH2, PC]	[PC]	[PC]	75	25	50	Specific for "Parasite" set
GO:0014014	GO_BiologicalProcess_08.10.2013_11h26	signal transduction involved in DNA damage checkpoint	[6, 7, 8, 9, 10]	[Group34, Group43, Group57, Group68, Group9]	4	5.55556	0.0128206	0.0272437	{Group63=0.09246598222005765}	{Group63=0.09246598222005765}	[TAF12, TAF7]	[KAT2A, SUPT3H, TADA3, TAF10, TAF12, TAF2, TAF4, TAF5, TAF5L, TAF6, TAF7, TAF9, TAF9B, TRRAP]	FALSE	[TAF12, TAF7]	[TAF12]	[TAF12]	75	25	50	Specific for "Parasite" set
GO:0014015	GO_BiologicalProcess_08.10.2013_11h26	signal transduction involved in cell cycle checkpoint	[4, 5, 6, 7, 8]	[Group34, Group43, Group57, Group68, Group9]	4	5.47945	0.0134335	0.0274043	{Group0=0.025957469680180437, Group1=1.2884289020082514E-7, Group25=0.004808548879788917, Group26=0.004862997455417293, Group29=2.3655046791298406E-9, Group32=0.0019061753907805654, Group41=0.006684940314855864, Group49=4.171920564795925E-5, Group50=0.001355236433303597, Group51=0.03738514906255392, Group64=4.6408192078016E-4, Group78=0.022707596148103436, Group87=0.002375263414763153}	{Group0=0.028120592153528808, Group1=1.1724703008275089E-6, Group25=0.007416575390860872, Group26=0.007375546140716228, Group29=1.0763046290040775E-7, Group32=0.0038547102346895875, Group41=0.009358916440798209, Group49=1.6506294408540398E-4, Group50=0.00300796379099091, Group51=0.03822526477182479, Group64=0.00124210161149984, Group78=0.02519989328630991, Group87=0.004238215112616606}	[ITGB1BP3, NOTCH1]	[BMP4, DDIT3, ITGB1BP3, MBNL3, MKX, NEK4, NOTCH1, PRICKLE1, RILP, SOX8, SOX9, TBX3, TGFB1, ZFHX3]	TRUE	[ITGB1BP3, NOTCH1]	[ITGB1BP3]	[ITGB1BP3]	75	25	50	Specific for "Parasite" set
GO:0015074	GO_BiologicalProcess_08.10.2013_11h26	autophagic vacuole	[5, 6, 7, 8]	[Group36, Group6, Group69, Group89]	3	7.5	0.0137306	0.0274612	{Group34=0.015219300884934778, Group43=0.0024213363493590227, Group57=3.1706441794137735E-4, Group68=0.004332536191180162, Group9=0.005787148728349523}	{Group34=0.018223110270119275, Group43=0.004237338611378289, Group57=9.016519385207918E-4, Group68=0.006916856024515697, Group9=0.008359214829838198}	[CIB1, PSMA8, PSMB5, PSMC3]	[ATM, CASP2, CDKN1A, CDKN1B, CDKN2A, CHEK2, CIB1, CRADD, GML, GTSE1, HSP90B3P, MDM2, MUC1, MYOD1, PCBP4, PIDD, PML, PPP2R5C, PSMA1, PSMA2, PSMA3, PSMA4, PSMA5, PSMA6, PSMA7, PSMA8, PSMB1, PSMB10, PSMB11, PSMB2, PSMB3, PSMB4, PSMB5, PSMB6, PSMB7, PSMB8, PSMB9, PSMC1, PSMC2, PSMC3, PSMC4, PSMC5, PSMC6, PSMD1, PSMD10, PSMD11, PSMD12, PSMD13, PSMD14, PSMD2, PSMD3, PSMD4, PSMD5, PSMD6, PSMD7, PSMD8, P…	FALSE	[PSMA8, PSMB5, PSMC3]	[CIB1]	[]	75	25	0	Specific for "Parasite" set
GO:0016052	GO_BiologicalProcess_08.10.2013_11h26	Sin3 complex	[5, 6, 7, 8, 9, 10, 11, 12, 13, 14]	[None]	2	13.3333	0.0148106	0.0285034	{Group34=0.015219300884934778, Group43=0.0024213363493590227, Group57=3.1706441794137735E-4, Group68=0.004332536191180162, Group9=0.005787148728349523}	{Group34=0.018223110270119275, Group43=0.004237338611378289, Group57=9.016519385207918E-4, Group68=0.006916856024515697, Group9=0.008359214829838198}	[CIB1, PSMA8, PSMB5, PSMC3]	[ATM, CASP2, CDKN1A, CDKN1B, CDKN2A, CHEK2, CIB1, CRADD, GML, GTSE1, HSP90B3P, MDM2, MUC1, MYOD1, PCBP4, PIDD, PML, PPP2R5C, PSMA1, PSMA2, PSMA3, PSMA4, PSMA5, PSMA6, PSMA7, PSMA8, PSMB1, PSMB10, PSMB11, PSMB2, PSMB3, PSMB4, PSMB5, PSMB6, PSMB7, PSMB8, PSMB9, PSMC1, PSMC2, PSMC3, PSMC4, PSMC5, PSMC6, PSMD1, PSMD10, PSMD11, PSMD12, PSMD13, PSMD14, PSMD2, PSMD3, PSMD4, PSMD5, PSMD6, PSMD7, PSMD8, P…	FALSE	[PSMA8, PSMB5, PSMC3]	[CIB1]	[]	75	25	0	Specific for "Parasite" set
GO:0016282	GO_CellularComponent_08.10.2013_11h26	regulation of mammary gland epithelial cell proliferation	[4, 5, 6, 7, 8, 9, 10]	[Group10, Group15, Group16, Group22, Group27, Group34, Group35, Group41, Group42, Group44, Group50, Group52, Group56, Group59, Group61, Group62, Group64, Group7, Group85, Group88, Group9]	2	13.3333	0.0148106	0.0285034	{Group34=0.015219300884934778, Group43=0.0024213363493590227, Group57=3.1706441794137735E-4, Group68=0.004332536191180162, Group9=0.005787148728349523}	{Group34=0.018223110270119275, Group43=0.004237338611378289, Group57=9.016519385207918E-4, Group68=0.006916856024515697, Group9=0.008359214829838198}	[CIB1, PSMA8, PSMB5, PSMC3]	[ATM, CASP2, CDKN1A, CDKN1B, CDKN2A, CHEK2, CIB1, CRADD, GML, GTSE1, HSP90B3P, MDM2, MUC1, MYOD1, PCBP4, PIDD, PML, PPP2R5C, PSMA1, PSMA2, PSMA3, PSMA4, PSMA5, PSMA6, PSMA7, PSMA8, PSMB1, PSMB10, PSMB11, PSMB2, PSMB3, PSMB4, PSMB5, PSMB6, PSMB7, PSMB8, PSMB9, PSMC1, PSMC2, PSMC3, PSMC4, PSMC5, PSMC6, PSMD1, PSMD10, PSMD11, PSMD12, PSMD13, PSMD14, PSMD2, PSMD3, PSMD4, PSMD5, PSMD6, PSMD7, PSMD8, P…	FALSE	[PSMA8, PSMB5, PSMC3]	[CIB1]	[]	75	25	0	Specific for "Parasite" set
GO:0016580	GO_CellularComponent_08.10.2013_11h26	maintenance of fidelity involved in DNA-dependent DNA replication	[5, 6, 7, 8, 9]	[Group17, Group21, Group39, Group79, Group85]	2	13.3333	0.0148106	0.0285034	{Group36=0.018725883166646598, Group6=0.02193548058468075, Group69=0.019156369454716847, Group89=3.405945766295823E-4}	{Group36=0.02157032111601064, Group6=0.02464356460748084, Group69=0.021790370254740413, Group89=9.392153476755149E-4}	[MAP1LC3B, SQSTM1, TBC1D25]	[AMBRA1, ATG14, ATG16L1, ATG5, ATG9A, ATG9B, CLN3, DAPK2, ENTPD4, FYCO1, GABARAP, GABARAPL1, GABARAPL2, GABARAPL3, HTT, IRGM, MAP1LC3A, MAP1LC3B, MAP1LC3B2, MAP1LC3C, NBR1, OSBPL7, RAB23, RAB24, RPN2, SQSTM1, SRPX, STX17, TBC1D14, TBC1D25, TECPR1, TM9SF1, TMEM74, TP53INP1, TP53INP2, ULK1, VMP1, WDFY3, WIPI1, WIPI2]	TRUE	[MAP1LC3B, SQSTM1, TBC1D25]	[]	[]	100	0	0	Specific for "Parasite" set
GO:0016769	GO_MolecularFunction_08.10.2013_11h26	Sin3-type complex	[4, 5, 6, 7, 8, 9, 10, 11, 12, 13]	[None]	2	13.3333	0.0148106	0.0285034	{None=NaN}	{None=NaN}	[RPL4, SUDS3]	[CSNK2A1, CSNK2A2, HDAC1, HDAC2, HEY2, ING2, ING3, INGX, MORF4L1, NCOR1, PHF12, RBBP4, RPL4, SIN3A, SUDS3]	TRUE	[RPL4, SUDS3]	[RPL4]	[RPL4]	75	25	50	Specific for "Parasite" set
GO:0016812	GO_MolecularFunction_08.10.2013_11h26	epithelial cell fate commitment	[4, 5, 6]	[Group0, Group25, Group26, Group32, Group41, Group50, Group51, Group64, Group78, Group87]	2	13.3333	0.0148106	0.0285034	{Group10=0.007878931283670223, Group15=0.015418106372351973, Group16=0.0027602371931727686, Group22=0.005714689039720905, Group27=0.006391731630380431, Group34=0.015219300884934778, Group35=0.0027842733484890686, Group41=0.006684940314855864, Group42=0.00210484652551163, Group44=0.014481314673076898, Group50=0.001355236433303597, Group52=0.010889839423702828, Group56=0.028889700709546096, Group59…	{Group10=0.010391054301652033, Group15=0.01822139844005233, Group16=0.004739275180730603, Group22=0.008387688751848425, Group27=0.009088243411947175, Group34=0.018223110270119275, Group35=0.004692016198379727, Group41=0.009358916440798209, Group42=0.004075341145139539, Group44=0.0175706618033333, Group50=0.00300796379099091, Group52=0.013391559291310234, Group56=0.030569334471729007, Group59=0.03…	[BAX, GATA3]	[AGAP2, BAX, BRCA2, CCND1, DEAF1, ETV4, GATA3, GPX1, HOXA5, IQGAP3, MED1, PHB2, PYGO2, ROBO1, ZNF703]	TRUE	[BAX, GATA3]	[]	[]	100	0	0	Specific for "Parasite" set
GO:0016836	GO_MolecularFunction_08.10.2013_11h26	extracellular matrix assembly	[4, 5]	[Group0, Group25, Group26, Group32, Group41, Group50, Group51, Group58, Group64, Group78, Group87]	2	13.3333	0.0148106	0.0285034	{Group17=0.009768387246570837, Group21=0.008562223947040416, Group39=1.0959906182745803E-5, Group79=0.004993800590873064, Group85=0.007108443230210413}	{Group17=0.012177030677232139, Group21=0.010974118016629264, Group39=5.540841459054823E-5, Group79=0.0074497680945811275, Group85=0.009654751252972351}	[BLM, POLD1]	[APITD1, BHLHE40, BLM, BRCA2, CDK9, FANCM, KIAA2022, MMS22L, MSH5, POLD1, STRA13, TIPIN, TONSL, WRN, ZRANB3]	TRUE	[BLM, POLD1]	[BLM]	[BLM]	75	25	50	Specific for "Parasite" set
GO:0016846	GO_MolecularFunction_08.10.2013_11h26	negative regulation of protein acetylation	[6, 7, 8, 9, 10]	[Group63]	2	13.3333	0.0148106	0.0285034	{None=NaN}	{None=NaN}	[RPL4, SUDS3]	[CSNK2A1, CSNK2A2, HDAC1, HDAC2, HEY2, ING2, ING3, INGX, MORF4L1, NCOR1, PHF12, RBBP4, RPL4, SIN3A, SUDS3]	TRUE	[RPL4, SUDS3]	[RPL4]	[RPL4]	75	25	50	Specific for "Parasite" set
GO:0016903	GO_MolecularFunction_08.10.2013_11h26	glycolysis	[4, 9]	[Group20, Group4, Group70, Group71, Group77]	4	5.33333	0.0147146	0.0288633	{Group0=0.025957469680180437, Group25=0.004808548879788917, Group26=0.004862997455417293, Group32=0.0019061753907805654, Group41=0.006684940314855864, Group50=0.001355236433303597, Group51=0.03738514906255392, Group64=4.6408192078016E-4, Group78=0.022707596148103436, Group87=0.002375263414763153}	{Group0=0.028120592153528808, Group25=0.007416575390860872, Group26=0.007375546140716228, Group32=0.0038547102346895875, Group41=0.009358916440798209, Group50=0.00300796379099091, Group51=0.03822526477182479, Group64=0.00124210161149984, Group78=0.02519989328630991, Group87=0.004238215112616606}	[NOTCH1, NR2F2]	[ACVR1, ATOH1, FGFR3, GATA4, HES1, HES5, HOXA13, JAG2, NEUROD1, NKX2-2, NOTCH1, NR2F2, PROX1, RARA, RBPJ]	TRUE	[NOTCH1, NR2F2]	[NR2F2]	[NR2F2]	75	25	50	Specific for "Parasite" set
GO:0019028	GO_CellularComponent_08.10.2013_11h26	regulation of B cell apoptotic process	[8, 9, 10]	[Group10, Group15, Group2, Group22, Group24, Group34, Group42, Group44, Group52, Group56, Group59, Group61, Group62, Group68, Group7, Group76, Group8, Group88]	2	12.5	0.0167877	0.0317102	{Group0=0.025957469680180437, Group25=0.004808548879788917, Group26=0.004862997455417293, Group32=0.0019061753907805654, Group41=0.006684940314855864, Group50=0.001355236433303597, Group51=0.03738514906255392, Group58=0.0034842395563062403, Group64=4.6408192078016E-4, Group78=0.022707596148103436, Group87=0.002375263414763153}	{Group0=0.028120592153528808, Group25=0.007416575390860872, Group26=0.007375546140716228, Group32=0.0038547102346895875, Group41=0.009358916440798209, Group50=0.00300796379099091, Group51=0.03822526477182479, Group58=0.005661889278997641, Group64=0.00124210161149984, Group78=0.02519989328630991, Group87=0.004238215112616606}	[GPM6B, NOTCH1]	[ATP7A, FBLN5, GAS6, GPM6B, HAS1, HAS2, HAS3, IHH, LOX, MYH11, NOTCH1, TGFB1, THSD4, TNXB, VMO1]	TRUE	[GPM6B, NOTCH1]	[]	[]	100	0	0	Specific for "Parasite" set
GO:0019212	GO_MolecularFunction_08.10.2013_11h26	cell proliferation in hindbrain	[4, 5, 6, 7, 8, 9]	[Group16, Group35, Group58]	2	12.5	0.0167877	0.0317102	{Group63=0.09246598222005765}	{Group63=0.09246598222005765}	[SET, TAF7]	[BRCA1, CTBP1, FOXP3, MAGEA2, MAGEA2B, MECP2, MSX1, NOC2L, SET, SIN3A, SIRT1, SNCA, SPI1, TAF7, TWIST1]	FALSE	[SET, TAF7]	[]	[]	100	0	0	Specific for "Parasite" set
GO:0019320	GO_BiologicalProcess_08.10.2013_11h26	growth hormone secretion	[6, 7, 8, 9, 10]	[Group2, Group30, Group5, Group86]	2	12.5	0.0167877	0.0317102	{Group20=3.353063896482961E-5, Group4=5.209296915210324E-5, Group70=1.5149101199775108E-7, Group71=7.16283516351737E-6, Group77=5.416959172589568E-8}	{Group20=1.3869491571815882E-4, Group4=1.8232539203236135E-4, Group70=1.25324382652685E-6, Group71=4.0738624992505044E-5, Group77=5.477147607840564E-7}	[ENO3, OGDH, PFKFB4, PKM2]	[ADPGK, ALDOA, ALDOB, ALDOC, ARNT, BPGM, DDIT4, DHTKD1, ENO1, ENO2, ENO3, ENO4, ENTPD5, FBP1, GAPDH, GAPDHS, GCK, GNPDA1, GPI, HDAC4, HIF1A, HK1, HK2, HK3, HKDC1, HOOK1, HOOK2, HOOK3, IER3, IGF1, INS, INSR, KCNA4, KCNA5, KIF2A, LDHA, LDHAL6A, LDHAL6B, LDHB, LDHC, LPPR4, MAP4K2, MIA3, MLXIPL, NCOR1, OGDH, OGDHL, OGT, PDHA1, PDHA2, PFKFB1, PFKFB2, PFKFB3, PFKFB4, PFKL, PFKM, PFKP, PGAM1, PGAM2, PGA…	FALSE	[ENO3, OGDH, PFKFB4, PKM2]	[]	[]	100	0	0	Specific for "Parasite" set
GO:0019362	GO_BiologicalProcess_08.10.2013_11h26	eukaryotic 48S preinitiation complex	[4, 5, 6, 7, 8]	[Group47]	2	12.5	0.0167877	0.0317102	{Group10=0.007878931283670223, Group15=0.015418106372351973, Group2=7.468698121308929E-4, Group22=0.005714689039720905, Group24=0.0019414517710896377, Group34=0.015219300884934778, Group42=0.00210484652551163, Group44=0.014481314673076898, Group52=0.010889839423702828, Group56=0.028889700709546096, Group59=0.034513283332951686, Group61=0.01601917827519682, Group62=0.008375372611169397, Group68=0.…	{Group10=0.010391054301652033, Group15=0.01822139844005233, Group2=0.001836896024430034, Group22=0.008387688751848425, Group24=0.0038406980688947185, Group34=0.018223110270119275, Group42=0.004075341145139539, Group44=0.0175706618033333, Group52=0.013391559291310234, Group56=0.030569334471729007, Group59=0.03568987253748413, Group61=0.018689041321062954, Group62=0.010887984394520217, Group68=0.00…	[BAX, CD74]	[AURKB, BAX, BCL10, BCL6, BTK, CD74, FNIP1, IL10, IL2, IRS2, LYN, MIF, NOC2L, PTEN, TADA1, TEP1]	TRUE	[BAX, CD74]	[]	[]	100	0	0	Specific for "Parasite" set
GO:0019372	GO_BiologicalProcess_08.10.2013_11h26	regulation of transcription initiation from RNA polymerase II promoter	[5, 6, 7, 8, 9, 10, 11]	[None]	2	12.5	0.0167877	0.0317102	{Group16=0.0027602371931727686, Group35=0.0027842733484890686, Group58=0.0034842395563062403}	{Group16=0.004739275180730603, Group35=0.004692016198379727, Group58=0.005661889278997641}	[C5AR1, EGF]	[C5AR1, CEND1, EGF, FGF2, GBX2, GLI1, GLI2, IGF1, LHX1, LHX5, MIP, SHH, SKOR2, SLC6A4, SMO, UMOD]	FALSE	[C5AR1, EGF]	[C5AR1]	[C5AR1]	75	25	50	Specific for "Parasite" set
GO:0019674	GO_BiologicalProcess_08.10.2013_11h26	regulation of cellular amine metabolic process	[4, 5, 6]	[Group10, Group16, Group22, Group27, Group34, Group43, Group50, Group57, Group68, Group85, Group9]	4	5	0.0182471	0.0338401	{Group2=7.468698121308929E-4, Group30=1.1551471413098202E-4, Group5=2.3936785822171696E-4, Group86=1.205661402405004E-4}	{Group2=0.001836896024430034, Group30=3.7542282092569156E-4, Group5=7.026604870379433E-4, Group86=3.783282331684668E-4}	[LTBP4, SERP1]	[ADCYAP1, CACNA1C, CDK16, CHD7, DRD2, GAL, GHRH, GHRHR, GHRL, GHSR, HMGA2, KISS1, LTBP4, MGEA5, PTPN11, SERP1]	TRUE	[LTBP4, SERP1]	[LTBP4]	[LTBP4]	75	25	50	Specific for "Parasite" set
GO:0019933	GO_BiologicalProcess_08.10.2013_11h26	DNA-directed RNA polymerase II, core complex	[5, 6, 7, 8, 9, 10, 11, 12, 13]	[Group11]	2	11.7647	0.0188704	0.0343711	{Group47=0.02819837160992589}	{Group47=0.030188844900038307}	[EIF3B, EIF3I]	[EIF3A, EIF3B, EIF3C, EIF3CL, EIF3D, EIF3E, EIF3F, EIF3G, EIF3H, EIF3I, EIF3J, EIF3K, EIF3L, EIF3M, INTS6, PSMC5]	TRUE	[EIF3B, EIF3I]	[EIF3B]	[EIF3B]	75	25	50	Specific for "Parasite" set
GO:0019955	GO_MolecularFunction_08.10.2013_11h26	serine family amino acid catabolic process	[6, 7, 8, 9, 10]	[Group74, Group83]	2	11.7647	0.0188704	0.0343711	{None=NaN}	{None=NaN}	[CAND1, IRF8]	[AHR, ATF7IP, CAND1, CTNNBIP1, HEY2, HMGB1, HNF1A, HNF1B, IRF8, NKX2-5, PAXIP1, SRF, TAF1, TAF10, THRA, WNT10B]	TRUE	[CAND1, IRF8]	[CAND1]	[CAND1]	75	25	50	Specific for "Parasite" set
GO:0021534	GO_BiologicalProcess_08.10.2013_11h26	eukaryotic 43S preinitiation complex	[4, 5, 6, 7, 8]	[Group47]	2	11.7647	0.0188704	0.0343711	{Group10=0.007878931283670223, Group16=0.0027602371931727686, Group22=0.005714689039720905, Group27=0.006391731630380431, Group34=0.015219300884934778, Group43=0.0024213363493590227, Group50=0.001355236433303597, Group57=3.1706441794137735E-4, Group68=0.004332536191180162, Group85=0.007108443230210413, Group9=0.005787148728349523}	{Group10=0.010391054301652033, Group16=0.004739275180730603, Group22=0.008387688751848425, Group27=0.009088243411947175, Group34=0.018223110270119275, Group43=0.004237338611378289, Group50=0.00300796379099091, Group57=9.016519385207918E-4, Group68=0.006916856024515697, Group85=0.009654751252972351, Group9=0.008359214829838198}	[GATA3, PSMA8, PSMB5, PSMC3]	[ACSL3, APOC1, ATCAY, AZIN1, BHMT, CHRNB2, COMT, DRD1, DRD4, FSHR, GATA3, HPN, HPRT1, HSP90B3P, HTR1A, INS, LDLR, LPCAT1, MAOB, NQO1, NR1H4, NR4A2, OAZ1, OAZ2, OAZ3, ODC1, PAOX, PAX8, PDE1B, PRKCD, PSMA1, PSMA2, PSMA3, PSMA4, PSMA5, PSMA6, PSMA7, PSMA8, PSMB1, PSMB10, PSMB11, PSMB2, PSMB3, PSMB4, PSMB5, PSMB6, PSMB7, PSMB8, PSMB9, PSMC1, PSMC2, PSMC3, PSMC4, PSMC5, PSMC6, PSMD1, PSMD10, PSMD11, P…	TRUE	[GATA3, PSMA8, PSMB5, PSMC3]	[]	[]	100	0	0	Specific for "Parasite" set
GO:0021772	GO_BiologicalProcess_08.10.2013_11h26	membrane biogenesis	[3]	[Group13, Group2, Group26, Group30, Group54]	2	11.7647	0.0188704	0.0343711	{Group11=0.02358943604634925}	{Group11=0.025863116629129896}	[POLR2A, POLR2C]	[POLR2A, POLR2B, POLR2C, POLR2D, POLR2E, POLR2F, POLR2G, POLR2H, POLR2I, POLR2J, POLR2J2, POLR2J3, POLR2K, POLR2L, PPARGC1A, URI1, ZNF768]	FALSE	[POLR2A, POLR2C]	[POLR2C]	[POLR2C]	75	25	50	Specific for "Parasite" set
GO:0021782	GO_BiologicalProcess_08.10.2013_11h26	translation preinitiation complex	[3, 4, 5, 6, 7]	[Group47]	2	11.7647	0.0188704	0.0343711	{Group74=4.7885852965981517E-4, Group83=1.8907800325252137E-6}	{Group74=0.0012450321771155194, Group83=1.229007021141389E-5}	[GCSH, GLDC]	[ABP1, AGXT, AMT, CBS, CDO1, DAO, DMGDH, FAM206A, GCSH, GLDC, IBA57, PDPR, SARDH, SBDS, SDS, SHMT1, THNSL2]	FALSE	[GCSH, GLDC]	[GLDC]	[GLDC]	75	25	50	Specific for "Parasite" set
GO:0021988	GO_BiologicalProcess_08.10.2013_11h26	nitrogen cycle metabolic process	[3]	[Group19, Group33, Group40, Group45, Group46, Group73]	2	11.7647	0.0188704	0.0343711	{Group47=0.02819837160992589}	{Group47=0.030188844900038307}	[EIF3B, EIF3I]	[DHX29, EIF3A, EIF3B, EIF3C, EIF3CL, EIF3D, EIF3E, EIF3F, EIF3G, EIF3H, EIF3I, EIF3J, EIF3K, EIF3L, EIF3M, INTS6, PSMC5]	FALSE	[EIF3B, EIF3I]	[EIF3B]	[EIF3B]	75	25	50	Specific for "Parasite" set
GO:0030118	GO_CellularComponent_08.10.2013_11h26	regulation of protein localization to cell surface	[4, 5, 6, 7]	[Group16, Group35, Group51, Group58]	2	11.7647	0.0188704	0.0343711	{Group13=0.0021621845668124843, Group2=7.468698121308929E-4, Group26=0.004862997455417293, Group30=1.1551471413098202E-4, Group54=1.6051715118758713E-4}	{Group13=0.0040991415745820015, Group2=0.001836896024430034, Group26=0.007375546140716228, Group30=3.7542282092569156E-4, Group54=4.869020252690143E-4}	[IL1RAPL1, NLGN4X]	[ANK3, CLIP3, IL1RAPL1, NLGN1, NLGN2, NLGN3, NLGN4X, NRXN1, NRXN2, PEX11A, PEX16, PEX19, PEX3, PTEN, PTPRD, SPTBN1, TEP1]	FALSE	[IL1RAPL1, NLGN4X]	[]	[]	100	0	0	Specific for "Parasite" set
GO:0030170	GO_MolecularFunction_08.10.2013_11h26	DNA-directed RNA polymerase activity	[6]	[Group11]	3	6.52174	0.0199732	0.0357415	{Group47=0.02819837160992589}	{Group47=0.030188844900038307}	[EIF3B, EIF3I]	[DHX29, EIF3A, EIF3B, EIF3C, EIF3CL, EIF3D, EIF3E, EIF3F, EIF3G, EIF3H, EIF3I, EIF3J, EIF3K, EIF3L, EIF3M, INTS6, PSMC5]	FALSE	[EIF3B, EIF3I]	[EIF3B]	[EIF3B]	75	25	50	Specific for "Parasite" set
GO:0030252	GO_BiologicalProcess_08.10.2013_11h26	RNA polymerase activity	[5]	[Group11]	3	6.52174	0.0199732	0.0357415	{Group19=2.3574363820204065E-8, Group33=4.948468501051102E-8, Group40=7.165350399251331E-6, Group45=2.1789736582949275E-5, Group46=1.6852262944824843E-5, Group73=4.5411299210030155E-5}	{Group19=5.363167769096425E-7, Group33=5.628882919945629E-7, Group40=3.835569919599242E-5, Group45=9.91433014524192E-5, Group46=8.071346989363478E-5, Group73=1.7218450950469769E-4}	[CPS1, ISCU]	[ADSL, ARG1, ARG2, ASL, ASS1, CEBPA, CPS1, CYP21A2, CYP2C9, HTT, ISCU, NAGS, NR1H4, OTC, SLC25A15, SLC25A2, TINAGL1]	FALSE	[CPS1, ISCU]	[]	[]	100	0	0	Specific for "Parasite" set
GO:0030894	GO_CellularComponent_08.10.2013_11h26	formation of translation preinitiation complex	[4, 5, 6, 7, 8]	[Group47]	2	11.1111	0.0210556	0.0370289	{Group16=0.0027602371931727686, Group35=0.0027842733484890686, Group51=0.03738514906255392, Group58=0.0034842395563062403}	{Group16=0.004739275180730603, Group35=0.004692016198379727, Group51=0.03822526477182479, Group58=0.005661889278997641}	[EGF, GPM6B]	[ACTN2, ASTN2, CAV3, CDH1, CTNNB1, EGF, GPD1L, GPM6B, LEPR, NEDD4L, RAB11B, RAB11FIP5, RAB43, RANGRF, SYNJ2BP, TAX1BP3, TNF]	FALSE	[EGF, GPM6B]	[]	[]	100	0	0	Specific for "Parasite" set
GO:0030971	GO_MolecularFunction_08.10.2013_11h26	cardiac right ventricle morphogenesis	[5, 6, 7, 8, 9, 10, 11]	[Group0, Group10, Group16, Group22, Group25, Group26, Group27, Group32, Group35, Group41, Group42, Group50, Group51, Group64, Group78, Group85, Group87, Group9]	2	11.1111	0.0210556	0.0370289	{Group11=0.02358943604634925}	{Group11=0.025863116629129896}	[POLR2A, POLR2C, POLR3B]	[CCDC111, CD3EAP, CRCP, CTDP1, MED20, MED21, POLA1, POLR1A, POLR1B, POLR1C, POLR1D, POLR1E, POLR2A, POLR2B, POLR2C, POLR2D, POLR2E, POLR2F, POLR2G, POLR2H, POLR2I, POLR2J, POLR2J2, POLR2J3, POLR2K, POLR2L, POLR2M, POLR3A, POLR3B, POLR3C, POLR3D, POLR3E, POLR3F, POLR3G, POLR3H, POLR3K, POLRMT, PRIM1, PRIM2, RABAC1, RAD51B, RPAP1, TWISTNB, USP47, XRCC3, ZNRD1]	FALSE	[POLR2A, POLR2C, POLR3B]	[POLR2C]	[POLR2C]	83.3333	16.6667	33.3333	Specific for "Parasite" set
GO:0031057	GO_BiologicalProcess_08.10.2013_11h26	eukaryotic translation initiation factor 3 complex	[3, 4, 5, 6, 7]	[Group47]	2	11.1111	0.0210556	0.0370289	{Group11=0.02358943604634925}	{Group11=0.025863116629129896}	[POLR2A, POLR2C, POLR3B]	[CCDC111, CD3EAP, CRCP, CTDP1, MED20, MED21, POLA1, POLR1A, POLR1B, POLR1C, POLR1D, POLR1E, POLR2A, POLR2B, POLR2C, POLR2D, POLR2E, POLR2F, POLR2G, POLR2H, POLR2I, POLR2J, POLR2J2, POLR2J3, POLR2K, POLR2L, POLR2M, POLR3A, POLR3B, POLR3C, POLR3D, POLR3E, POLR3F, POLR3G, POLR3H, POLR3K, POLRMT, PRIM1, PRIM2, RABAC1, RAD51B, RPAP1, TWISTNB, USP47, XRCC3, ZNRD1]	FALSE	[POLR2A, POLR2C, POLR3B]	[POLR2C]	[POLR2C]	83.3333	16.6667	33.3333	Specific for "Parasite" set
GO:0031404	GO_MolecularFunction_08.10.2013_11h26	positive regulation of organ growth	[3, 4, 5]	[Group13, Group30, Group5, Group54, Group86]	2	11.1111	0.0210556	0.0370289	{Group47=0.02819837160992589}	{Group47=0.030188844900038307}	[EIF3B, EIF3I]	[C15orf42, EIF3A, EIF3B, EIF3C, EIF3CL, EIF3D, EIF3E, EIF3F, EIF3G, EIF3H, EIF3I, EIF3J, EIF3K, EIF3L, EIF3M, INTS6, PSMC5, RPL13A]	FALSE	[EIF3B, EIF3I]	[EIF3B]	[EIF3B]	75	25	50	Specific for "Parasite" set
GO:0031929	GO_BiologicalProcess_08.10.2013_11h26	regulation of DNA-dependent transcription, initiation	[4, 5, 6, 7, 8, 9, 10]	[None]	2	11.1111	0.0210556	0.0370289	{Group0=0.025957469680180437, Group10=0.007878931283670223, Group16=0.0027602371931727686, Group22=0.005714689039720905, Group25=0.004808548879788917, Group26=0.004862997455417293, Group27=0.006391731630380431, Group32=0.0019061753907805654, Group35=0.0027842733484890686, Group41=0.006684940314855864, Group42=0.00210484652551163, Group50=0.001355236433303597, Group51=0.03738514906255392, Group64=…	{Group0=0.028120592153528808, Group10=0.010391054301652033, Group16=0.004739275180730603, Group22=0.008387688751848425, Group25=0.007416575390860872, Group26=0.007375546140716228, Group27=0.009088243411947175, Group32=0.0038547102346895875, Group35=0.004692016198379727, Group41=0.009358916440798209, Group42=0.004075341145139539, Group50=0.00300796379099091, Group51=0.03822526477182479, Group64=0.…	[GATA3, NOTCH1]	[FOXH1, GATA3, GATA4, HAND1, HAND2, HEY2, ISL1, JAG1, NKX2-5, NOTCH1, PPP1R13L, RNH1, SEMA3C, SHC3, SMARCD3, SOX4, TBX20, ZFPM2]	TRUE	[GATA3, NOTCH1]	[]	[]	100	0	0	Specific for "Parasite" set
GO:0032091	GO_BiologicalProcess_08.10.2013_11h26	astrocyte differentiation	[5, 6, 7, 8, 9]	[Group0, Group12, Group24, Group25, Group26, Group3, Group31, Group32, Group35, Group4, Group41, Group42, Group50, Group51, Group53, Group60, Group64, Group78, Group87]	3	6.25	0.0223473	0.0386342	{Group47=0.02819837160992589}	{Group47=0.030188844900038307}	[EIF3B, EIF3I]	[COPS5, DDX3X, EIF3A, EIF3B, EIF3C, EIF3CL, EIF3D, EIF3E, EIF3F, EIF3G, EIF3H, EIF3I, EIF3J, EIF3K, EIF3L, EIF3M, INTS6, PSMC5]	FALSE	[EIF3B, EIF3I]	[EIF3B]	[EIF3B]	75	25	50	Specific for "Parasite" set
GO:0032266	GO_MolecularFunction_08.10.2013_11h26	cell differentiation involved in kidney development	[4, 5, 6, 7, 8]	[Group0, Group10, Group12, Group16, Group22, Group25, Group26, Group27, Group3, Group32, Group35, Group41, Group42, Group50, Group51, Group64, Group78, Group85, Group87]	3	6.25	0.0223473	0.0386342	{Group13=0.0021621845668124843, Group30=1.1551471413098202E-4, Group5=2.3936785822171696E-4, Group54=1.6051715118758713E-4, Group86=1.205661402405004E-4}	{Group13=0.0040991415745820015, Group30=3.7542282092569156E-4, Group5=7.026604870379433E-4, Group54=4.869020252690143E-4, Group86=3.783282331684668E-4}	[NLGN4X, SERP1]	[ADRB1, AGT, AKAP6, ARX, BASP1, CACNA2D2, CSDA, FGF8, HLX, IL7, NLGN4X, PROX1, RAG2, SASH3, SERP1, UBA2, WT1, YAP1]	TRUE	[NLGN4X, SERP1]	[]	[]	100	0	0	Specific for "Parasite" set
GO:0032633	GO_BiologicalProcess_08.10.2013_11h26	cyclin-dependent protein kinase holoenzyme complex	[3, 4, 5]	[None]	2	10.5263	0.0233406	0.0390285	{None=NaN}	{None=NaN}	[CAND1, IRF8]	[AHR, ATF7IP, BCLAF1, CAND1, CTNNBIP1, HEY2, HMGB1, HNF1A, HNF1B, IRF8, NKX2-5, PAXIP1, RRN3, SRF, TAF1, TAF10, THRA, WNT10B]	TRUE	[CAND1, IRF8]	[CAND1]	[CAND1]	75	25	50	Specific for "Parasite" set
GO:0032722	GO_BiologicalProcess_08.10.2013_11h26	lymphoid progenitor cell differentiation	[5]	[Group0, Group10, Group16, Group22, Group25, Group26, Group27, Group32, Group35, Group41, Group42, Group50, Group51, Group64, Group78, Group85, Group87, Group9]	2	10.5263	0.0233406	0.0390285	{Group0=0.025957469680180437, Group12=0.00436926717349027, Group24=0.0019414517710896377, Group25=0.004808548879788917, Group26=0.004862997455417293, Group3=9.107500034508453E-4, Group31=0.0016943720692012476, Group32=0.0019061753907805654, Group35=0.0027842733484890686, Group4=5.209296915210324E-5, Group41=0.006684940314855864, Group42=0.00210484652551163, Group50=0.001355236433303597, Group51=0…	{Group0=0.028120592153528808, Group12=0.006855229530820942, Group24=0.0038406980688947185, Group25=0.007416575390860872, Group26=0.007375546140716228, Group3=0.0021250833413853057, Group31=0.0035042695067571254, Group32=0.0038547102346895875, Group35=0.004692016198379727, Group4=1.8232539203236135E-4, Group41=0.009358916440798209, Group42=0.004075341145139539, Group50=0.00300796379099091, Group51…	[ID2, LAMC1, NOTCH1]	[ADORA2A, AGT, ATF5, BMP2, CD46, CDK6, CLCF1, CNTN2, DAB1, DNAAF3, DRD1, EIF2B5, EPHA4, F2, FGFR3, GCM1, GFAP, HES1, HES5, HMGA2, ID2, ID4, IL6ST, LAMB2, LAMC1, LAMC3, LIF, LMNB2, MT3, NF1, NFIX, NKX2-2, NOG, NOTCH1, NR2E1, NTRK3, OMA1, PAX6, POU3F2, PRPF19, S100B, SERPINE2, SHH, SOX8, SOX9, STAT3, TAL1, VIM]	TRUE	[ID2, LAMC1, NOTCH1]	[]	[]	100	0	0	Specific for "Parasite" set
GO:0032755	GO_BiologicalProcess_08.10.2013_11h26	glutathione peroxidase activity	[3, 5]	[Group76, Group90]	2	10.5263	0.0233406	0.0390285	{Group0=0.025957469680180437, Group10=0.007878931283670223, Group12=0.00436926717349027, Group16=0.0027602371931727686, Group22=0.005714689039720905, Group25=0.004808548879788917, Group26=0.004862997455417293, Group27=0.006391731630380431, Group3=9.107500034508453E-4, Group32=0.0019061753907805654, Group35=0.0027842733484890686, Group41=0.006684940314855864, Group42=0.00210484652551163, Group50=0…	{Group0=0.028120592153528808, Group10=0.010391054301652033, Group12=0.006855229530820942, Group16=0.004739275180730603, Group22=0.008387688751848425, Group25=0.007416575390860872, Group26=0.007375546140716228, Group27=0.009088243411947175, Group3=0.0021250833413853057, Group32=0.0038547102346895875, Group35=0.004692016198379727, Group41=0.009358916440798209, Group42=0.004075341145139539, Group50=…	[GATA3, LAMC1, NOTCH1]	[ACTA2, ADIPOQ, BASP1, BMP4, CD24, CD34, CTNNB1, FAM123B, FOXC2, FOXJ1, GATA3, GLI3, HES1, IFNG, IQGAP1, LAMB2, LAMC1, LGR4, LHX1, LIF, LMNB2, MAGI2, MEF2A, MEF2C, MIP, MTSS1, MYO1E, NOTCH1, NPHS1, NPHS2, OSR1, OXSR1, PAX2, PAX8, PDGFB, PODXL, POU3F3, PRKX, PROM1, PTCH1, PTPRO, PTPRU, SHH, STAT1, TCF21, TSHZ3, WNT4, WT1]	TRUE	[GATA3, LAMC1, NOTCH1]	[]	[]	100	0	0	Specific for "Parasite" set
GO:0033177	GO_CellularComponent_08.10.2013_11h26	viral capsid	[2, 3]	[Group23, Group91]	2	10.5263	0.0233406	0.0390285	{None=NaN}	{None=NaN}	[BCCIP, CCND2]	[BCCIP, CCND1, CCND2, CCND3, CCNE1, CCNK, CCNY, CDK12, CDK13, CDK14, CDK2, CDK4, CDK5, CDK5R1, CDK5R2, CDK6, CDKN1A, CDKN2A, CXXC1]	TRUE	[BCCIP, CCND2]	[CCND2]	[CCND2]	75	25	50	Specific for "Parasite" set
GO:0033238	GO_BiologicalProcess_08.10.2013_11h26	mammary gland alveolus development	[3, 4, 6, 7, 8, 9]	[Group16, Group24, Group3, Group31, Group32, Group35, Group4, Group42, Group53, Group58, Group60, Group64]	2	10.5263	0.0233406	0.0390285	{Group0=0.025957469680180437, Group10=0.007878931283670223, Group16=0.0027602371931727686, Group22=0.005714689039720905, Group25=0.004808548879788917, Group26=0.004862997455417293, Group27=0.006391731630380431, Group32=0.0019061753907805654, Group35=0.0027842733484890686, Group41=0.006684940314855864, Group42=0.00210484652551163, Group50=0.001355236433303597, Group51=0.03738514906255392, Group64=…	{Group0=0.028120592153528808, Group10=0.010391054301652033, Group16=0.004739275180730603, Group22=0.008387688751848425, Group25=0.007416575390860872, Group26=0.007375546140716228, Group27=0.009088243411947175, Group32=0.0038547102346895875, Group35=0.004692016198379727, Group41=0.009358916440798209, Group42=0.004075341145139539, Group50=0.00300796379099091, Group51=0.03822526477182479, Group64=0.…	[GATA3, NOTCH1]	[BATF, BCL2, BMP4, CDK7, FLCN, FLT3, FNIP1, GATA3, HES1, HES5, KIT, LIG4, NOTCH1, PRKDC, SHH, SOX4, SPI1, XRCC4, ZBTB1]	FALSE	[GATA3, NOTCH1]	[]	[]	100	0	0	Specific for "Parasite" set
GO:0033276	GO_CellularComponent_08.10.2013_11h26	mammary gland lobule development	[3, 5, 6, 7, 8]	[Group16, Group24, Group3, Group31, Group32, Group35, Group4, Group42, Group53, Group58, Group60, Group64]	2	10.5263	0.0233406	0.0390285	{Group76=0.0021634249503613527, Group90=8.824681750460256E-7}	{Group76=0.004017789193528226, Group90=6.17727722532218E-6}	[ALOX5AP, GSTT1]	[ALOX5AP, CLIC2, GPX1, GPX2, GPX3, GPX4, GPX5, GPX6, GPX7, GPX8, GSTK1, GSTT1, GSTZ1, LTC4S, MGST1, MGST2, MGST3, PRDX5, PRDX6]	FALSE	[ALOX5AP, GSTT1]	[GSTT1]	[GSTT1]	75	25	50	Specific for "Parasite" set
GO:0033290	GO_CellularComponent_08.10.2013_11h26	regulation of intrinsic apoptotic signaling pathway	[5, 6, 7, 8]	[Group10, Group15, Group22, Group24, Group34, Group40, Group44, Group52, Group56, Group59, Group61, Group62, Group68, Group7, Group8]	4	4.65116	0.023128	0.0393177	{Group23=0.009147889951232707, Group91=0.002209239903780456}	{Group23=0.011561916466141338, Group91=0.0040208166248804295}	[ERVK-6, SNRNP200]	[ERVK-5, ERVK-6, FSIP2, HNRNPC, HNRNPD, HNRNPH3, HNRNPL, HNRNPUL1, HNRPLL, LARP1B, NCR3LG1, PRPF3, RAVER2, RBMX, SNRNP200, SNRPA1, SNRPD3, SNRPN, ZNF571]	FALSE	[ERVK-6, SNRNP200]	[ERVK-6]	[ERVK-6]	75	25	50	Specific for "Parasite" set
GO:0033598	GO_BiologicalProcess_08.10.2013_11h26	proteasome core complex	[3, 4, 5, 6]	[Group15, Group34, Group43, Group57, Group68, Group9]	2	10	0.0257224	0.0423175	{Group16=0.0027602371931727686, Group24=0.0019414517710896377, Group3=9.107500034508453E-4, Group31=0.0016943720692012476, Group32=0.0019061753907805654, Group35=0.0027842733484890686, Group4=5.209296915210324E-5, Group42=0.00210484652551163, Group53=0.001514325273092741, Group58=0.0034842395563062403, Group60=0.0028931188343746875, Group64=4.6408192078016E-4}	{Group16=0.004739275180730603, Group24=0.0038406980688947185, Group3=0.0021250833413853057, Group31=0.0035042695067571254, Group32=0.0038547102346895875, Group35=0.004692016198379727, Group4=1.8232539203236135E-4, Group42=0.004075341145139539, Group53=0.0032047348802660336, Group58=0.005661889278997641, Group60=0.004786796616874483, Group64=0.00124210161149984}	[EGF, ID2]	[AGAP2, AR, CCND1, CHUK, DDR1, EGF, ERBB4, ESR1, FOXB1, FOXF1, HIF1A, HOXA5, ID2, PHB2, TGFA, TNFRSF11A, TNFSF11, TPH1, VEGFA]	TRUE	[EGF, ID2]	[]	[]	100	0	0	Specific for "Parasite" set
GO:0033599	GO_BiologicalProcess_08.10.2013_11h26	2 iron, 2 sulfur cluster binding	[4]	[Group37, Group38, Group67, Group80, Group86]	2	10	0.0257224	0.0423175	{Group16=0.0027602371931727686, Group24=0.0019414517710896377, Group3=9.107500034508453E-4, Group31=0.0016943720692012476, Group32=0.0019061753907805654, Group35=0.0027842733484890686, Group4=5.209296915210324E-5, Group42=0.00210484652551163, Group53=0.001514325273092741, Group58=0.0034842395563062403, Group60=0.0028931188343746875, Group64=4.6408192078016E-4}	{Group16=0.004739275180730603, Group24=0.0038406980688947185, Group3=0.0021250833413853057, Group31=0.0035042695067571254, Group32=0.0038547102346895875, Group35=0.004692016198379727, Group4=1.8232539203236135E-4, Group42=0.004075341145139539, Group53=0.0032047348802660336, Group58=0.005661889278997641, Group60=0.004786796616874483, Group64=0.00124210161149984}	[EGF, ID2]	[AGAP2, AR, CCND1, CHUK, DDR1, EGF, ERBB4, ESR1, FOXB1, FOXF1, HIF1A, HOXA5, ID2, PHB2, TGFA, TNFRSF11A, TNFSF11, TPH1, VEGFA]	FALSE	[EGF, ID2]	[]	[]	100	0	0	Specific for "Parasite" set
GO:0034062	GO_MolecularFunction_08.10.2013_11h26	threonine-type endopeptidase activity	[6]	[Group15, Group34, Group43, Group57, Group68, Group9]	2	9.52381	0.0281984	0.0456545	{Group10=0.007878931283670223, Group15=0.015418106372351973, Group22=0.005714689039720905, Group24=0.0019414517710896377, Group34=0.015219300884934778, Group40=7.165350399251331E-6, Group44=0.014481314673076898, Group52=0.010889839423702828, Group56=0.028889700709546096, Group59=0.034513283332951686, Group61=0.01601917827519682, Group62=0.008375372611169397, Group68=0.004332536191180162, Group7=0…	{Group10=0.010391054301652033, Group15=0.01822139844005233, Group22=0.008387688751848425, Group24=0.0038406980688947185, Group34=0.018223110270119275, Group40=3.835569919599242E-5, Group44=0.0175706618033333, Group52=0.013391559291310234, Group56=0.030569334471729007, Group59=0.03568987253748413, Group61=0.018689041321062954, Group62=0.010887984394520217, Group68=0.006916856024515697, Group7=0.00…	[BAX, BCAP31, CD74, SLC9A3R1]	[AKT1, ARHGEF2, BAD, BAX, BBC3, BCAP31, BCL2, BCL2L1, BCL2L11, BCLAF1, BID, BMF, CAV1, CD44, CD74, CDKN2D, CLU, CRMP1, CSDA, CXCL12, CXCR7, CYLD, DAPK2, DDX3X, DENR, DFNA5, DNM1L, EPO, EPX, FIS1, GABPA, GNB2L1, HSPB1, HTRA2, ING2, ING3, INGX, INS, KDM1A, KIAA1967, LCK, MAPK7, MIF, MSX1, MUC1, MYOD1, NACC2, NCOA1, NDUFA13, NDUFS3, NFE2L2, NKX3-1, NOC2L, PARL, PMAIP1, PPIF, PYCARD, RIPK1, S100A8, S…	TRUE	[BAX, BCAP31, CD74, SLC9A3R1]	[]	[]	100	0	0	Specific for "Parasite" set
GO:0034394	GO_BiologicalProcess_08.10.2013_11h26	nuclear replisome	[4, 5, 6, 7, 8, 9, 10, 11, 12, 13]	[Group17, Group21, Group28, Group39, Group79]	2	9.52381	0.0281984	0.0456545	{Group15=0.015418106372351973, Group34=0.015219300884934778, Group43=0.0024213363493590227, Group57=3.1706441794137735E-4, Group68=0.004332536191180162, Group9=0.005787148728349523}	{Group15=0.01822139844005233, Group34=0.018223110270119275, Group43=0.004237338611378289, Group57=9.016519385207918E-4, Group68=0.006916856024515697, Group9=0.008359214829838198}	[PSMA8, PSMB5]	[PSMA1, PSMA2, PSMA3, PSMA4, PSMA5, PSMA6, PSMA7, PSMA8, PSMB1, PSMB10, PSMB11, PSMB2, PSMB3, PSMB4, PSMB5, PSMB6, PSMB7, PSMB8, PSMB9, PSMF1]	FALSE	[PSMA8, PSMB5]	[]	[]	100	0	0	Specific for "Parasite" set
GO:0034446	GO_BiologicalProcess_08.10.2013_11h26	threonine-type peptidase activity	[5]	[Group15, Group34, Group43, Group57, Group68, Group9]	2	9.52381	0.0281984	0.0456545	{Group37=0.001249498325274065, Group38=4.839762353750346E-5, Group67=2.3936785822171696E-4, Group80=8.055319518120996E-4, Group86=1.205661402405004E-4}	{Group37=0.002842608689998498, Group38=1.761673496765126E-4, Group67=7.026604870379433E-4, Group80=0.0019290370424973964, Group86=3.783282331684668E-4}	[CISD2, UQCRFS1]	[AIFM3, AOX1, CIAPIN1, CISD1, CISD2, CISD3, CMAHP, FDX1, FDX1L, FECH, FXN, GLRX2, GLRX5, NDUFS1, NDUFV2, RFESD, SDHB, UQCRFS1, UQCRFS1P1, XDH]	TRUE	[CISD2, UQCRFS1]	[]	[]	100	0	0	Specific for "Parasite" set
GO:0035065	GO_BiologicalProcess_08.10.2013_11h26	negative regulation of neural precursor cell proliferation	[4, 5, 6]	[Group24, Group3, Group31, Group32, Group35, Group4, Group42, Group53, Group60, Group64]	2	9.52381	0.0281984	0.0456545	{Group15=0.015418106372351973, Group34=0.015219300884934778, Group43=0.0024213363493590227, Group57=3.1706441794137735E-4, Group68=0.004332536191180162, Group9=0.005787148728349523}	{Group15=0.01822139844005233, Group34=0.018223110270119275, Group43=0.004237338611378289, Group57=9.016519385207918E-4, Group68=0.006916856024515697, Group9=0.008359214829838198}	[PSMA8, PSMB5]	[PRSS50, PSMA1, PSMA2, PSMA3, PSMA4, PSMA5, PSMA6, PSMA7, PSMA8, PSMB1, PSMB10, PSMB11, PSMB2, PSMB3, PSMB4, PSMB5, PSMB6, PSMB7, PSMB8, PSMB9, TASP1]	FALSE	[PSMA8, PSMB5]	[]	[]	100	0	0	Specific for "Parasite" set
GO:0035067	GO_BiologicalProcess_08.10.2013_11h26	positive regulation of establishment of protein localization to plasma membrane	[3, 4, 5, 6, 7, 8, 9, 10]	[Group57]	2	9.52381	0.0281984	0.0456545	{Group17=0.009768387246570837, Group21=0.008562223947040416, Group28=0.042546600770188, Group39=1.0959906182745803E-5, Group79=0.004993800590873064}	{Group17=0.012177030677232139, Group21=0.010974118016629264, Group28=0.04301934077874565, Group39=5.540841459054823E-5, Group79=0.0074497680945811275}	[POLD1, PURB]	[CHRAC1, HELB, KIAA2022, MCM3, POLA1, POLA2, POLD1, POLD3, POLE, POLE2, POLE3, POLE4, POLR1A, POLR1B, PURA, PURB, RPA1, RPA2, RPA3, RPA4, TONSL]	TRUE	[POLD1, PURB]	[]	[]	100	0	0	Specific for "Parasite" set
GO:0035176	GO_BiologicalProcess_08.10.2013_11h26	fatty-acyl-CoA binding	[4]	[Group46]	2	9.09091	0.0307657	0.0482785	{Group15=0.015418106372351973, Group34=0.015219300884934778, Group43=0.0024213363493590227, Group57=3.1706441794137735E-4, Group68=0.004332536191180162, Group9=0.005787148728349523}	{Group15=0.01822139844005233, Group34=0.018223110270119275, Group43=0.004237338611378289, Group57=9.016519385207918E-4, Group68=0.006916856024515697, Group9=0.008359214829838198}	[PSMA8, PSMB5]	[PRSS50, PSMA1, PSMA2, PSMA3, PSMA4, PSMA5, PSMA6, PSMA7, PSMA8, PSMB1, PSMB10, PSMB11, PSMB2, PSMB3, PSMB4, PSMB5, PSMB6, PSMB7, PSMB8, PSMB9, TASP1]	FALSE	[PSMA8, PSMB5]	[]	[]	100	0	0	Specific for "Parasite" set
GO:0035327	GO_CellularComponent_08.10.2013_11h26	phosphatidylinositol-3-phosphate binding	[6, 7]	[None]	2	9.09091	0.0307657	0.0482785	{Group24=0.0019414517710896377, Group3=9.107500034508453E-4, Group31=0.0016943720692012476, Group32=0.0019061753907805654, Group35=0.0027842733484890686, Group4=5.209296915210324E-5, Group42=0.00210484652551163, Group53=0.001514325273092741, Group60=0.0028931188343746875, Group64=4.6408192078016E-4}	{Group24=0.0038406980688947185, Group3=0.0021250833413853057, Group31=0.0035042695067571254, Group32=0.0038547102346895875, Group35=0.004692016198379727, Group4=1.8232539203236135E-4, Group42=0.004075341145139539, Group53=0.0032047348802660336, Group60=0.004786796616874483, Group64=0.00124210161149984}	[BTG2, ID2]	[ACTR1B, BDNF, BDNF-AS, BTG2, CBX8, CD46, CEND1, CTNNA1, GATA2, ID2, KCTD11, KDM2B, LRRK2, NF1, NR2E1, PCSK1, REN, SLC6A4, TGFB1, TP53, VAX1]	FALSE	[BTG2, ID2]	[BTG2]	[BTG2]	75	25	50	Specific for "Parasite" set
GO:0035794	GO_BiologicalProcess_08.10.2013_11h26	thymic T cell selection	[2, 6, 8]	[Group10, Group15, Group16, Group2, Group22, Group24, Group27, Group35, Group41, Group42, Group44, Group50, Group59, Group61, Group64, Group68, Group76, Group8, Group85, Group9]	2	9.09091	0.0307657	0.0482785	{Group46=1.6852262944824843E-5}	{Group46=8.071346989363478E-5}	[HADHB, HMGCL]	[ACADL, ACADS, ACBD3, ACBD4, ACBD5, ACBD6, ACBD7, ACOT7, ALDH6A1, CTDSP2, DBI, ECI2, GCDH, HADHA, HADHB, HMGCL, PITPNA, SCP2, SOAT1, SOAT2, SYCP2, TSPO]	FALSE	[HADHB, HMGCL]	[HADHB]	[HADHB]	75	25	50	Specific for "Parasite" set
GO:0035850	GO_BiologicalProcess_08.10.2013_11h26	pyrimidine ribonucleoside triphosphate biosynthetic process	[8, 9, 10]	[Group45, Group73]	2	9.09091	0.0307657	0.0482785	{None=NaN}	{None=NaN}	[RUVBL1, SNX3]	[ARHGEF40, BBS5, DAB2IP, KIF16B, LANCL2, PARD3, PHLDA3, PLEKHF1, RS1, RUVBL1, SESTD1, SH3PXD2B, SNX27, SNX3, TECPR1, VPS36, WDR45, WDR45L, WIPI1, WIPI2, ZFYVE26, ZFYVE28]	TRUE	[RUVBL1, SNX3]	[RUVBL1]	[RUVBL1]	75	25	50	Specific for "Parasite" set
GO:0042100	GO_ImmuneSystemProcess_08.10.2013_11h26	single-stranded RNA binding	[5]	[Group27]	3	5.55556	0.0303508	0.0483716	{Group10=0.007878931283670223, Group15=0.015418106372351973, Group16=0.0027602371931727686, Group2=7.468698121308929E-4, Group22=0.005714689039720905, Group24=0.0019414517710896377, Group27=0.006391731630380431, Group35=0.0027842733484890686, Group41=0.006684940314855864, Group42=0.00210484652551163, Group44=0.014481314673076898, Group50=0.001355236433303597, Group59=0.034513283332951686, Group61…	{Group10=0.010391054301652033, Group15=0.01822139844005233, Group16=0.004739275180730603, Group2=0.001836896024430034, Group22=0.008387688751848425, Group24=0.0038406980688947185, Group27=0.009088243411947175, Group35=0.004692016198379727, Group41=0.009358916440798209, Group42=0.004075341145139539, Group44=0.0175706618033333, Group50=0.00300796379099091, Group59=0.03568987253748413, Group61=0.018…	[CD74, GATA3]	[CARD11, CCR7, CD28, CD3D, CD3E, CD74, DEAF1, DOCK2, FAS, GATA3, GLI3, HLA-DMA, ITPKB, JAG2, MECOM, MINK1, PTPN2, PTPRC, SHH, SPN, SRF, ZAP70]	TRUE	[CD74, GATA3]	[]	[]	100	0	0	Specific for "Parasite" set
GO:0043388	GO_BiologicalProcess_08.10.2013_11h26	transcription factor TFIID complex	[5, 6, 7, 8, 9, 10, 11, 12, 13]	[Group63]	2	8.69565	0.0334218	0.0516518	{Group27=0.006391731630380431}	{Group27=0.009088243411947175}	[A1CF, DHX58, PIWIL1]	[A1CF, ADARB2, ASIP, ASPA, ASPM, ATG5, ATXN1, C3, CBX4, CBX6, CBX7, CBX8, CNBP, CPEB2, DDX1, DDX3X, DDX58, DDX60, DHX58, DLX2, EIF4A3, ENDOV, HNRNPA1, HNRNPC, HNRNPF, HNRNPH1, HNRPDL, IFIH1, IFIT5, JMJD6, KHDRBS2, LONP1, LSM14A, MSI1, MSI2, PABPC1, PABPC3, PABPC4, PATL1, PIWIL1, PNPT1, PTBP1, RBMX, RBMXP1, RBPMS, ROPN1L, SNRPC, STRBP, SYNCRIP, THRA, TIA1, TLR7, TLR8, ZFP36]	FALSE	[A1CF, DHX58, PIWIL1]	[]	[]	100	0	0	Specific for "Parasite" set
GO:0043596	GO_CellularComponent_08.10.2013_11h26	replisome	[3, 4, 5, 6, 7, 8, 9, 10]	[Group17, Group21, Group28, Group39, Group79]	2	8.69565	0.0334218	0.0516518	{Group63=0.09246598222005765}	{Group63=0.09246598222005765}	[TAF12, TAF7]	[EDF1, ERCC1, ERCC4, PAPPA-AS1, TAF1, TAF10, TAF11, TAF12, TAF13, TAF1L, TAF2, TAF3, TAF4, TAF4B, TAF5, TAF6, TAF7, TAF7L, TAF8, TAF9, TAF9B, TBP, TP53]	FALSE	[TAF12, TAF7]	[TAF12]	[TAF12]	75	25	50	Specific for "Parasite" set
GO:0043601	GO_CellularComponent_08.10.2013_11h26	regulation of oligodendrocyte differentiation	[6, 7, 8, 9, 10, 11]	[Group0, Group24, Group25, Group26, Group3, Group31, Group32, Group35, Group4, Group41, Group42, Group50, Group51, Group53, Group60, Group64, Group78, Group87]	2	8.69565	0.0334218	0.0516518	{Group17=0.009768387246570837, Group21=0.008562223947040416, Group28=0.042546600770188, Group39=1.0959906182745803E-5, Group79=0.004993800590873064}	{Group17=0.012177030677232139, Group21=0.010974118016629264, Group28=0.04301934077874565, Group39=5.540841459054823E-5, Group79=0.0074497680945811275}	[POLD1, PURB]	[CHRAC1, HELB, KIAA2022, MCM3, POLA1, POLA2, POLD1, POLD3, POLE, POLE2, POLE3, POLE4, POLR1A, POLR1B, PRIM1, PRIM2, PURA, PURB, RPA1, RPA2, RPA3, RPA4, TONSL]	TRUE	[POLD1, PURB]	[]	[]	100	0	0	Specific for "Parasite" set
GO:0043621	GO_MolecularFunction_08.10.2013_11h26	positive regulation of leukocyte apoptotic process	[6, 7, 8, 9]	[Group10, Group15, Group34, Group42, Group44, Group52, Group56, Group59, Group61, Group62, Group7, Group88]	2	8.69565	0.0334218	0.0516518	{Group0=0.025957469680180437, Group24=0.0019414517710896377, Group25=0.004808548879788917, Group26=0.004862997455417293, Group3=9.107500034508453E-4, Group31=0.0016943720692012476, Group32=0.0019061753907805654, Group35=0.0027842733484890686, Group4=5.209296915210324E-5, Group41=0.006684940314855864, Group42=0.00210484652551163, Group50=0.001355236433303597, Group51=0.03738514906255392, Group53=0…	{Group0=0.028120592153528808, Group24=0.0038406980688947185, Group25=0.007416575390860872, Group26=0.007375546140716228, Group3=0.0021250833413853057, Group31=0.0035042695067571254, Group32=0.0038547102346895875, Group35=0.004692016198379727, Group4=1.8232539203236135E-4, Group41=0.009358916440798209, Group42=0.004075341145139539, Group50=0.00300796379099091, Group51=0.03822526477182479, Group53=…	[ID2, NOTCH1]	[ASPA, CTNNB1, CXCR4, DICER1, DLX1, DLX2, DRD3, HDAC2, HES1, HES5, ID2, ID4, LINGO1, NF1, NKX2-2, NOTCH1, ODZ4, OLIG2, PPARG, SHH, TCF7L2, TP73, ZNF488]	FALSE	[ID2, NOTCH1]	[]	[]	100	0	0	Specific for "Parasite" set
GO:0044091	GO_BiologicalProcess_08.10.2013_11h26	pyrimidine ribonucleoside triphosphate metabolic process	[7, 8, 9]	[Group45, Group73]	2	8.69565	0.0334218	0.0516518	{Group10=0.007878931283670223, Group15=0.015418106372351973, Group34=0.015219300884934778, Group42=0.00210484652551163, Group44=0.014481314673076898, Group52=0.010889839423702828, Group56=0.028889700709546096, Group59=0.034513283332951686, Group61=0.01601917827519682, Group62=0.008375372611169397, Group7=0.001387806349496967, Group88=0.007406035907259842}	{Group10=0.010391054301652033, Group15=0.01822139844005233, Group34=0.018223110270119275, Group42=0.004075341145139539, Group44=0.0175706618033333, Group52=0.013391559291310234, Group56=0.030569334471729007, Group59=0.03568987253748413, Group61=0.018689041321062954, Group62=0.010887984394520217, Group7=0.0030069137572434285, Group88=0.00991101864059773}	[BAX, HCAR2]	[ADAM8, ANXA1, BAX, BBC3, CCL5, CDKN2A, FNIP1, HCAR2, IL10, LGALS16, LYN, MEF2A, MEF2C, NFKBID, NR4A3, RAPGEF2, S100A4, S1PR4, SIRT1, TEC, TP53, WNT5A, ZC3H8]	TRUE	[BAX, HCAR2]	[]	[]	100	0	0	Specific for "Parasite" set
GO:0044247	GO_BiologicalProcess_08.10.2013_11h26	positive regulation of mitochondrion organization	[4, 5, 6]	[Group10, Group15, Group34, Group42, Group44, Group52, Group56, Group59, Group6, Group62, Group7, Group80, Group88]	3	5.26316	0.0348453	0.0530481	{Group10=0.007878931283670223, Group15=0.015418106372351973, Group34=0.015219300884934778, Group42=0.00210484652551163, Group44=0.014481314673076898, Group52=0.010889839423702828, Group56=0.028889700709546096, Group59=0.034513283332951686, Group6=0.02193548058468075, Group62=0.008375372611169397, Group7=0.001387806349496967, Group80=8.055319518120996E-4, Group88=0.007406035907259842}	{Group10=0.010391054301652033, Group15=0.01822139844005233, Group34=0.018223110270119275, Group42=0.004075341145139539, Group44=0.0175706618033333, Group52=0.013391559291310234, Group56=0.030569334471729007, Group59=0.03568987253748413, Group6=0.02464356460748084, Group62=0.010887984394520217, Group7=0.0030069137572434285, Group80=0.0019290370424973964, Group88=0.00991101864059773}	[BAX, PINK1, YWHAG]	[AKT1, APOPT1, BAD, BAK1, BAX, BBC3, BCL2, BCL2L11, BID, BIK, BMF, BNIP3, C1QBP, CASP8, CCDC56, CRMP1, DAPK2, DENR, DNM1L, DYNLL1, DYNLL2, FAM162A, FIS1, GPER, GZMB, HRK, MAPK8, MARCH5, MFF, MGARP, MLLT11, MUL1, NMT1, PINK1, PLA2G6, PMAIP1, PPARGC1A, PPIF, PPP3CC, PPP3R1, PYCARD, REXO2, SFN, SH3GLB1, SIVA1, SMCR7, SMCR7L, TNFSF10, TP53, UTRN, YWHAB, YWHAE, YWHAG, YWHAH, YWHAQ, YWHAZ, ZNF205]	TRUE	[BAX, PINK1, YWHAG]	[]	[]	100	0	0	Specific for "Parasite" set
GO:0044724	GO_BiologicalProcess_08.10.2013_11h26	regulation of transcription involved in G1/S transition of mitotic cell cycle	[4, 5, 7, 8, 9, 10, 11]	[Group24, Group3, Group31, Group32, Group35, Group4, Group42, Group53, Group60, Group64]	2	8.33333	0.0361639	0.0542459	{Group24=0.0019414517710896377, Group3=9.107500034508453E-4, Group31=0.0016943720692012476, Group32=0.0019061753907805654, Group35=0.0027842733484890686, Group4=5.209296915210324E-5, Group42=0.00210484652551163, Group53=0.001514325273092741, Group60=0.0028931188343746875, Group64=4.6408192078016E-4}	{Group24=0.0038406980688947185, Group3=0.0021250833413853057, Group31=0.0035042695067571254, Group32=0.0038547102346895875, Group35=0.004692016198379727, Group4=1.8232539203236135E-4, Group42=0.004075341145139539, Group53=0.0032047348802660336, Group60=0.004786796616874483, Group64=0.00124210161149984}	[E2F4, ID2]	[BACH1, BRIP1, CCNA1, CCNE1, CDC45, CDC6, CDK1, CDT1, DHFR, E2F1, E2F4, E2F6, E2F7, FBXO5, GFI1, HINFP, ID2, NPAT, ORC1, PCNA, POLA1, RB1, RRM2, TYMS]	FALSE	[E2F4, ID2]	[E2F4]	[E2F4]	75	25	50	Specific for "Parasite" set
GO:0045005	GO_BiologicalProcess_08.10.2013_11h26	positive regulation of epithelial to mesenchymal transition	[4, 5, 6, 7, 8, 9, 10, 11]	[Group0, Group12, Group25, Group26, Group28, Group32, Group41, Group50, Group51, Group64, Group7, Group78, Group87]	2	8.33333	0.0361639	0.0542459	{Group0=0.025957469680180437, Group12=0.00436926717349027, Group25=0.004808548879788917, Group26=0.004862997455417293, Group28=0.042546600770188, Group32=0.0019061753907805654, Group41=0.006684940314855864, Group50=0.001355236433303597, Group51=0.03738514906255392, Group64=4.6408192078016E-4, Group7=0.001387806349496967, Group78=0.022707596148103436, Group87=0.002375263414763153}	{Group0=0.028120592153528808, Group12=0.006855229530820942, Group25=0.007416575390860872, Group26=0.007375546140716228, Group28=0.04301934077874565, Group32=0.0038547102346895875, Group41=0.009358916440798209, Group50=0.00300796379099091, Group51=0.03822526477182479, Group64=0.00124210161149984, Group7=0.0030069137572434285, Group78=0.02519989328630991, Group87=0.004238215112616606}	[DAB2, NOTCH1]	[AXIN2, BAMBI, BCL9L, BMP2, COL1A1, CTNNB1, DAB2, EPB41L5, EZH2, LEF1, NOTCH1, RGCC, SMAD2, SMAD3, SMAD4, SNAI1, TCF7L2, TGFB1, TGFB1I1, TGFB2, TGFB3, TWIST1, WWTR1, ZNF703]	FALSE	[DAB2, NOTCH1]	[]	[]	100	0	0	Specific for "Parasite" set
GO:0045058	GO_ImmuneSystemProcess_08.10.2013_11h26	proton-transporting two-sector ATPase complex, proton-transporting domain	[2, 3, 4]	[None]	2	8.33333	0.0361639	0.0542459	{None=NaN}	{None=NaN}	[ATP5A1, ATP6V0B]	[ATP5A1, ATP5F1, ATP5G1, ATP5G2, ATP5G3, ATP5H, ATP5I, ATP5J, ATP5J2, ATP5L, ATP5L2, ATP5S, ATP6, ATP6V0A1, ATP6V0A2, ATP6V0A4, ATP6V0B, ATP6V0C, ATP6V0D1, ATP6V0D2, ATP6V0E1, ATP6V0E2, ATP8, TCIRG1]	TRUE	[ATP5A1, ATP6V0B]	[ATP5A1]	[ATP5A1]	75	25	50	Specific for "Parasite" set
GO:0045061	GO_ImmuneSystemProcess_08.10.2013_11h26	positive regulation of glial cell differentiation	[5, 6, 7, 8, 9, 10, 11]	[Group0, Group24, Group25, Group26, Group3, Group31, Group32, Group35, Group4, Group41, Group42, Group50, Group51, Group53, Group60, Group64, Group78, Group87]	2	8.33333	0.0361639	0.0542459	{Group0=0.025957469680180437, Group24=0.0019414517710896377, Group25=0.004808548879788917, Group26=0.004862997455417293, Group3=9.107500034508453E-4, Group31=0.0016943720692012476, Group32=0.0019061753907805654, Group35=0.0027842733484890686, Group4=5.209296915210324E-5, Group41=0.006684940314855864, Group42=0.00210484652551163, Group50=0.001355236433303597, Group51=0.03738514906255392, Group53=0…	{Group0=0.028120592153528808, Group24=0.0038406980688947185, Group25=0.007416575390860872, Group26=0.007375546140716228, Group3=0.0021250833413853057, Group31=0.0035042695067571254, Group32=0.0038547102346895875, Group35=0.004692016198379727, Group4=1.8232539203236135E-4, Group41=0.009358916440798209, Group42=0.004075341145139539, Group50=0.00300796379099091, Group51=0.03822526477182479, Group53=…	[ID2, NOTCH1]	[ASPA, BMP2, CLCF1, CXCR4, DICER1, HDAC2, HES1, ID2, IL6ST, LIF, NKX2-2, NKX6-1, NKX6-2, NOTCH1, NTF3, ODZ4, OLIG2, PPARG, PRPF19, RELA, SERPINE2, SHH, TP73, ZNF488]	FALSE	[ID2, NOTCH1]	[]	[]	100	0	0	Specific for "Parasite" set
GO:0045275	GO_CellularComponent_08.10.2013_11h26	negative regulation of fibroblast proliferation	[4, 5, 6]	[Group10, Group15, Group34, Group42, Group44, Group52, Group56, Group59, Group61, Group62, Group7, Group88]	2	8.33333	0.0361639	0.0542459	{Group10=0.007878931283670223, Group15=0.015418106372351973, Group34=0.015219300884934778, Group42=0.00210484652551163, Group44=0.014481314673076898, Group52=0.010889839423702828, Group56=0.028889700709546096, Group59=0.034513283332951686, Group61=0.01601917827519682, Group62=0.008375372611169397, Group7=0.001387806349496967, Group88=0.007406035907259842}	{Group10=0.010391054301652033, Group15=0.01822139844005233, Group34=0.018223110270119275, Group42=0.004075341145139539, Group44=0.0175706618033333, Group52=0.013391559291310234, Group56=0.030569334471729007, Group59=0.03568987253748413, Group61=0.018689041321062954, Group62=0.010887984394520217, Group7=0.0030069137572434285, Group88=0.00991101864059773}	[BAX, FTH1]	[AGTR2, B4GALT7, BAX, CDC73, DAB2IP, DACH1, EMD, FTH1, GSTP1, IFI30, LTA, MED25, MORC3, MYC, NF1, NUPR1, PARP10, PEX2, PMAIP1, SFRP1, SKI, SOD2, TP53, TRIM32]	TRUE	[BAX, FTH1]	[FTH1]	[FTH1]	75	25	50	Specific for "Parasite" set
GO:0045292	GO_BiologicalProcess_08.10.2013_11h26	positive regulation of mRNA processing	[5, 6, 7, 8, 9, 10]	[Group60]	2	8.33333	0.0361639	0.0542459	{Group60=0.0028931188343746875}	{Group60=0.004786796616874483}	[BTG2, TRA2B]	[ACTR1B, BTG2, CBX8, CCNB1, CDC73, CELF3, CELF4, CNOT1, CNOT7, EIF2C2, LEO1, NCBP1, PABPC1, PAF1, PCSK1, PRPF19, RBMX, RBMXP1, SNW1, THRAP3, TNRC6B, TNRC6C, TRA2B, ZFP36]	FALSE	[BTG2, TRA2B]	[BTG2]	[BTG2]	75	25	50	Specific for "Parasite" set
GO:0045598	GO_BiologicalProcess_08.10.2013_11h26	endoderm development	[4]	[Group0, Group12, Group25, Group26, Group28, Group3, Group32, Group41, Group50, Group51, Group7, Group78, Group87]	3	5.08475	0.0380219	0.0562063	{Group0=0.025957469680180437, Group12=0.00436926717349027, Group25=0.004808548879788917, Group26=0.004862997455417293, Group28=0.042546600770188, Group3=9.107500034508453E-4, Group32=0.0019061753907805654, Group41=0.006684940314855864, Group50=0.001355236433303597, Group51=0.03738514906255392, Group7=0.001387806349496967, Group78=0.022707596148103436, Group87=0.002375263414763153}	{Group0=0.028120592153528808, Group12=0.006855229530820942, Group25=0.007416575390860872, Group26=0.007375546140716228, Group28=0.04301934077874565, Group3=0.0021250833413853057, Group32=0.0038547102346895875, Group41=0.009358916440798209, Group50=0.00300796379099091, Group51=0.03822526477182479, Group7=0.0030069137572434285, Group78=0.02519989328630991, Group87=0.004238215112616606}	[DAB2, LAMC1, NOTCH1]	[ADCYAP1R1, ARC, BMPR1A, BPTF, CDC73, CTNNB1, CTR9, DAB2, DKK1, DUSP1, DUSP2, DUSP4, DUSP5, DUSP6, EOMES, EPB41L5, EXT1, FGF8, GATA4, GATA6, GDF3, HHEX, HMGA2, HNF1B, HOXC11, KIF16B, KLF6, LAMC1, LEO1, LHX1, MESP1, MIP, MIXL1, NANOG, NANOGP8, NCKAP1, NKX2-1, NODAL, NOG, NOTCH1, ONECUT1, OTX2, PAF1, PAX9, POU5F1, PSMG1, PTHLH, RTF1, SMAD2, SMAD3, SMAD4, SOX17, SOX2, SOX7, TBX20, TGFB1, TNRC6C, TTF…	FALSE	[DAB2, LAMC1, NOTCH1]	[]	[]	100	0	0	Specific for "Parasite" set
GO:0045600	GO_BiologicalProcess_08.10.2013_11h26	B cell homeostasis	[3]	[Group10, Group15, Group2, Group22, Group24, Group34, Group42, Group44, Group52, Group56, Group59, Group61, Group62, Group68, Group7, Group76, Group8, Group88]	2	8	0.0389896	0.0568135	{Group10=0.007878931283670223, Group15=0.015418106372351973, Group2=7.468698121308929E-4, Group22=0.005714689039720905, Group24=0.0019414517710896377, Group34=0.015219300884934778, Group42=0.00210484652551163, Group44=0.014481314673076898, Group52=0.010889839423702828, Group56=0.028889700709546096, Group59=0.034513283332951686, Group61=0.01601917827519682, Group62=0.008375372611169397, Group68=0.…	{Group10=0.010391054301652033, Group15=0.01822139844005233, Group2=0.001836896024430034, Group22=0.008387688751848425, Group24=0.0038406980688947185, Group34=0.018223110270119275, Group42=0.004075341145139539, Group44=0.0175706618033333, Group52=0.013391559291310234, Group56=0.030569334471729007, Group59=0.03568987253748413, Group61=0.018689041321062954, Group62=0.010887984394520217, Group68=0.00…	[BAX, CD74]	[BAK1, BAX, BCL10, BCL2, BCL2L11, CASP3, CD74, CLSTN1, FOXP3, HIF1A, IKBKB, IKBKG, LYN, MEF2A, MEF2C, MIF, NCKAP1L, PIK3CD, SH2B2, SPNS2, TADA1, TNFAIP3, TNFRSF13B, TNFRSF13C, TNFSF13B]	FALSE	[BAX, CD74]	[]	[]	100	0	0	Specific for "Parasite" set
GO:0045620	GO_ImmuneSystemProcess_08.10.2013_11h26	U12-type spliceosomal complex	[4, 5, 6, 7, 8, 9, 10]	[None]	2	8	0.0389896	0.0568135	{None=NaN}	{None=NaN}	[SF3B1, ZMAT5]	[DHX15, HNRNPA2B1, PDCD7, PHF5A, RNPC3, SF3B1, SF3B14, SF3B2, SF3B3, SF3B4, SF3B5, SNRNP25, SNRNP35, SNRNP48, SNRPB, SNRPD1, SNRPD2, SNRPD3, SNRPE, SNRPF, SNRPG, YBX1, ZCRB1, ZMAT5, ZRSR2]	TRUE	[SF3B1, ZMAT5]	[SF3B1]	[SF3B1]	75	25	50	Specific for "Parasite" set
GO:0045662	GO_BiologicalProcess_08.10.2013_11h26	response to X-ray	[5]	[Group10, Group16, Group21, Group22, Group27, Group35, Group41, Group42, Group50, Group64, Group85, Group9]	2	8	0.0389896	0.0568135	{Group10=0.007878931283670223, Group16=0.0027602371931727686, Group21=0.008562223947040416, Group22=0.005714689039720905, Group27=0.006391731630380431, Group35=0.0027842733484890686, Group41=0.006684940314855864, Group42=0.00210484652551163, Group50=0.001355236433303597, Group64=4.6408192078016E-4, Group85=0.007108443230210413, Group9=0.005787148728349523}	{Group10=0.010391054301652033, Group16=0.004739275180730603, Group21=0.010974118016629264, Group22=0.008387688751848425, Group27=0.009088243411947175, Group35=0.004692016198379727, Group41=0.009358916440798209, Group42=0.004075341145139539, Group50=0.00300796379099091, Group64=0.00124210161149984, Group85=0.009654751252972351, Group9=0.008359214829838198}	[BLM, GATA3]	[ANXA1, BLM, BRCA2, BRCC3, CCND1, ERCC1, ERCC6, ERCC8, GATA3, HMGA2, IKBIP, LIG4, MSH2, NIPBL, PMAIP1, S1PR4, SFRP1, SFRP2, TP53, TP63, TP73, WRN, XRCC2, XRCC4, XRRA1]	FALSE	[BLM, GATA3]	[BLM]	[BLM]	75	25	50	Specific for "Parasite" set
GO:0045668	GO_BiologicalProcess_08.10.2013_11h26	negative regulation of glial cell differentiation	[5, 6, 7, 8, 9, 10, 11]	[Group0, Group24, Group25, Group26, Group3, Group31, Group32, Group35, Group4, Group41, Group42, Group50, Group51, Group53, Group60, Group64, Group78, Group87]	2	8	0.0389896	0.0568135	{Group0=0.025957469680180437, Group24=0.0019414517710896377, Group25=0.004808548879788917, Group26=0.004862997455417293, Group3=9.107500034508453E-4, Group31=0.0016943720692012476, Group32=0.0019061753907805654, Group35=0.0027842733484890686, Group4=5.209296915210324E-5, Group41=0.006684940314855864, Group42=0.00210484652551163, Group50=0.001355236433303597, Group51=0.03738514906255392, Group53=0…	{Group0=0.028120592153528808, Group24=0.0038406980688947185, Group25=0.007416575390860872, Group26=0.007375546140716228, Group3=0.0021250833413853057, Group31=0.0035042695067571254, Group32=0.0038547102346895875, Group35=0.004692016198379727, Group4=1.8232539203236135E-4, Group41=0.009358916440798209, Group42=0.004075341145139539, Group50=0.00300796379099091, Group51=0.03822526477182479, Group53=…	[ID2, NOTCH1]	[ATF5, CD46, CTNNB1, DAB1, DLX1, DLX2, DNAAF3, DRD3, F2, FGFR3, HES1, HES5, HMGA2, ID2, ID4, LIN28A, LINGO1, NF1, NKX6-1, NKX6-2, NOG, NOTCH1, NR2E1, NTRK3, OMA1]	FALSE	[ID2, NOTCH1]	[]	[]	100	0	0	Specific for "Parasite" set
GO:0045685	GO_BiologicalProcess_08.10.2013_11h26	regulation of astrocyte differentiation	[6, 7, 8, 9, 10, 11]	[Group0, Group24, Group25, Group26, Group3, Group31, Group32, Group35, Group4, Group41, Group42, Group50, Group51, Group53, Group60, Group64, Group78, Group87]	2	8	0.0389896	0.0568135	{Group0=0.025957469680180437, Group24=0.0019414517710896377, Group25=0.004808548879788917, Group26=0.004862997455417293, Group3=9.107500034508453E-4, Group31=0.0016943720692012476, Group32=0.0019061753907805654, Group35=0.0027842733484890686, Group4=5.209296915210324E-5, Group41=0.006684940314855864, Group42=0.00210484652551163, Group50=0.001355236433303597, Group51=0.03738514906255392, Group53=0…	{Group0=0.028120592153528808, Group24=0.0038406980688947185, Group25=0.007416575390860872, Group26=0.007375546140716228, Group3=0.0021250833413853057, Group31=0.0035042695067571254, Group32=0.0038547102346895875, Group35=0.004692016198379727, Group4=1.8232539203236135E-4, Group41=0.009358916440798209, Group42=0.004075341145139539, Group50=0.00300796379099091, Group51=0.03822526477182479, Group53=…	[ID2, NOTCH1]	[ATF5, BMP2, CD46, CLCF1, CNTN2, DAB1, DNAAF3, EPHA4, F2, FGFR3, HES1, HES5, HMGA2, ID2, ID4, IL6ST, LIF, NF1, NOG, NOTCH1, NR2E1, NTRK3, OMA1, PRPF19, SERPINE2]	FALSE	[ID2, NOTCH1]	[]	[]	100	0	0	Specific for "Parasite" set
GO:0045686	GO_BiologicalProcess_08.10.2013_11h26	pyridine-containing compound biosynthetic process	[5]	[Group1, Group25, Group29, Group48, Group49, Group75, Group84, Group89]	2	8	0.0389896	0.0568135	{Group1=1.2884289020082514E-7, Group25=0.004808548879788917, Group29=2.3655046791298406E-9, Group48=1.0299415876011352E-8, Group49=4.171920564795925E-5, Group75=3.8221532746881916E-7, Group84=2.814262604619504E-8, Group89=3.405945766295823E-4}	{Group1=1.1724703008275089E-6, Group25=0.007416575390860872, Group29=1.0763046290040775E-7, Group48=3.124156149056777E-7, Group49=1.6506294408540398E-4, Group75=2.898466233305212E-6, Group84=4.268298283672914E-7, Group89=9.392153476755149E-4}	[ITGB1BP3, PSAT1]	[AFMID, ASPDH, HAAO, HTT, ITGB1BP3, KMO, KYNU, ME1, NADK, NADKD1, NADSYN1, NAMPT, NAMPTL, NAPRT1, NEK4, NMNAT1, NMNAT2, NMNAT3, NMRK1, PCDHB16, PNP, PNPO, PPY, PSAT1, QPRT]	TRUE	[ITGB1BP3, PSAT1]	[ITGB1BP3]	[ITGB1BP3]	75	25	50	Specific for "Parasite" set
GO:0045687	GO_BiologicalProcess_08.10.2013_11h26	protein insertion into mitochondrial membrane involved in apoptotic signaling pathway	[4, 5, 6, 7, 8, 9, 10, 11]	[Group10, Group15, Group34, Group42, Group44, Group52, Group56, Group59, Group6, Group61, Group62, Group7, Group88]	2	7.69231	0.0418964	0.0601892	{Group10=0.007878931283670223, Group15=0.015418106372351973, Group34=0.015219300884934778, Group42=0.00210484652551163, Group44=0.014481314673076898, Group52=0.010889839423702828, Group56=0.028889700709546096, Group59=0.034513283332951686, Group6=0.02193548058468075, Group61=0.01601917827519682, Group62=0.008375372611169397, Group7=0.001387806349496967, Group88=0.007406035907259842}	{Group10=0.010391054301652033, Group15=0.01822139844005233, Group34=0.018223110270119275, Group42=0.004075341145139539, Group44=0.0175706618033333, Group52=0.013391559291310234, Group56=0.030569334471729007, Group59=0.03568987253748413, Group6=0.02464356460748084, Group61=0.018689041321062954, Group62=0.010887984394520217, Group7=0.0030069137572434285, Group88=0.00991101864059773}	[BAX, YWHAG]	[AKT1, BAD, BAX, BBC3, BCL2, BCL2L11, BID, BMF, CASP8, DYNLL1, DYNLL2, GZMB, MAPK8, NMT1, PMAIP1, PPP3CC, PPP3R1, REXO2, SFN, SH3GLB1, YWHAB, YWHAE, YWHAG, YWHAH, YWHAQ, YWHAZ]	FALSE	[BAX, YWHAG]	[]	[]	100	0	0	Specific for "Parasite" set
GO:0045920	GO_BiologicalProcess_08.10.2013_11h26	glycogen catabolic process	[6, 7, 8]	[Group19, Group20, Group33, Group40, Group45, Group46, Group66, Group73]	2	7.69231	0.0418964	0.0601892	{Group19=2.3574363820204065E-8, Group20=3.353063896482961E-5, Group33=4.948468501051102E-8, Group40=7.165350399251331E-6, Group45=2.1789736582949275E-5, Group46=1.6852262944824843E-5, Group66=8.631185060726112E-5, Group73=4.5411299210030155E-5}	{Group19=5.363167769096425E-7, Group20=1.3869491571815882E-4, Group33=5.628882919945629E-7, Group40=3.835569919599242E-5, Group45=9.91433014524192E-5, Group46=8.071346989363478E-5, Group66=2.909029038985468E-4, Group73=1.7218450950469769E-4}	[CPS1, PYGB]	[ADRA1B, ADRB1, AGL, CAMK2B, CPS1, CYP21A2, G6PC, GAA, GYG1, GYG2, INS, PGM1, PGM2, PHKA1, PHKA2, PHKB, PHKG1, PHKG2, PPP1CA, PPP1CB, PPP1R3B, PPP1R3D, PPP1R9B, PYGB, PYGL, PYGM]	FALSE	[CPS1, PYGB]	[]	[]	100	0	0	Specific for "Parasite" set
GO:0046189	GO_BiologicalProcess_08.10.2013_11h26	transaminase activity	[4]	[Group49, Group69, Group75, Group84, Group89]	2	7.69231	0.0418964	0.0601892	{Group49=4.171920564795925E-5, Group69=0.019156369454716847, Group75=3.8221532746881916E-7, Group84=2.814262604619504E-8, Group89=3.405945766295823E-4}	{Group49=1.6506294408540398E-4, Group69=0.021790370254740413, Group75=2.898466233305212E-6, Group84=4.268298283672914E-7, Group89=9.392153476755149E-4}	[PSAT1, TBC1D25]	[AADAT, ABAT, AGXT, AGXT2, AGXT2L1, AGXT2L2, AMT, ATAT1, BCAT1, BCAT2, CCBL1, CCBL2, GFPT1, GFPT2, GOLT1A, GOLT1B, GOT1, GOT1L1, GOT2, GPT, GPT2, OAT, PSAT1, SPTLC3, TAT, TBC1D25]	TRUE	[PSAT1, TBC1D25]	[]	[]	100	0	0	Specific for "Parasite" set
GO:0046332	GO_MolecularFunction_08.10.2013_11h26	heart valve morphogenesis	[3, 4, 5, 6, 7, 8, 9]	[Group0, Group10, Group16, Group22, Group25, Group26, Group27, Group32, Group35, Group41, Group42, Group50, Group51, Group64, Group78, Group85, Group87, Group9]	2	7.40741	0.0448817	0.0635824	{Group0=0.025957469680180437, Group10=0.007878931283670223, Group16=0.0027602371931727686, Group22=0.005714689039720905, Group25=0.004808548879788917, Group26=0.004862997455417293, Group27=0.006391731630380431, Group32=0.0019061753907805654, Group35=0.0027842733484890686, Group41=0.006684940314855864, Group42=0.00210484652551163, Group50=0.001355236433303597, Group51=0.03738514906255392, Group64=…	{Group0=0.028120592153528808, Group10=0.010391054301652033, Group16=0.004739275180730603, Group22=0.008387688751848425, Group25=0.007416575390860872, Group26=0.007375546140716228, Group27=0.009088243411947175, Group32=0.0038547102346895875, Group35=0.004692016198379727, Group41=0.009358916440798209, Group42=0.004075341145139539, Group50=0.00300796379099091, Group51=0.03822526477182479, Group64=0.…	[GATA3, NOTCH1]	[ACVR1, BMP2, CYR61, EFNA1, FGFRL1, GATA3, GATA4, GJA5, HEY1, HEY2, HEYL, JAG1, JUP, MEF2A, MEF2C, NOTCH1, NOTCH2, SCXA, SCXB, SMAD4, SOX4, SOX9, STRA6, TBX20, TBX5, TWIST1, ZFPM1]	FALSE	[GATA3, NOTCH1]	[]	[]	100	0	0	Specific for "Parasite" set
GO:0046365	GO_BiologicalProcess_08.10.2013_11h26	multivesicular body	[6, 7, 8, 9]	[Group15, Group2, Group22, Group24, Group34, Group43, Group44, Group57, Group59, Group61, Group68, Group76, Group8, Group9]	2	7.40741	0.0448817	0.0635824	{Group15=0.015418106372351973, Group2=7.468698121308929E-4, Group22=0.005714689039720905, Group24=0.0019414517710896377, Group34=0.015219300884934778, Group43=0.0024213363493590227, Group44=0.014481314673076898, Group57=3.1706441794137735E-4, Group59=0.034513283332951686, Group61=0.01601917827519682, Group68=0.004332536191180162, Group76=0.0021634249503613527, Group8=0.00678691794190786, Group9=0…	{Group15=0.01822139844005233, Group2=0.001836896024430034, Group22=0.008387688751848425, Group24=0.0038406980688947185, Group34=0.018223110270119275, Group43=0.004237338611378289, Group44=0.0175706618033333, Group57=9.016519385207918E-4, Group59=0.03568987253748413, Group61=0.018689041321062954, Group68=0.006916856024515697, Group76=0.004017789193528226, Group8=0.009357720192630535, Group9=0.0083…	[CD74, PSMB5]	[ACPP, ATN1, CD300LG, CD74, CRHBP, CRHR1, GJA1, HARS, HGS, HLA-DMA, KIAA0368, LAMP1, LRAT, NDFIP2, PMEL, PSMB5, RAB27A, RAB27B, SFTPC, SLC2A4, SLC40A1, SRSF5, STEAP3, TPT1, TSG101, ZP2, ZP3]	FALSE	[CD74, PSMB5]	[]	[]	100	0	0	Specific for "Parasite" set
GO:0046496	GO_BiologicalProcess_08.10.2013_11h26	glucan catabolic process	[6]	[Group19, Group20, Group33, Group40, Group45, Group46, Group66, Group73]	2	7.40741	0.0448817	0.0635824	{Group19=2.3574363820204065E-8, Group20=3.353063896482961E-5, Group33=4.948468501051102E-8, Group40=7.165350399251331E-6, Group45=2.1789736582949275E-5, Group46=1.6852262944824843E-5, Group66=8.631185060726112E-5, Group73=4.5411299210030155E-5}	{Group19=5.363167769096425E-7, Group20=1.3869491571815882E-4, Group33=5.628882919945629E-7, Group40=3.835569919599242E-5, Group45=9.91433014524192E-5, Group46=8.071346989363478E-5, Group66=2.909029038985468E-4, Group73=1.7218450950469769E-4}	[CPS1, PYGB]	[ADRA1B, ADRB1, AGL, CAMK2B, CPS1, CYP21A2, G6PC, GAA, GYG1, GYG2, INS, MGAM, PGM1, PGM2, PHKA1, PHKA2, PHKB, PHKG1, PHKG2, PPP1CA, PPP1CB, PPP1R3B, PPP1R3D, PPP1R9B, PYGB, PYGL, PYGM]	FALSE	[CPS1, PYGB]	[]	[]	100	0	0	Specific for "Parasite" set
GO:0046622	GO_BiologicalProcess_08.10.2013_11h26	negative regulation of histone modification	[5, 6, 7, 8, 9, 10]	[Group63]	2	7.40741	0.0448817	0.0635824	{Group63=0.09246598222005765}	{Group63=0.09246598222005765}	[SET, TAF7]	[BCOR, BRCA1, CTBP1, DNMT1, DNMT3B, FOXP3, JARID2, KDM1A, KDM3A, MECP2, MSX1, MTF2, NOC2L, OTUB1, PAX5, PHF1, SET, SIN3A, SNCA, SPI1, SUPT6H, TAF7, TRIP12, TWIST1, UBE2B, UBR5, USP17]	FALSE	[SET, TAF7]	[]	[]	100	0	0	Specific for "Parasite" set
GO:0048147	GO_BiologicalProcess_08.10.2013_11h26	interleukin-4 production	[4]	[Group0, Group10, Group16, Group22, Group25, Group26, Group27, Group32, Group35, Group41, Group42, Group50, Group51, Group64, Group78, Group85, Group87, Group9]	2	7.40741	0.0448817	0.0635824	{Group0=0.025957469680180437, Group10=0.007878931283670223, Group16=0.0027602371931727686, Group22=0.005714689039720905, Group25=0.004808548879788917, Group26=0.004862997455417293, Group27=0.006391731630380431, Group32=0.0019061753907805654, Group35=0.0027842733484890686, Group41=0.006684940314855864, Group42=0.00210484652551163, Group50=0.001355236433303597, Group51=0.03738514906255392, Group64=…	{Group0=0.028120592153528808, Group10=0.010391054301652033, Group16=0.004739275180730603, Group22=0.008387688751848425, Group25=0.007416575390860872, Group26=0.007375546140716228, Group27=0.009088243411947175, Group32=0.0038547102346895875, Group35=0.004692016198379727, Group41=0.009358916440798209, Group42=0.004075341145139539, Group50=0.00300796379099091, Group51=0.03822526477182479, Group64=0.…	[GATA3, NOTCH1]	[CD3E, CD83, CD86, EPX, FOXP3, GATA3, HLA-DRB1, ICOSLG, IL20RB, IL33, IRF4, ITK, LEF1, MUM1, NDFIP1, NOTCH1, PRKCQ, PRKCZ, RARA, RBPJ, SASH3, SCGB1A1, TNFSF4, TXK, VTCN1, ZFPM1, ZP3]	FALSE	[GATA3, NOTCH1]	[]	[]	100	0	0	Specific for "Parasite" set
GO:0048661	GO_BiologicalProcess_08.10.2013_11h26	cellular polysaccharide catabolic process	[5, 6, 7]	[Group19, Group20, Group33, Group40, Group45, Group46, Group66, Group73]	2	7.40741	0.0448817	0.0635824	{Group19=2.3574363820204065E-8, Group20=3.353063896482961E-5, Group33=4.948468501051102E-8, Group40=7.165350399251331E-6, Group45=2.1789736582949275E-5, Group46=1.6852262944824843E-5, Group66=8.631185060726112E-5, Group73=4.5411299210030155E-5}	{Group19=5.363167769096425E-7, Group20=1.3869491571815882E-4, Group33=5.628882919945629E-7, Group40=3.835569919599242E-5, Group45=9.91433014524192E-5, Group46=8.071346989363478E-5, Group66=2.909029038985468E-4, Group73=1.7218450950469769E-4}	[CPS1, PYGB]	[ADRA1B, ADRB1, AGL, CAMK2B, CPS1, CYP21A2, G6PC, GAA, GYG1, GYG2, INS, MGAM, PGM1, PGM2, PHKA1, PHKA2, PHKB, PHKG1, PHKG2, PPP1CA, PPP1CB, PPP1R3B, PPP1R3D, PPP1R9B, PYGB, PYGL, PYGM]	FALSE	[CPS1, PYGB]	[]	[]	100	0	0	Specific for "Parasite" set
GO:0048708	GO_BiologicalProcess_08.10.2013_11h26	protein insertion into mitochondrial membrane	[3, 4, 5, 6, 7, 8, 9]	[Group10, Group15, Group34, Group42, Group44, Group52, Group56, Group59, Group6, Group61, Group62, Group7, Group88]	2	7.40741	0.0448817	0.0635824	{Group10=0.007878931283670223, Group15=0.015418106372351973, Group34=0.015219300884934778, Group42=0.00210484652551163, Group44=0.014481314673076898, Group52=0.010889839423702828, Group56=0.028889700709546096, Group59=0.034513283332951686, Group6=0.02193548058468075, Group61=0.01601917827519682, Group62=0.008375372611169397, Group7=0.001387806349496967, Group88=0.007406035907259842}	{Group10=0.010391054301652033, Group15=0.01822139844005233, Group34=0.018223110270119275, Group42=0.004075341145139539, Group44=0.0175706618033333, Group52=0.013391559291310234, Group56=0.030569334471729007, Group59=0.03568987253748413, Group6=0.02464356460748084, Group61=0.018689041321062954, Group62=0.010887984394520217, Group7=0.0030069137572434285, Group88=0.00991101864059773}	[BAX, YWHAG]	[AKT1, BAD, BAX, BBC3, BCL2, BCL2L11, BID, BMF, CASP8, COX18, DYNLL1, DYNLL2, GZMB, MAPK8, NMT1, PMAIP1, PPP3CC, PPP3R1, REXO2, SFN, SH3GLB1, YWHAB, YWHAE, YWHAG, YWHAH, YWHAQ, YWHAZ]	FALSE	[BAX, YWHAG]	[]	[]	100	0	0	Specific for "Parasite" set
GO:0048710	GO_BiologicalProcess_08.10.2013_11h26	positive regulation of release of cytochrome c from mitochondria	[5, 6, 7, 8, 9]	[Group10, Group15, Group34, Group42, Group44, Group52, Group56, Group59, Group61, Group62, Group7, Group80, Group88]	2	7.40741	0.0448817	0.0635824	{Group10=0.007878931283670223, Group15=0.015418106372351973, Group34=0.015219300884934778, Group42=0.00210484652551163, Group44=0.014481314673076898, Group52=0.010889839423702828, Group56=0.028889700709546096, Group59=0.034513283332951686, Group61=0.01601917827519682, Group62=0.008375372611169397, Group7=0.001387806349496967, Group80=8.055319518120996E-4, Group88=0.007406035907259842}	{Group10=0.010391054301652033, Group15=0.01822139844005233, Group34=0.018223110270119275, Group42=0.004075341145139539, Group44=0.0175706618033333, Group52=0.013391559291310234, Group56=0.030569334471729007, Group59=0.03568987253748413, Group61=0.018689041321062954, Group62=0.010887984394520217, Group7=0.0030069137572434285, Group80=0.0019290370424973964, Group88=0.00991101864059773}	[BAX, PINK1]	[APOPT1, BAD, BAK1, BAX, BBC3, BCL2L11, BID, BIK, BMF, BNIP3, CRMP1, DAPK2, DENR, DNM1L, FAM162A, GPER, HRK, MFF, MLLT11, PINK1, PLA2G6, PMAIP1, PPIF, PYCARD, TNFSF10, TP53, UTRN]	FALSE	[BAX, PINK1]	[]	[]	100	0	0	Specific for "Parasite" set
GO:0048711	GO_BiologicalProcess_08.10.2013_11h26	regulation of leukocyte apoptotic process	[6, 7, 8]	[Group10, Group15, Group22, Group24, Group34, Group42, Group44, Group52, Group56, Group59, Group61, Group62, Group68, Group7, Group76, Group8, Group88]	3	4.6875	0.0465844	0.0650906	{Group10=0.007878931283670223, Group15=0.015418106372351973, Group22=0.005714689039720905, Group24=0.0019414517710896377, Group34=0.015219300884934778, Group42=0.00210484652551163, Group44=0.014481314673076898, Group52=0.010889839423702828, Group56=0.028889700709546096, Group59=0.034513283332951686, Group61=0.01601917827519682, Group62=0.008375372611169397, Group68=0.004332536191180162, Group7=0.…	{Group10=0.010391054301652033, Group15=0.01822139844005233, Group22=0.008387688751848425, Group24=0.0038406980688947185, Group34=0.018223110270119275, Group42=0.004075341145139539, Group44=0.0175706618033333, Group52=0.013391559291310234, Group56=0.030569334471729007, Group59=0.03568987253748413, Group61=0.018689041321062954, Group62=0.010887984394520217, Group68=0.006916856024515697, Group7=0.00…	[BAX, CD74, HCAR2]	[ADAM17, ADAM8, ANXA1, AURKB, AXL, BAX, BBC3, BCL10, BCL6, BIRC7, BMP4, BTK, CCL19, CCL21, CCL5, CD3G, CD74, CDKN2A, CXCL12, EEF1A2, FCER1G, FNIP1, GAS6, GPAM, HCAR2, HCLS1, IDO1, IL10, IL2, IRF7, IRS2, JAK3, KITLG, LGALS16, LILRB1, LYN, MECOM, MEF2A, MEF2C, MIF, NFKBID, NOC2L, NOD2, NR4A3, PRKCQ, PTCRA, PTEN, RAG1, RAPGEF2, S100A4, S1PR4, SELS, SIRT1, SLC46A2, STAT5A, TADA1, TEC, TECTB, TEP1, TP…	FALSE	[BAX, CD74, HCAR2]	[]	[]	100	0	0	Specific for "Parasite" set
GO:0048713	GO_BiologicalProcess_08.10.2013_11h26	transferase activity, transferring nitrogenous groups	[3]	[Group49, Group69, Group75, Group84, Group89]	2	7.14286	0.0479432	0.0660839	{Group49=4.171920564795925E-5, Group69=0.019156369454716847, Group75=3.8221532746881916E-7, Group84=2.814262604619504E-8, Group89=3.405945766295823E-4}	{Group49=1.6506294408540398E-4, Group69=0.021790370254740413, Group75=2.898466233305212E-6, Group84=4.268298283672914E-7, Group89=9.392153476755149E-4}	[PSAT1, TBC1D25]	[AADAT, ABAT, AGXT, AGXT2, AGXT2L1, AGXT2L2, AMT, ATAT1, BCAT1, BCAT2, CCBL1, CCBL2, GAPDH, GATM, GFPT1, GFPT2, GOLT1A, GOLT1B, GOT1, GOT1L1, GOT2, GPT, GPT2, OAT, PSAT1, SPTLC3, TAT, TBC1D25]	FALSE	[PSAT1, TBC1D25]	[]	[]	100	0	0	Specific for "Parasite" set
GO:0048715	GO_BiologicalProcess_08.10.2013_11h26	polysaccharide catabolic process	[5]	[Group19, Group20, Group33, Group40, Group45, Group46, Group66, Group73]	2	6.89655	0.0510785	0.0694667	{Group19=2.3574363820204065E-8, Group20=3.353063896482961E-5, Group33=4.948468501051102E-8, Group40=7.165350399251331E-6, Group45=2.1789736582949275E-5, Group46=1.6852262944824843E-5, Group66=8.631185060726112E-5, Group73=4.5411299210030155E-5}	{Group19=5.363167769096425E-7, Group20=1.3869491571815882E-4, Group33=5.628882919945629E-7, Group40=3.835569919599242E-5, Group45=9.91433014524192E-5, Group46=8.071346989363478E-5, Group66=2.909029038985468E-4, Group73=1.7218450950469769E-4}	[CPS1, PYGB]	[ADRA1B, ADRB1, AGL, CAMK2B, CHIA, CHIT1, CPS1, CYP21A2, G6PC, GAA, GYG1, GYG2, INS, MGAM, PGM1, PGM2, PHKA1, PHKA2, PHKB, PHKG1, PHKG2, PPP1CA, PPP1CB, PPP1R3B, PPP1R3D, PPP1R9B, PYGB, PYGL, PYGM]	FALSE	[CPS1, PYGB]	[]	[]	100	0	0	Specific for "Parasite" set
GO:0050667	GO_BiologicalProcess_08.10.2013_11h26	heart valve development	[3, 4, 5, 6, 7, 8]	[Group0, Group10, Group16, Group22, Group25, Group26, Group27, Group32, Group35, Group41, Group42, Group50, Group51, Group64, Group78, Group85, Group87, Group9]	2	6.89655	0.0510785	0.0694667	{Group0=0.025957469680180437, Group10=0.007878931283670223, Group16=0.0027602371931727686, Group22=0.005714689039720905, Group25=0.004808548879788917, Group26=0.004862997455417293, Group27=0.006391731630380431, Group32=0.0019061753907805654, Group35=0.0027842733484890686, Group41=0.006684940314855864, Group42=0.00210484652551163, Group50=0.001355236433303597, Group51=0.03738514906255392, Group64=…	{Group0=0.028120592153528808, Group10=0.010391054301652033, Group16=0.004739275180730603, Group22=0.008387688751848425, Group25=0.007416575390860872, Group26=0.007375546140716228, Group27=0.009088243411947175, Group32=0.0038547102346895875, Group35=0.004692016198379727, Group41=0.009358916440798209, Group42=0.004075341145139539, Group50=0.00300796379099091, Group51=0.03822526477182479, Group64=0.…	[GATA3, NOTCH1]	[ACVR1, BMP2, CYR61, EFNA1, FGFRL1, GATA3, GATA4, GJA5, HEY1, HEY2, HEYL, JAG1, JUP, MEF2A, MEF2C, NOTCH1, NOTCH2, PITX2, SCXA, SCXB, SHOX2, SMAD4, SOX4, SOX9, STRA6, TBX20, TBX5, TWIST1, ZFPM1]	FALSE	[GATA3, NOTCH1]	[]	[]	100	0	0	Specific for "Parasite" set
GO:0050685	GO_BiologicalProcess_08.10.2013_11h26	B cell proliferation	[4]	[Group10, Group15, Group22, Group24, Group34, Group42, Group43, Group44, Group52, Group56, Group59, Group61, Group62, Group68, Group7, Group76, Group8, Group88]	3	4.47761	0.052139	0.069976	{Group10=0.007878931283670223, Group15=0.015418106372351973, Group22=0.005714689039720905, Group24=0.0019414517710896377, Group34=0.015219300884934778, Group42=0.00210484652551163, Group43=0.0024213363493590227, Group44=0.014481314673076898, Group52=0.010889839423702828, Group56=0.028889700709546096, Group59=0.034513283332951686, Group61=0.01601917827519682, Group62=0.008375372611169397, Group68=…	{Group10=0.010391054301652033, Group15=0.01822139844005233, Group22=0.008387688751848425, Group24=0.0038406980688947185, Group34=0.018223110270119275, Group42=0.004075341145139539, Group43=0.004237338611378289, Group44=0.0175706618033333, Group52=0.013391559291310234, Group56=0.030569334471729007, Group59=0.03568987253748413, Group61=0.018689041321062954, Group62=0.010887984394520217, Group68=0.0…	[BAX, CD74, PSMB5]	[ACP5, ADCYAP1, AHR, ATM, BAX, BCL2, BCL6, BTLA, CARD11, CASP3, CD180, CD38, CD40, CD40LG, CD74, CDKN1A, CDKN2A, CHRNB2, CLCF1, CTLA4, GPR183, HSPD1, IFNB1, IKZF3, IL10, IL13, IL2, IL21, IL4, IL5, IL7, IL7R, INPP5D, IRS2, LEF1, LYN, MEF2A, MEF2C, MIF, MNDA, MZB1, NCKAP1L, NFATC2, PAWR, PELI1, PRDM1, PRKCD, PSMB5, PTPRC, RAG2, RC3H1, SASH3, SCYL1, TADA1, TCF3, TCF7L1, TDRD7, TICAM1, TIRAP, TLR4, T…	FALSE	[BAX, CD74, PSMB5]	[]	[]	100	0	0	Specific for "Parasite" set
GO:0050853	GO_ImmuneSystemProcess_08.10.2013_11h26	positive regulation of apoptotic signaling pathway	[4, 5, 6, 7, 8]	[Group10, Group15, Group18, Group34, Group40, Group42, Group44, Group52, Group56, Group59, Group61, Group62, Group7, Group88]	3	4.47761	0.052139	0.069976	{Group10=0.007878931283670223, Group15=0.015418106372351973, Group18=5.546288938355668E-4, Group34=0.015219300884934778, Group40=7.165350399251331E-6, Group42=0.00210484652551163, Group44=0.014481314673076898, Group52=0.010889839423702828, Group56=0.028889700709546096, Group59=0.034513283332951686, Group61=0.01601917827519682, Group62=0.008375372611169397, Group7=0.001387806349496967, Group88=0.0…	{Group10=0.010391054301652033, Group15=0.01822139844005233, Group18=0.001401978592751016, Group34=0.018223110270119275, Group40=3.835569919599242E-5, Group42=0.004075341145139539, Group44=0.0175706618033333, Group52=0.013391559291310234, Group56=0.030569334471729007, Group59=0.03568987253748413, Group61=0.018689041321062954, Group62=0.010887984394520217, Group7=0.0030069137572434285, Group88=0.00…	[BAX, BCAP31, SLC9A3R1]	[ADORA2A, AGT, AGTR2, BAD, BAX, BBC3, BCAP31, BCL2, BCL2L1, BCL2L11, BCL2L14, BCLAF1, BID, BMF, CAMK2B, CAV1, CLU, CRISP2, CRMP1, CYLD, DAB2IP, DAPK2, DAPK3, DEDD2, DENR, DFNA5, DNM1L, FADD, FIS1, G0S2, GNB2L1, GPER, HTRA2, HYAL2, INHBA, ITM2C, LCK, LTBR, MAPK8, MAPK9, MSX1, NACC2, NKX3-1, PAK2, PKN2, PMAIP1, PML, PPP2R1B, PYCARD, RET, RIPK1, S100A8, S100A9, SEPT4, SFRP1, SIAH1, SLC9A3R1, SOD1, T…	FALSE	[BAX, BCAP31, SLC9A3R1]	[]	[]	100	0	0	Specific for "Parasite" set
GO:0051101	GO_BiologicalProcess_08.10.2013_11h26	nuclear replication fork	[5, 6, 7, 8, 9, 10, 11, 12]	[Group17, Group21, Group28, Group39, Group79]	2	6.66667	0.0542853	0.0709884	{Group17=0.009768387246570837, Group21=0.008562223947040416, Group28=0.042546600770188, Group39=1.0959906182745803E-5, Group79=0.004993800590873064}	{Group17=0.012177030677232139, Group21=0.010974118016629264, Group28=0.04301934077874565, Group39=5.540841459054823E-5, Group79=0.0074497680945811275}	[POLD1, PURB]	[BAZ1B, CHRAC1, HELB, KIAA2022, MCM3, MMS22L, PCNA, POLA1, POLA2, POLD1, POLD3, POLE, POLE2, POLE3, POLE4, POLR1A, POLR1B, PURA, PURB, RPA1, RPA2, RPA3, RPA4, SMARCA5, SMARCAD1, TONSL, TOP1, TOP1MT, ZMIZ2, ZRANB3]	TRUE	[POLD1, PURB]	[]	[]	100	0	0	Specific for "Parasite" set
GO:0051204	GO_BiologicalProcess_08.10.2013_11h26	integral to lumenal side of endoplasmic reticulum membrane	[5, 6, 7, 8, 9, 10, 11, 12]	[Group15, Group2, Group22, Group24, Group44, Group59, Group61, Group62, Group68, Group76, Group8]	2	6.66667	0.0542853	0.0709884	{Group15=0.015418106372351973, Group2=7.468698121308929E-4, Group22=0.005714689039720905, Group24=0.0019414517710896377, Group44=0.014481314673076898, Group59=0.034513283332951686, Group61=0.01601917827519682, Group62=0.008375372611169397, Group68=0.004332536191180162, Group76=0.0021634249503613527, Group8=0.00678691794190786}	{Group15=0.01822139844005233, Group2=0.001836896024430034, Group22=0.008387688751848425, Group24=0.0038406980688947185, Group44=0.0175706618033333, Group59=0.03568987253748413, Group61=0.018689041321062954, Group62=0.010887984394520217, Group68=0.006916856024515697, Group76=0.004017789193528226, Group8=0.009357720192630535}	[BCAP31, CD74]	[BCAP31, CALR, CANX, CD74, HLA-A, HLA-B, HLA-C, HLA-DPA1, HLA-DPB1, HLA-DQA1, HLA-DQA2, HLA-DQB1, HLA-DQB2, HLA-DRA, HLA-DRB1, HLA-DRB2, HLA-DRB3, HLA-DRB4, HLA-DRB5, HLA-E, HLA-F, HLA-G, HM13, PKD2, PRKD2, SPPL2A, SPPL2B, SPPL2C, SPPL3, TAPBP]	FALSE	[BCAP31, CD74]	[]	[]	100	0	0	Specific for "Parasite" set
GO:0051205	GO_BiologicalProcess_08.10.2013_11h26	proteasome complex	[3, 4, 5]	[Group15, Group34, Group43, Group57, Group68, Group9]	3	4.41176	0.0540586	0.0716101	{Group15=0.015418106372351973, Group34=0.015219300884934778, Group43=0.0024213363493590227, Group57=3.1706441794137735E-4, Group68=0.004332536191180162, Group9=0.005787148728349523}	{Group15=0.01822139844005233, Group34=0.018223110270119275, Group43=0.004237338611378289, Group57=9.016519385207918E-4, Group68=0.006916856024515697, Group9=0.008359214829838198}	[PSMA8, PSMB5, PSMC3]	[ADRM1, CD68, DNAJB2, HSP90B3P, HSPB1, IDE, KIAA0368, PAAF1, POMP, PSMA1, PSMA2, PSMA3, PSMA4, PSMA5, PSMA6, PSMA7, PSMA8, PSMB1, PSMB10, PSMB11, PSMB2, PSMB3, PSMB4, PSMB5, PSMB6, PSMB7, PSMB8, PSMB9, PSMC1, PSMC2, PSMC3, PSMC4, PSMC5, PSMC6, PSMD1, PSMD10, PSMD11, PSMD12, PSMD13, PSMD14, PSMD2, PSMD3, PSMD4, PSMD5, PSMD6, PSMD7, PSMD8, PSMD9, PSME1, PSME2, PSME3, PSME4, PSMF1, RAD23A, RAD23B, S…	FALSE	[PSMA8, PSMB5, PSMC3]	[]	[]	100	0	0	Specific for "Parasite" set
GO:0051291	GO_BiologicalProcess_08.10.2013_11h26	unsaturated fatty acid biosynthetic process	[6, 7, 8, 9, 10]	[Group15, Group22, Group24, Group44, Group59, Group68, Group76, Group8, Group90]	3	4.41176	0.0540586	0.0716101	{Group15=0.015418106372351973, Group22=0.005714689039720905, Group24=0.0019414517710896377, Group44=0.014481314673076898, Group59=0.034513283332951686, Group68=0.004332536191180162, Group76=0.0021634249503613527, Group8=0.00678691794190786, Group90=8.824681750460256E-7}	{Group15=0.01822139844005233, Group22=0.008387688751848425, Group24=0.0038406980688947185, Group44=0.0175706618033333, Group59=0.03568987253748413, Group68=0.006916856024515697, Group76=0.004017789193528226, Group8=0.009357720192630535, Group90=6.17727722532218E-6}	[ALOX5AP, ALOXE3, CD74]	[AIFM2, AKR1C3, ALOX12, ALOX12B, ALOX15, ALOX15B, ALOX5, ALOX5AP, ALOXE3, ANXA1, ARSA, AVP, AVPR1A, C9orf3, CD74, CORIN, CRNKL1, DECR2, DEGS1, EDN1, EDN2, ELOVL2, ELOVL5, FADS1, FADS2, FADS2P1, FADS3, FAM213B, FCER1A, GGT1, GGT2, GGT3P, GGT5, GGT6, GGT7, GGTA1P, GGTA2P, GGTLC1, GGTLC2, GGTLC3, HPGD, HPGDS, LTA4H, LTC4S, MAPK9, MGST2, MIF, NKX2-1, PLA2G1B, PLA2G4F, PLA2G5, PNPLA8, PPOX, PRG3, PTGD…	FALSE	[ALOX5AP, ALOXE3, CD74]	[]	[]	100	0	0	Specific for "Parasite" set
GO:0051536	GO_MolecularFunction_08.10.2013_11h26	regulation of fat cell differentiation	[4, 5, 6]	[Group10, Group16, Group22, Group24, Group27, Group3, Group31, Group32, Group35, Group4, Group41, Group42, Group50, Group53, Group60, Group64, Group85]	3	4.28571	0.0579981	0.0739476	{Group10=0.007878931283670223, Group16=0.0027602371931727686, Group22=0.005714689039720905, Group24=0.0019414517710896377, Group27=0.006391731630380431, Group3=9.107500034508453E-4, Group31=0.0016943720692012476, Group32=0.0019061753907805654, Group35=0.0027842733484890686, Group4=5.209296915210324E-5, Group41=0.006684940314855864, Group42=0.00210484652551163, Group50=0.001355236433303597, Group5…	{Group10=0.010391054301652033, Group16=0.004739275180730603, Group22=0.008387688751848425, Group24=0.0038406980688947185, Group27=0.009088243411947175, Group3=0.0021250833413853057, Group31=0.0035042695067571254, Group32=0.0038547102346895875, Group35=0.004692016198379727, Group4=1.8232539203236135E-4, Group41=0.009358916440798209, Group42=0.004075341145139539, Group50=0.00300796379099091, Group5…	[FNDC3B, GATA3, ID2]	[ADIG, ADIPOQ, AKT1, ANKRD62, ASXL1, ASXL2, AXIN1, BMP2, C10orf116, C11orf67, C13orf33, CARM1, CCDC85B, CEBPA, CREB1, CREBL2, DACT1, DKKL1, DLK2, ENPP1, FNDC3B, FNDC5, FOXO1, FRZB, GATA2, GATA3, GPER, HES1, ID2, ID4, IL6, INS, INSIG1, JAG1, JDP2, LPIN1, LRP5, LRP6, MSX2, NCOR2, PPARD, PPARG, PTGS2, PTPRQ, PTPRR, SFRP1, SFRP2, SH3PXD2B, SIRT1, SNAI2, SOD2, TAF8, TCF7L2, TGFB1, TGFB1I1, TNF, TRIB2,…	FALSE	[FNDC3B, GATA3, ID2]	[]	[]	100	0	0	Specific for "Parasite" set
GO:0051537	GO_MolecularFunction_08.10.2013_11h26	protein heterooligomerization	[6, 7]	[Group13, Group36, Group53, Group6, Group69]	3	4.28571	0.0579981	0.0739476	{Group13=0.0021621845668124843, Group36=0.018725883166646598, Group53=0.001514325273092741, Group6=0.02193548058468075, Group69=0.019156369454716847}	{Group13=0.0040991415745820015, Group36=0.02157032111601064, Group53=0.0032047348802660336, Group6=0.02464356460748084, Group69=0.021790370254740413}	[HRAS, RRM1, SQSTM1]	[ACVRL1, ADIPOQ, ALDOC, C1QTNF1, C1QTNF2, C1QTNF6, CASP8, COL1A1, COL1A2, COL6A1, COL6A2, CTNNA1, CTNNB1, FADD, GCH1, GCHFR, GLRA1, GLRB, GRB2, HBA2, HBB, HRAS, IDE, IGF1R, ILK, INSR, ITPR3, JUP, KCNH7, KCNK2, KRT123P, MAGI2, MAP2K1, MED22, MED24, NLGN1, P2RX1, P2RX2, P2RX6, PCBD1, PCBD2, PDSS1, PDSS2, PPP2CA, PPP5C, PRKAA1, PRKAB1, PRKAG1, PRKCSH, PRKCZ, RASSF7, RIPK1, RIPK3, RRM1, RRM2, SBNO2, …	FALSE	[HRAS, RRM1, SQSTM1]	[]	[]	100	0	0	Specific for "Parasite" set
GO:0051539	GO_MolecularFunction_08.10.2013_11h26	RNA helicase activity	[8]	[Group23, Group91]	2	6.45161	0.0575612	0.0743195	{Group23=0.009147889951232707, Group91=0.002209239903780456}	{Group23=0.011561916466141338, Group91=0.0040208166248804295}	[DHX16, SNRNP200]	[DDX1, DDX10, DDX17, DDX18, DDX20, DDX21, DDX23, DDX24, DDX25, DDX39B, DDX3X, DDX43, DDX5, DDX54, DDX56, DDX6, DHX15, DHX16, DHX8, DHX9, EIF4A3, G3BP1, IGHMBP2, MOV10L1, RAD54B, SKIV2L, SNRNP200, SUPV3L1, THRB, UPF1, YSK4]	FALSE	[DHX16, SNRNP200]	[]	[]	100	0	0	Specific for "Parasite" set
GO:0051668	GO_BiologicalProcess_08.10.2013_11h26	positive regulation of DNA binding	[5]	[Group10, Group16, Group22, Group27, Group35, Group41, Group42, Group50, Group58, Group64, Group85, Group9]	2	6.45161	0.0575612	0.0743195	{Group10=0.007878931283670223, Group16=0.0027602371931727686, Group22=0.005714689039720905, Group27=0.006391731630380431, Group35=0.0027842733484890686, Group41=0.006684940314855864, Group42=0.00210484652551163, Group50=0.001355236433303597, Group58=0.0034842395563062403, Group64=4.6408192078016E-4, Group85=0.007108443230210413, Group9=0.005787148728349523}	{Group10=0.010391054301652033, Group16=0.004739275180730603, Group22=0.008387688751848425, Group27=0.009088243411947175, Group35=0.004692016198379727, Group41=0.009358916440798209, Group42=0.004075341145139539, Group50=0.00300796379099091, Group58=0.005661889278997641, Group64=0.00124210161149984, Group85=0.009654751252972351, Group9=0.008359214829838198}	[EGF, GATA3]	[ACD, BRD4, CEBPG, CSTA, EDF1, EGF, ERCC2, GATA3, HAND2, HES1, HIPK2, HMGA2, HMGB1, HMGB2, IGF1, IRF4, ISL1, JAK2, MUM1, MYOCD, NEUROD1, NME1, PITX2, RMRP, SKI, SMARCA4, TGFB1, TPP1, TRAF6, TWIST1, TXN]	FALSE	[EGF, GATA3]	[]	[]	100	0	0	Specific for "Parasite" set
GO:0055081	GO_BiologicalProcess_08.10.2013_11h26	positive regulation of fat cell differentiation	[4, 5, 6, 7]	[Group24, Group3, Group31, Group32, Group35, Group4, Group42, Group53, Group60, Group64]	2	6.45161	0.0575612	0.0743195	{Group24=0.0019414517710896377, Group3=9.107500034508453E-4, Group31=0.0016943720692012476, Group32=0.0019061753907805654, Group35=0.0027842733484890686, Group4=5.209296915210324E-5, Group42=0.00210484652551163, Group53=0.001514325273092741, Group60=0.0028931188343746875, Group64=4.6408192078016E-4}	{Group24=0.0038406980688947185, Group3=0.0021250833413853057, Group31=0.0035042695067571254, Group32=0.0038547102346895875, Group35=0.004692016198379727, Group4=1.8232539203236135E-4, Group42=0.004075341145139539, Group53=0.0032047348802660336, Group60=0.004786796616874483, Group64=0.00124210161149984}	[FNDC3B, ID2]	[ADIG, AKT1, ASXL2, BMP2, C10orf116, C11orf67, C13orf33, CARM1, CEBPA, CREB1, CREBL2, DACT1, DKKL1, FNDC3B, FNDC5, FRZB, ID2, INS, LRP5, PPARD, PPARG, PTGS2, SFRP1, SFRP2, SH3PXD2B, SNAI2, WIF1, WNT5B, ZBTB16, ZC3H12A, ZNF385A]	FALSE	[FNDC3B, ID2]	[]	[]	100	0	0	Specific for "Parasite" set
GO:0060260	GO_BiologicalProcess_08.10.2013_11h26	regulation of DNA binding	[4]	[Group10, Group16, Group22, Group24, Group27, Group3, Group31, Group32, Group35, Group4, Group41, Group42, Group50, Group53, Group58, Group60, Group64, Group85]	3	4.22535	0.0600174	0.0755775	{Group10=0.007878931283670223, Group16=0.0027602371931727686, Group22=0.005714689039720905, Group24=0.0019414517710896377, Group27=0.006391731630380431, Group3=9.107500034508453E-4, Group31=0.0016943720692012476, Group32=0.0019061753907805654, Group35=0.0027842733484890686, Group4=5.209296915210324E-5, Group41=0.006684940314855864, Group42=0.00210484652551163, Group50=0.001355236433303597, Group5…	{Group10=0.010391054301652033, Group16=0.004739275180730603, Group22=0.008387688751848425, Group24=0.0038406980688947185, Group27=0.009088243411947175, Group3=0.0021250833413853057, Group31=0.0035042695067571254, Group32=0.0038547102346895875, Group35=0.004692016198379727, Group4=1.8232539203236135E-4, Group41=0.009358916440798209, Group42=0.004075341145139539, Group50=0.00300796379099091, Group5…	[EGF, GATA3, ID2]	[ACD, BCL3, BRD4, CEBPG, CSNK2B, CSTA, CTNNBIP1, DOT1L, EDF1, EGF, ERCC2, GATA1, GATA3, GZMA, HABP4, HAND2, HES1, HEY1, HEY2, HIPK2, HJURP, HMGA2, HMGB1, HMGB2, HMOX1, ID1, ID2, IFI16, IGF1, IRF4, ISL1, JAK2, JUN, KDM1A, LEF1, LHX2, MAD2L2, MDFI, MSX2, MUM1, MYOCD, NEK2, NEUROD1, NFIB, NFKBIA, NME1, PITX2, PPARA, RMRP, RSF1, RUNX1T1, SIN3A, SKI, SMARCA4, SMO, SOS1, SOX11, SP100, SRI, SUMO1, TFAP4…	FALSE	[EGF, GATA3, ID2]	[]	[]	100	0	0	Specific for "Parasite" set
GO:0060411	GO_BiologicalProcess_08.10.2013_11h26	negative regulation of gliogenesis	[6, 7, 8, 9, 10]	[Group0, Group24, Group25, Group26, Group3, Group31, Group32, Group35, Group4, Group41, Group42, Group50, Group51, Group53, Group60, Group64, Group78, Group87]	2	6.25	0.0609042	0.0757588	{Group0=0.025957469680180437, Group24=0.0019414517710896377, Group25=0.004808548879788917, Group26=0.004862997455417293, Group3=9.107500034508453E-4, Group31=0.0016943720692012476, Group32=0.0019061753907805654, Group35=0.0027842733484890686, Group4=5.209296915210324E-5, Group41=0.006684940314855864, Group42=0.00210484652551163, Group50=0.001355236433303597, Group51=0.03738514906255392, Group53=0…	{Group0=0.028120592153528808, Group24=0.0038406980688947185, Group25=0.007416575390860872, Group26=0.007375546140716228, Group3=0.0021250833413853057, Group31=0.0035042695067571254, Group32=0.0038547102346895875, Group35=0.004692016198379727, Group4=1.8232539203236135E-4, Group41=0.009358916440798209, Group42=0.004075341145139539, Group50=0.00300796379099091, Group51=0.03822526477182479, Group53=…	[ID2, NOTCH1]	[ADCYAP1, ASCL2, ATF5, CD46, CTNNB1, DAB1, DICER1, DLX1, DLX2, DNAAF3, DRD3, F2, FGFR3, HES1, HES5, HMGA2, ID2, ID4, LIN28A, LINGO1, NF1, NKX6-1, NKX6-2, NOG, NOTCH1, NR2E1, NTRK3, OMA1, RNF10, SKI, SOX11, TSPO]	FALSE	[ID2, NOTCH1]	[]	[]	100	0	0	Specific for "Parasite" set
GO:0060412	GO_BiologicalProcess_08.10.2013_11h26	ventricular septum morphogenesis	[4, 5, 6, 7, 8, 9, 10, 11]	[Group0, Group24, Group25, Group26, Group3, Group31, Group32, Group35, Group4, Group41, Group42, Group50, Group51, Group53, Group60, Group64, Group78, Group87]	2	6.25	0.0609042	0.0757588	{Group0=0.025957469680180437, Group24=0.0019414517710896377, Group25=0.004808548879788917, Group26=0.004862997455417293, Group3=9.107500034508453E-4, Group31=0.0016943720692012476, Group32=0.0019061753907805654, Group35=0.0027842733484890686, Group4=5.209296915210324E-5, Group41=0.006684940314855864, Group42=0.00210484652551163, Group50=0.001355236433303597, Group51=0.03738514906255392, Group53=0…	{Group0=0.028120592153528808, Group24=0.0038406980688947185, Group25=0.007416575390860872, Group26=0.007375546140716228, Group3=0.0021250833413853057, Group31=0.0035042695067571254, Group32=0.0038547102346895875, Group35=0.004692016198379727, Group4=1.8232539203236135E-4, Group41=0.009358916440798209, Group42=0.004075341145139539, Group50=0.00300796379099091, Group51=0.03822526477182479, Group53=…	[ID2, NOTCH1]	[CITED2, EGLN1, FGFR2, FGFRL1, FZD1, FZD2, GJA5, HES1, HEY1, HEY2, HEYL, ID2, LRP6, MEIS2, MORF4L1P1, MPP1, NKX2-5, NOTCH1, PITX2, PROX1, RBM15, SAV1, SMAD7, SOX11, SOX4, TBX3, VANGL2, WHSC1, WNT11, WNT5A, ZFPM1, ZFPM2]	FALSE	[ID2, NOTCH1]	[]	[]	100	0	0	Specific for "Parasite" set
GO:0060749	GO_BiologicalProcess_08.10.2013_11h26	SMAD binding	[3]	[Group12, Group17, Group28, Group7, Group78, Group87]	3	4.16667	0.0620695	0.0762782	{Group12=0.00436926717349027, Group17=0.009768387246570837, Group28=0.042546600770188, Group7=0.001387806349496967, Group78=0.022707596148103436, Group87=0.002375263414763153}	{Group12=0.006855229530820942, Group17=0.012177030677232139, Group28=0.04301934077874565, Group7=0.0030069137572434285, Group78=0.02519989328630991, Group87=0.004238215112616606}	[COL5A2, DAB2, PURB]	[ACVR1, ACVR1B, ACVRL1, ANKRD1, AXIN1, AXIN2, BMP2, BMPR1A, BMPR1B, CA8, CITED1, CITED2, COL1A2, COL3A1, COL5A2, CTNNB1, DAB2, EID2, FAM188A, FKBP1A, FOS, FOXH1, GARS, GATA4, HIPK2, HMGA2, JUN, MAGI2, MEF2A, MEIS2, MEN1, MORF4L1P1, MPP1, MYOCD, PAX6, PML, PPM1A, PRDM16, PURA, PURB, RANBP3, RGCC, RNF111, SBNO2, SCG2, SKI, SKIL, SKOR1, SKOR2, SLPI, SMAD1, SMAD2, SMAD3, SMAD4, SMAD6, SMAD7, SMURF1, …	FALSE	[COL5A2, DAB2, PURB]	[]	[]	100	0	0	Specific for "Parasite" set
GO:0060986	GO_BiologicalProcess_08.10.2013_11h26	olfactory bulb development	[3, 4, 5, 6, 7, 8, 9, 10, 11]	[Group1, Group24, Group29, Group3, Group31, Group32, Group35, Group4, Group42, Group53, Group60, Group64, Group71, Group72, Group77]	2	6.06061	0.0643119	0.078093	{Group1=1.2884289020082514E-7, Group24=0.0019414517710896377, Group29=2.3655046791298406E-9, Group3=9.107500034508453E-4, Group31=0.0016943720692012476, Group32=0.0019061753907805654, Group35=0.0027842733484890686, Group4=5.209296915210324E-5, Group42=0.00210484652551163, Group53=0.001514325273092741, Group60=0.0028931188343746875, Group64=4.6408192078016E-4, Group71=7.16283516351737E-6, Group72=…	{Group1=1.1724703008275089E-6, Group24=0.0038406980688947185, Group29=1.0763046290040775E-7, Group3=0.0021250833413853057, Group31=0.0035042695067571254, Group32=0.0038547102346895875, Group35=0.004692016198379727, Group4=1.8232539203236135E-4, Group42=0.004075341145139539, Group53=0.0032047348802660336, Group60=0.004786796616874483, Group64=0.00124210161149984, Group71=4.0738624992505044E-5, Gro…	[ID2, OGDH]	[AGTPBP1, ARX, ATF5, CD46, DICER1, DLX2, DPYSL2, EOMES, ERBB4, EXT1, FEZF1, GSX2, ID2, LRRK2, NR2E1, OGDH, PCNT, RAC1, ROBO1, ROBO2, RPGRIP1L, SALL1, SALL3, SEMA3A, SKI, SLIT1, SLIT2, SLIT3, SRF, TTC8, UBA2, UNCX, WNT5A]	FALSE	[ID2, OGDH]	[]	[]	100	0	0	Specific for "Parasite" set
GO:0061005	GO_BiologicalProcess_08.10.2013_11h26	negative regulation of lymphocyte differentiation	[4, 5, 6, 7]	[Group15, Group2, Group22, Group24, Group3, Group31, Group32, Group35, Group4, Group42, Group44, Group53, Group59, Group60, Group61, Group64, Group68, Group76, Group8]	2	6.06061	0.0643119	0.078093	{Group15=0.015418106372351973, Group2=7.468698121308929E-4, Group22=0.005714689039720905, Group24=0.0019414517710896377, Group3=9.107500034508453E-4, Group31=0.0016943720692012476, Group32=0.0019061753907805654, Group35=0.0027842733484890686, Group4=5.209296915210324E-5, Group42=0.00210484652551163, Group44=0.014481314673076898, Group53=0.001514325273092741, Group59=0.034513283332951686, Group60=…	{Group15=0.01822139844005233, Group2=0.001836896024430034, Group22=0.008387688751848425, Group24=0.0038406980688947185, Group3=0.0021250833413853057, Group31=0.0035042695067571254, Group32=0.0038547102346895875, Group35=0.004692016198379727, Group4=1.8232539203236135E-4, Group42=0.004075341145139539, Group44=0.0175706618033333, Group53=0.0032047348802660336, Group59=0.03568987253748413, Group60=0…	[CD74, ID2]	[BCL6, BMP4, CD74, CDK7, CTLA4, DTX1, FLT3, FOXJ1, GLI3, HLX, ID2, IFNA2, IFNB1, IHH, IL29, IL4, IL4R, INHA, INHBA, IRF1, JAK3, NFKBID, NRARP, PGLYRP1, PGLYRP2, PGLYRP3, PGLYRP4, RC3H1, SFRP1, SHH, SOCS5, TNFSF4, ZC3H8]	FALSE	[CD74, ID2]	[]	[]	100	0	0	Specific for "Parasite" set
GO:0061180	GO_BiologicalProcess_08.10.2013_11h26	mitochondrial respiratory chain	[3, 4, 5, 6, 7, 8, 9, 10, 11, 12]	[Group38, Group67, Group81]	3	4.05405	0.0662703	0.0795244	{Group38=4.839762353750346E-5, Group67=2.3936785822171696E-4, Group81=2.793314212557202E-5}	{Group38=1.761673496765126E-4, Group67=7.026604870379433E-4, Group81=1.2104361587747876E-4}	[SDHC, UQCRC2, UQCRFS1]	[BCS1L, COX15, COX4I2, COX6A1, COX6A1P2, COX6A2, COX7A1, COX7A2, COX7A2L, COX7A2P2, COX7B, COX7B2, CYTB, IVNS1ABP, ND1, ND2, ND3, ND4, ND4L, ND5, ND6, NDUFA1, NDUFA10, NDUFA11, NDUFA12, NDUFA13, NDUFA2, NDUFA3, NDUFA4, NDUFA4P1, NDUFA5, NDUFA6, NDUFA7, NDUFA8, NDUFA9, NDUFAB1, NDUFAF1, NDUFB1, NDUFB10, NDUFB11, NDUFB2, NDUFB3, NDUFB4, NDUFB5, NDUFB6, NDUFB7, NDUFB8, NDUFB9, NDUFC1, NDUFC2, NDUFS1…	TRUE	[SDHC, UQCRC2, UQCRFS1]	[]	[]	100	0	0	Specific for "Parasite" set
GO:0061326	GO_BiologicalProcess_08.10.2013_11h26	mammary gland epithelium development	[5, 6, 7, 8]	[Group10, Group15, Group16, Group22, Group24, Group27, Group3, Group31, Group32, Group34, Group35, Group4, Group41, Group42, Group44, Group50, Group52, Group53, Group56, Group59, Group60, Group62, Group64, Group7, Group85, Group88]	3	4.05405	0.0662703	0.0795244	{Group10=0.007878931283670223, Group15=0.015418106372351973, Group16=0.0027602371931727686, Group22=0.005714689039720905, Group24=0.0019414517710896377, Group27=0.006391731630380431, Group3=9.107500034508453E-4, Group31=0.0016943720692012476, Group32=0.0019061753907805654, Group34=0.015219300884934778, Group35=0.0027842733484890686, Group4=5.209296915210324E-5, Group41=0.006684940314855864, Group…	{Group10=0.010391054301652033, Group15=0.01822139844005233, Group16=0.004739275180730603, Group22=0.008387688751848425, Group24=0.0038406980688947185, Group27=0.009088243411947175, Group3=0.0021250833413853057, Group31=0.0035042695067571254, Group32=0.0038547102346895875, Group34=0.018223110270119275, Group35=0.004692016198379727, Group4=1.8232539203236135E-4, Group41=0.009358916440798209, Group4…	[BAX, GATA3, ID2]	[AGAP2, AKT1, AKT2, AR, BAX, BRCA2, BTRC, CAV3, CCL11, CCND1, CEBPB, CHUK, CSF1, CSF1R, CYP27B1, DDR1, DEAF1, ELF5, EPHA2, ERBB4, ESR1, ETV4, ETV5, FGF10, FGF2, FGFR2, FOXB1, FOXF1, GATA3, GLI2, GPX1, HIF1A, HOXA5, ID2, IQGAP3, IRF6, JAK2, LRP5, LRP6, MAPK1, MED1, MGMT, MSX2, NCOA1, NR3C1, NTN1, PGR, PHB2, PML, PTCH1, PTHLH, PYGO2, ROBO1, SCRIB, SLC12A2, SLIT2, SMO, SOSTDC1, SRC, STAT5A, STAT6, T…	FALSE	[BAX, GATA3, ID2]	[]	[]	100	0	0	Specific for "Parasite" set
GO:0061377	GO_BiologicalProcess_08.10.2013_11h26	glial cell development	[4, 5, 6, 7, 8, 9]	[Group12, Group24, Group3, Group31, Group32, Group35, Group4, Group41, Group42, Group53, Group60, Group74, Group75, Group78, Group84]	3	4	0.0684185	0.0802148	{Group12=0.00436926717349027, Group24=0.0019414517710896377, Group3=9.107500034508453E-4, Group31=0.0016943720692012476, Group32=0.0019061753907805654, Group35=0.0027842733484890686, Group4=5.209296915210324E-5, Group41=0.006684940314855864, Group42=0.00210484652551163, Group53=0.001514325273092741, Group60=0.0028931188343746875, Group74=4.7885852965981517E-4, Group75=3.8221532746881916E-7, Group…	{Group12=0.006855229530820942, Group24=0.0038406980688947185, Group3=0.0021250833413853057, Group31=0.0035042695067571254, Group32=0.0038547102346895875, Group35=0.004692016198379727, Group4=1.8232539203236135E-4, Group41=0.009358916440798209, Group42=0.004075341145139539, Group53=0.0032047348802660336, Group60=0.004786796616874483, Group74=0.0012450321771155194, Group75=2.898466233305212E-6, Gro…	[ID2, LAMC1, PHGDH]	[ADAM22, ADORA2A, AGT, AKT1, AKT2, ARHGEF10, ASCL1, ASPA, C11orf9, C1orf130, CD9, CDK5, CDK6, CNTN2, DAG1, DICER1, DMD, DRD1, EIF2B1, EIF2B2, EIF2B3, EIF2B4, EIF2B5, ERCC2, FA2H, FAAH, FGFR3, FOXD2, FOXD3, FOXD4, FOXD4L1, FOXD4L2, FOXD4L3, FOXD4L5, FOXD4L6, GFAP, GSN, HDAC10, HDAC11, HES5, ID2, ID4, ILK, ITGAM, KCNJ10, LAMB2, LAMC1, LAMC3, LGI4, LMNB2, LYN, MPP5, MT3, NDRG1, NF1, NKX2-2, NKX6-2, …	FALSE	[ID2, LAMC1, PHGDH]	[]	[]	100	0	0	Specific for "Parasite" set
GO:0070003	GO_MolecularFunction_08.10.2013_11h26	positive regulation of gliogenesis	[6, 7, 8, 9, 10]	[Group0, Group24, Group25, Group26, Group3, Group31, Group32, Group35, Group4, Group41, Group42, Group50, Group51, Group53, Group60, Group64, Group78, Group87]	2	5.88235	0.0677823	0.080393	{Group0=0.025957469680180437, Group24=0.0019414517710896377, Group25=0.004808548879788917, Group26=0.004862997455417293, Group3=9.107500034508453E-4, Group31=0.0016943720692012476, Group32=0.0019061753907805654, Group35=0.0027842733484890686, Group4=5.209296915210324E-5, Group41=0.006684940314855864, Group42=0.00210484652551163, Group50=0.001355236433303597, Group51=0.03738514906255392, Group53=0…	{Group0=0.028120592153528808, Group24=0.0038406980688947185, Group25=0.007416575390860872, Group26=0.007375546140716228, Group3=0.0021250833413853057, Group31=0.0035042695067571254, Group32=0.0038547102346895875, Group35=0.004692016198379727, Group4=1.8232539203236135E-4, Group41=0.009358916440798209, Group42=0.004075341145139539, Group50=0.00300796379099091, Group51=0.03822526477182479, Group53=…	[ID2, NOTCH1]	[ASPA, BMP2, CLCF1, CXCR4, DICER1, ETV5, GFAP, HDAC2, HES1, ID2, IL6ST, LIF, LYN, NKX2-2, NKX6-1, NKX6-2, NOTCH1, NTF3, ODZ4, OLIG2, PLAG1, PPARG, PRKCH, PRKCI, PRPF19, PTK2, RELA, SERPINE2, SHH, SOX10, SOX8, TP73, TSPO, ZNF488]	FALSE	[ID2, NOTCH1]	[]	[]	100	0	0	Specific for "Parasite" set
GO:0070227	GO_BiologicalProcess_08.10.2013_11h26	olfactory lobe development	[3, 4, 5, 6, 7, 8, 9, 10]	[Group1, Group24, Group29, Group3, Group31, Group32, Group35, Group4, Group42, Group53, Group60, Group64, Group71, Group72, Group77]	2	5.88235	0.0677823	0.080393	{Group1=1.2884289020082514E-7, Group24=0.0019414517710896377, Group29=2.3655046791298406E-9, Group3=9.107500034508453E-4, Group31=0.0016943720692012476, Group32=0.0019061753907805654, Group35=0.0027842733484890686, Group4=5.209296915210324E-5, Group42=0.00210484652551163, Group53=0.001514325273092741, Group60=0.0028931188343746875, Group64=4.6408192078016E-4, Group71=7.16283516351737E-6, Group72=…	{Group1=1.1724703008275089E-6, Group24=0.0038406980688947185, Group29=1.0763046290040775E-7, Group3=0.0021250833413853057, Group31=0.0035042695067571254, Group32=0.0038547102346895875, Group35=0.004692016198379727, Group4=1.8232539203236135E-4, Group42=0.004075341145139539, Group53=0.0032047348802660336, Group60=0.004786796616874483, Group64=0.00124210161149984, Group71=4.0738624992505044E-5, Gro…	[ID2, OGDH]	[AGTPBP1, ARX, ATF5, CD46, DICER1, DLX2, DPYSL2, EOMES, ERBB4, EXT1, FEZF1, GSX2, HTT, ID2, LRRK2, NR2E1, OGDH, PCNT, RAC1, ROBO1, ROBO2, RPGRIP1L, SALL1, SALL3, SEMA3A, SKI, SLIT1, SLIT2, SLIT3, SRF, TTC8, UBA2, UNCX, WNT5A]	FALSE	[ID2, OGDH]	[]	[]	100	0	0	Specific for "Parasite" set
GO:0070228	GO_BiologicalProcess_08.10.2013_11h26	positive regulation of cell morphogenesis involved in differentiation	[3, 4, 5, 6, 7, 8]	[Group0, Group12, Group25, Group26, Group28, Group32, Group41, Group50, Group51, Group64, Group7, Group78, Group87]	2	5.71429	0.0713132	0.0826585	{Group0=0.025957469680180437, Group12=0.00436926717349027, Group25=0.004808548879788917, Group26=0.004862997455417293, Group28=0.042546600770188, Group32=0.0019061753907805654, Group41=0.006684940314855864, Group50=0.001355236433303597, Group51=0.03738514906255392, Group64=4.6408192078016E-4, Group7=0.001387806349496967, Group78=0.022707596148103436, Group87=0.002375263414763153}	{Group0=0.028120592153528808, Group12=0.006855229530820942, Group25=0.007416575390860872, Group26=0.007375546140716228, Group28=0.04301934077874565, Group32=0.0038547102346895875, Group41=0.009358916440798209, Group50=0.00300796379099091, Group51=0.03822526477182479, Group64=0.00124210161149984, Group7=0.0030069137572434285, Group78=0.02519989328630991, Group87=0.004238215112616606}	[DAB2, NOTCH1]	[ARPC2, AXIN2, BAMBI, BCL9L, BMP2, C1QBP, CALR, CDC42, COL1A1, CTNNB1, DAB2, EPB41L5, EPB49, EZH2, GDNF, LEF1, LIF, MAPK9, NOTCH1, PAX2, PAX8, RGCC, SMAD2, SMAD3, SMAD4, SNAI1, TCF7L2, TGFB1, TGFB1I1, TGFB2, TGFB3, TRIOBP, TWIST1, WWTR1, ZNF703]	FALSE	[DAB2, NOTCH1]	[]	[]	100	0	0	Specific for "Parasite" set
GO:0070408	GO_BiologicalProcess_08.10.2013_11h26	protein localization to cell surface	[5, 6]	[Group16, Group35, Group51, Group58]	2	5.71429	0.0713132	0.0826585	{Group16=0.0027602371931727686, Group35=0.0027842733484890686, Group51=0.03738514906255392, Group58=0.0034842395563062403}	{Group16=0.004739275180730603, Group35=0.004692016198379727, Group51=0.03822526477182479, Group58=0.005661889278997641}	[EGF, GPM6B]	[ACTN2, ANGPT1, ANK2, ARF6, ASTN2, CAV3, CDH1, CTNNB1, EGF, FBLN5, FGF10, FGF7, FLNA, GPD1L, GPM6B, HBP1, LEPR, LRPAP1, MESDC2, MRAP, MRAP2, NEDD4L, PTPRK, PTPRU, RAB11B, RAB11FIP5, RAB43, RANGRF, SMURF1, SYNJ2BP, TAX1BP3, TNF, USP4, VCL, WNT11]	FALSE	[EGF, GPM6B]	[]	[]	100	0	0	Specific for "Parasite" set
GO:0070409	GO_BiologicalProcess_08.10.2013_11h26	endocrine hormone secretion	[5, 6, 7, 8, 9]	[Group10, Group16, Group22, Group27, Group35, Group41, Group42, Group50, Group59, Group64, Group85, Group9]	2	5.71429	0.0713132	0.0826585	{Group10=0.007878931283670223, Group16=0.0027602371931727686, Group22=0.005714689039720905, Group27=0.006391731630380431, Group35=0.0027842733484890686, Group41=0.006684940314855864, Group42=0.00210484652551163, Group50=0.001355236433303597, Group59=0.034513283332951686, Group64=4.6408192078016E-4, Group85=0.007108443230210413, Group9=0.005787148728349523}	{Group10=0.010391054301652033, Group16=0.004739275180730603, Group22=0.008387688751848425, Group27=0.009088243411947175, Group35=0.004692016198379727, Group41=0.009358916440798209, Group42=0.004075341145139539, Group50=0.00300796379099091, Group59=0.03568987253748413, Group64=0.00124210161149984, Group85=0.009654751252972351, Group9=0.008359214829838198}	[GATA3, HCAR2]	[AGTR2, APLN, C1QTNF3, CGA, CHGA, CRH, CRHBP, CRHR1, EPHB6, FST, FZD4, GATA3, GDF9, GHRL, HCAR2, IL1B, INHA, INHBA, INHBB, KISS1, LEP, MEG3, NKX3-1, NPVF, PTPN11, RAB8B, RUNX1, TAC1, TACR2, TBX3, UCN, UCN2, UNC50, UTS2D, ZRSR2]	FALSE	[GATA3, HCAR2]	[]	[]	100	0	0	Specific for "Parasite" set
GO:0070542	GO_BiologicalProcess_08.10.2013_11h26	regulation of lymphocyte apoptotic process	[7, 8, 9]	[Group10, Group15, Group2, Group22, Group24, Group34, Group42, Group44, Group52, Group56, Group59, Group61, Group62, Group68, Group7, Group76, Group8, Group88]	2	5.71429	0.0713132	0.0826585	{Group10=0.007878931283670223, Group15=0.015418106372351973, Group2=7.468698121308929E-4, Group22=0.005714689039720905, Group24=0.0019414517710896377, Group34=0.015219300884934778, Group42=0.00210484652551163, Group44=0.014481314673076898, Group52=0.010889839423702828, Group56=0.028889700709546096, Group59=0.034513283332951686, Group61=0.01601917827519682, Group62=0.008375372611169397, Group68=0.…	{Group10=0.010391054301652033, Group15=0.01822139844005233, Group2=0.001836896024430034, Group22=0.008387688751848425, Group24=0.0038406980688947185, Group34=0.018223110270119275, Group42=0.004075341145139539, Group44=0.0175706618033333, Group52=0.013391559291310234, Group56=0.030569334471729007, Group59=0.03568987253748413, Group61=0.018689041321062954, Group62=0.010887984394520217, Group68=0.00…	[BAX, CD74]	[ADAM8, AURKB, BAX, BBC3, BCL10, BCL6, BIRC7, BMP4, BTK, CCL5, CD3G, CD74, FNIP1, GPAM, IDO1, IL10, IL2, IRS2, JAK3, LGALS16, LYN, MIF, NFKBID, NOC2L, PRKCQ, PTCRA, PTEN, RAG1, SLC46A2, TADA1, TECTB, TEP1, TP53, WNT5A, ZC3H8]	FALSE	[BAX, CD74]	[]	[]	100	0	0	Specific for "Parasite" set
GO:0070822	GO_CellularComponent_08.10.2013_11h26	regulation of mitochondrial outer membrane permeabilization	[5, 6, 7, 8, 9, 10, 11]	[Group10, Group15, Group34, Group42, Group44, Group52, Group56, Group59, Group6, Group61, Group62, Group7, Group88]	2	5.71429	0.0713132	0.0826585	{Group10=0.007878931283670223, Group15=0.015418106372351973, Group34=0.015219300884934778, Group42=0.00210484652551163, Group44=0.014481314673076898, Group52=0.010889839423702828, Group56=0.028889700709546096, Group59=0.034513283332951686, Group6=0.02193548058468075, Group61=0.01601917827519682, Group62=0.008375372611169397, Group7=0.001387806349496967, Group88=0.007406035907259842}	{Group10=0.010391054301652033, Group15=0.01822139844005233, Group34=0.018223110270119275, Group42=0.004075341145139539, Group44=0.0175706618033333, Group52=0.013391559291310234, Group56=0.030569334471729007, Group59=0.03568987253748413, Group6=0.02464356460748084, Group61=0.018689041321062954, Group62=0.010887984394520217, Group7=0.0030069137572434285, Group88=0.00991101864059773}	[BAX, YWHAG]	[ACAA2, AKT1, BAD, BAK1, BAX, BBC3, BCL2, BCL2L11, BID, BMF, C2orf18, CASP8, DYNLL1, DYNLL2, GZMB, MAPK8, MPV17L, MUL1, NMT1, PMAIP1, PPP3CC, PPP3R1, REXO2, SFN, SH3GLB1, SIVA1, SLC25A5, TMEM102, YWHAB, YWHAE, YWHAG, YWHAH, YWHAQ, YWHAZ, ZNF205]	FALSE	[BAX, YWHAG]	[]	[]	100	0	0	Specific for "Parasite" set
GO:0070993	GO_CellularComponent_08.10.2013_11h26	negative regulation of osteoblast differentiation	[4, 5, 6, 7]	[Group0, Group24, Group25, Group26, Group3, Group31, Group32, Group35, Group4, Group41, Group42, Group50, Group51, Group53, Group60, Group64, Group78, Group87]	2	5.55556	0.0749027	0.0858435	{Group0=0.025957469680180437, Group24=0.0019414517710896377, Group25=0.004808548879788917, Group26=0.004862997455417293, Group3=9.107500034508453E-4, Group31=0.0016943720692012476, Group32=0.0019061753907805654, Group35=0.0027842733484890686, Group4=5.209296915210324E-5, Group41=0.006684940314855864, Group42=0.00210484652551163, Group50=0.001355236433303597, Group51=0.03738514906255392, Group53=0…	{Group0=0.028120592153528808, Group24=0.0038406980688947185, Group25=0.007416575390860872, Group26=0.007375546140716228, Group3=0.0021250833413853057, Group31=0.0035042695067571254, Group32=0.0038547102346895875, Group35=0.004692016198379727, Group4=1.8232539203236135E-4, Group41=0.009358916440798209, Group42=0.004075341145139539, Group50=0.00300796379099091, Group51=0.03822526477182479, Group53=…	[ID2, NOTCH1]	[AXIN2, C14orf169, CDK6, CHRD, CITED1, FGF23, HAND2, HDAC4, HDAC5, HDAC7, ID1, ID2, ID3, IGFBP5, LIMD1, LRP5, MEN1, NBR1, NOG, NOTCH1, OSTN, PSMD8, PTCH1, SCG2, SEMA4D, SFRP1, SKI, SMAD3, SOX2, SUFU, TNF, TOB1, TWIST1, TWIST2, TWSG1, UCMA]	FALSE	[ID2, NOTCH1]	[]	[]	100	0	0	Specific for "Parasite" set
GO:0071158	GO_BiologicalProcess_08.10.2013_11h26	protein phosphatase inhibitor activity	[4]	[Group63]	2	5.40541	0.0785487	0.0890218	{Group63=0.09246598222005765}	{Group63=0.09246598222005765}	[ELFN1, SET]	[ARPP19, CABIN1, ELFN1, ELFN2, ENSA, LMTK2, PHACTR1, PHACTR2, PHACTR3, PPME1, PPP1R10, PPP1R11, PPP1R14A, PPP1R14B, PPP1R14C, PPP1R14D, PPP1R17, PPP1R1A, PPP1R1B, PPP1R1C, PPP1R2, PPP1R26, PPP1R27, PPP1R2P1, PPP1R2P3, PPP1R2P9, PPP1R35, PPP1R36, PPP1R37, PPP1R8, PPP1R9B, PTN, RNF7, SAG, SET, SH3RF2, URI1]	FALSE	[ELFN1, SET]	[]	[]	100	0	0	Specific for "Parasite" set
GO:0071556	GO_CellularComponent_08.10.2013_11h26	receptor tyrosine kinase binding	[4]	[Group36, Group56, Group6, Group69, Group88]	2	5.40541	0.0785487	0.0890218	{Group36=0.018725883166646598, Group56=0.028889700709546096, Group6=0.02193548058468075, Group69=0.019156369454716847, Group88=0.007406035907259842}	{Group36=0.02157032111601064, Group56=0.030569334471729007, Group6=0.02464356460748084, Group69=0.021790370254740413, Group88=0.00991101864059773}	[SQSTM1, YWHAG]	[ANGPT1, ANGPT2, ANGPT4, ARHGEF16, BLNK, DNAJA3, DOCK4, DOK2, ELMO2, FLT3LG, FRS2, GAB2, GAS6, GNB2L1, HYAL2, IRS1, LRP4, NRG1, NRG3, PCNA, PIK3R1, PIK3R2, PITPNM3, PLCG1, PTPN1, PTPN11, PTPN14, PTPN2, SH2B2, SHC1, SHC4, SOCS5, SQSTM1, TOB1, TP53, TRAT1, YWHAG]	FALSE	[SQSTM1, YWHAG]	[]	[]	100	0	0	Specific for "Parasite" set
GO:0071695	GO_BiologicalProcess_08.10.2013_11h26	regulation of histone acetylation	[7, 8, 9, 10, 11, 12]	[Group63]	2	5.40541	0.0785487	0.0890218	{Group63=0.09246598222005765}	{Group63=0.09246598222005765}	[SET, TAF7]	[ARID5A, ARRB1, BRCA1, BRD7, CHEK1, CTBP1, CTCF, EID1, FLCN, FOXP3, GATA2, IL1B, IWS1, LIF, MAPK3, MECP2, MSX1, MTRF1, MUC1, MYOCD, MYOD1, NANOS1, NOC2L, NOS1, PAXIP1, PPARGC1A, RPS6KA4, RPS6KA5, SET, SIN3A, SNAI2, SNCA, SPI1, TAF7, TGFB1, TRIM59, TWIST1]	FALSE	[SET, TAF7]	[]	[]	100	0	0	Specific for "Parasite" set
GO:0071709	GO_BiologicalProcess_08.10.2013_11h26	protein insertion into membrane	[3, 4, 5, 6]	[Group10, Group15, Group34, Group42, Group44, Group52, Group56, Group59, Group6, Group61, Group62, Group7, Group88]	2	5.40541	0.0785487	0.0890218	{Group10=0.007878931283670223, Group15=0.015418106372351973, Group34=0.015219300884934778, Group42=0.00210484652551163, Group44=0.014481314673076898, Group52=0.010889839423702828, Group56=0.028889700709546096, Group59=0.034513283332951686, Group6=0.02193548058468075, Group61=0.01601917827519682, Group62=0.008375372611169397, Group7=0.001387806349496967, Group88=0.007406035907259842}	{Group10=0.010391054301652033, Group15=0.01822139844005233, Group34=0.018223110270119275, Group42=0.004075341145139539, Group44=0.0175706618033333, Group52=0.013391559291310234, Group56=0.030569334471729007, Group59=0.03568987253748413, Group6=0.02464356460748084, Group61=0.018689041321062954, Group62=0.010887984394520217, Group7=0.0030069137572434285, Group88=0.00991101864059773}	[BAX, YWHAG]	[AKT1, ASNA1, BAD, BAG6, BAX, BBC3, BCL2, BCL2L11, BID, BMF, CASP8, COX18, DYNLL1, DYNLL2, EGFR, GET4, GRIN3B, GZMB, MAPK8, NMT1, OXA1L, PMAIP1, PPP3CC, PPP3R1, REEP1, REXO2, RTP1, RTP2, SFN, SH3GLB1, UBL4A, YWHAB, YWHAE, YWHAG, YWHAH, YWHAQ, YWHAZ]	FALSE	[BAX, YWHAG]	[]	[]	100	0	0	Specific for "Parasite" set
GO:0071941	GO_BiologicalProcess_08.10.2013_11h26	negative regulation of protein binding	[5]	[Group10, Group12, Group15, Group28, Group34, Group42, Group44, Group52, Group56, Group59, Group61, Group62, Group7, Group78, Group87, Group88]	2	5.26316	0.0822491	0.0921913	{Group10=0.007878931283670223, Group12=0.00436926717349027, Group15=0.015418106372351973, Group28=0.042546600770188, Group34=0.015219300884934778, Group42=0.00210484652551163, Group44=0.014481314673076898, Group52=0.010889839423702828, Group56=0.028889700709546096, Group59=0.034513283332951686, Group61=0.01601917827519682, Group62=0.008375372611169397, Group7=0.001387806349496967, Group78=0.02270…	{Group10=0.010391054301652033, Group12=0.006855229530820942, Group15=0.01822139844005233, Group28=0.04301934077874565, Group34=0.018223110270119275, Group42=0.004075341145139539, Group44=0.0175706618033333, Group52=0.013391559291310234, Group56=0.030569334471729007, Group59=0.03568987253748413, Group61=0.018689041321062954, Group62=0.010887984394520217, Group7=0.0030069137572434285, Group78=0.025…	[BAX, DAB2]	[ADRB2, ADRB3, AES, ARRB2, BAX, CARM1, CAV1, CCL23, CTNNBIP1, DAB2, DVL1, DVL1L1, EPB41L5, GSK3B, GTPBP4, IFIT1, IFIT2, ISL1, ITGB1BP1, KDM1A, LEF1, LRPAP1, MAPK3, MAPK8, NES, NKX3-1, NOG, PARK7, PEX14, PPARA, PRKCD, SENP2, SLPI, SPAG9, SUMO1, TDG, TEX14, ZFPM1]	FALSE	[BAX, DAB2]	[]	[]	100	0	0	Specific for "Parasite" set
GO:0072080	GO_BiologicalProcess_08.10.2013_11h26	positive regulation of chemokine production	[4, 5, 6]	[Group15, Group2, Group22, Group24, Group31, Group44, Group59, Group61, Group68, Group76, Group8]	2	5.26316	0.0822491	0.0921913	{Group15=0.015418106372351973, Group2=7.468698121308929E-4, Group22=0.005714689039720905, Group24=0.0019414517710896377, Group31=0.0016943720692012476, Group44=0.014481314673076898, Group59=0.034513283332951686, Group61=0.01601917827519682, Group68=0.004332536191180162, Group76=0.0021634249503613527, Group8=0.00678691794190786}	{Group15=0.01822139844005233, Group2=0.001836896024430034, Group22=0.008387688751848425, Group24=0.0038406980688947185, Group31=0.0035042695067571254, Group44=0.0175706618033333, Group59=0.03568987253748413, Group61=0.018689041321062954, Group68=0.006916856024515697, Group76=0.004017789193528226, Group8=0.009357720192630535}	[CD74, IL6R]	[ADAM17, ADIPOQ, ADORA2B, ALOX15B, C5, CD5, CD74, CHIA, CSF1R, DDX3X, EHHADH, EIF2AK2, HIF1A, IL18, IL1B, IL1RL1, IL33, IL4R, IL6, IL6R, LBP, MAPK9, MAVS, MIF, PYCARD, RIPK2, RPSA, SLC25A4, TICAM2, TIRAP, TLR2, TLR3, TLR4, TLR7, TLR9, TNF, TRAM1, TWIST1]	FALSE	[CD74, IL6R]	[]	[]	100	0	0	Specific for "Parasite" set
GO:0072148	GO_BiologicalProcess_08.10.2013_11h26	B cell receptor signaling pathway	[5, 7, 8]	[Group10, Group15, Group34, Group42, Group43, Group44, Group52, Group56, Group57, Group59, Group61, Group62, Group68, Group7, Group88, Group9]	2	5.26316	0.0822491	0.0921913	{Group10=0.007878931283670223, Group15=0.015418106372351973, Group34=0.015219300884934778, Group42=0.00210484652551163, Group43=0.0024213363493590227, Group44=0.014481314673076898, Group52=0.010889839423702828, Group56=0.028889700709546096, Group57=3.1706441794137735E-4, Group59=0.034513283332951686, Group61=0.01601917827519682, Group62=0.008375372611169397, Group68=0.004332536191180162, Group7=0…	{Group10=0.010391054301652033, Group15=0.01822139844005233, Group34=0.018223110270119275, Group42=0.004075341145139539, Group43=0.004237338611378289, Group44=0.0175706618033333, Group52=0.013391559291310234, Group56=0.030569334471729007, Group57=9.016519385207918E-4, Group59=0.03568987253748413, Group61=0.018689041321062954, Group62=0.010887984394520217, Group68=0.006916856024515697, Group7=0.003…	[BAX, PSMB5]	[BAX, BCAR1, BCL2, BLK, BTK, CD19, CD38, CD79B, CLSTN1, CTLA4, GCET2, KLHL6, KLHL7, LAT2, LCK, LIME1, LPXN, LYN, MAPK1, MEF2A, MEF2C, MNDA, NCKAP1L, NFAM1, NFATC2, NR4A3, PIK3CD, PLCG2, PLEKHA1, PRKCB, PRKCH, PSMB5, PTPN22, PTPN6, PTPRC, SYK, TEC, VAV3]	FALSE	[BAX, PSMB5]	[]	[]	100	0	0	Specific for "Parasite" set
GO:0072395	GO_BiologicalProcess_08.10.2013_11h26	RNA polymerase II transcription factor binding transcription factor activity involved in positive regulation of transcription	[4]	[Group0, Group14, Group23, Group25, Group26, Group32, Group41, Group50, Group51, Group64, Group78, Group87]	2	5.12821	0.0860022	0.0953503	{Group0=0.025957469680180437, Group14=0.03364217227663635, Group23=0.009147889951232707, Group25=0.004808548879788917, Group26=0.004862997455417293, Group32=0.0019061753907805654, Group41=0.006684940314855864, Group50=0.001355236433303597, Group51=0.03738514906255392, Group64=4.6408192078016E-4, Group78=0.022707596148103436, Group87=0.002375263414763153}	{Group0=0.028120592153528808, Group14=0.0351889388180909, Group23=0.011561916466141338, Group25=0.007416575390860872, Group26=0.007375546140716228, Group32=0.0038547102346895875, Group41=0.009358916440798209, Group50=0.00300796379099091, Group51=0.03822526477182479, Group64=0.00124210161149984, Group78=0.02519989328630991, Group87=0.004238215112616606}	[NOTCH1, PSIP1]	[ANKRD1, ARNTL, CA8, CITED2, CLOCK, CREB1, CREBBP, FAM188A, FOXH1, HIPK2, ISL1, JUN, KLF4, LMO2, MEF2A, MEIS2, MIXL1, MORF4L1P1, MPP1, NCOA1, NEUROD1, NKX2-5, NOTCH1, NR1H4, PITX2, POU1F1, POU3F1, POU3F2, PSIP1, SMARCA2, SMARCA4, SOX11, SOX12, SOX4, SRC, TBX20, TFAP2A, TFAP2B, ZFPM2]	FALSE	[NOTCH1, PSIP1]	[]	[]	100	0	0	Specific for "Parasite" set
GO:0072401	GO_BiologicalProcess_08.10.2013_11h26	phosphatase inhibitor activity	[3]	[Group63]	2	5.12821	0.0860022	0.0953503	{Group63=0.09246598222005765}	{Group63=0.09246598222005765}	[ELFN1, SET]	[ANP32E, ARPP19, CABIN1, ELFN1, ELFN2, ENSA, LMTK2, PHACTR1, PHACTR2, PHACTR3, PPME1, PPP1R10, PPP1R11, PPP1R14A, PPP1R14B, PPP1R14C, PPP1R14D, PPP1R17, PPP1R1A, PPP1R1B, PPP1R1C, PPP1R2, PPP1R26, PPP1R27, PPP1R2P1, PPP1R2P3, PPP1R2P9, PPP1R35, PPP1R36, PPP1R37, PPP1R8, PPP1R9B, PTN, RNF7, SAG, SET, SH3RF2, TESC, URI1]	FALSE	[ELFN1, SET]	[]	[]	100	0	0	Specific for "Parasite" set
GO:0072413	GO_BiologicalProcess_08.10.2013_11h26	phenol-containing compound biosynthetic process	[5]	[Group10, Group16, Group22, Group27, Group35, Group41, Group42, Group50, Group64, Group85, Group9]	2	5.12821	0.0860022	0.0953503	{Group10=0.007878931283670223, Group16=0.0027602371931727686, Group22=0.005714689039720905, Group27=0.006391731630380431, Group35=0.0027842733484890686, Group41=0.006684940314855864, Group42=0.00210484652551163, Group50=0.001355236433303597, Group64=4.6408192078016E-4, Group85=0.007108443230210413, Group9=0.005787148728349523}	{Group10=0.010391054301652033, Group16=0.004739275180730603, Group22=0.008387688751848425, Group27=0.009088243411947175, Group35=0.004692016198379727, Group41=0.009358916440798209, Group42=0.004075341145139539, Group50=0.00300796379099091, Group64=0.00124210161149984, Group85=0.009654751252972351, Group9=0.008359214829838198}	[A1CF, GATA3]	[A1CF, ABP1, AGTR2, ASIP, ASPA, ASPM, ATG5, ATP7A, B3GALNT1, C3, CITED1, DAO, DBH, DCT, DDC, DDT, GATA3, GCH1, HAND2, HDC, HECA, KAT2B, MC1R, MYO5A, NR4A2, OCA2, PAH, PEMT, PMEL, PNMT, RAPGEF2, ROPN1L, SLC45A2, SLC6A3, SNCA, TGFB2, TH, TYR, TYRP1]	FALSE	[A1CF, GATA3]	[]	[]	100	0	0	Specific for "Parasite" set
GO:0072422	GO_BiologicalProcess_08.10.2013_11h26	4 iron, 4 sulfur cluster binding	[4]	[Group17, Group21, Group37, Group39, Group72, Group79]	2	5.12821	0.0860022	0.0953503	{Group17=0.009768387246570837, Group21=0.008562223947040416, Group37=0.001249498325274065, Group39=1.0959906182745803E-5, Group72=2.1921864661742522E-6, Group79=0.004993800590873064}	{Group17=0.012177030677232139, Group21=0.010974118016629264, Group37=0.002842608689998498, Group39=5.540841459054823E-5, Group72=1.329926456145713E-5, Group79=0.0074497680945811275}	[ACO1, POLD1]	[ACO1, ACO2, BRIP1, CDK5RAP1, CDKAL1, COASY, DDX11, DEM1, DNA2, DPYD, ERCC2, ETFDH, IREB2, LIAS, MOCS1, MUTYH, NARFL, NDUFS1, NDUFS2, NDUFS7, NDUFS8, NDUFV1, NFU1, NTHL1, NUBP1, NUBP2, NUBPL, POLA1, POLD1, POLE, PPAT, PRIM2, REV3L, RSAD1, RSAD2, RTEL1, SDHB, TYW1, TYW1B]	FALSE	[ACO1, POLD1]	[]	[]	100	0	0	Specific for "Parasite" set
GO:0072431	GO_BiologicalProcess_08.10.2013_11h26	regulation of peptidyl-lysine acetylation	[7, 8, 9, 10]	[Group63]	2	5.12821	0.0860022	0.0953503	{Group63=0.09246598222005765}	{Group63=0.09246598222005765}	[SET, TAF7]	[ARID5A, ARRB1, BRCA1, BRD7, CHEK1, CTBP1, CTCF, EID1, FLCN, FOXP3, GATA2, IL1B, IWS1, LIF, MAPK3, MECP2, MSX1, MTRF1, MUC1, MYOCD, MYOD1, NANOS1, NOC2L, NOS1, PAXIP1, PPARGC1A, RPS6KA4, RPS6KA5, SET, SIN3A, SIRT1, SNAI2, SNCA, SOX4, SPI1, TAF7, TGFB1, TRIM59, TWIST1]	FALSE	[SET, TAF7]	[]	[]	100	0	0	Specific for "Parasite" set
GO:0072524	GO_BiologicalProcess_08.10.2013_11h26	positive regulation of interleukin-6 production	[4, 5, 6]	[Group2, Group31, Group8]	2	5	0.089806	0.0984969	{Group2=7.468698121308929E-4, Group31=0.0016943720692012476, Group8=0.00678691794190786}	{Group2=0.001836896024430034, Group31=0.0035042695067571254, Group8=0.009357720192630535}	[AKIRIN2, IL6R]	[ADCYAP1, ADORA2B, AKIRIN2, CARD9, CD36, EHHADH, FCER1G, HSPD1, IL1B, IL1RL2, IL33, IL36A, IL36B, IL36G, IL6, IL6R, ISL1, LBP, LILRB2, MAPK13, MYD88, NOD1, NOD2, P2RX7, PYCARD, RAB7B, RIPK2, RPSA, TBC1D23, TICAM1, TLR2, TLR3, TLR4, TLR7, TLR9, TNF, TNFSF4, UCN, WNT5A, ZCCHC11]	FALSE	[AKIRIN2, IL6R]	[]	[]	100	0	0	Specific for "Parasite" set
GO:0072525	GO_BiologicalProcess_08.10.2013_11h26	substrate adhesion-dependent cell spreading	[4, 5, 6, 7]	[Group12, Group28, Group3, Group32, Group41, Group7, Group78, Group87]	2	5	0.089806	0.0984969	{Group12=0.00436926717349027, Group28=0.042546600770188, Group3=9.107500034508453E-4, Group32=0.0019061753907805654, Group41=0.006684940314855864, Group7=0.001387806349496967, Group78=0.022707596148103436, Group87=0.002375263414763153}	{Group12=0.006855229530820942, Group28=0.04301934077874565, Group3=0.0021250833413853057, Group32=0.0038547102346895875, Group41=0.009358916440798209, Group7=0.0030069137572434285, Group78=0.02519989328630991, Group87=0.004238215112616606}	[DAB2, LAMC1]	[AKIP1, ANTXR1, AP1AR, ARPC2, AXL, BRCA1, BVES, C1QBP, C22orf28, CALR, CDC42, DAB2, EFNA1, EPB49, EPHA1, EPHB3, FER, FERMT2, FN1, FZD4, FZD7, ILK, ITGB1BP1, KANK1, KANK4, LAMA5, LAMB1, LAMC1, MERTK, MICALL2, PARVA, PEAK1, RAC1, SRCIN1, SRGAP2, TACSTD2, TEK, TRIOBP, TYRO3, VAMP3]	FALSE	[DAB2, LAMC1]	[]	[]	100	0	0	Specific for "Parasite" set
GO:0072602	GO_BiologicalProcess_08.10.2013_11h26	T cell selection	[1, 5, 7]	[Group10, Group15, Group16, Group2, Group22, Group24, Group27, Group35, Group41, Group42, Group44, Group50, Group59, Group61, Group64, Group68, Group76, Group8, Group85, Group9]	2	5	0.089806	0.0984969	{Group10=0.007878931283670223, Group15=0.015418106372351973, Group16=0.0027602371931727686, Group2=7.468698121308929E-4, Group22=0.005714689039720905, Group24=0.0019414517710896377, Group27=0.006391731630380431, Group35=0.0027842733484890686, Group41=0.006684940314855864, Group42=0.00210484652551163, Group44=0.014481314673076898, Group50=0.001355236433303597, Group59=0.034513283332951686, Group61…	{Group10=0.010391054301652033, Group15=0.01822139844005233, Group16=0.004739275180730603, Group2=0.001836896024430034, Group22=0.008387688751848425, Group24=0.0038406980688947185, Group27=0.009088243411947175, Group35=0.004692016198379727, Group41=0.009358916440798209, Group42=0.004075341145139539, Group44=0.0175706618033333, Group50=0.00300796379099091, Group59=0.03568987253748413, Group61=0.018…	[CD74, GATA3]	[BATF, BCL11B, BCL2, CARD11, CCR7, CD1D, CD28, CD3D, CD3E, CD4, CD74, DEAF1, DOCK2, FAS, GATA3, GLI3, HLA-DMA, IL12B, IL12RB1, IL15, IL23A, IL23R, IL4, IRF4, ITPKB, JAG2, MECOM, MINK1, MUM1, PTPN2, PTPRC, RIT1, SHH, SPN, SRF, STAT6, SYK, THEMIS, ZAP70, ZFPM1]	FALSE	[CD74, GATA3]	[]	[]	100	0	0	Specific for "Parasite" set
GO:0085029	GO_BiologicalProcess_08.10.2013_11h26	regulation of release of cytochrome c from mitochondria	[5, 6, 7, 8]	[Group10, Group15, Group34, Group42, Group44, Group52, Group56, Group59, Group61, Group62, Group7, Group80, Group88]	2	5	0.089806	0.0984969	{Group10=0.007878931283670223, Group15=0.015418106372351973, Group34=0.015219300884934778, Group42=0.00210484652551163, Group44=0.014481314673076898, Group52=0.010889839423702828, Group56=0.028889700709546096, Group59=0.034513283332951686, Group61=0.01601917827519682, Group62=0.008375372611169397, Group7=0.001387806349496967, Group80=8.055319518120996E-4, Group88=0.007406035907259842}	{Group10=0.010391054301652033, Group15=0.01822139844005233, Group34=0.018223110270119275, Group42=0.004075341145139539, Group44=0.0175706618033333, Group52=0.013391559291310234, Group56=0.030569334471729007, Group59=0.03568987253748413, Group61=0.018689041321062954, Group62=0.010887984394520217, Group7=0.0030069137572434285, Group80=0.0019290370424973964, Group88=0.00991101864059773}	[BAX, PINK1]	[AKT1, APOPT1, AVP, BAD, BAK1, BAX, BBC3, BCL2L1, BCL2L11, BID, BIK, BMF, BNIP3, CRMP1, DAPK2, DENR, DNM1L, FAM162A, FXN, GPER, GPX1, HGF, HRK, IGF1, MED12, MFF, MLLT11, OPA1, PARK2, PARL, PINK1, PLA2G6, PMAIP1, PPIF, PPOX, PSMD10, PYCARD, TNFSF10, TP53, UTRN]	FALSE	[BAX, PINK1]	[]	[]	100	0	0	Specific for "Parasite" set
GO:0090199	GO_BiologicalProcess_08.10.2013_11h26	mitochondrial outer membrane permeabilization	[5, 6, 7, 8, 9, 10]	[Group10, Group15, Group34, Group42, Group44, Group52, Group56, Group59, Group6, Group61, Group62, Group7, Group88]	2	5	0.089806	0.0984969	{Group10=0.007878931283670223, Group15=0.015418106372351973, Group34=0.015219300884934778, Group42=0.00210484652551163, Group44=0.014481314673076898, Group52=0.010889839423702828, Group56=0.028889700709546096, Group59=0.034513283332951686, Group6=0.02193548058468075, Group61=0.01601917827519682, Group62=0.008375372611169397, Group7=0.001387806349496967, Group88=0.007406035907259842}	{Group10=0.010391054301652033, Group15=0.01822139844005233, Group34=0.018223110270119275, Group42=0.004075341145139539, Group44=0.0175706618033333, Group52=0.013391559291310234, Group56=0.030569334471729007, Group59=0.03568987253748413, Group6=0.02464356460748084, Group61=0.018689041321062954, Group62=0.010887984394520217, Group7=0.0030069137572434285, Group88=0.00991101864059773}	[BAX, YWHAG]	[ACAA2, AKT1, BAD, BAK1, BAX, BBC3, BCL2, BCL2L11, BID, BLOC1S2, BMF, BNIP3, C22orf29, C2orf18, CASP8, DYNLL1, DYNLL2, GZMB, MAPK8, MPV17L, MUL1, NMT1, PMAIP1, PPP3CC, PPP3R1, REXO2, RHOT1, RHOT2, SFN, SH3GLB1, SIVA1, SLC25A5, TMEM102, YWHAB, YWHAE, YWHAG, YWHAH, YWHAQ, YWHAZ, ZNF205]	FALSE	[BAX, YWHAG]	[]	[]	100	0	0	Specific for "Parasite" set
GO:0090200	GO_BiologicalProcess_08.10.2013_11h26	hematopoietic progenitor cell differentiation	[4]	[Group0, Group10, Group16, Group22, Group25, Group26, Group27, Group32, Group35, Group41, Group42, Group50, Group51, Group64, Group78, Group85, Group87, Group9]	2	4.87805	0.0936586	0.10163	{Group0=0.025957469680180437, Group10=0.007878931283670223, Group16=0.0027602371931727686, Group22=0.005714689039720905, Group25=0.004808548879788917, Group26=0.004862997455417293, Group27=0.006391731630380431, Group32=0.0019061753907805654, Group35=0.0027842733484890686, Group41=0.006684940314855864, Group42=0.00210484652551163, Group50=0.001355236433303597, Group51=0.03738514906255392, Group64=…	{Group0=0.028120592153528808, Group10=0.010391054301652033, Group16=0.004739275180730603, Group22=0.008387688751848425, Group25=0.007416575390860872, Group26=0.007375546140716228, Group27=0.009088243411947175, Group32=0.0038547102346895875, Group35=0.004692016198379727, Group41=0.009358916440798209, Group42=0.004075341145139539, Group50=0.00300796379099091, Group51=0.03822526477182479, Group64=0.…	[GATA3, NOTCH1]	[BATF, BCL2, BMP4, CDK6, CDK7, CITED2, EIF2AK2, FLCN, FLT3, FNIP1, FST, FSTL3, GATA3, HES1, HES5, HYAL2, INHBA, JAM3, KIT, LIG4, MEIS2, MIXL1, MLF1, MORF4L1P1, MPP1, NOTCH1, PLEK, PRKDC, PSEN1, PSEN2, PTPRC, RUNX1, SFRP1, SHH, SOX4, SPI1, TGFB1, THSD1, XRCC4, ZBTB1, ZFAT]	FALSE	[GATA3, NOTCH1]	[]	[]	100	0	0	Specific for "Parasite" set
GO:0090398	GO_BiologicalProcess_08.10.2013_11h26	mitotic spindle organization	[5, 6, 7]	[None]	2	4.87805	0.0936586	0.10163	{None=NaN}	{None=NaN}	[NDC80, STMN1]	[ARHGEF10, AURKB, AURKC, BORA, C6orf221, CCNB1, CHEK2, DCTN2, DYNC1H1, FLNA, KIAA1383, KIF11, KIF23, KIF3B, KLC1, MAP4, MYBL2, NDC80, NEK2, OFD1, PKD1, PLK2, PPP2R4, PRC1, PSRC1, PTPRA, RACGAP1, RAN, RCC1, RHOA, SBDS, SMC1A, SMC3, SPC25, SPICE1, STMN1, SUN2, TNKS, TPR, TPX2, TTK]	TRUE	[NDC80, STMN1]	[]	[]	100	0	0	Specific for "Parasite" set
GO:0097090	GO_BiologicalProcess_08.10.2013_11h26	oxidoreductase activity, acting on the aldehyde or oxo group of donors	[3]	[Group1, Group29, Group4, Group71, Group72, Group77]	2	4.87805	0.0936586	0.10163	{Group1=1.2884289020082514E-7, Group29=2.3655046791298406E-9, Group4=5.209296915210324E-5, Group71=7.16283516351737E-6, Group72=2.1921864661742522E-6, Group77=5.416959172589568E-8}	{Group1=1.1724703008275089E-6, Group29=1.0763046290040775E-7, Group4=1.8232539203236135E-4, Group71=4.0738624992505044E-5, Group72=1.329926456145713E-5, Group77=5.477147607840564E-7}	[AKR1B1, OGDH]	[ADH4, ADH5, ADH7, AKR1A1, AKR1B1, AKR1B10, AKR1C3, AKR1C4, ALDH16A1, ALDH18A1, ALDH1A1, ALDH1A2, ALDH1A3, ALDH1B1, ALDH1L1, ALDH1L2, ALDH2, ALDH3A1, ALDH3A2, ALDH3B1, ALDH3B2, ALDH4A1, ALDH5A1, ALDH6A1, ALDH7A1, ALDH8A1, ALDH9A1, AOX1, BCKDHA, BCKDHB, DHTKD1, FAR1, FAR2, GAPDH, GAPDHS, HAO1, OGDH, OGDHL, PDHA1, PDHA2, PDHB]	FALSE	[AKR1B1, OGDH]	[]	[]	100	0	0	Specific for "Parasite" set
GO:0097105	GO_BiologicalProcess_08.10.2013_11h26	social behavior	[3, 4]	[Group13, Group30, Group36, Group53, Group54]	2	4.87805	0.0936586	0.10163	{Group13=0.0021621845668124843, Group30=1.1551471413098202E-4, Group36=0.018725883166646598, Group53=0.001514325273092741, Group54=1.6051715118758713E-4}	{Group13=0.0040991415745820015, Group30=3.7542282092569156E-4, Group36=0.02157032111601064, Group53=0.0032047348802660336, Group54=4.869020252690143E-4}	[HRAS, NLGN4X]	[ANXA7, AVP, AVPR1A, CD46, CHRNB2, CLN8, CNTNAP2, DLG4, DNAJC9, DRD3, DRD4, DVL1, DVL1L1, GNB1L, GRIN1, HRAS, HTT, KRAS, LLGL1, MAPK8IP2, MECP2, MKKS, MSS51, NLGN3, NLGN4X, NPAS3, NR2E1, NRXN1, OXT, OXTR, PPOX, PPP3CB, PTEN, RASSF7, SHANK1, SHANK3, SLC6A4, TBX1, TEP1, TH, VPS13A]	FALSE	[HRAS, NLGN4X]	[]	[]	100	0	0	Specific for "Parasite" set
GO:0097345	GO_BiologicalProcess_08.10.2013_11h26	regulation of protein acetylation	[6, 7, 8, 9]	[Group63]	2	4.87805	0.0936586	0.10163	{Group63=0.09246598222005765}	{Group63=0.09246598222005765}	[SET, TAF7]	[ARID5A, ARRB1, BRCA1, BRD7, CHEK1, CTBP1, CTCF, EID1, FLCN, FOXP3, GATA2, IL1B, IWS1, LIF, MAGEA2, MAGEA2B, MAPK3, MECP2, MSX1, MTRF1, MUC1, MYOCD, MYOD1, NANOS1, NOC2L, NOS1, PAXIP1, PPARGC1A, RPS6KA4, RPS6KA5, SET, SIN3A, SIRT1, SNAI2, SNCA, SOX4, SPI1, TAF7, TGFB1, TRIM59, TWIST1]	FALSE	[SET, TAF7]	[]	[]	100	0	0	Specific for "Parasite" set
GO:1901028	GO_BiologicalProcess_08.10.2013_11h26	double-stranded RNA binding	[5]	[Group27]	2	4.7619	0.0975582	0.104747	{Group27=0.006391731630380431}	{Group27=0.009088243411947175}	[A1CF, DHX58]	[A1CF, ADARB1, ADARB2, APTX, ASIP, ASPA, ASPM, ATG5, C3, DDX1, DDX21, DDX56, DDX58, DDX60, DGCR8, DHX36, DHX58, DICER1, DUS2L, EIF2AK2, IFIH1, ILF2, ILF3, LRRFIP1, LSM14A, MBNL1, OAS1, OAS2, OAS3, OASL, PRKRIP1, ROPN1L, STAU1, STAU2, STRBP, SUPV3L1, TLR3, TLR7, TLR8, TRAIP, YRDC, ZNF346]	FALSE	[A1CF, DHX58]	[]	[]	100	0	0	Specific for "Parasite" set
GO:1901607	GO_BiologicalProcess_08.10.2013_11h26	positive regulation of smooth muscle cell proliferation	[4, 5, 6]	[Group2, Group24, Group3, Group31, Group32, Group35, Group4, Group42, Group53, Group60, Group64, Group8]	2	4.7619	0.0975582	0.104747	{Group2=7.468698121308929E-4, Group24=0.0019414517710896377, Group3=9.107500034508453E-4, Group31=0.0016943720692012476, Group32=0.0019061753907805654, Group35=0.0027842733484890686, Group4=5.209296915210324E-5, Group42=0.00210484652551163, Group53=0.001514325273092741, Group60=0.0028931188343746875, Group64=4.6408192078016E-4, Group8=0.00678691794190786}	{Group2=0.001836896024430034, Group24=0.0038406980688947185, Group3=0.0021250833413853057, Group31=0.0035042695067571254, Group32=0.0038547102346895875, Group35=0.004692016198379727, Group4=1.8232539203236135E-4, Group42=0.004075341145139539, Group53=0.0032047348802660336, Group60=0.004786796616874483, Group64=0.00124210161149984, Group8=0.009357720192630535}	[ID2, IL6R]	[AIF1, ALOX12, BMP4, CALCRL, CCL5, CDH13, EDN1, ELANE, EREG, HBEGF, HES5, HMGCR, HMOX1, ID2, IGF1, IL13, IL6, IL6R, IRAK1, IRAK4, JUN, MNAT1, MYD88, NOTCH3, NOTCH4, NOX1, NPY5R, PDGFB, PDGFRB, PTGS2, PTK2, RPS6KB1, S1PR1, SERPINF2, SKP2, STAT1, STAT5B, TGFBR2, TGM2, TNF, TRAF6, VEGFA]	FALSE	[ID2, IL6R]	[]	[]	100	0	0	Specific for "Parasite" set
GO:1901983	GO_BiologicalProcess_08.10.2013_11h26	positive regulation of mitochondrial membrane permeability involved in apoptotic process	[5, 6, 7, 8, 9]	[Group10, Group15, Group34, Group42, Group44, Group52, Group56, Group59, Group6, Group61, Group62, Group7, Group88]	2	4.7619	0.0975582	0.104747	{Group10=0.007878931283670223, Group15=0.015418106372351973, Group34=0.015219300884934778, Group42=0.00210484652551163, Group44=0.014481314673076898, Group52=0.010889839423702828, Group56=0.028889700709546096, Group59=0.034513283332951686, Group6=0.02193548058468075, Group61=0.01601917827519682, Group62=0.008375372611169397, Group7=0.001387806349496967, Group88=0.007406035907259842}	{Group10=0.010391054301652033, Group15=0.01822139844005233, Group34=0.018223110270119275, Group42=0.004075341145139539, Group44=0.0175706618033333, Group52=0.013391559291310234, Group56=0.030569334471729007, Group59=0.03568987253748413, Group6=0.02464356460748084, Group61=0.018689041321062954, Group62=0.010887984394520217, Group7=0.0030069137572434285, Group88=0.00991101864059773}	[BAX, YWHAG]	[ACAA2, AKT1, ATF2, ATF4, BAD, BAK1, BAX, BBC3, BCL2, BCL2L11, BID, BLOC1S2, BMF, BNIP3, C22orf29, C2orf18, CASP8, DYNLL1, DYNLL2, GZMB, MAPK8, MPV17L, MUL1, NMT1, PMAIP1, PPP3CC, PPP3R1, REXO2, RHOT1, RHOT2, SFN, SH3GLB1, SIVA1, SLC25A5, TMEM102, YWHAB, YWHAE, YWHAG, YWHAH, YWHAQ, YWHAZ, ZNF205]	FALSE	[BAX, YWHAG]	[]	[]	100	0	0	Specific for "Parasite" set
GO:1901984	GO_BiologicalProcess_08.10.2013_11h26	cAMP-mediated signaling	[7, 8]	[Group18, Group40, Group61, Group62]	2	4.65116	0.101503	0.107847	{Group18=5.546288938355668E-4, Group40=7.165350399251331E-6, Group61=0.01601917827519682, Group62=0.008375372611169397}	{Group18=0.001401978592751016, Group40=3.835569919599242E-5, Group61=0.018689041321062954, Group62=0.010887984394520217}	[PDE3A, SLC9A3R1]	[ADCYAP1, ADCYAP1R1, ADM, ADRB1, AKAP6, ATF7IP, C1QTNF1, CDC34, CRHR2, DGKQ, EIF4EBP2, EPHA3, EPHA5, GHRH, GHRHR, GIP, GLP1R, GNAI2, GNAS, GNRHR, HTR5A, LHCGR, MAPK7, MGRN1, NDUFS4, OPRM1, PCLO, PDE10A, PDE2A, PDE3A, PDE3B, PDE4A, PDE4D, PEX5L, PTGIR, RAPGEF2, RAPGEF3, RAPGEF4, RASD2, RIMS2, SLC9A3R1, SOX9, UBE2B]	FALSE	[PDE3A, SLC9A3R1]	[]	[]	100	0	0	Specific for "Parasite" set
GO:1902108	GO_BiologicalProcess_08.10.2013_11h26	positive regulation of mitochondrial membrane permeability	[4, 5, 6, 7, 8]	[Group10, Group15, Group34, Group42, Group44, Group52, Group56, Group59, Group6, Group61, Group62, Group7, Group88]	2	4.65116	0.101503	0.107847	{Group10=0.007878931283670223, Group15=0.015418106372351973, Group34=0.015219300884934778, Group42=0.00210484652551163, Group44=0.014481314673076898, Group52=0.010889839423702828, Group56=0.028889700709546096, Group59=0.034513283332951686, Group6=0.02193548058468075, Group61=0.01601917827519682, Group62=0.008375372611169397, Group7=0.001387806349496967, Group88=0.007406035907259842}	{Group10=0.010391054301652033, Group15=0.01822139844005233, Group34=0.018223110270119275, Group42=0.004075341145139539, Group44=0.0175706618033333, Group52=0.013391559291310234, Group56=0.030569334471729007, Group59=0.03568987253748413, Group6=0.02464356460748084, Group61=0.018689041321062954, Group62=0.010887984394520217, Group7=0.0030069137572434285, Group88=0.00991101864059773}	[BAX, YWHAG]	[ACAA2, AKT1, ATF2, ATF4, BAD, BAK1, BAX, BBC3, BCL2, BCL2L11, BID, BLOC1S2, BMF, BNIP3, C22orf29, C2orf18, CASP8, DYNLL1, DYNLL2, GZMB, MAPK8, MPV17L, MUL1, NMT1, PMAIP1, PPP3CC, PPP3R1, REXO2, RHOT1, RHOT2, SFN, SH3GLB1, SIVA1, SLC25A5, SLC9A1, TMEM102, YWHAB, YWHAE, YWHAG, YWHAH, YWHAQ, YWHAZ, ZNF205]	FALSE	[BAX, YWHAG]	[]	[]	100	0	0	Specific for "Parasite" set
GO:1902110	GO_BiologicalProcess_08.10.2013_11h26	cellular senescence	[4, 5]	[Group13, Group24, Group3, Group31, Group32, Group35, Group36, Group4, Group42, Group53, Group60, Group64]	2	4.65116	0.101503	0.107847	{Group13=0.0021621845668124843, Group24=0.0019414517710896377, Group3=9.107500034508453E-4, Group31=0.0016943720692012476, Group32=0.0019061753907805654, Group35=0.0027842733484890686, Group36=0.018725883166646598, Group4=5.209296915210324E-5, Group42=0.00210484652551163, Group53=0.001514325273092741, Group60=0.0028931188343746875, Group64=4.6408192078016E-4}	{Group13=0.0040991415745820015, Group24=0.0038406980688947185, Group3=0.0021250833413853057, Group31=0.0035042695067571254, Group32=0.0038547102346895875, Group35=0.004692016198379727, Group36=0.02157032111601064, Group4=1.8232539203236135E-4, Group42=0.004075341145139539, Group53=0.0032047348802660336, Group60=0.004786796616874483, Group64=0.00124210161149984}	[HRAS, ID2]	[C2orf40, CALR, CDK6, CDKN1A, CDKN2A, HMGA1, HMGA2, HRAS, ID2, ING2, ING3, INGX, KAT6A, MAGEA2, MAGEA2B, MAP2K1, MAPK14, MAPKAPK5, MED12, NEK6, NSMCE2, NUAK1, OPA1, PLA2R1, PML, PNPT1, PRKCD, RASSF7, S100A4, SIRT1, SMC5, SMC6, SRF, TBPL1, TBX2, TBX3, TERF2, TP53, TWIST1, ULK3, VASH1, WNT16, ZKSCAN3]	FALSE	[HRAS, ID2]	[]	[]	100	0	0	Specific for "Parasite" set
GO:1902400	GO_BiologicalProcess_08.10.2013_11h26	regulation of epithelial to mesenchymal transition	[4, 5, 6, 7, 8, 9, 10]	[Group0, Group12, Group25, Group26, Group28, Group32, Group41, Group50, Group51, Group64, Group7, Group78, Group87]	2	4.54545	0.105492	0.110929	{Group0=0.025957469680180437, Group12=0.00436926717349027, Group25=0.004808548879788917, Group26=0.004862997455417293, Group28=0.042546600770188, Group32=0.0019061753907805654, Group41=0.006684940314855864, Group50=0.001355236433303597, Group51=0.03738514906255392, Group64=4.6408192078016E-4, Group7=0.001387806349496967, Group78=0.022707596148103436, Group87=0.002375263414763153}	{Group0=0.028120592153528808, Group12=0.006855229530820942, Group25=0.007416575390860872, Group26=0.007375546140716228, Group28=0.04301934077874565, Group32=0.0038547102346895875, Group41=0.009358916440798209, Group50=0.00300796379099091, Group51=0.03822526477182479, Group64=0.00124210161149984, Group7=0.0030069137572434285, Group78=0.02519989328630991, Group87=0.004238215112616606}	[DAB2, NOTCH1]	[AXIN2, BAMBI, BCL9L, BMP2, BMP5, COL1A1, CTNNB1, DAB2, DAB2IP, EFNA1, ELL3, EPB41L5, EPHA3, EPHA5, EZH2, FOXA1, FOXA2, GAMT, HPN, LEF1, MAD2L2, NKX2-1, NOTCH1, POFUT2, PPP2CA, RGCC, SFRP1, SFRP2, SMAD2, SMAD3, SMAD4, SMAD7, SNAI1, TBX5, TCF7L2, TGFB1, TGFB1I1, TGFB2, TGFB3, TGFBR3, TTF1, TWIST1, WWTR1, ZNF703]	FALSE	[DAB2, NOTCH1]	[]	[]	100	0	0	Specific for "Parasite" set
GO:1902402	GO_BiologicalProcess_08.10.2013_11h26	anion homeostasis	[6]	[Group18, Group19, Group33, Group40, Group45, Group46, Group61, Group62, Group73]	2	4.54545	0.105492	0.110929	{Group18=5.546288938355668E-4, Group19=2.3574363820204065E-8, Group33=4.948468501051102E-8, Group40=7.165350399251331E-6, Group45=2.1789736582949275E-5, Group46=1.6852262944824843E-5, Group61=0.01601917827519682, Group62=0.008375372611169397, Group73=4.5411299210030155E-5}	{Group18=0.001401978592751016, Group19=5.363167769096425E-7, Group33=5.628882919945629E-7, Group40=3.835569919599242E-5, Group45=9.91433014524192E-5, Group46=8.071346989363478E-5, Group61=0.018689041321062954, Group62=0.010887984394520217, Group73=1.7218450950469769E-4}	[CPS1, SLC9A3R1]	[ABCA1, ABCC2, ABCG1, ANGPTL3, APOA1, CACNA1A, CETP, CHKB, CKB, CPS1, CYP21A2, DGAT1, DGAT2, ENPP1, FASLG, FGF23, FGFR4, GCM2, GOLT1A, GOLT1B, GOT1, GPAM, HNF4A, INS, KLHL1, LIPG, LYST, MLXIPL, OTC, PQLC2, PRKAA1, PRKAA2, PSMD8, PTK2, SFRP4, SIRT1, SLC34A1, SLC34A2, SLC34A3, SLC9A3R1, SYCE1L, TBXAS1, TECTB, TFAP2B]	FALSE	[CPS1, SLC9A3R1]	[]	[]	100	0	0	Specific for "Parasite" set
GO:1902403	GO_BiologicalProcess_08.10.2013_11h26	response to fatty acid	[4, 5]	[Group19, Group33, Group40, Group45, Group46, Group73]	2	4.54545	0.105492	0.110929	{Group19=2.3574363820204065E-8, Group33=4.948468501051102E-8, Group40=7.165350399251331E-6, Group45=2.1789736582949275E-5, Group46=1.6852262944824843E-5, Group73=4.5411299210030155E-5}	{Group19=5.363167769096425E-7, Group33=5.628882919945629E-7, Group40=3.835569919599242E-5, Group45=9.91433014524192E-5, Group46=8.071346989363478E-5, Group73=1.7218450950469769E-4}	[CPS1, HMGCL]	[AACS, AANAT, ACSL1, ACSL6, ADCY6, ADIPOQ, AKR1C2, AKR1C3, APOB, BAD, CCL19, CCL21, CCNB1, CPS1, CSTA, CTGF, CYP21A2, DGAT2, E2F1, FABP3, GIPR, GNAS, GNB1, GNG2, GNPAT, HMGCL, INSIG2, MECOM, NME1, OXT, PDK3, PDK4, PID1, PTGDR, PTGER2, PTGS2, RMRP, SERPINA7, SFRP1, SREBF1, TGFBR3, TNFSF4, UCP2, YY2]	FALSE	[CPS1, HMGCL]	[]	[]	100	0	0	Specific for "Parasite" set
GO:2000008	GO_BiologicalProcess_08.10.2013_11h26	regulation of mitochondrial membrane permeability involved in apoptotic process	[4, 5, 6, 7, 8]	[Group10, Group15, Group34, Group42, Group44, Group52, Group56, Group59, Group6, Group61, Group62, Group7, Group88]	2	4.54545	0.105492	0.110929	{Group10=0.007878931283670223, Group15=0.015418106372351973, Group34=0.015219300884934778, Group42=0.00210484652551163, Group44=0.014481314673076898, Group52=0.010889839423702828, Group56=0.028889700709546096, Group59=0.034513283332951686, Group6=0.02193548058468075, Group61=0.01601917827519682, Group62=0.008375372611169397, Group7=0.001387806349496967, Group88=0.007406035907259842}	{Group10=0.010391054301652033, Group15=0.01822139844005233, Group34=0.018223110270119275, Group42=0.004075341145139539, Group44=0.0175706618033333, Group52=0.013391559291310234, Group56=0.030569334471729007, Group59=0.03568987253748413, Group6=0.02464356460748084, Group61=0.018689041321062954, Group62=0.010887984394520217, Group7=0.0030069137572434285, Group88=0.00991101864059773}	[BAX, YWHAG]	[ACAA2, AKT1, ATF2, ATF4, BAD, BAK1, BAX, BBC3, BCL2, BCL2L11, BID, BLOC1S2, BMF, BNIP3, C22orf29, C2orf18, CASP8, DYNLL1, DYNLL2, GZMB, MAPK8, MPV17L, MUL1, NAIF1, NMT1, PMAIP1, PPP3CC, PPP3R1, REXO2, RHOT1, RHOT2, SFN, SH3GLB1, SIVA1, SLC25A5, THEM4, TMEM102, YWHAB, YWHAE, YWHAG, YWHAH, YWHAQ, YWHAZ, ZNF205]	FALSE	[BAX, YWHAG]	[]	[]	100	0	0	Specific for "Parasite" set
GO:2000106	GO_BiologicalProcess_08.10.2013_11h26	negative regulation of chromosome organization	[4, 5, 6]	[Group63]	2	4.54545	0.105492	0.110929	{Group63=0.09246598222005765}	{Group63=0.09246598222005765}	[SET, TAF7]	[ACD, AICDA, APOBEC1, BCOR, BRCA1, CTBP1, DNMT1, DNMT3B, ERCC1, ERCC4, ESPL1, FOXP3, JARID2, KDM1A, KDM3A, MECP2, MSX1, MTF2, NOC2L, OTUB1, PAX5, PHF1, PML, POT1, SET, SETMAR, SIN3A, SNCA, SPI1, SUPT6H, TAF7, TBPL1, TERF1, TERF2, TERF2IP, TET1, TINF2, TPP1, TRIP12, TWIST1, UBE2B, UBR5, USP17, WAPAL]	FALSE	[SET, TAF7]	[]	[]	100	0	0	Specific for "Parasite" set
GO:2000108	GO_BiologicalProcess_08.10.2013_11h26	spliceosomal complex assembly	[5, 6, 7, 8, 9, 10, 11, 12]	[Group0, Group14, Group23, Group91]	2	4.44444	0.109522	0.113992	{Group0=0.025957469680180437, Group14=0.03364217227663635, Group23=0.009147889951232707, Group91=0.002209239903780456}	{Group0=0.028120592153528808, Group14=0.0351889388180909, Group23=0.011561916466141338, Group91=0.0040208166248804295}	[PSIP1, SNRNP200]	[CELF1, CELF2, CELF4, CRNKL1, DDX1, DDX23, DDX39B, GEMIN2, GEMIN6, HNRNPC, ITSN2, MBNL1, PRPF19, PRPF6, PSIP1, PTBP2, RBM5, RBMX, RBMXP1, SCAF11, SF1, SF3A1, SF3A2, SF3A3, SFSWAP, SLC9A3R2, SLU7, SMN1, SNRNP200, SNRPC, SNRPD1, SNRPD2, SNRPE, SNRPG, SRPK2, SRSF1, SRSF10, SRSF12, SRSF5, SRSF6, SRSF9, TXNL4A, USP39, ZEB2, ZRSR2]	FALSE	[PSIP1, SNRNP200]	[]	[]	100	0	0	Specific for "Parasite" set
GO:2000142	GO_BiologicalProcess_08.10.2013_11h26	response to gamma radiation	[5]	[Group10, Group15, Group16, Group22, Group27, Group34, Group35, Group41, Group42, Group44, Group50, Group52, Group56, Group59, Group61, Group62, Group64, Group7, Group85, Group88, Group9]	2	4.44444	0.109522	0.113992	{Group10=0.007878931283670223, Group15=0.015418106372351973, Group16=0.0027602371931727686, Group22=0.005714689039720905, Group27=0.006391731630380431, Group34=0.015219300884934778, Group35=0.0027842733484890686, Group41=0.006684940314855864, Group42=0.00210484652551163, Group44=0.014481314673076898, Group50=0.001355236433303597, Group52=0.010889839423702828, Group56=0.028889700709546096, Group59…	{Group10=0.010391054301652033, Group15=0.01822139844005233, Group16=0.004739275180730603, Group22=0.008387688751848425, Group27=0.009088243411947175, Group34=0.018223110270119275, Group35=0.004692016198379727, Group41=0.009358916440798209, Group42=0.004075341145139539, Group44=0.0175706618033333, Group50=0.00300796379099091, Group52=0.013391559291310234, Group56=0.030569334471729007, Group59=0.03…	[BAX, GATA3]	[APOBEC1, ATM, ATR, BAK1, BAX, BCL2, BCL2L1, BRCA2, C11orf82, CCL2, CCL4, CCL7, CHEK2, CRYAB, CXCL10, CYBA, CYP11A1, DCUN1D3, EGR1, ERCC6, FANCD2, GATA3, GPX1, LIG4, MEN1, MYC, NOX4, PML, PRKDC, PTPRC, SCG2, SFRP1, SOD2, TLK2, TMEM109, TP53, TP63, TP73, TRIM13, TSPYL5, WRN, XRCC2, XRCC4, YAP1, ZNF225]	FALSE	[BAX, GATA3]	[]	[]	100	0	0	Specific for "Parasite" set
GO:2000178	GO_BiologicalProcess_08.10.2013_11h26	3'-5' exonuclease activity	[6]	[Group14, Group17, Group21, Group39, Group79]	2	4.25532	0.117701	0.121268	{Group14=0.03364217227663635, Group17=0.009768387246570837, Group21=0.008562223947040416, Group39=1.0959906182745803E-5, Group79=0.004993800590873064}	{Group14=0.0351889388180909, Group17=0.012177030677232139, Group21=0.010974118016629264, Group39=5.540841459054823E-5, Group79=0.0074497680945811275}	[EXOSC5, POLD1]	[APEX1, APLF, C16orf57, CNOT1, CNOT2, CNOT6, CNOT6L, CNOT7, CNOT8, DEM1, DIS3, DIS3L, DIS3L2, ERI1, EXD1, EXD2, EXD3, EXOSC10, EXOSC2, EXOSC3, EXOSC4, EXOSC5, EXOSC7, EXOSC9, ISG20, KIAA2022, MRE11A, NLRP6, PAN2, PAN3, PARN, PNPT1, POLA1, POLD1, POPDC2, PYDC2, RAD1, RAD50, RAD9A, REV3L, REXO2, SFN, TEAD1, TFPI2, TREX1, TREX2, WRN]	FALSE	[EXOSC5, POLD1]	[]	[]	100	0	0	Specific for "Parasite" set
GO:2000756	GO_BiologicalProcess_08.10.2013_11h26	lymphocyte apoptotic process	[8]	[Group10, Group15, Group2, Group22, Group24, Group34, Group42, Group44, Group52, Group56, Group59, Group61, Group62, Group68, Group7, Group76, Group8, Group88]	2	4.25532	0.117701	0.121268	{Group10=0.007878931283670223, Group15=0.015418106372351973, Group2=7.468698121308929E-4, Group22=0.005714689039720905, Group24=0.0019414517710896377, Group34=0.015219300884934778, Group42=0.00210484652551163, Group44=0.014481314673076898, Group52=0.010889839423702828, Group56=0.028889700709546096, Group59=0.034513283332951686, Group61=0.01601917827519682, Group62=0.008375372611169397, Group68=0.…	{Group10=0.010391054301652033, Group15=0.01822139844005233, Group2=0.001836896024430034, Group22=0.008387688751848425, Group24=0.0038406980688947185, Group34=0.018223110270119275, Group42=0.004075341145139539, Group44=0.0175706618033333, Group52=0.013391559291310234, Group56=0.030569334471729007, Group59=0.03568987253748413, Group61=0.018689041321062954, Group62=0.010887984394520217, Group68=0.00…	[BAX, CD74]	[ADAM8, AKT1, AURKB, BAK1, BAX, BBC3, BCL10, BCL2L11, BCL6, BIRC7, BMP4, BTK, CCL5, CD3G, CD74, CLC, DNAJA3, FAS, FASLG, FNIP1, GLI3, GPAM, IDO1, IL10, IL2, IL2RA, IRS2, JAK3, LGALS16, LYN, MIF, NFKBID, NOC2L, PRKCQ, PTCRA, PTEN, RAG1, SIVA1, SLC46A2, TADA1, TECTB, TEP1, TGFB2, TP53, TRAF3IP2, WNT5A, ZC3H8]	FALSE	[BAX, CD74]	[]	[]	100	0	0	Specific for "Parasite" set
GO:2000757	GO_BiologicalProcess_08.10.2013_11h26	protein kinase C binding	[6]	[Group36, Group56, Group6, Group69, Group88]	2	4.16667	0.121847	0.124284	{Group36=0.018725883166646598, Group56=0.028889700709546096, Group6=0.02193548058468075, Group69=0.019156369454716847, Group88=0.007406035907259842}	{Group36=0.02157032111601064, Group56=0.030569334471729007, Group6=0.02464356460748084, Group69=0.021790370254740413, Group88=0.00991101864059773}	[SQSTM1, YWHAG]	[ADAM9, AKT1, AVPR1A, AVPR1B, C1QBP, CD2, DACT1, DACT2, DACT3, DSP, DSPP, FEZ1, FLNA, GLRX3, GNB2L1, GRK5, HDAC5, HDAC7, HDAC9, HINT1, HSPB1, IRS1, ITGAV, LDB3, LZTS1, MARCKS, PARD3, PARD6A, PDLIM5, PICK1, PKN1, PKP2, PLEK, PRKCB, PRKCDBP, PRKCSH, SDC4, SLC22A8, SQSTM1, TDG, TIRAP, TOP2A, TOP2B, TRPV4, TWF2, UGT1A10, UGT1A7, YWHAG]	FALSE	[SQSTM1, YWHAG]	[]	[]	100	0	0	Specific for "Parasite" set
GO:2001235	GO_BiologicalProcess_08.10.2013_11h26	regulation of glial cell differentiation	[5, 6, 7, 8, 9, 10]	[Group0, Group24, Group25, Group26, Group3, Group31, Group32, Group35, Group4, Group41, Group42, Group50, Group51, Group53, Group60, Group64, Group78, Group87]	2	4.16667	0.121847	0.124284	{Group0=0.025957469680180437, Group24=0.0019414517710896377, Group25=0.004808548879788917, Group26=0.004862997455417293, Group3=9.107500034508453E-4, Group31=0.0016943720692012476, Group32=0.0019061753907805654, Group35=0.0027842733484890686, Group4=5.209296915210324E-5, Group41=0.006684940314855864, Group42=0.00210484652551163, Group50=0.001355236433303597, Group51=0.03738514906255392, Group53=0…	{Group0=0.028120592153528808, Group24=0.0038406980688947185, Group25=0.007416575390860872, Group26=0.007375546140716228, Group3=0.0021250833413853057, Group31=0.0035042695067571254, Group32=0.0038547102346895875, Group35=0.004692016198379727, Group4=1.8232539203236135E-4, Group41=0.009358916440798209, Group42=0.004075341145139539, Group50=0.00300796379099091, Group51=0.03822526477182479, Group53=…	[ID2, NOTCH1]	[ASPA, ATF5, BMP2, CD46, CDK1, CLCF1, CNTN2, CTNNB1, CXCR4, DAB1, DICER1, DLX1, DLX2, DNAAF3, DRD3, EPHA4, F2, FGFR3, HDAC2, HES1, HES5, HMGA2, ID2, ID4, IL6ST, LIF, LIN28A, LINGO1, NF1, NKX2-2, NKX6-1, NKX6-2, NOG, NOTCH1, NR2E1, NTF3, NTRK3, ODZ4, OLIG2, OMA1, PPARG, PRPF19, RELA, SERPINE2, SHH, TCF7L2, TP73, ZNF488]	FALSE	[ID2, NOTCH1]	[]	[]	100	0	0	Specific for "Parasite" set
GO:2001242	GO_BiologicalProcess_08.10.2013_11h26	localization within membrane	[3, 4]	[Group10, Group15, Group34, Group42, Group44, Group52, Group56, Group59, Group6, Group61, Group62, Group7, Group88]	2	4.16667	0.121847	0.124284	{Group10=0.007878931283670223, Group15=0.015418106372351973, Group34=0.015219300884934778, Group42=0.00210484652551163, Group44=0.014481314673076898, Group52=0.010889839423702828, Group56=0.028889700709546096, Group59=0.034513283332951686, Group6=0.02193548058468075, Group61=0.01601917827519682, Group62=0.008375372611169397, Group7=0.001387806349496967, Group88=0.007406035907259842}	{Group10=0.010391054301652033, Group15=0.01822139844005233, Group34=0.018223110270119275, Group42=0.004075341145139539, Group44=0.0175706618033333, Group52=0.013391559291310234, Group56=0.030569334471729007, Group59=0.03568987253748413, Group6=0.02464356460748084, Group61=0.018689041321062954, Group62=0.010887984394520217, Group7=0.0030069137572434285, Group88=0.00991101864059773}	[BAX, YWHAG]	[AKT1, ASNA1, BAD, BAG6, BAX, BBC3, BCL2, BCL2L11, BID, BMF, CASP8, CD2, CD8A, CDH13, CNIH, COX18, DOCK2, DYNLL1, DYNLL2, EGFR, GET4, GRIN3B, GZMB, MAL, MAPK8, MKL1, NMT1, OXA1L, PMAIP1, PPP3CC, PPP3R1, PRKCDBP, RAC1, RALA, REEP1, REXO2, RTP1, RTP2, SFN, SH3GLB1, TMEM48, UBL4A, YWHAB, YWHAE, YWHAG, YWHAH, YWHAQ, YWHAZ]	FALSE	[BAX, YWHAG]	[]	[]	100	0	0	Specific for "Parasite" set
GO:2001244	GO_BiologicalProcess_08.10.2013_11h26	cardiac septum morphogenesis	[3, 4, 5, 6, 7, 8, 9, 10]	[Group0, Group24, Group25, Group26, Group3, Group31, Group32, Group35, Group4, Group41, Group42, Group50, Group51, Group53, Group60, Group64, Group78, Group87]	2	4.16667	0.121847	0.124284	{Group0=0.025957469680180437, Group24=0.0019414517710896377, Group25=0.004808548879788917, Group26=0.004862997455417293, Group3=9.107500034508453E-4, Group31=0.0016943720692012476, Group32=0.0019061753907805654, Group35=0.0027842733484890686, Group4=5.209296915210324E-5, Group41=0.006684940314855864, Group42=0.00210484652551163, Group50=0.001355236433303597, Group51=0.03738514906255392, Group53=0…	{Group0=0.028120592153528808, Group24=0.0038406980688947185, Group25=0.007416575390860872, Group26=0.007375546140716228, Group3=0.0021250833413853057, Group31=0.0035042695067571254, Group32=0.0038547102346895875, Group35=0.004692016198379727, Group4=1.8232539203236135E-4, Group41=0.009358916440798209, Group42=0.004075341145139539, Group50=0.00300796379099091, Group51=0.03822526477182479, Group53=…	[ID2, NOTCH1]	[ACVR1, CITED2, CYR61, DVL3, EGLN1, FGF8, FGFR2, FGFRL1, FZD1, FZD2, GATA4, GATA6, GJA5, HAND1, HES1, HEY1, HEY2, HEYL, ID2, IFT88, ISL1, JAG1, LRP6, MEIS2, MORF4L1P1, MPP1, MSX2, NKX2-5, NOTCH1, NOTCH2, PARVA, PITX2, PROX1, RBM15, SAV1, SMAD7, SOX11, SOX4, TBX1, TBX2, TBX20, TBX3, VANGL2, WHSC1, WNT11, WNT5A, ZFPM1, ZFPM2]	FALSE	[ID2, NOTCH1]	[]	[]	100	0	0	Specific for "Parasite" set
GO:2001251	GO_BiologicalProcess_08.10.2013_11h26	nephron tubule development	[5, 6, 7, 8, 9, 10]	[Group0, Group10, Group16, Group22, Group25, Group26, Group27, Group32, Group35, Group41, Group42, Group50, Group51, Group64, Group78, Group85, Group87, Group9]	2	4.16667	0.121847	0.124284	{Group0=0.025957469680180437, Group10=0.007878931283670223, Group16=0.0027602371931727686, Group22=0.005714689039720905, Group25=0.004808548879788917, Group26=0.004862997455417293, Group27=0.006391731630380431, Group32=0.0019061753907805654, Group35=0.0027842733484890686, Group41=0.006684940314855864, Group42=0.00210484652551163, Group50=0.001355236433303597, Group51=0.03738514906255392, Group64=…	{Group0=0.028120592153528808, Group10=0.010391054301652033, Group16=0.004739275180730603, Group22=0.008387688751848425, Group25=0.007416575390860872, Group26=0.007375546140716228, Group27=0.009088243411947175, Group32=0.0038547102346895875, Group35=0.004692016198379727, Group41=0.009358916440798209, Group42=0.004075341145139539, Group50=0.00300796379099091, Group51=0.03822526477182479, Group64=0.…	[GATA3, NOTCH1]	[ACAT1, AHI1, AQP11, CALB1, CD24, CTNNB1, DLL1, GATA3, GPC3, HES1, HES5, HEYL, HNF1B, IFNG, IRX1, IRX2, IRX3, JAG1, KLHL3, LGR4, LHX1, LIF, MAT1A, MEF2A, MEF2C, MIP, MTSS1, NOTCH1, OSR1, OXSR1, PAX2, PAX8, PKD1, PKD2, POU3F3, PRKD2, PROM1, SIX1, SOAT1, SOX8, SOX9, STAT1, TFAP2B, UMOD, WNK4, WNT6, WNT7B, WNT9B]	FALSE	[GATA3, NOTCH1]	[]	[]	100	0	0	Specific for "Parasite" set
GO:0009208	GO_BiologicalProcess_08.10.2013_11h26	renal tubule development	[4, 5, 6, 7]	[Group0, Group10, Group16, Group22, Group25, Group26, Group27, Group32, Group35, Group41, Group42, Group50, Group51, Group64, Group78, Group85, Group87, Group9]	2	4.08163	0.126028	0.127276	{Group0=0.025957469680180437, Group10=0.007878931283670223, Group16=0.0027602371931727686, Group22=0.005714689039720905, Group25=0.004808548879788917, Group26=0.004862997455417293, Group27=0.006391731630380431, Group32=0.0019061753907805654, Group35=0.0027842733484890686, Group41=0.006684940314855864, Group42=0.00210484652551163, Group50=0.001355236433303597, Group51=0.03738514906255392, Group64=…	{Group0=0.028120592153528808, Group10=0.010391054301652033, Group16=0.004739275180730603, Group22=0.008387688751848425, Group25=0.007416575390860872, Group26=0.007375546140716228, Group27=0.009088243411947175, Group32=0.0038547102346895875, Group35=0.004692016198379727, Group41=0.009358916440798209, Group42=0.004075341145139539, Group50=0.00300796379099091, Group51=0.03822526477182479, Group64=0.…	[GATA3, NOTCH1]	[ACAT1, AHI1, AQP11, CALB1, CD24, CTNNB1, DLL1, GATA3, GPC3, HES1, HES5, HEYL, HNF1B, IFNG, IRX1, IRX2, IRX3, JAG1, KLHL3, LGR4, LHX1, LIF, MAT1A, MEF2A, MEF2C, MIP, MTSS1, NOTCH1, OSR1, OXSR1, PAX2, PAX8, PKD1, PKD2, POU3F3, PRKD2, PROM1, SIX1, SOAT1, SOX8, SOX9, STAT1, TFAP2B, TTC8, UMOD, WNK4, WNT6, WNT7B, WNT9B]	FALSE	[GATA3, NOTCH1]	[]	[]	100	0	0	Specific for "Parasite" set
GO:0009209	GO_BiologicalProcess_08.10.2013_11h26	anatomical structure maturation	[3, 4]	[Group0, Group10, Group16, Group22, Group25, Group26, Group27, Group32, Group35, Group41, Group42, Group50, Group51, Group64, Group78, Group85, Group87, Group9]	2	4.08163	0.126028	0.127276	{Group0=0.025957469680180437, Group10=0.007878931283670223, Group16=0.0027602371931727686, Group22=0.005714689039720905, Group25=0.004808548879788917, Group26=0.004862997455417293, Group27=0.006391731630380431, Group32=0.0019061753907805654, Group35=0.0027842733484890686, Group41=0.006684940314855864, Group42=0.00210484652551163, Group50=0.001355236433303597, Group51=0.03738514906255392, Group64=…	{Group0=0.028120592153528808, Group10=0.010391054301652033, Group16=0.004739275180730603, Group22=0.008387688751848425, Group25=0.007416575390860872, Group26=0.007375546140716228, Group27=0.009088243411947175, Group32=0.0038547102346895875, Group35=0.004692016198379727, Group41=0.009358916440798209, Group42=0.004075341145139539, Group50=0.00300796379099091, Group51=0.03822526477182479, Group64=0.…	[GATA3, NOTCH1]	[ACVRL1, AKT1, ALDH1A2, ANKRD17, ARCN1, BARX2, BMP2, CACNA1A, CDH5, CDK5R1, CDK5R2, CEND1, DAG1, DDIT3, DSG4, ERCC2, FGFR3, GAMT, GATA3, GH1, GRIN1, IGF1, LEP, LYL1, MMEL1, MMP2, MREG, MSX2, MYO5A, NOTCH1, PAX2, PHOSPHO1, PLXNB1, PPARD, PSEN1, PSEN2, PTGS2, RBPJ, RECK, RET, RHOA, RYR1, SEMA4D, SLPI, SPINK5, TGFB2, THBS3, WNT1, WNT10B]	FALSE	[GATA3, NOTCH1]	[]	[]	100	0	0	Specific for "Parasite" set
GO:0090004	GO_BiologicalProcess_08.10.2013_11h26	TOR signaling cascade	[5, 6]	[Group10, Group16, Group22, Group27, Group35, Group41, Group42, Group50, Group64, Group85, Group9]	2	4	0.130243	0.130243	{Group10=0.007878931283670223, Group16=0.0027602371931727686, Group22=0.005714689039720905, Group27=0.006391731630380431, Group35=0.0027842733484890686, Group41=0.006684940314855864, Group42=0.00210484652551163, Group50=0.001355236433303597, Group64=4.6408192078016E-4, Group85=0.007108443230210413, Group9=0.005787148728349523}	{Group10=0.010391054301652033, Group16=0.004739275180730603, Group22=0.008387688751848425, Group27=0.009088243411947175, Group35=0.004692016198379727, Group41=0.009358916440798209, Group42=0.004075341145139539, Group50=0.00300796379099091, Group64=0.00124210161149984, Group85=0.009654751252972351, Group9=0.008359214829838198}	[GATA3, RPS6]	[ADAMTS13, AGPAT9, AKT1S1, C7orf59, CCDC88A, DDIT4, DEPTOR, DISC1, EIF4EBP1, FBXO9, FLCN, FNIP1, GAS6, GATA3, GOLPH3, GSK3A, HBXIP, HIF1A, LAMTOR1, LAMTOR2, LAMTOR3, MAPKAPK5, MLST8, MTOR, PDCD6, PRKAA1, PRKAA2, RELN, RHEB, RHEBL1, RHEBP1, RICTOR, ROS1, RPS6, RPS6KB1, RPTOR, RRAGA, RRAGB, RRAGD, SH3BP4, SIRT1, TBC1D7, TELO2, TMEM127, TSC1, TSC2, TTI1, UBR1, UBR2, ZFP36]	FALSE	[GATA3, RPS6]	[]	[]	100	0	0	Specific for "Parasite" set
